# Supplementary material for: Single-cell transcriptomic atlas of the human testis across the reproductive lifespan
Source: Nat Aging. 2025 Mar 3;5(4):658–74. doi: 10.1038/s43587-025-00824-2 (PMC12003174; doi:10.1038/s43587-025-00824-2)
Supplement: Supplementary file 3 — Supplementary Table 1: Percentage of cell types in each age. Supplementary Table 2: Accuracy of ten random states in each cell type according to the XGBoost model. Supplementary Table 3: Top 30 permutated features in each cell type using the XGBoost model. [file 43587_2025_824_MOESM3_ESM.xlsx]

## Sheet: Supplementary Table 1
clusters	ages	Freq	sum	Percent
B	20s	0	6734	0
Differentiating SPG	20s	62	6734	0.00920701
Early primary spermatocytes	20s	258	6734	0.038313
Endothelial	20s	1284	6734	0.190674
Late primary spermatocytes	20s	435	6734	0.0645976
Leydig	20s	314	6734	0.046629
Lymphocyte	20s	9	6734	0.0013365
Macrophage	20s	152	6734	0.022572
Round spermatid	20s	647	6734	0.0960796
Sertoli	20s	244	6734	0.036234
SMC	20s	603	6734	0.0895456
Elongating Spermatid	20s	2017	6734	0.299525
SSC	20s	294	6734	0.043659
TPC	20s	415	6734	0.0616276
B	30s	3	16408	0.000182838
Differentiating SPG	30s	312	16408	0.0190151
Early primary spermatocytes	30s	702	16408	0.042784
Endothelial	30s	3736	16408	0.227694
Late primary spermatocytes	30s	263	16408	0.0160288
Leydig	30s	2199	16408	0.13402
Lymphocyte	30s	101	16408	0.00615553
Macrophage	30s	1542	16408	0.0939785
Round spermatid	30s	1024	16408	0.0624086
Sertoli	30s	75	16408	0.00457094
SMC	30s	1157	16408	0.0705144
Elongating Spermatid	30s	1553	16408	0.094649
SSC	30s	621	16408	0.0378474
TPC	30s	3120	16408	0.190151
B	40s	12	26044	0.000460759
Differentiating SPG	40s	420	26044	0.0161266
Early primary spermatocytes	40s	1170	26044	0.044924
Endothelial	40s	5657	26044	0.217209
Late primary spermatocytes	40s	787	26044	0.0302181
Leydig	40s	2670	26044	0.102519
Lymphocyte	40s	346	26044	0.0132852
Macrophage	40s	1541	26044	0.0591691
Round spermatid	40s	2732	26044	0.104899
Sertoli	40s	97	26044	0.00372447
SMC	40s	1708	26044	0.0655813
Elongating Spermatid	40s	3777	26044	0.145024
SSC	40s	769	26044	0.029527
TPC	40s	4358	26044	0.167332
B	50s	21	23510	0.000893237
Differentiating SPG	50s	380	23510	0.0161633
Early primary spermatocytes	50s	1494	23510	0.0635474
Endothelial	50s	7045	23510	0.29966
Late primary spermatocytes	50s	514	23510	0.021863
Leydig	50s	2666	23510	0.113399
Lymphocyte	50s	288	23510	0.0122501
Macrophage	50s	1672	23510	0.0711187
Round spermatid	50s	2152	23510	0.0915355
Sertoli	50s	20	23510	0.000850702
SMC	50s	1602	23510	0.0681412
Elongating Spermatid	50s	3327	23510	0.141514
SSC	50s	326	23510	0.0138664
TPC	50s	2003	23510	0.0851978
B	60s	21	24318	0.000863558
Differentiating SPG	60s	493	24318	0.020273
Early primary spermatocytes	60s	1390	24318	0.0571593
Endothelial	60s	4050	24318	0.166543
Late primary spermatocytes	60s	708	24318	0.0291142
Leydig	60s	1094	24318	0.0449873
Lymphocyte	60s	209	24318	0.00859446
Macrophage	60s	986	24318	0.0405461
Round spermatid	60s	1838	24318	0.0755819
Sertoli	60s	313	24318	0.0128711
SMC	60s	2178	24318	0.0895633
Elongating Spermatid	60s	4669	24318	0.191998
SSC	60s	1285	24318	0.0528415
TPC	60s	5084	24318	0.209063

## Sheet: Supplementary Table 2
	0	1	2	3	4	5	6	7	8	9
SSC	0.693475	0.69651	0.679818	0.698027	0.669196	0.701062	0.669196	0.69044	0.68437	0.666161
Differentiating spermatogonia	0.778443	0.772455	0.799401	0.793413	0.775449	0.760479	0.781437	0.766467	0.745509	0.766467
Early primary spermatocytes	0.777667	0.799601	0.775673	0.803589	0.789631	0.78664	0.777667	0.797607	0.80658	0.780658
Late primary spermatocytes	0.577491	0.599631	0.586716	0.607011	0.571956	0.603321	0.581181	0.595941	0.586716	0.597786
Round spermatids	0.742108	0.758785	0.733175	0.747469	0.759381	0.742704	0.739726	0.746278	0.742108	0.751042
Elongating spermatids	0.819811	0.808407	0.816227	0.81753	0.806777	0.815575	0.808732	0.817856	0.816227	0.817856
TPC	0.854473	0.863485	0.860814	0.860814	0.852136	0.850801	0.851802	0.848798	0.847463	0.862483
Leydig	0.813862	0.835662	0.828396	0.82616	0.83175	0.835662	0.833985	0.832868	0.83175	0.827837
SMC	0.790345	0.793793	0.791724	0.77931	0.802069	0.802069	0.782069	0.792414	0.771034	0.773793
Macrophage	0.854114	0.844784	0.837998	0.828668	0.832909	0.832909	0.834606	0.835454	0.829517	0.843936
Sertoli	0.693333	0.626667	0.666667	0.653333	0.686667	0.7	0.62	0.666667	0.606667	0.626667
Endothelial	0.873249	0.87876	0.875545	0.876234	0.873249	0.871183	0.875545	0.866361	0.873708	0.872331

## Sheet: Supplementary Table 3
Clusters	Genes	Scores
Endothelial	HLA-DRB5	0.82372
Endothelial	PTGDS	0.832331
Endothelial	HLA-DRB1	0.85093
Endothelial	TMSB4X	0.851274
Endothelial	TXNIP	0.854007
Endothelial	MT-ND4L	0.857222
Endothelial	A2M	0.859724
Endothelial	HLA-B	0.861194
Endothelial	CD74	0.862181
Endothelial	CLU	0.862503
Endothelial	HSPA1A	0.862549
Endothelial	APOA1	0.862847
Endothelial	RPS2	0.862847
Endothelial	SPRY1	0.86372
Endothelial	TIMP3	0.863766
Endothelial	GALNT15	0.864271
Endothelial	KLF2	0.864661
Endothelial	TMSB10	0.864776
Endothelial	LIFR	0.865557
Endothelial	RNASE1	0.865649
Endothelial	POSTN	0.8662
Endothelial	LCN6	0.866292
Endothelial	RHOB	0.866315
Endothelial	GSN	0.866315
Endothelial	GNG11	0.866498
Endothelial	DUSP1	0.866544
Endothelial	PECAM1	0.866613
Endothelial	SLC9A3R2	0.86682
Endothelial	RBP7	0.86682
Endothelial	CD34	0.867118
Leydig	C3	0.801789
Leydig	TIMP3	0.824762
Leydig	H19	0.826551
Leydig	HSPA1A	0.826551
Leydig	SFRP4	0.828396
Leydig	PRPS2	0.828396
Leydig	HSPA1B	0.828508
Leydig	LINC00467	0.829514
Leydig	COL6A3	0.829514
Leydig	TCEAL4	0.82957
Leydig	APOE	0.829681
Leydig	STEAP4	0.829737
Leydig	CLEC3B	0.829849
Leydig	GSTM3	0.830073
Leydig	TSACC	0.830576
Leydig	TMSB10	0.830688
Leydig	PLAC9	0.830967
Leydig	MYH11	0.831247
Leydig	ADIRF	0.831526
Leydig	LTBP4	0.831582
Leydig	MT-ND4L	0.831582
Leydig	IGKC	0.831694
Leydig	LEPR	0.831694
Leydig	ACTA2	0.831805
Leydig	MGP	0.831861
Leydig	IFI27	0.831917
Leydig	FTL	0.831973
Leydig	HIST1H2AA	0.832029
Leydig	ITM2A	0.832085
Leydig	PDK4	0.832085
Macrophage	HLA-DRB5	0.77218
Macrophage	PTGDS	0.780662
Macrophage	HLA-DQA2	0.786005
Macrophage	S100A6	0.8257
Macrophage	FXYD5	0.826463
Macrophage	CST3	0.826718
Macrophage	SLC1A3	0.827142
Macrophage	CLEC12A	0.827481
Macrophage	ACTA2	0.827481
Macrophage	HLA-B	0.827651
Macrophage	HLA-DQA1	0.827651
Macrophage	LYVE1	0.827735
Macrophage	MT-ND4L	0.82799
Macrophage	VMP1	0.828159
Macrophage	TSACC	0.828499
Macrophage	IL13RA1	0.828584
Macrophage	RNASE1	0.828753
Macrophage	BOD1L2	0.828923
Macrophage	FOS	0.829262
Macrophage	FLT3	0.829432
Macrophage	S100A9	0.829517
Macrophage	TXNIP	0.829517
Macrophage	MLF1	0.829601
Macrophage	PTPRC	0.829686
Macrophage	CD52	0.829686
Macrophage	DCN	0.829686
Macrophage	CLU	0.829686
Macrophage	PDK4	0.829771
Macrophage	AC090559.1	0.829856
Macrophage	LCP1	0.829856
Round spermatids	PTGDS	0.721977
Round spermatids	MT-ND1	0.722692
Round spermatids	LRRC37A	0.726623
Round spermatids	MT-ND2	0.727695
Round spermatids	MALAT1	0.728588
Round spermatids	RBAKDN	0.728827
Round spermatids	TNP1	0.729363
Round spermatids	GLIPR1L1	0.731686
Round spermatids	SPANXD	0.731805
Round spermatids	PICSAR	0.733532
Round spermatids	TBC1D3D	0.734783
Round spermatids	LDHC	0.735021
Round spermatids	MNS1	0.735974
Round spermatids	GOLGA6L2	0.736093
Round spermatids	FTH1	0.736689
Round spermatids	AC010325.1	0.737165
Round spermatids	CXorf51B	0.737641
Round spermatids	SPACA1	0.737701
Round spermatids	DCN	0.73782
Round spermatids	AL451007.3	0.738237
Round spermatids	IQCF1	0.738714
Round spermatids	MT-ND3	0.738714
Round spermatids	CCDC144A	0.738892
Round spermatids	LYZL2	0.739071
Round spermatids	APH1B	0.73913
Round spermatids	MIF	0.73913
Round spermatids	BACE1	0.73913
Round spermatids	IGFBP7	0.73913
Round spermatids	RPS2	0.739309
Round spermatids	C11orf94	0.739369
Sertoli	TMSB10	0.657333
Sertoli	BEX3	0.668667
Sertoli	HOPX	0.675333
Sertoli	C12orf75	0.676667
Sertoli	ACTB	0.682
Sertoli	SPINK2	0.682667
Sertoli	MT-ND4L	0.684
Sertoli	CKB	0.684667
Sertoli	IFI27	0.684667
Sertoli	TUBA1B	0.685333
Sertoli	SCRG1	0.685333
Sertoli	TCP10L	0.686
Sertoli	REG3G	0.686667
Sertoli	TSACC	0.686667
Sertoli	RBAKDN	0.688
Sertoli	HMGN5	0.688667
Sertoli	MBNL3	0.69
Sertoli	MYL9	0.69
Sertoli	PHF7	0.690667
Sertoli	WNK3	0.690667
Sertoli	DEFB123	0.692
Sertoli	DKKL1	0.692
Sertoli	ROPN1B	0.692
Sertoli	GATM	0.692667
Sertoli	SAT1	0.692667
Sertoli	SEC14L1	0.693333
Sertoli	TENT5C	0.693333
Sertoli	KCTD12	0.693333
Sertoli	ALKBH7	0.693333
Sertoli	GTSF1	0.694
SMC	PTGDS	0.740069
SMC	SPARCL1	0.782759
SMC	RPS2	0.788069
SMC	HSPB1	0.790414
SMC	CRIP1	0.791379
SMC	B2M	0.791931
SMC	ACTB	0.792897
SMC	IGFBP6	0.793172
SMC	STEAP4	0.79331
SMC	PDK4	0.793379
SMC	MT1E	0.793724
SMC	LINC00467	0.793931
SMC	DCN	0.794483
SMC	S100A6	0.794483
SMC	CD44	0.794552
SMC	FLNA	0.79469
SMC	CLU	0.794828
SMC	CSRP2	0.794897
SMC	HES4	0.794966
SMC	LPP	0.795034
SMC	CEBPD	0.795103
SMC	RASD1	0.79531
SMC	BCAM	0.79531
SMC	MT-ND4L	0.795379
SMC	ISYNA1	0.795448
SMC	TIMP3	0.795448
SMC	CLMN	0.795517
SMC	CPM	0.795517
SMC	LMOD1	0.795586
SMC	HSPA1A	0.795586
Elongating spermatids	ACAP1	0.777159
Elongating spermatids	BACE1	0.783838
Elongating spermatids	TEX37	0.786478
Elongating spermatids	LINC01921	0.788205
Elongating spermatids	TSSK6	0.790551
Elongating spermatids	MT-CO1	0.793874
Elongating spermatids	MALAT1	0.798534
Elongating spermatids	C12orf54	0.799088
Elongating spermatids	MT-ND1	0.800978
Elongating spermatids	AC010325.1	0.801531
Elongating spermatids	TMEM31	0.804171
Elongating spermatids	FTL	0.805246
Elongating spermatids	C16orf78	0.805572
Elongating spermatids	AC098679.1	0.805735
Elongating spermatids	PICSAR	0.806061
Elongating spermatids	RNF151	0.806126
Elongating spermatids	SPANXD	0.806256
Elongating spermatids	PTGDS	0.806582
Elongating spermatids	ORM1	0.807788
Elongating spermatids	MT-ND3	0.808276
Elongating spermatids	MT-ND2	0.808928
Elongating spermatids	SPACA7	0.808993
Elongating spermatids	MT-CYB	0.809058
Elongating spermatids	TNP2	0.809612
Elongating spermatids	MIF	0.809743
Elongating spermatids	AC073270.1	0.809906
Elongating spermatids	TEX35	0.809906
Elongating spermatids	FSCN3	0.810134
Elongating spermatids	MIR202HG	0.810525
Elongating spermatids	SPANXB1	0.81072
TPC	RPS2	0.840621
TPC	LCNL1	0.841689
TPC	ANGPTL4	0.841822
TPC	MYL9	0.841989
TPC	TMSB4X	0.842457
TPC	SPARCL1	0.84279
TPC	ACTB	0.843558
TPC	B2M	0.843625
TPC	PRPS2	0.844092
TPC	PRELP	0.844559
TPC	HSPA1B	0.84506
TPC	FTH1	0.845227
TPC	CST3	0.845461
TPC	HSPB1	0.845527
TPC	SERPINF1	0.845895
TPC	TMSB10	0.846028
TPC	IGFBP5	0.846095
TPC	MMP2	0.846228
TPC	MT-ND4L	0.846228
TPC	IFI6	0.846262
TPC	IL32	0.846295
TPC	MGP	0.846328
TPC	IGFBP6	0.846395
TPC	SERPINA5	0.846462
TPC	PROK1	0.846495
TPC	GSTM3	0.846529
TPC	APOE	0.846662
TPC	TPM1	0.847029
TPC	DLK1	0.847029
TPC	APOA1	0.847063
