# Supplementary material for: Single-cell transcriptomic atlas of the human testis across the reproductive lifespan
Source: Nat Aging. 2025 Mar 3;5(4):658–74. doi: 10.1038/s43587-025-00824-2 (PMC12003174; doi:10.1038/s43587-025-00824-2)
Supplement: Supplementary file 4 — Statistical source data. [file 43587_2025_824_MOESM4_ESM.xlsx]

## Sheet: F1a
	ages	BMI
20s	21yr	20.1
20s	22yr	22.8
20s	22yr	34
30s	30yr	20.9
30s	32yr	25.6
30s	33yr	30.7
30s	38yr	30.8
40s	40yr	31.6
40s	42yr	31.9
40s	43yr	20
40s	43yr	30.1
40s	43yr	31.9
40s	43yr	32
40s	44yr	25.8
40s	44yr	44.9
40s	46yr	41.5
40s	48yr	32.4
50s	52yr	37.7
50s	53yr	34.3
50s	55yr	20.8
50s	55yr	32.6
50s	57yr	35.7
50s	57yr	46.5
50s	59yr	25.4
50s	59yr	34.5
60s	62yr	24
60s	64yr	32.9
60s	66yr	24.1
60s	66yr	24.2
60s	66yr	26.2
60s	66yr	35.1
60s	67yr	23.8
60s	67yr	30.8
60s	69yr	38.4
