# Supplementary material for: Single-cell transcriptomic atlas of the human testis across the reproductive lifespan
Source: Nat Aging. 2025 Mar 3;5(4):658–74. doi: 10.1038/s43587-025-00824-2 (PMC12003174; doi:10.1038/s43587-025-00824-2)
Supplement: Supplementary file 5 — Statistical source data. [file 43587_2025_824_MOESM5_ESM.xlsx]

## Sheet: F2b
	model	random1	random2	random3	random4	random5	random6	random7	random8	random9	random10
Endothelial	l1	0.763261	0.767164	0.769001	0.762801	0.758209	0.754994	0.759816	0.752698	0.756142	0.750402
Endothelial	l2	0.763261	0.771297	0.771297	0.761883	0.758209	0.754076	0.76349	0.753617	0.758898	0.753617
Endothelial	eln	0.761883	0.767164	0.770608	0.762801	0.75752	0.756602	0.761424	0.752698	0.757061	0.749713
Endothelial	rfc	0.761883	0.765557	0.760046	0.754765	0.765786	0.762801	0.760276	0.754535	0.763949	0.749943
Endothelial	svc	0.84822	0.846843	0.850746	0.845235	0.844546	0.843628	0.843398	0.841561	0.840413	0.837658
Endothelial	xgbt	0.873249	0.87876	0.875545	0.876234	0.873249	0.871183	0.875545	0.866361	0.873708	0.872331
Endothelial	knn	0.738691	0.74558	0.723077	0.734099	0.727899	0.72698	0.738462	0.73341	0.744661	0.727669
Endothelial	gnb	0.464753	0.457635	0.426177	0.464294	0.464753	0.463375	0.458553	0.453731	0.467738	0.457865
TPC	l1	0.821429	0.821762	0.820093	0.825768	0.815087	0.810414	0.811415	0.812083	0.815421	0.817089
TPC	l2	0.814085	0.817423	0.810748	0.818758	0.812083	0.809746	0.809413	0.808411	0.811749	0.818758
TPC	eln	0.821762	0.820427	0.81976	0.8251	0.816756	0.810748	0.812083	0.81275	0.816422	0.818758
TPC	rfc	0.704272	0.697931	0.70227	0.708611	0.697263	0.699599	0.699933	0.706275	0.698598	0.699266
TPC	svc	0.853471	0.850467	0.844126	0.845794	0.844793	0.849132	0.845127	0.842123	0.851469	0.854139
TPC	xgbt	0.854473	0.863485	0.860814	0.860814	0.852136	0.850801	0.851802	0.848798	0.847463	0.862483
TPC	knn	0.553405	0.519693	0.535381	0.572096	0.537383	0.548732	0.522697	0.528371	0.549733	0.52737
TPC	gnb	0.583445	0.576435	0.558411	0.587116	0.563752	0.580774	0.576769	0.581108	0.583778	0.564419
Macrophage	l1	0.770992	0.788804	0.773537	0.763359	0.762511	0.775233	0.754877	0.761662	0.759118	0.765903
Macrophage	l2	0.761662	0.787108	0.769296	0.760814	0.751484	0.75827	0.749788	0.769296	0.752332	0.749788
Macrophage	eln	0.7676	0.793893	0.773537	0.759966	0.766751	0.775233	0.75827	0.759966	0.755725	0.773537
Macrophage	rfc	0.770144	0.764207	0.768448	0.757422	0.759118	0.759118	0.744699	0.742154	0.754029	0.750636
Macrophage	svc	0.823579	0.828668	0.815098	0.797286	0.793045	0.815946	0.79983	0.806616	0.806616	0.805768
Macrophage	xgbt	0.854114	0.844784	0.837998	0.828668	0.832909	0.832909	0.834606	0.835454	0.829517	0.843936
Macrophage	knn	0.440204	0.438507	0.428329	0.444444	0.427481	0.452926	0.445293	0.419847	0.459712	0.456319
Macrophage	gnb	0.484309	0.519932	0.518236	0.515691	0.501272	0.524173	0.524173	0.499576	0.522477	0.473282
Leydig	l1	0.778647	0.787591	0.768586	0.778647	0.788709	0.790386	0.786473	0.803801	0.773058	0.778088
Leydig	l2	0.763555	0.789827	0.761878	0.780324	0.786473	0.78815	0.783678	0.797093	0.770822	0.774734
Leydig	eln	0.778088	0.785914	0.76635	0.779765	0.791504	0.792063	0.787591	0.803242	0.772499	0.778088
Leydig	rfc	0.683622	0.693684	0.675797	0.687535	0.682504	0.690889	0.667971	0.696478	0.685299	0.683622
Leydig	svc	0.803242	0.83678	0.807155	0.825601	0.817775	0.819452	0.825601	0.844606	0.810509	0.818893
Leydig	xgbt	0.813862	0.835662	0.828396	0.82616	0.83175	0.835662	0.833985	0.832868	0.832868	0.827837
Leydig	knn	0.567915	0.567915	0.551705	0.588038	0.564561	0.567915	0.578535	0.579094	0.577418	0.575741
Leydig	gnb	0.486305	0.512018	0.49469	0.517608	0.498044	0.49469	0.520402	0.5327	0.534377	0.519285
Elong S'tid	l1	0.730857	0.71261	0.721082	0.731834	0.720104	0.725969	0.725318	0.718475	0.723688	0.720756
Elong S'tid	l2	0.730205	0.707397	0.721733	0.729228	0.718149	0.722059	0.718801	0.715543	0.726621	0.71652
Elong S'tid	eln	0.728902	0.710003	0.72434	0.734767	0.718801	0.724992	0.722711	0.717498	0.725318	0.718801
Elong S'tid	rfc	0.689801	0.686543	0.691105	0.693711	0.682307	0.687195	0.672206	0.690127	0.704464	0.699251
Elong S'tid	svc	0.760508	0.745846	0.763441	0.77289	0.764093	0.756598	0.762463	0.752036	0.76116	0.758879
Elong S'tid	xgbt	0.790345	0.793793	0.791724	0.77931	0.802069	0.802069	0.782069	0.792414	0.771034	0.773793
Elong S'tid	knn	0.548387	0.5145	0.546432	0.551645	0.540241	0.539264	0.540893	0.546106	0.552297	0.538286
Elong S'tid	gnb	0.305963	0.295536	0.310199	0.304008	0.30694	0.307592	0.31248	0.305963	0.295862	0.304008
SMC	l1	0.737931	0.743448	0.724138	0.710345	0.729655	0.738621	0.704828	0.724828	0.705517	0.704828
SMC	l2	0.735172	0.726897	0.713793	0.701379	0.726207	0.742759	0.701379	0.726897	0.709655	0.702759
SMC	eln	0.743448	0.74	0.724138	0.718621	0.733793	0.737931	0.708966	0.727586	0.706897	0.713793
SMC	rfc	0.657931	0.662759	0.66	0.648276	0.633793	0.652414	0.631034	0.638621	0.634483	0.635862
SMC	svc	0.78069	0.777241	0.782759	0.763448	0.770345	0.770345	0.762069	0.786207	0.756552	0.757241
SMC	xgbt	0.819811	0.808407	0.816227	0.81753	0.806777	0.815575	0.808732	0.817856	0.816227	0.817856
SMC	knn	0.333793	0.317931	0.354483	0.336552	0.326207	0.348276	0.313793	0.342759	0.331034	0.344828
SMC	gnb	0.431724	0.437931	0.447586	0.433103	0.436552	0.438621	0.426897	0.455862	0.429655	0.44069
Round S'tid	l1	0.69327	0.681954	0.680762	0.681358	0.688505	0.668255	0.67302	0.686123	0.68374	0.682549
Round S'tid	l2	0.679571	0.673615	0.677189	0.681358	0.676593	0.660512	0.665277	0.682549	0.689696	0.694461
Round S'tid	eln	0.690887	0.681358	0.683145	0.68374	0.684336	0.664681	0.675998	0.684932	0.681358	0.69327
Round S'tid	rfc	0.643836	0.63788	0.627755	0.63788	0.616438	0.624777	0.627755	0.632519	0.630137	0.626563
Round S'tid	svc	0.712329	0.716498	0.697439	0.71352	0.730197	0.707564	0.714711	0.714711	0.723049	0.711733
Round S'tid	xgbt	0.742108	0.758785	0.733175	0.747469	0.759381	0.742704	0.742704	0.746278	0.742108	0.742108
Round S'tid	knn	0.509827	0.525908	0.50268	0.53782	0.515783	0.500298	0.494342	0.497915	0.512805	0.49732
Round S'tid	gnb	0.4324	0.407385	0.398451	0.410959	0.401429	0.4324	0.414532	0.413341	0.413937	0.416319
Sertoli	l1	0.693333	0.64	0.626667	0.693333	0.68	0.666667	0.613333	0.646667	0.566667	0.6
Sertoli	l2	0.673333	0.66	0.613333	0.666667	0.58	0.7	0.586667	0.64	0.62	0.62
Sertoli	eln	0.673333	0.666667	0.626667	0.66	0.646667	0.666667	0.593333	0.66	0.606667	0.633333
Sertoli	rfc	0.706667	0.62	0.62	0.66	0.66	0.646667	0.553333	0.606667	0.553333	0.622143
Sertoli	svc	0.7	0.626667	0.593333	0.673333	0.633333	0.666667	0.573333	0.646667	0.606667	0.633333
Sertoli	xgbt	0.693333	0.626667	0.666667	0.653333	0.686667	0.7	0.62	0.666667	0.606667	0.626667
Sertoli	knn	0.62	0.586667	0.606667	0.646667	0.626667	0.62	0.566667	0.613333	0.573333	0.6
Sertoli	gnb	0.646667	0.606667	0.573333	0.6	0.62	0.6	0.566667	0.64	0.6	0.626667

## Sheet: F2c
	0	1	2	3	4	5	6	7	8	9
SSC	0.693475	0.69651	0.679818	0.698027	0.669196	0.701062	0.669196	0.69044	0.68437	0.666161
Differentiating spermatogonia	0.778443	0.772455	0.799401	0.793413	0.775449	0.760479	0.781437	0.766467	0.745509	0.766467
Early primary spermatocytes	0.777667	0.799601	0.775673	0.803589	0.789631	0.78664	0.777667	0.797607	0.80658	0.780658
Late primary spermatocytes	0.577491	0.599631	0.586716	0.607011	0.571956	0.603321	0.581181	0.595941	0.586716	0.597786
Round spermatids	0.742108	0.758785	0.733175	0.747469	0.759381	0.742704	0.739726	0.746278	0.742108	0.751042
Elongating spermatids	0.819811	0.808407	0.816227	0.81753	0.806777	0.815575	0.808732	0.817856	0.816227	0.817856
TPC	0.854473	0.863485	0.860814	0.860814	0.852136	0.850801	0.851802	0.848798	0.847463	0.862483
Leydig	0.813862	0.835662	0.828396	0.82616	0.83175	0.835662	0.833985	0.832868	0.83175	0.827837
SMC	0.790345	0.793793	0.791724	0.77931	0.802069	0.802069	0.782069	0.792414	0.771034	0.773793
Macrophage	0.854114	0.844784	0.837998	0.828668	0.832909	0.832909	0.834606	0.835454	0.829517	0.843936
Sertoli	0.693333	0.626667	0.666667	0.653333	0.686667	0.7	0.62	0.666667	0.606667	0.626667
Endothelial	0.873249	0.87876	0.875545	0.876234	0.873249	0.871183	0.875545	0.866361	0.873708	0.872331

## Sheet: F2e
Clusters	Genes	Scores
TPC	RPS2	0.840621
TPC	LCNL1	0.841689
TPC	ANGPTL4	0.841822
TPC	MYL9	0.841989
TPC	TMSB4X	0.842457
TPC	SPARCL1	0.84279
TPC	ACTB	0.843558
TPC	B2M	0.843625
TPC	PRPS2	0.844092
TPC	PRELP	0.844559
TPC	HSPA1B	0.84506
TPC	FTH1	0.845227
TPC	CST3	0.845461
TPC	HSPB1	0.845527
TPC	SERPINF1	0.845895
TPC	TMSB10	0.846028
TPC	IGFBP5	0.846095
TPC	MMP2	0.846228
TPC	MT-ND4L	0.846228
TPC	IFI6	0.846262
TPC	IL32	0.846295
TPC	MGP	0.846328
TPC	IGFBP6	0.846395
TPC	SERPINA5	0.846462
TPC	PROK1	0.846495
TPC	GSTM3	0.846529
TPC	APOE	0.846662
TPC	TPM1	0.847029
TPC	DLK1	0.847029
TPC	APOA1	0.847063
