# Supplementary material for: Single-cell transcriptomic atlas of the human testis across the reproductive lifespan
Source: Nat Aging. 2025 Mar 3;5(4):658–74. doi: 10.1038/s43587-025-00824-2 (PMC12003174; doi:10.1038/s43587-025-00824-2)
Supplement: Supplementary file 6 — Statistical source data. [file 43587_2025_824_MOESM6_ESM.xlsx]

## Sheet: F3c
	age2	gene	variable	value
TPC	30s	AL627309.1	cv	1.2815
TPC	30s	AL627309.5	cv	0.40936
TPC	30s	LINC01409	cv	0.461549
TPC	30s	FAM87B	cv	0.749937
TPC	30s	LINC01128	cv	0.223822
TPC	30s	LINC00115	cv	0.605893
TPC	30s	FAM41C	cv	1.45271
TPC	30s	AL645608.2	cv	2
TPC	30s	LINC02593	cv	0.795119
TPC	30s	SAMD11	cv	1.43292
TPC	30s	NOC2L	cv	0.232301
TPC	30s	KLHL17	cv	0.641152
TPC	30s	PLEKHN1	cv	1.71673
TPC	30s	PERM1	cv	2
TPC	30s	AL645608.7	cv	2
TPC	30s	HES4	cv	0.132848
TPC	30s	ISG15	cv	0.789652
TPC	30s	AGRN	cv	0.172713
TPC	30s	C1orf159	cv	0.145609
TPC	30s	AL390719.3	cv	1.68884
TPC	30s	TTLL10-AS1	cv	1.42164
TPC	30s	TTLL10	cv	0.549812
TPC	30s	TNFRSF18	cv	2
TPC	30s	TNFRSF4	cv	1.15748
TPC	30s	SDF4	cv	0.131137
TPC	30s	B3GALT6	cv	0.286724
TPC	30s	C1QTNF12	cv	0.709974
TPC	30s	AL162741.1	cv	2
TPC	30s	UBE2J2	cv	0.0715475
TPC	30s	LINC01786	cv	1.83865
TPC	30s	SCNN1D	cv	0.56816
TPC	30s	ACAP3	cv	0.41621
TPC	30s	PUSL1	cv	0.284382
TPC	30s	INTS11	cv	0.198426
TPC	30s	CPTP	cv	0.457017
TPC	30s	TAS1R3	cv	2
TPC	30s	DVL1	cv	0.283257
TPC	30s	MXRA8	cv	0.214321
TPC	30s	AURKAIP1	cv	0.246158
TPC	30s	CCNL2	cv	0.480145
TPC	30s	MRPL20-AS1	cv	0.376635
TPC	30s	MRPL20	cv	0.308398
TPC	30s	AL391244.2	cv	0.502701
TPC	30s	ANKRD65	cv	0.340704
TPC	30s	AL391244.1	cv	1.27731
TPC	30s	LINC01770	cv	1.2258
TPC	30s	VWA1	cv	0.424173
TPC	30s	ATAD3C	cv	0.34819
TPC	30s	ATAD3B	cv	0.34058
TPC	30s	ATAD3A	cv	0.469488
TPC	30s	TMEM240	cv	0.157992
TPC	30s	SSU72	cv	0.136437
TPC	30s	AL645728.1	cv	0.323661
TPC	30s	FNDC10	cv	0.490517
TPC	30s	AL691432.4	cv	1.46112
TPC	30s	AL691432.2	cv	0.380157
TPC	30s	MIB2	cv	0.207603
TPC	30s	MMP23B	cv	0.200615
TPC	30s	CDK11B	cv	0.274403
TPC	30s	FO704657.1	cv	1.43176
TPC	30s	SLC35E2B	cv	0.522354
TPC	30s	CDK11A	cv	0.528391
TPC	30s	SLC35E2A	cv	0.701128
TPC	30s	NADK	cv	0.362118
TPC	30s	GNB1	cv	0.124445
TPC	30s	AL109917.1	cv	1.15648
TPC	30s	CALML6	cv	2
TPC	30s	TMEM52	cv	0.674621
TPC	30s	CFAP74	cv	0.334334
TPC	30s	GABRD	cv	2
TPC	30s	AL391845.1	cv	2
TPC	30s	PRKCZ	cv	0.281767
TPC	30s	AL590822.2	cv	0.957672
TPC	30s	PRKCZ-AS1	cv	0.590932
TPC	30s	FAAP20	cv	0.0400181
TPC	30s	SKI	cv	0.246227
TPC	30s	AL590822.3	cv	0.831924
TPC	30s	MORN1	cv	0.187476
TPC	30s	AL589739.1	cv	2
TPC	30s	AL513477.2	cv	0.826279
TPC	30s	RER1	cv	0.0431527
TPC	30s	PEX10	cv	0.316202
TPC	30s	PLCH2	cv	1.90668
TPC	30s	PANK4	cv	0.346202
TPC	30s	HES5	cv	1.73632
TPC	30s	AL139246.5	cv	1.15515
TPC	30s	TNFRSF14-AS1	cv	1.14124
TPC	30s	TNFRSF14	cv	0.198485
TPC	30s	AL139246.3	cv	1.47961
TPC	30s	PRXL2B	cv	0.474135
TPC	30s	MMEL1	cv	0.52706
TPC	30s	AL831784.1	cv	1.0942
TPC	30s	TTC34	cv	0.716861
TPC	30s	AC242022.2	cv	2
TPC	30s	AL592464.3	cv	0.888134
TPC	30s	ACTRT2	cv	0.607071
TPC	30s	PRDM16-DT	cv	0.774517
TPC	30s	PRDM16	cv	0.502521
TPC	30s	AL008733.1	cv	2
TPC	30s	AL590438.1	cv	2
TPC	30s	AL354743.1	cv	2
TPC	30s	ARHGEF16	cv	0.156732
TPC	30s	MEGF6	cv	0.738691
TPC	30s	AL513320.1	cv	1.09745
TPC	30s	TPRG1L	cv	0.317467
TPC	30s	WRAP73	cv	0.32564
TPC	30s	TP73	cv	1.67384
TPC	30s	CCDC27	cv	0.568676
TPC	30s	SMIM1	cv	0.238937
TPC	30s	LRRC47	cv	0.162137
TPC	30s	AL365330.1	cv	2
TPC	30s	CEP104	cv	0.420162
TPC	30s	DFFB	cv	0.662837
TPC	30s	C1orf174	cv	0.343955
TPC	30s	LINC01134	cv	0.251198
TPC	30s	LINC01346	cv	1.01398
TPC	30s	LINC01345	cv	2
TPC	30s	LINC02780	cv	1.08276
TPC	30s	LINC01777	cv	2
TPC	30s	AL355602.1	cv	2
TPC	30s	Z98747.1	cv	2
TPC	30s	LINC01646	cv	1.15527
TPC	30s	AJAP1	cv	0.973407
TPC	30s	Z98886.1	cv	2
TPC	30s	BX005132.1	cv	2
TPC	30s	LINC02781	cv	1.77647
TPC	30s	Z98259.3	cv	1.42874
TPC	30s	Z98259.1	cv	1.83179
TPC	30s	AL365255.1	cv	2
TPC	30s	NPHP4	cv	0.483415
TPC	30s	KCNAB2	cv	0.345916
TPC	30s	CHD5	cv	0.301889
TPC	30s	RPL22	cv	0.355063
TPC	30s	RNF207	cv	0.517184
TPC	30s	ICMT	cv	0.193661
TPC	30s	LINC00337	cv	2
TPC	30s	GPR153	cv	0.498894
TPC	30s	ACOT7	cv	0.168814
TPC	30s	AL031848.2	cv	0.435847
TPC	30s	HES2	cv	2
TPC	30s	ESPN	cv	0.562765
TPC	30s	TNFRSF25	cv	0.497945
TPC	30s	PLEKHG5	cv	0.142859
TPC	30s	NOL9	cv	0.426656
TPC	30s	TAS1R1	cv	1.72774
TPC	30s	ZBTB48	cv	0.243464
TPC	30s	KLHL21	cv	0.15492
TPC	30s	PHF13	cv	0.455561
TPC	30s	THAP3	cv	0.151337
TPC	30s	DNAJC11	cv	0.268157
TPC	30s	LINC01672	cv	0.548841
TPC	30s	CAMTA1-DT	cv	1.93287
TPC	30s	CAMTA1	cv	0.192941
TPC	30s	CAMTA1-IT1	cv	1.6227
TPC	30s	Z97987.1	cv	0.924975
TPC	30s	AL359881.1	cv	1.69938
TPC	30s	VAMP3	cv	0.199719
TPC	30s	PER3	cv	0.431766
TPC	30s	UTS2	cv	1.9075
TPC	30s	PARK7	cv	0.223574
TPC	30s	AL034417.4	cv	1.21266
TPC	30s	AL034417.3	cv	1.36095
TPC	30s	ERRFI1	cv	0.369959
TPC	30s	AL034417.2	cv	1.21326
TPC	30s	SLC45A1	cv	0.206707
TPC	30s	RERE	cv	0.091856
TPC	30s	RERE-AS1	cv	0.630423
TPC	30s	ENO1	cv	0.108059
TPC	30s	ENO1-AS1	cv	1.3375
TPC	30s	CA6	cv	2
TPC	30s	SLC2A5	cv	0.739047
TPC	30s	GPR157	cv	0.615444
TPC	30s	MIR34AHG	cv	0.708428
TPC	30s	LNCTAM34A	cv	0.662712
TPC	30s	H6PD	cv	0.126231
TPC	30s	SPSB1	cv	0.320159
TPC	30s	BX323043.1	cv	1.88217
TPC	30s	LINC02606	cv	1.19208
TPC	30s	SLC25A33	cv	0.343657
TPC	30s	TMEM201	cv	0.541776
TPC	30s	PIK3CD	cv	0.387463
TPC	30s	PIK3CD-AS2	cv	0.310553
TPC	30s	CLSTN1	cv	0.2973
TPC	30s	CTNNBIP1	cv	0.14085
TPC	30s	LZIC	cv	0.161815
TPC	30s	NMNAT1	cv	0.0644726
TPC	30s	RBP7	cv	0.555559
TPC	30s	UBE4B	cv	0.3713
TPC	30s	KIF1B	cv	0.318546
TPC	30s	AL139424.3	cv	2
TPC	30s	AL139424.2	cv	1.33569
TPC	30s	PGD	cv	0.210182
TPC	30s	AL139424.1	cv	2
TPC	30s	CENPS	cv	0.0959837
TPC	30s	CORT	cv	0.38692
TPC	30s	DFFA	cv	0.312323
TPC	30s	PEX14	cv	0.419865
TPC	30s	AL139423.2	cv	1.16413
TPC	30s	CASZ1	cv	0.260992
TPC	30s	AL139423.1	cv	0.353579
TPC	30s	C1orf127	cv	2
TPC	30s	TARDBP	cv	0.204898
TPC	30s	MASP2	cv	1.6296
TPC	30s	AL109811.2	cv	0.142472
TPC	30s	SRM	cv	0.189483
TPC	30s	EXOSC10	cv	0.316484
TPC	30s	AL109811.1	cv	0.477318
TPC	30s	EXOSC10-AS1	cv	2
TPC	30s	MTOR	cv	0.18451
TPC	30s	ANGPTL7	cv	0.897301
TPC	30s	UBIAD1	cv	0.0820803
TPC	30s	DISP3	cv	1.37191
TPC	30s	AL590989.1	cv	1.23349
TPC	30s	LINC01647	cv	1.84752
TPC	30s	AL031731.1	cv	2
TPC	30s	FBXO2	cv	0.570383
TPC	30s	FBXO44	cv	0.125561
TPC	30s	FBXO6	cv	0.25557
TPC	30s	MAD2L2	cv	0.223416
TPC	30s	DRAXIN	cv	2
TPC	30s	AGTRAP	cv	0.251187
TPC	30s	C1orf167	cv	0.340524
TPC	30s	MTHFR	cv	0.274028
TPC	30s	CLCN6	cv	0.30066
TPC	30s	NPPB	cv	2
TPC	30s	AL021155.5	cv	1.11134
TPC	30s	KIAA2013	cv	0.214677
TPC	30s	PLOD1	cv	0.242744
TPC	30s	MFN2	cv	0.394797
TPC	30s	MIIP	cv	0.292083
TPC	30s	TNFRSF8	cv	2
TPC	30s	AL357835.1	cv	2
TPC	30s	TNFRSF1B	cv	0.986268
TPC	30s	VPS13D	cv	0.344636
TPC	30s	DHRS3	cv	0.553728
TPC	30s	AADACL4	cv	2
TPC	30s	C1orf158	cv	0.748809
TPC	30s	PRAMEF1	cv	2
TPC	30s	LINC01784	cv	1.02743
TPC	30s	LRRC38	cv	1.21347
TPC	30s	PDPN	cv	0.359298
TPC	30s	PRDM2	cv	0.159418
TPC	30s	KAZN	cv	0.121902
TPC	30s	AL357873.1	cv	2
TPC	30s	KAZN-AS1	cv	1.85446
TPC	30s	AL031293.1	cv	0.785266
TPC	30s	TMEM51-AS1	cv	0.424753
TPC	30s	TMEM51	cv	0.432536
TPC	30s	FHAD1	cv	0.65002
TPC	30s	AL031283.2	cv	1.18502
TPC	30s	AL031283.1	cv	1.27713
TPC	30s	EFHD2	cv	0.383914
TPC	30s	CELA2B	cv	2
TPC	30s	CASP9	cv	0.426348
TPC	30s	DNAJC16	cv	0.352879
TPC	30s	AL121992.3	cv	2
TPC	30s	AGMAT	cv	1.22711
TPC	30s	AL121992.1	cv	1.50828
TPC	30s	DDI2	cv	0.354239
TPC	30s	AL121992.2	cv	2
TPC	30s	PLEKHM2	cv	0.0665969
TPC	30s	SLC25A34	cv	0.650604
TPC	30s	SLC25A34-AS1	cv	1.37793
TPC	30s	FBLIM1	cv	0.191936
TPC	30s	UQCRHL	cv	0.674316
TPC	30s	AL450998.2	cv	0.659789
TPC	30s	SPEN	cv	0.389546
TPC	30s	ZBTB17	cv	0.364843
TPC	30s	SRARP	cv	2
TPC	30s	HSPB7	cv	0.252591
TPC	30s	CLCNKA	cv	2
TPC	30s	CLCNKB	cv	1.15605
TPC	30s	FAM131C	cv	1.3596
TPC	30s	EPHA2	cv	0.603564
TPC	30s	AL451042.2	cv	2
TPC	30s	ARHGEF19	cv	0.700273
TPC	30s	AL109627.1	cv	0.730808
TPC	30s	CPLANE2	cv	1.28582
TPC	30s	FBXO42	cv	0.149317
TPC	30s	SZRD1	cv	0.279306
TPC	30s	SPATA21	cv	0.861683
TPC	30s	NECAP2	cv	0.220273
TPC	30s	LINC01772	cv	0.291816
TPC	30s	AL137802.2	cv	1.20745
TPC	30s	AL137802.1	cv	2
TPC	30s	LINC01783	cv	1.25472
TPC	30s	NBPF1	cv	0.491879
TPC	30s	AL137798.1	cv	2
TPC	30s	AL021920.1	cv	2
TPC	30s	CROCC	cv	0.298014
TPC	30s	BX284668.2	cv	1.37003
TPC	30s	BX284668.5	cv	0.551946
TPC	30s	BX284668.6	cv	2
TPC	30s	MFAP2	cv	0.267467
TPC	30s	AL049569.2	cv	1.11141
TPC	30s	AL049569.1	cv	2
TPC	30s	ATP13A2	cv	0.356419
TPC	30s	SDHB	cv	0.170078
TPC	30s	PADI2	cv	1.87395
TPC	30s	AL590644.1	cv	2
TPC	30s	RCC2	cv	0.296761
TPC	30s	ARHGEF10L	cv	0.268172
TPC	30s	LINC02810	cv	2
TPC	30s	ACTL8	cv	1.71598
TPC	30s	IGSF21	cv	2
TPC	30s	ALDH4A1	cv	0.41353
TPC	30s	IFFO2	cv	0.639277
TPC	30s	AL137127.1	cv	0.655554
TPC	30s	UBR4	cv	0.511961
TPC	30s	EMC1-AS1	cv	0.24416
TPC	30s	EMC1	cv	0.173639
TPC	30s	MRTO4	cv	0.186983
TPC	30s	AKR7A3	cv	0.489321
TPC	30s	AKR7A2	cv	0.272374
TPC	30s	SLC66A1	cv	0.573605
TPC	30s	CAPZB	cv	0.159646
TPC	30s	MICOS10	cv	0.185566
TPC	30s	AL031727.2	cv	2
TPC	30s	NBL1	cv	0.113058
TPC	30s	HTR6	cv	2
TPC	30s	TMCO4	cv	0.458639
TPC	30s	RNF186	cv	2
TPC	30s	AL391883.1	cv	2
TPC	30s	OTUD3	cv	0.438603
TPC	30s	PLA2G2A	cv	1.05852
TPC	30s	PLA2G5	cv	0.2616
TPC	30s	PLA2G2D	cv	2
TPC	30s	PLA2G2F	cv	1.34979
TPC	30s	Z98257.1	cv	0.898242
TPC	30s	PLA2G2C	cv	2
TPC	30s	UBXN10-AS1	cv	0.763698
TPC	30s	UBXN10	cv	0.789734
TPC	30s	LINC01757	cv	1.37502
TPC	30s	Z98257.2	cv	2
TPC	30s	VWA5B1	cv	1.16997
TPC	30s	LINC01141	cv	1.34228
TPC	30s	AL139254.2	cv	1.16622
TPC	30s	CAMK2N1	cv	0.141802
TPC	30s	MUL1	cv	0.0593461
TPC	30s	FAM43B	cv	0.538883
TPC	30s	CDA	cv	0.909894
TPC	30s	PINK1	cv	0.173287
TPC	30s	PINK1-AS	cv	0.518011
TPC	30s	DDOST	cv	0.321007
TPC	30s	KIF17	cv	0.32813
TPC	30s	SH2D5	cv	1.42901
TPC	30s	AL663074.1	cv	2
TPC	30s	HP1BP3	cv	0.328665
TPC	30s	EIF4G3	cv	0.283865
TPC	30s	AL031005.2	cv	2
TPC	30s	ECE1	cv	0.2858
TPC	30s	AL031005.1	cv	1.88914
TPC	30s	AL031728.1	cv	1.49586
TPC	30s	NBPF3	cv	0.617324
TPC	30s	ALPL	cv	0.76028
TPC	30s	RAP1GAP	cv	2
TPC	30s	USP48	cv	0.388538
TPC	30s	LDLRAD2	cv	1.34849
TPC	30s	HSPG2	cv	0.158344
TPC	30s	CELA3B	cv	1.16818
TPC	30s	CELA3A	cv	2
TPC	30s	LINC01635	cv	1.88793
TPC	30s	LINC00339	cv	0.435721
TPC	30s	CDC42	cv	0.0310229
TPC	30s	CDC42-AS1	cv	1.35562
TPC	30s	CDC42-IT1	cv	1.38692
TPC	30s	WNT4	cv	0.566821
TPC	30s	AL445253.1	cv	0.752461
TPC	30s	ZBTB40	cv	0.388184
TPC	30s	EPHA8	cv	1.05979
TPC	30s	C1QA	cv	1.51376
TPC	30s	C1QC	cv	1.30781
TPC	30s	C1QB	cv	0.90171
TPC	30s	EPHB2	cv	2
TPC	30s	TEX46	cv	0.767327
TPC	30s	KDM1A	cv	0.260044
TPC	30s	LUZP1	cv	0.241242
TPC	30s	LINC01355	cv	0.270518
TPC	30s	HNRNPR	cv	0.232006
TPC	30s	ZNF436	cv	0.248642
TPC	30s	ZNF436-AS1	cv	0.380754
TPC	30s	AL109936.2	cv	1.30737
TPC	30s	TCEA3	cv	0.32815
TPC	30s	ASAP3	cv	0.334119
TPC	30s	E2F2	cv	1.31478
TPC	30s	AL021154.1	cv	2
TPC	30s	ID3	cv	0.416875
TPC	30s	MDS2	cv	1.51241
TPC	30s	RPL11	cv	0.299801
TPC	30s	ELOA-AS1	cv	0.227302
TPC	30s	ELOA	cv	0.517498
TPC	30s	PITHD1	cv	0.171927
TPC	30s	LYPLA2	cv	0.327817
TPC	30s	GALE	cv	0.509111
TPC	30s	HMGCL	cv	0.222044
TPC	30s	FUCA1	cv	0.421108
TPC	30s	PNRC2	cv	0.180277
TPC	30s	SRSF10	cv	0.157757
TPC	30s	MYOM3	cv	1.23845
TPC	30s	IL22RA1	cv	1.28245
TPC	30s	IFNLR1	cv	1.52128
TPC	30s	AL138902.1	cv	2
TPC	30s	GRHL3	cv	1.44432
TPC	30s	STPG1	cv	0.193338
TPC	30s	NIPAL3	cv	0.181003
TPC	30s	RCAN3	cv	0.569405
TPC	30s	NCMAP-DT	cv	2
TPC	30s	NCMAP	cv	2
TPC	30s	SRRM1	cv	0.15563
TPC	30s	CLIC4	cv	0.298952
TPC	30s	RUNX3	cv	1.15942
TPC	30s	LINC02793	cv	2
TPC	30s	AL031432.1	cv	2
TPC	30s	SYF2	cv	0.252646
TPC	30s	AL031432.4	cv	0.570556
TPC	30s	AL031432.5	cv	1.30237
TPC	30s	RSRP1	cv	0.499479
TPC	30s	AL031432.3	cv	1.17104
TPC	30s	RHD	cv	1.44798
TPC	30s	TMEM50A	cv	0.0904815
TPC	30s	RHCE	cv	1.17823
TPC	30s	MACO1	cv	0.109326
TPC	30s	LDLRAP1	cv	0.47173
TPC	30s	AL606491.1	cv	0.572511
TPC	30s	MAN1C1	cv	0.209725
TPC	30s	AL031280.1	cv	0.552085
TPC	30s	SELENON	cv	0.311134
TPC	30s	AL020996.1	cv	0.476091
TPC	30s	MTFR1L	cv	0.0860868
TPC	30s	AUNIP	cv	0.299835
TPC	30s	AL033528.2	cv	1.85562
TPC	30s	PAQR7	cv	0.408546
TPC	30s	STMN1	cv	0.262785
TPC	30s	PAFAH2	cv	0.381779
TPC	30s	EXTL1	cv	0.405488
TPC	30s	SLC30A2	cv	2
TPC	30s	PDIK1L	cv	0.440467
TPC	30s	FAM110D	cv	0.774296
TPC	30s	C1orf232	cv	2
TPC	30s	ZNF593	cv	0.0662117
TPC	30s	CNKSR1	cv	0.882746
TPC	30s	CATSPER4	cv	1.26187
TPC	30s	CEP85	cv	0.478806
TPC	30s	SH3BGRL3	cv	0.321386
TPC	30s	UBXN11	cv	0.485931
TPC	30s	CD52	cv	2
TPC	30s	CRYBG2	cv	2
TPC	30s	ZNF683	cv	0.469232
TPC	30s	LIN28A	cv	0.691514
TPC	30s	DHDDS	cv	0.0753695
TPC	30s	AL513365.2	cv	1.23289
TPC	30s	HMGN2	cv	0.287373
TPC	30s	RPS6KA1	cv	1.20909
TPC	30s	AL512408.1	cv	1.74252
TPC	30s	ARID1A	cv	0.0116165
TPC	30s	PIGV	cv	0.318489
TPC	30s	ZDHHC18	cv	0.468216
TPC	30s	SFN	cv	2
TPC	30s	GPN2	cv	0.258821
TPC	30s	GPATCH3	cv	0.4168
TPC	30s	NUDC	cv	0.171366
TPC	30s	TRNP1	cv	0.417894
TPC	30s	TENT5B	cv	1.15642
TPC	30s	SLC9A1	cv	0.116168
TPC	30s	AL590640.1	cv	2
TPC	30s	WDTC1	cv	0.249788
TPC	30s	TMEM222	cv	0.196856
TPC	30s	SYTL1	cv	1.16505
TPC	30s	MAP3K6	cv	0.294423
TPC	30s	FCN3	cv	1.08562
TPC	30s	WASF2	cv	0.117911
TPC	30s	AHDC1	cv	0.426954
TPC	30s	FGR	cv	1.72594
TPC	30s	LINC02574	cv	2
TPC	30s	IFI6	cv	0.589812
TPC	30s	AL445490.1	cv	2
TPC	30s	AL020997.5	cv	0.698238
TPC	30s	FAM76A	cv	0.1723
TPC	30s	STX12	cv	0.277979
TPC	30s	AL020997.3	cv	1.50745
TPC	30s	AL020997.4	cv	2
TPC	30s	PPP1R8	cv	0.271751
TPC	30s	THEMIS2	cv	0.920866
TPC	30s	RPA2	cv	0.257096
TPC	30s	SMPDL3B	cv	2
TPC	30s	AL512288.1	cv	2
TPC	30s	XKR8	cv	0.521326
TPC	30s	EYA3	cv	0.0772376
TPC	30s	PTAFR	cv	1.15477
TPC	30s	DNAJC8	cv	0.116064
TPC	30s	ATP5IF1	cv	0.443618
TPC	30s	AL353622.1	cv	0.478518
TPC	30s	SESN2	cv	0.106261
TPC	30s	MED18	cv	0.424386
TPC	30s	PHACTR4	cv	0.128581
TPC	30s	RCC1	cv	0.324197
TPC	30s	SNHG3	cv	0.12611
TPC	30s	TRNAU1AP	cv	0.0860148
TPC	30s	SNHG12	cv	0.212537
TPC	30s	TAF12	cv	0.213734
TPC	30s	RAB42	cv	0.933257
TPC	30s	LINC01715	cv	1.20133
TPC	30s	AL360012.1	cv	1.33384
TPC	30s	GMEB1	cv	0.15087
TPC	30s	YTHDF2	cv	0.0835225
TPC	30s	OPRD1	cv	2
TPC	30s	EPB41	cv	0.245782
TPC	30s	TMEM200B	cv	0.418217
TPC	30s	SRSF4	cv	0.250418
TPC	30s	MECR	cv	0.104616
TPC	30s	AL590729.1	cv	2
TPC	30s	PTPRU	cv	0.310954
TPC	30s	AL161638.2	cv	2
TPC	30s	MATN1	cv	2
TPC	30s	MATN1-AS1	cv	1.3429
TPC	30s	AL137857.1	cv	2
TPC	30s	LAPTM5	cv	1.5174
TPC	30s	AL137027.1	cv	2
TPC	30s	LINC01778	cv	1.23728
TPC	30s	SDC3	cv	0.402407
TPC	30s	PUM1	cv	0.172373
TPC	30s	NKAIN1	cv	2
TPC	30s	SNRNP40	cv	0.155839
TPC	30s	ZCCHC17	cv	0.253912
TPC	30s	FABP3	cv	0.423543
TPC	30s	SERINC2	cv	0.372389
TPC	30s	LINC01226	cv	2
TPC	30s	TINAGL1	cv	0.588428
TPC	30s	PEF1	cv	0.353888
TPC	30s	AC114488.2	cv	0.726794
TPC	30s	AC114488.3	cv	2
TPC	30s	COL16A1	cv	0.564848
TPC	30s	ADGRB2	cv	0.741138
TPC	30s	SPOCD1	cv	1.41752
TPC	30s	AL354919.1	cv	2
TPC	30s	AL136115.2	cv	1.10345
TPC	30s	PTP4A2	cv	0.0999797
TPC	30s	KHDRBS1	cv	0.17754
TPC	30s	AL445248.1	cv	1.30117
TPC	30s	TMEM39B	cv	0.337818
TPC	30s	KPNA6	cv	0.15558
TPC	30s	AL049795.2	cv	0.772046
TPC	30s	TXLNA	cv	0.18167
TPC	30s	CCDC28B	cv	0.121066
TPC	30s	AL049795.1	cv	2
TPC	30s	IQCC	cv	0.333942
TPC	30s	DCDC2B	cv	1.3698
TPC	30s	TMEM234	cv	0.213603
TPC	30s	EIF3I	cv	0.117977
TPC	30s	FAM167B	cv	0.505406
TPC	30s	LCK	cv	2
TPC	30s	HDAC1	cv	0.400538
TPC	30s	MARCKSL1	cv	0.436877
TPC	30s	TSSK3	cv	0.667853
TPC	30s	FAM229A	cv	0.620078
TPC	30s	BSDC1	cv	0.24439
TPC	30s	ZBTB8B	cv	0.892733
TPC	30s	ZBTB8A	cv	0.238119
TPC	30s	ZBTB8OS	cv	0.25587
TPC	30s	RBBP4	cv	0.312324
TPC	30s	SYNC	cv	0.23023
TPC	30s	AC114489.1	cv	2
TPC	30s	KIAA1522	cv	0.685833
TPC	30s	YARS	cv	0.2966
TPC	30s	S100PBP	cv	0.462673
TPC	30s	FNDC5	cv	0.246252
TPC	30s	HPCA	cv	0.863418
TPC	30s	TMEM54	cv	0.137321
TPC	30s	AL031602.2	cv	2
TPC	30s	RNF19B	cv	0.297496
TPC	30s	AL020995.1	cv	0.721073
TPC	30s	AK2	cv	0.0948935
TPC	30s	AZIN2	cv	0.273857
TPC	30s	TRIM62	cv	0.527763
TPC	30s	AL662907.3	cv	2
TPC	30s	ZNF362	cv	0.101672
TPC	30s	AL513327.3	cv	1.67042
TPC	30s	AL513327.1	cv	1.13741
TPC	30s	PHC2	cv	0.0954485
TPC	30s	AL513327.2	cv	0.725468
TPC	30s	ZSCAN20	cv	0.699051
TPC	30s	CSMD2	cv	0.312223
TPC	30s	HMGB4	cv	0.4314
TPC	30s	CSMD2-AS1	cv	0.623727
TPC	30s	C1orf94	cv	0.697158
TPC	30s	AC099565.1	cv	2
TPC	30s	SMIM12	cv	0.116259
TPC	30s	GJB5	cv	2
TPC	30s	GJB3	cv	2
TPC	30s	GJA4	cv	0.580125
TPC	30s	DLGAP3	cv	0.738577
TPC	30s	TMEM35B	cv	0.0823017
TPC	30s	ZMYM6	cv	0.336473
TPC	30s	ZMYM1	cv	0.440875
TPC	30s	AL590434.1	cv	0.47679
TPC	30s	SFPQ	cv	0.220278
TPC	30s	ZMYM4	cv	0.277959
TPC	30s	ZMYM4-AS1	cv	1.81066
TPC	30s	KIAA0319L	cv	0.347644
TPC	30s	NCDN	cv	0.318819
TPC	30s	TFAP2E	cv	0.670073
TPC	30s	PSMB2	cv	0.076704
TPC	30s	C1orf216	cv	0.23207
TPC	30s	CLSPN	cv	0.667603
TPC	30s	AL354864.1	cv	2
TPC	30s	AGO4	cv	0.694316
TPC	30s	AGO1	cv	0.206225
TPC	30s	AL139286.3	cv	1.22043
TPC	30s	AL139286.2	cv	0.67246
TPC	30s	AGO3	cv	0.401091
TPC	30s	AL138787.2	cv	2
TPC	30s	TEKT2	cv	0.481566
TPC	30s	ADPRHL2	cv	0.127151
TPC	30s	COL8A2	cv	0.395096
TPC	30s	TRAPPC3	cv	0.153296
TPC	30s	MAP7D1	cv	0.35242
TPC	30s	THRAP3	cv	0.152782
TPC	30s	SH3D21	cv	0.349791
TPC	30s	EVA1B	cv	0.211413
TPC	30s	AL591845.1	cv	0.168015
TPC	30s	STK40	cv	0.292227
TPC	30s	LSM10	cv	0.0617786
TPC	30s	OSCP1	cv	0.185396
TPC	30s	MRPS15	cv	0.162501
TPC	30s	CSF3R	cv	1.34416
TPC	30s	AL596257.1	cv	2
TPC	30s	AC117945.2	cv	2
TPC	30s	AC117945.1	cv	2
TPC	30s	GRIK3	cv	0.952976
TPC	30s	LINC01137	cv	0.207526
TPC	30s	ZC3H12A	cv	0.676204
TPC	30s	MEAF6	cv	0.129985
TPC	30s	SNIP1	cv	0.2192
TPC	30s	DNALI1	cv	0.335445
TPC	30s	GNL2	cv	0.307699
TPC	30s	AL513220.1	cv	2
TPC	30s	RSPO1	cv	2
TPC	30s	C1orf109	cv	0.175643
TPC	30s	CDCA8	cv	0.977291
TPC	30s	EPHA10	cv	0.999083
TPC	30s	MANEAL	cv	1.31048
TPC	30s	YRDC	cv	0.419511
TPC	30s	C1orf122	cv	0.200941
TPC	30s	MTF1	cv	0.497253
TPC	30s	AL929472.2	cv	2
TPC	30s	INPP5B	cv	0.264659
TPC	30s	SF3A3	cv	0.108813
TPC	30s	FHL3	cv	0.20794
TPC	30s	UTP11	cv	0.0972748
TPC	30s	POU3F1	cv	1.15637
TPC	30s	MIR3659HG	cv	2
TPC	30s	LINC02786	cv	2
TPC	30s	AL390839.1	cv	2
TPC	30s	AL390839.2	cv	2
TPC	30s	LINC01343	cv	1.7075
TPC	30s	LINC01685	cv	2
TPC	30s	RRAGC	cv	0.147834
TPC	30s	AL139260.1	cv	0.506054
TPC	30s	MYCBP	cv	0.228882
TPC	30s	GJA9	cv	0.861666
TPC	30s	RHBDL2	cv	0.817027
TPC	30s	AKIRIN1	cv	0.0829194
TPC	30s	NDUFS5	cv	0.344511
TPC	30s	MACF1	cv	0.352198
TPC	30s	AL356055.1	cv	1.69642
TPC	30s	AL442071.2	cv	2
TPC	30s	BMP8A	cv	0.766062
TPC	30s	PABPC4	cv	0.204493
TPC	30s	PABPC4-AS1	cv	0.743452
TPC	30s	HEYL	cv	0.203837
TPC	30s	HPCAL4	cv	0.328071
TPC	30s	PPIE	cv	0.258536
TPC	30s	BMP8B	cv	0.870643
TPC	30s	OXCT2	cv	0.570053
TPC	30s	BMP8B-AS1	cv	0.835489
TPC	30s	AL033527.3	cv	2
TPC	30s	AL033527.4	cv	1.29776
TPC	30s	TRIT1	cv	0.482627
TPC	30s	AL033527.2	cv	2
TPC	30s	MFSD2A	cv	0.546948
TPC	30s	CAP1	cv	0.118897
TPC	30s	PPT1	cv	0.169624
TPC	30s	RLF	cv	0.32388
TPC	30s	TMCO2	cv	0.497484
TPC	30s	AL050341.2	cv	0.32024
TPC	30s	ZMPSTE24	cv	0.361966
TPC	30s	COL9A2	cv	0.606796
TPC	30s	SMAP2	cv	0.410616
TPC	30s	ZFP69B	cv	0.963345
TPC	30s	AL031985.3	cv	0.847797
TPC	30s	ZFP69	cv	0.463708
TPC	30s	AL603839.3	cv	0.957608
TPC	30s	EXO5	cv	0.505988
TPC	30s	AL603839.1	cv	2
TPC	30s	ZNF684	cv	0.599652
TPC	30s	RIMS3	cv	0.45109
TPC	30s	AL031289.2	cv	2
TPC	30s	AL031289.1	cv	2
TPC	30s	NFYC-AS1	cv	0.574882
TPC	30s	NFYC	cv	0.19756
TPC	30s	KCNQ4	cv	0.674589
TPC	30s	CITED4	cv	0.107742
TPC	30s	AC119677.1	cv	2
TPC	30s	CTPS1	cv	0.303093
TPC	30s	SLFNL1-AS1	cv	0.89568
TPC	30s	SLFNL1	cv	0.631764
TPC	30s	SCMH1	cv	0.265096
TPC	30s	AC093151.8	cv	1.85489
TPC	30s	AC093151.3	cv	0.259069
TPC	30s	FOXO6	cv	0.591989
TPC	30s	AC093151.2	cv	1.22337
TPC	30s	EDN2	cv	2
TPC	30s	HIVEP3	cv	0.732742
TPC	30s	AL158216.1	cv	2
TPC	30s	FOXJ3	cv	0.155982
TPC	30s	RIMKLA	cv	1.04397
TPC	30s	ZMYND12	cv	0.533419
TPC	30s	PPCS	cv	0.0957791
TPC	30s	CCDC30	cv	0.567999
TPC	30s	PPIH	cv	0.369036
TPC	30s	AC098484.4	cv	2
TPC	30s	AC098484.2	cv	1.36787
TPC	30s	YBX1	cv	0.196838
TPC	30s	P3H1	cv	0.353392
TPC	30s	C1orf50	cv	0.198407
TPC	30s	AC098484.1	cv	2
TPC	30s	TMEM269	cv	0.755116
TPC	30s	SVBP	cv	0.209397
TPC	30s	ERMAP	cv	0.307393
TPC	30s	AL512353.1	cv	1.28189
TPC	30s	ZNF691	cv	0.217685
TPC	30s	SLC2A1	cv	0.399734
TPC	30s	SLC2A1-AS1	cv	0.682198
TPC	30s	FAM183A	cv	1.05635
TPC	30s	EBNA1BP2	cv	0.143435
TPC	30s	CFAP57	cv	0.76445
TPC	30s	TMEM125	cv	1.41135
TPC	30s	TIE1	cv	0.744642
TPC	30s	MPL	cv	2
TPC	30s	AL139289.2	cv	1.18929
TPC	30s	CDC20	cv	0.558876
TPC	30s	ELOVL1	cv	0.101535
TPC	30s	MED8	cv	0.205544
TPC	30s	AL139289.1	cv	0.581556
TPC	30s	SZT2	cv	0.155456
TPC	30s	SZT2-AS1	cv	2
TPC	30s	HYI	cv	0.0327639
TPC	30s	HYI-AS1	cv	2
TPC	30s	PTPRF	cv	0.494068
TPC	30s	KDM4A	cv	0.310555
TPC	30s	KDM4A-AS1	cv	0.230474
TPC	30s	ST3GAL3	cv	0.0541913
TPC	30s	AL451062.1	cv	1.32602
TPC	30s	ARTN	cv	0.461149
TPC	30s	AL357079.1	cv	0.629326
TPC	30s	IPO13	cv	0.130091
TPC	30s	AL357079.2	cv	1.15832
TPC	30s	DPH2	cv	0.298659
TPC	30s	ATP6V0B	cv	0.238182
TPC	30s	B4GALT2	cv	0.399155
TPC	30s	CCDC24	cv	0.343167
TPC	30s	SLC6A9	cv	0.705396
TPC	30s	AL139220.2	cv	0.475317
TPC	30s	KLF17	cv	1.16382
TPC	30s	DMAP1	cv	0.136468
TPC	30s	ERI3	cv	0.172078
TPC	30s	ERI3-IT1	cv	1.12068
TPC	30s	RNF220	cv	0.135255
TPC	30s	TMEM53	cv	0.396865
TPC	30s	ARMH1	cv	1.05721
TPC	30s	KIF2C	cv	0.355581
TPC	30s	AL592166.1	cv	2
TPC	30s	RPS8	cv	0.386593
TPC	30s	BEST4	cv	0.889123
TPC	30s	PLK3	cv	0.764487
TPC	30s	TCTEX1D4	cv	1.58219
TPC	30s	BTBD19	cv	0.250413
TPC	30s	PTCH2	cv	0.501732
TPC	30s	EIF2B3	cv	0.162372
TPC	30s	HECTD3	cv	0.324054
TPC	30s	UROD	cv	0.251111
TPC	30s	ZSWIM5	cv	0.311274
TPC	30s	LINC01144	cv	2
TPC	30s	HPDL	cv	0.771673
TPC	30s	MUTYH	cv	0.462336
TPC	30s	TOE1	cv	0.209582
TPC	30s	TESK2	cv	0.566612
TPC	30s	CCDC163	cv	0.481321
TPC	30s	MMACHC	cv	0.391714
TPC	30s	PRDX1	cv	0.119206
TPC	30s	AKR1A1	cv	0.232653
TPC	30s	NASP	cv	0.31542
TPC	30s	CCDC17	cv	1.28422
TPC	30s	GPBP1L1	cv	0.206504
TPC	30s	TMEM69	cv	0.329976
TPC	30s	IPP	cv	0.363841
TPC	30s	AL604028.1	cv	0.785027
TPC	30s	MAST2	cv	0.373009
TPC	30s	PIK3R3	cv	0.204845
TPC	30s	AL358075.1	cv	2
TPC	30s	AL358075.2	cv	2
TPC	30s	TSPAN1	cv	0.777568
TPC	30s	P3R3URF	cv	0.874433
TPC	30s	POMGNT1	cv	0.200218
TPC	30s	LURAP1	cv	0.184064
TPC	30s	RAD54L	cv	0.839369
TPC	30s	LRRC41	cv	0.192582
TPC	30s	UQCRH	cv	0.366842
TPC	30s	NSUN4	cv	0.358163
TPC	30s	FAAH	cv	0.683844
TPC	30s	LINC01398	cv	2
TPC	30s	DMBX1	cv	2
TPC	30s	TMEM275	cv	0.148199
TPC	30s	MKNK1-AS1	cv	2
TPC	30s	KNCN	cv	1.23362
TPC	30s	MKNK1	cv	0.142835
TPC	30s	MOB3C	cv	0.627878
TPC	30s	ATPAF1	cv	0.188265
TPC	30s	TEX38	cv	0.525347
TPC	30s	EFCAB14-AS1	cv	0.809576
TPC	30s	EFCAB14	cv	0.125414
TPC	30s	CYP4B1	cv	2
TPC	30s	CYP4A11	cv	1.45518
TPC	30s	CYP4X1	cv	0.248704
TPC	30s	CYP4Z1	cv	1.30721
TPC	30s	CYP4A22	cv	2
TPC	30s	LINC00853	cv	1.56574
TPC	30s	PDZK1IP1	cv	2
TPC	30s	TAL1	cv	2
TPC	30s	AL135960.1	cv	1.53964
TPC	30s	STIL	cv	0.852372
TPC	30s	CMPK1	cv	0.273887
TPC	30s	LINC01389	cv	1.6668
TPC	30s	FOXE3	cv	2
TPC	30s	FOXD2-AS1	cv	0.402956
TPC	30s	FOXD2	cv	1.07042
TPC	30s	TRABD2B	cv	0.520738
TPC	30s	AC096541.1	cv	0.829378
TPC	30s	LINC02794	cv	2
TPC	30s	AL109659.1	cv	2
TPC	30s	SLC5A9	cv	1.84296
TPC	30s	AL109659.2	cv	2
TPC	30s	SPATA6	cv	0.235251
TPC	30s	AGBL4	cv	1.62248
TPC	30s	AL391844.1	cv	2
TPC	30s	BEND5	cv	0.171025
TPC	30s	AL645507.1	cv	1.15987
TPC	30s	AC099788.1	cv	2
TPC	30s	ELAVL4	cv	0.744828
TPC	30s	LINC02808	cv	1.08102
TPC	30s	AL592182.3	cv	2
TPC	30s	DMRTA2	cv	2
TPC	30s	FAF1	cv	0.172513
TPC	30s	AL049637.1	cv	1.15844
TPC	30s	CDKN2C	cv	0.249834
TPC	30s	C1orf185	cv	0.806698
TPC	30s	RNF11	cv	0.0366887
TPC	30s	TTC39A	cv	0.567024
TPC	30s	EPS15	cv	0.278625
TPC	30s	AC104170.2	cv	2
TPC	30s	OSBPL9	cv	0.143269
TPC	30s	NRDC	cv	0.285068
TPC	30s	AL050343.2	cv	1.32381
TPC	30s	AL050343.3	cv	2
TPC	30s	RAB3B	cv	1.25977
TPC	30s	TXNDC12	cv	0.267931
TPC	30s	KTI12	cv	0.27259
TPC	30s	AL445685.1	cv	2
TPC	30s	BTF3L4	cv	0.17057
TPC	30s	ZFYVE9	cv	0.280937
TPC	30s	CC2D1B	cv	0.300668
TPC	30s	AL513218.1	cv	1.94407
TPC	30s	AL513218.2	cv	1.42358
TPC	30s	ORC1	cv	0.592838
TPC	30s	PRPF38A	cv	0.231195
TPC	30s	TUT4	cv	0.470165
TPC	30s	AL591167.1	cv	2
TPC	30s	GPX7	cv	0.248411
TPC	30s	SHISAL2A	cv	0.428881
TPC	30s	COA7	cv	0.282618
TPC	30s	ZYG11B	cv	0.207673
TPC	30s	ZYG11A	cv	0.738593
TPC	30s	AC099677.4	cv	1.62608
TPC	30s	ECHDC2	cv	0.390616
TPC	30s	SCP2	cv	0.158431
TPC	30s	PODN	cv	0.138563
TPC	30s	AL445183.1	cv	2
TPC	30s	SLC1A7	cv	0.729908
TPC	30s	AL445183.2	cv	0.80655
TPC	30s	CPT2	cv	0.215011
TPC	30s	AL606760.2	cv	1.16494
TPC	30s	CZIB	cv	0.0790498
TPC	30s	AL606760.3	cv	1.23383
TPC	30s	MAGOH	cv	0.159317
TPC	30s	AL606760.1	cv	0.342583
TPC	30s	LRP8	cv	0.705413
TPC	30s	AL355483.1	cv	2
TPC	30s	AC119428.1	cv	2
TPC	30s	LINC02812	cv	2
TPC	30s	DMRTB1	cv	0.515836
TPC	30s	GLIS1	cv	0.706467
TPC	30s	NDC1	cv	0.316512
TPC	30s	YIPF1	cv	0.329801
TPC	30s	DIO1	cv	2
TPC	30s	HSPB11	cv	0.149873
TPC	30s	LRRC42	cv	0.244779
TPC	30s	TMEM59	cv	0.117895
TPC	30s	TCEANC2	cv	0.584034
TPC	30s	CYB5RL	cv	0.688371
TPC	30s	MRPL37	cv	0.197957
TPC	30s	SSBP3	cv	0.0333413
TPC	30s	SSBP3-AS1	cv	0.896841
TPC	30s	AL035415.1	cv	2
TPC	30s	AC099796.2	cv	1.84359
TPC	30s	ACOT11	cv	0.280644
TPC	30s	FAM151A	cv	2
TPC	30s	MROH7	cv	0.272756
TPC	30s	TTC4	cv	0.0754793
TPC	30s	PARS2	cv	0.54201
TPC	30s	TTC22	cv	1.21052
TPC	30s	AC096536.1	cv	1.15484
TPC	30s	LEXM	cv	1.48222
TPC	30s	DHCR24	cv	1.14447
TPC	30s	AC096536.3	cv	2
TPC	30s	AC096536.2	cv	2
TPC	30s	DHCR24-DT	cv	0.378308
TPC	30s	AL590440.2	cv	2
TPC	30s	TMEM61	cv	0.780343
TPC	30s	USP24	cv	0.483482
TPC	30s	MIR4422HG	cv	2
TPC	30s	AL603840.1	cv	0.638034
TPC	30s	LINC01755	cv	1.28579
TPC	30s	LINC01753	cv	1.39528
TPC	30s	AC119674.1	cv	1.09356
TPC	30s	LINC01767	cv	1.5556
TPC	30s	PLPP3	cv	0.502199
TPC	30s	PRKAA2	cv	0.289443
TPC	30s	FYB2	cv	0.155367
TPC	30s	AL360295.1	cv	2
TPC	30s	DAB1	cv	0.413443
TPC	30s	AL390243.1	cv	2
TPC	30s	DAB1-AS1	cv	0.489554
TPC	30s	OMA1	cv	0.443869
TPC	30s	TACSTD2	cv	2
TPC	30s	MYSM1	cv	0.361015
TPC	30s	JUN	cv	0.446151
TPC	30s	LINC01135	cv	1.28167
TPC	30s	AL136985.2	cv	2
TPC	30s	LINC02777	cv	0.722512
TPC	30s	LINC01358	cv	1.1597
TPC	30s	AC093425.1	cv	1.05106
TPC	30s	AC093424.1	cv	1.15484
TPC	30s	FGGY	cv	0.41717
TPC	30s	HOOK1	cv	0.173629
TPC	30s	CYP2J2	cv	0.820054
TPC	30s	C1orf87	cv	2
TPC	30s	LINC01748	cv	1.35445
TPC	30s	NFIA	cv	0.0911262
TPC	30s	NFIA-AS2	cv	2
TPC	30s	NFIA-AS1	cv	1.31206
TPC	30s	AC099791.4	cv	1.37756
TPC	30s	TM2D1	cv	0.0159769
TPC	30s	AC099791.2	cv	0.391107
TPC	30s	PATJ	cv	0.216348
TPC	30s	L1TD1	cv	0.740463
TPC	30s	KANK4	cv	0.664467
TPC	30s	USP1	cv	0.198147
TPC	30s	DOCK7	cv	0.408651
TPC	30s	ANGPTL3	cv	2
TPC	30s	ATG4C	cv	0.391221
TPC	30s	LINC01739	cv	2
TPC	30s	AL162400.3	cv	1.19317
TPC	30s	LINC00466	cv	1.15536
TPC	30s	FOXD3-AS1	cv	0.694696
TPC	30s	ALG6	cv	0.562257
TPC	30s	ITGB3BP	cv	0.630629
TPC	30s	EFCAB7	cv	0.281146
TPC	30s	DLEU2L	cv	0.371438
TPC	30s	PGM1	cv	0.289402
TPC	30s	ROR1	cv	0.407415
TPC	30s	ROR1-AS1	cv	0.951921
TPC	30s	AL445205.1	cv	2
TPC	30s	UBE2U	cv	0.608158
TPC	30s	CACHD1	cv	0.61863
TPC	30s	RAVER2	cv	0.747075
TPC	30s	JAK1	cv	0.166443
TPC	30s	LINC01359	cv	0.314706
TPC	30s	AL357078.2	cv	0.643395
TPC	30s	AK4	cv	0.474168
TPC	30s	DNAJC6	cv	1.41524
TPC	30s	LEPROT	cv	0.148326
TPC	30s	LEPR	cv	0.734017
TPC	30s	PDE4B	cv	0.468714
TPC	30s	AL590783.1	cv	2
TPC	30s	SGIP1	cv	0.465772
TPC	30s	AL139147.1	cv	1.08712
TPC	30s	TCTEX1D1	cv	2
TPC	30s	INSL5	cv	1.76748
TPC	30s	WDR78	cv	0.143982
TPC	30s	AL592161.1	cv	2
TPC	30s	MIER1	cv	0.167724
TPC	30s	SLC35D1	cv	0.284049
TPC	30s	C1orf141	cv	0.573381
TPC	30s	AL133320.2	cv	1.57915
TPC	30s	IL23R	cv	2
TPC	30s	IL12RB2	cv	2
TPC	30s	SERBP1	cv	0.106717
TPC	30s	GADD45A	cv	0.200864
TPC	30s	GNG12	cv	0.168941
TPC	30s	GNG12-AS1	cv	1.23878
TPC	30s	DIRAS3	cv	0.562915
TPC	30s	WLS	cv	0.254325
TPC	30s	DEPDC1	cv	0.322012
TPC	30s	DEPDC1-AS1	cv	2
TPC	30s	AL035412.1	cv	2
TPC	30s	LINC01707	cv	1.76052
TPC	30s	LINC02791	cv	1.45134
TPC	30s	LRRC7	cv	0.657122
TPC	30s	AL158840.1	cv	1.56058
TPC	30s	LRRC40	cv	0.432181
TPC	30s	SRSF11	cv	0.214824
TPC	30s	ANKRD13C	cv	0.144254
TPC	30s	HHLA3	cv	0.347476
TPC	30s	AL158839.1	cv	1.12524
TPC	30s	CTH	cv	0.677209
TPC	30s	AL354872.2	cv	2
TPC	30s	AL513285.1	cv	2
TPC	30s	ZRANB2-AS1	cv	1.21467
TPC	30s	ZRANB2	cv	0.205756
TPC	30s	ZRANB2-AS2	cv	0.452292
TPC	30s	NEGR1	cv	0.301171
TPC	30s	AL513166.1	cv	0.883504
TPC	30s	AL583808.1	cv	0.761608
TPC	30s	LINC02796	cv	2
TPC	30s	LINC01360	cv	1.4303
TPC	30s	LRRIQ3	cv	0.162737
TPC	30s	FPGT	cv	0.122234
TPC	30s	TNNI3K	cv	1.00131
TPC	30s	AC093158.1	cv	1.72647
TPC	30s	AC105271.1	cv	2
TPC	30s	LRRC53	cv	2
TPC	30s	ERICH3	cv	0.23286
TPC	30s	ERICH3-AS1	cv	2
TPC	30s	AC135803.1	cv	0.526004
TPC	30s	CRYZ	cv	0.334865
TPC	30s	TYW3	cv	0.0612827
TPC	30s	LHX8	cv	2
TPC	30s	SLC44A5	cv	0.741794
TPC	30s	ACADM	cv	0.132677
TPC	30s	RABGGTB	cv	0.406215
TPC	30s	MSH4	cv	2
TPC	30s	ASB17	cv	0.57659
TPC	30s	AC092813.1	cv	1.24074
TPC	30s	AC092813.2	cv	2
TPC	30s	ST6GALNAC3	cv	2
TPC	30s	ST6GALNAC5	cv	2
TPC	30s	PIGK	cv	0.139825
TPC	30s	AC093433.2	cv	1.01916
TPC	30s	AK5	cv	0.844411
TPC	30s	AC093575.1	cv	1.09769
TPC	30s	AC118549.1	cv	0.203685
TPC	30s	USP33	cv	0.343191
TPC	30s	MIGA1	cv	0.124686
TPC	30s	NEXN-AS1	cv	0.842453
TPC	30s	NEXN	cv	0.199894
TPC	30s	FUBP1	cv	0.320948
TPC	30s	DNAJB4	cv	0.245594
TPC	30s	GIPC2	cv	0.873293
TPC	30s	AC103591.3	cv	0.717842
TPC	30s	PTGFR	cv	0.734576
TPC	30s	IFI44L	cv	0.385791
TPC	30s	IFI44	cv	0.413146
TPC	30s	ADGRL4	cv	0.53549
TPC	30s	AL353651.2	cv	0.700354
TPC	30s	LINC02792	cv	1.19447
TPC	30s	ADGRL2	cv	0.326055
TPC	30s	AL138799.2	cv	2
TPC	30s	AC117944.1	cv	2
TPC	30s	AL157944.1	cv	1.22448
TPC	30s	LINC01362	cv	2
TPC	30s	LINC01361	cv	1.82246
TPC	30s	LINC01712	cv	1.16619
TPC	30s	LINC01725	cv	0.640077
TPC	30s	TTLL7	cv	0.255414
TPC	30s	TTLL7-IT1	cv	0.77414
TPC	30s	AL359504.2	cv	0.200095
TPC	30s	PRKACB	cv	0.230702
TPC	30s	SAMD13	cv	0.921472
TPC	30s	DNASE2B	cv	2
TPC	30s	RPF1	cv	0.143381
TPC	30s	GNG5	cv	0.18523
TPC	30s	SPATA1	cv	0.414392
TPC	30s	CTBS	cv	0.280087
TPC	30s	SSX2IP	cv	0.356353
TPC	30s	LPAR3	cv	1.02724
TPC	30s	MCOLN2	cv	1.47637
TPC	30s	WDR63	cv	1.20253
TPC	30s	MCOLN3	cv	1.25302
TPC	30s	SYDE2	cv	0.321807
TPC	30s	C1orf52	cv	0.410579
TPC	30s	BCL10	cv	0.259685
TPC	30s	AL078459.1	cv	0.662821
TPC	30s	DDAH1	cv	0.257192
TPC	30s	AL360219.1	cv	0.827446
TPC	30s	AC092807.3	cv	0.407927
TPC	30s	AC092807.2	cv	1.94693
TPC	30s	CCN1	cv	0.574728
TPC	30s	ZNHIT6	cv	0.312321
TPC	30s	COL24A1	cv	0.554834
TPC	30s	LINC02795	cv	2
TPC	30s	ODF2L	cv	0.232991
TPC	30s	CLCA2	cv	2
TPC	30s	CLCA4-AS1	cv	1.5995
TPC	30s	AL049597.2	cv	1.39551
TPC	30s	SH3GLB1	cv	0.180999
TPC	30s	SELENOF	cv	0.112355
TPC	30s	HS2ST1	cv	0.374096
TPC	30s	LINC01140	cv	0.308991
TPC	30s	LINC02801	cv	2
TPC	30s	LMO4	cv	0.164663
TPC	30s	LINC01364	cv	1.03078
TPC	30s	PKN2-AS1	cv	1.30443
TPC	30s	AL445438.1	cv	0.702823
TPC	30s	PKN2	cv	0.131176
TPC	30s	GTF2B	cv	0.217346
TPC	30s	KYAT3	cv	0.313332
TPC	30s	RBMXL1	cv	0.278339
TPC	30s	GBP3	cv	0.41302
TPC	30s	GBP1	cv	0.36076
TPC	30s	GBP2	cv	0.603031
TPC	30s	GBP4	cv	0.607126
TPC	30s	AC099063.4	cv	2
TPC	30s	GBP5	cv	1.55456
TPC	30s	GBP6	cv	1.39951
TPC	30s	AL596214.1	cv	1.72691
TPC	30s	LRRC8B	cv	0.250957
TPC	30s	LRRC8C-DT	cv	0.504547
TPC	30s	LRRC8C	cv	0.340617
TPC	30s	AC099568.2	cv	1.48692
TPC	30s	LRRC8D	cv	0.22933
TPC	30s	AL391497.1	cv	2
TPC	30s	ZNF326	cv	0.312259
TPC	30s	AL161797.1	cv	2
TPC	30s	AL627316.1	cv	2
TPC	30s	BARHL2	cv	2
TPC	30s	LINC02609	cv	0.34612
TPC	30s	LINC02788	cv	2
TPC	30s	LINC01763	cv	1.05475
TPC	30s	ZNF644	cv	0.318373
TPC	30s	HFM1	cv	0.638934
TPC	30s	CDC7	cv	0.477736
TPC	30s	TGFBR3	cv	0.325919
TPC	30s	BRDT	cv	0.408435
TPC	30s	EPHX4	cv	1.40499
TPC	30s	BTBD8	cv	0.184976
TPC	30s	AC104836.1	cv	2
TPC	30s	C1orf146	cv	1.18811
TPC	30s	GLMN	cv	0.209482
TPC	30s	RPAP2	cv	0.180509
TPC	30s	GFI1	cv	1.59616
TPC	30s	EVI5	cv	0.218933
TPC	30s	RPL5	cv	0.246048
TPC	30s	DIPK1A	cv	0.496208
TPC	30s	MTF2	cv	0.12747
TPC	30s	TMED5	cv	0.39049
TPC	30s	CCDC18	cv	0.315838
TPC	30s	CCDC18-AS1	cv	0.322616
TPC	30s	DR1	cv	0.232819
TPC	30s	FNBP1L	cv	0.335414
TPC	30s	BCAR3	cv	0.851389
TPC	30s	AL109613.1	cv	2
TPC	30s	AL049796.1	cv	0.761846
TPC	30s	DNTTIP2	cv	0.0931666
TPC	30s	GCLM	cv	0.449508
TPC	30s	ABCA4	cv	2
TPC	30s	ARHGAP29	cv	0.468188
TPC	30s	ARHGAP29-AS1	cv	1.2677
TPC	30s	AC118469.2	cv	1.59302
TPC	30s	ABCD3	cv	0.288814
TPC	30s	F3	cv	0.30802
TPC	30s	AC093117.1	cv	2
TPC	30s	SLC44A3	cv	0.518354
TPC	30s	CNN3	cv	0.277541
TPC	30s	AC105942.1	cv	0.430639
TPC	30s	ALG14	cv	0.151162
TPC	30s	AC095033.1	cv	1.42826
TPC	30s	TLCD4	cv	0.327051
TPC	30s	AC092802.1	cv	0.851712
TPC	30s	RWDD3	cv	0.33753
TPC	30s	LINC01760	cv	0.883665
TPC	30s	LINC01650	cv	1.20918
TPC	30s	LINC02607	cv	2
TPC	30s	AL683887.1	cv	2
TPC	30s	LINC02790	cv	0.823285
TPC	30s	PTBP2	cv	0.327823
TPC	30s	DPYD	cv	0.625284
TPC	30s	DPYD-AS2	cv	1.16967
TPC	30s	MIR137HG	cv	2
TPC	30s	LINC01776	cv	2
TPC	30s	SNX7	cv	0.290493
TPC	30s	PLPPR5	cv	1.37208
TPC	30s	PLPPR4	cv	0.189581
TPC	30s	LINC01708	cv	2
TPC	30s	PALMD	cv	0.37791
TPC	30s	FRRS1	cv	0.965421
TPC	30s	AGL	cv	0.250548
TPC	30s	AC118553.1	cv	2
TPC	30s	SLC35A3	cv	0.240038
TPC	30s	MFSD14A	cv	0.257861
TPC	30s	SASS6	cv	0.600088
TPC	30s	TRMT13	cv	0.297831
TPC	30s	LRRC39	cv	0.860073
TPC	30s	DBT	cv	0.175163
TPC	30s	AL445928.2	cv	1.81231
TPC	30s	RTCA-AS1	cv	0.284471
TPC	30s	RTCA	cv	0.250794
TPC	30s	AC104457.2	cv	2
TPC	30s	CDC14A	cv	0.360175
TPC	30s	GPR88	cv	1.50324
TPC	30s	LINC01349	cv	2
TPC	30s	AC099670.3	cv	2
TPC	30s	VCAM1	cv	0.499784
TPC	30s	EXTL2	cv	0.163479
TPC	30s	AC104506.1	cv	0.551695
TPC	30s	SLC30A7	cv	0.149836
TPC	30s	DPH5	cv	0.260476
TPC	30s	AC093157.2	cv	2
TPC	30s	AC093157.1	cv	0.737832
TPC	30s	S1PR1	cv	0.560425
TPC	30s	LINC01709	cv	1.00903
TPC	30s	OLFM3	cv	2
TPC	30s	COL11A1	cv	0.984813
TPC	30s	RNPC3	cv	0.379205
TPC	30s	AMY2B	cv	0.488728
TPC	30s	LINC01676	cv	0.950038
TPC	30s	LINC01677	cv	1.15812
TPC	30s	AL355306.2	cv	2
TPC	30s	LINC01661	cv	2
TPC	30s	PRMT6	cv	0.434428
TPC	30s	NTNG1	cv	0.686179
TPC	30s	VAV3	cv	0.817578
TPC	30s	LINC02785	cv	2
TPC	30s	SLC25A24	cv	0.390371
TPC	30s	AL359258.2	cv	0.705289
TPC	30s	FAM102B	cv	0.35415
TPC	30s	HENMT1	cv	0.577124
TPC	30s	AL160171.1	cv	2
TPC	30s	PRPF38B	cv	0.291254
TPC	30s	FNDC7	cv	2
TPC	30s	STXBP3	cv	0.491371
TPC	30s	AKNAD1	cv	0.694667
TPC	30s	SPATA42	cv	0.822176
TPC	30s	GPSM2	cv	0.392915
TPC	30s	CLCC1	cv	0.341965
TPC	30s	WDR47	cv	0.134592
TPC	30s	TAF13	cv	0.29356
TPC	30s	AL356488.3	cv	0.692185
TPC	30s	TMEM167B	cv	0.214794
TPC	30s	AL356488.2	cv	0.806601
TPC	30s	C1orf194	cv	0.726756
TPC	30s	KIAA1324	cv	0.633392
TPC	30s	SARS	cv	0.285841
TPC	30s	CELSR2	cv	0.310805
TPC	30s	PSRC1	cv	0.222286
TPC	30s	MYBPHL	cv	2
TPC	30s	SORT1	cv	0.245339
TPC	30s	PSMA5	cv	0.282464
TPC	30s	SYPL2	cv	0.566197
TPC	30s	ATXN7L2	cv	0.744144
TPC	30s	CYB561D1	cv	0.145037
TPC	30s	AMIGO1	cv	0.472157
TPC	30s	GPR61	cv	2
TPC	30s	GNAI3	cv	0.089184
TPC	30s	GNAT2	cv	2
TPC	30s	AMPD2	cv	0.232372
TPC	30s	GSTM4	cv	0.216635
TPC	30s	GSTM2	cv	0.388575
TPC	30s	GSTM1	cv	1.33244
TPC	30s	AC000032.1	cv	0.812926
TPC	30s	GSTM5	cv	0.388714
TPC	30s	AL158847.1	cv	2
TPC	30s	GSTM3	cv	0.288997
TPC	30s	EPS8L3	cv	0.506943
TPC	30s	CSF1	cv	0.455347
TPC	30s	AHCYL1	cv	0.142531
TPC	30s	STRIP1	cv	0.32275
TPC	30s	AL160006.1	cv	0.418158
TPC	30s	ALX3	cv	1.29652
TPC	30s	UBL4B	cv	0.616415
TPC	30s	SLC6A17	cv	2
TPC	30s	AL355990.1	cv	1.33598
TPC	30s	LINC02586	cv	1.24178
TPC	30s	KCNC4	cv	0.602583
TPC	30s	RBM15-AS1	cv	2
TPC	30s	RBM15	cv	0.336138
TPC	30s	LAMTOR5-AS1	cv	0.283503
TPC	30s	SLC16A4	cv	0.142331
TPC	30s	AL355488.1	cv	0.475977
TPC	30s	LAMTOR5	cv	0.186646
TPC	30s	PROK1	cv	0.23026
TPC	30s	AL358215.1	cv	1.19928
TPC	30s	AL358215.2	cv	0.968696
TPC	30s	KCNA2	cv	0.387646
TPC	30s	AL365361.1	cv	2
TPC	30s	CD53	cv	1.1732
TPC	30s	AL360270.2	cv	1.52348
TPC	30s	AL360270.1	cv	1.52901
TPC	30s	LRIF1	cv	0.177903
TPC	30s	AL360270.3	cv	1.32023
TPC	30s	DRAM2	cv	0.270574
TPC	30s	CEPT1	cv	0.306815
TPC	30s	AL355816.2	cv	1.82919
TPC	30s	DENND2D	cv	0.923749
TPC	30s	CHI3L2	cv	2
TPC	30s	PIFO	cv	0.498028
TPC	30s	OVGP1	cv	0.416422
TPC	30s	AL390195.2	cv	0.925972
TPC	30s	AL390195.1	cv	1.67856
TPC	30s	WDR77	cv	0.149086
TPC	30s	ATP5PB	cv	0.246616
TPC	30s	C1orf162	cv	0.518662
TPC	30s	TMIGD3	cv	0.771183
TPC	30s	ADORA3	cv	1.05219
TPC	30s	RAP1A	cv	0.156867
TPC	30s	LINC01160	cv	2
TPC	30s	INKA2	cv	0.362512
TPC	30s	INKA2-AS1	cv	1.16217
TPC	30s	AL049557.1	cv	0.630154
TPC	30s	DDX20	cv	0.244689
TPC	30s	KCND3	cv	0.610123
TPC	30s	LINC01750	cv	1.20784
TPC	30s	AL445426.1	cv	0.206041
TPC	30s	CTTNBP2NL	cv	0.106499
TPC	30s	WNT2B	cv	0.197031
TPC	30s	AL354760.1	cv	0.672493
TPC	30s	ST7L	cv	0.16174
TPC	30s	CAPZA1	cv	0.154699
TPC	30s	MOV10	cv	0.418066
TPC	30s	RHOC	cv	0.208371
TPC	30s	PPM1J	cv	0.284882
TPC	30s	AL603832.2	cv	1.06547
TPC	30s	TAFA3	cv	1.22983
TPC	30s	LINC01356	cv	2
TPC	30s	LINC01357	cv	2
TPC	30s	SLC16A1	cv	0.476329
TPC	30s	SLC16A1-AS1	cv	0.220159
TPC	30s	AL390242.1	cv	1.79382
TPC	30s	LRIG2-DT	cv	0.65338
TPC	30s	LRIG2	cv	0.53892
TPC	30s	MAGI3	cv	0.468863
TPC	30s	PHTF1	cv	0.257246
TPC	30s	RSBN1	cv	0.118306
TPC	30s	AL137856.1	cv	1.70204
TPC	30s	PTPN22	cv	2
TPC	30s	AP4B1-AS1	cv	0.716533
TPC	30s	BCL2L15	cv	0.830895
TPC	30s	AP4B1	cv	0.148292
TPC	30s	DCLRE1B	cv	0.13767
TPC	30s	HIPK1-AS1	cv	0.863273
TPC	30s	HIPK1	cv	0.213621
TPC	30s	OLFML3	cv	0.176716
TPC	30s	SYT6	cv	1.16634
TPC	30s	TRIM33	cv	0.258842
TPC	30s	BCAS2	cv	0.257619
TPC	30s	DENND2C	cv	0.491624
TPC	30s	NRAS	cv	0.129154
TPC	30s	CSDE1	cv	0.14148
TPC	30s	SIKE1	cv	0.335472
TPC	30s	SYCP1	cv	0.406944
TPC	30s	TSPAN2	cv	0.931641
TPC	30s	AL049825.1	cv	1.70625
TPC	30s	NGF-AS1	cv	2
TPC	30s	NGF	cv	1.04771
TPC	30s	VANGL1	cv	0.121448
TPC	30s	CASQ2	cv	1.1649
TPC	30s	LINC01649	cv	1.21415
TPC	30s	SLC22A15	cv	0.564881
TPC	30s	MAB21L3	cv	2
TPC	30s	LINC01779	cv	1.20261
TPC	30s	ATP1A1	cv	0.142578
TPC	30s	ATP1A1-AS1	cv	0.532709
TPC	30s	AL390066.1	cv	2
TPC	30s	AL390066.2	cv	2
TPC	30s	CD58	cv	0.161525
TPC	30s	IGSF3	cv	0.492238
TPC	30s	CD2	cv	2
TPC	30s	AL157904.1	cv	0.916113
TPC	30s	PTGFRN	cv	0.269364
TPC	30s	CD101	cv	0.969981
TPC	30s	AL445231.1	cv	2
TPC	30s	TTF2	cv	0.266484
TPC	30s	TRIM45	cv	0.761888
TPC	30s	VTCN1	cv	2
TPC	30s	LINC01525	cv	0.560145
TPC	30s	AL358072.1	cv	0.804416
TPC	30s	MAN1A2	cv	0.166977
TPC	30s	AL157902.1	cv	0.939709
TPC	30s	TENT5C	cv	0.645022
TPC	30s	GDAP2	cv	0.368622
TPC	30s	WDR3	cv	0.321104
TPC	30s	SPAG17	cv	0.812292
TPC	30s	AL391557.1	cv	2
TPC	30s	TBX15	cv	1.6759
TPC	30s	AL139420.1	cv	0.800208
TPC	30s	WARS2	cv	0.381983
TPC	30s	WARS2-IT1	cv	2
TPC	30s	WARS2-AS1	cv	0.511711
TPC	30s	AL359915.1	cv	1.48168
TPC	30s	LINC01780	cv	1.45219
TPC	30s	HAO2	cv	2
TPC	30s	HSD3B2	cv	1.0239
TPC	30s	LINC00622	cv	0.948675
TPC	30s	ZNF697	cv	0.339007
TPC	30s	PHGDH	cv	0.059735
TPC	30s	HMGCS2	cv	1.23369
TPC	30s	REG4	cv	0.667612
TPC	30s	ADAM30	cv	0.715682
TPC	30s	NOTCH2	cv	0.338779
TPC	30s	AC245008.1	cv	1.35828
TPC	30s	SEC22B	cv	0.130676
TPC	30s	AC253572.1	cv	1.1644
TPC	30s	NBPF26	cv	0.223352
TPC	30s	AC253572.2	cv	1.20832
TPC	30s	LINC00623	cv	0.39296
TPC	30s	FCGR1B	cv	1.16156
TPC	30s	AC244453.2	cv	0.796656
TPC	30s	FAM72B	cv	2
TPC	30s	SRGAP2C	cv	0.176418
TPC	30s	AL592494.2	cv	2
TPC	30s	AC239800.2	cv	1.3455
TPC	30s	LINC02591	cv	0.657768
TPC	30s	HIST2H3PS2	cv	0.29724
TPC	30s	IGKV1OR1-1	cv	2
TPC	30s	LINC02802	cv	0.493849
TPC	30s	AC246785.3	cv	1.55786
TPC	30s	NBPF15	cv	0.362586
TPC	30s	FP700111.1	cv	2
TPC	30s	SRGAP2B	cv	0.57361
TPC	30s	FAM72D	cv	2
TPC	30s	AC245014.3	cv	2
TPC	30s	NBPF20	cv	0.733489
TPC	30s	GPR89A	cv	0.408893
TPC	30s	PDZK1	cv	1.38614
TPC	30s	CD160	cv	0.741944
TPC	30s	RNF115	cv	0.248026
TPC	30s	POLR3C	cv	0.430856
TPC	30s	NUDT17	cv	0.14432
TPC	30s	PIAS3	cv	0.344406
TPC	30s	ANKRD35	cv	0.168964
TPC	30s	ITGA10	cv	0.599953
TPC	30s	PEX11B	cv	0.136751
TPC	30s	RBM8A	cv	0.171095
TPC	30s	LIX1L-AS1	cv	0.709993
TPC	30s	LIX1L	cv	0.315948
TPC	30s	ANKRD34A	cv	0.81429
TPC	30s	POLR3GL	cv	0.269903
TPC	30s	TXNIP	cv	0.250716
TPC	30s	HJV	cv	2
TPC	30s	AC239799.2	cv	1.4065
TPC	30s	LINC01719	cv	1.36817
TPC	30s	NBPF10	cv	0.467671
TPC	30s	NOTCH2NLA	cv	0.6039
TPC	30s	AC239799.1	cv	1.20431
TPC	30s	AC245407.2	cv	0.541022
TPC	30s	NBPF12	cv	0.546372
TPC	30s	PRKAB2	cv	0.0993356
TPC	30s	AC242426.2	cv	0.609136
TPC	30s	FMO5	cv	0.719568
TPC	30s	CHD1L	cv	0.70423
TPC	30s	LINC00624	cv	0.823363
TPC	30s	BCL9	cv	0.379923
TPC	30s	ACP6	cv	0.392785
TPC	30s	GJA5	cv	2
TPC	30s	GJA8	cv	1.15704
TPC	30s	GPR89B	cv	0.123466
TPC	30s	AC239803.1	cv	1.52273
TPC	30s	LINC02804	cv	2
TPC	30s	NBPF11	cv	0.653918
TPC	30s	LINC02805	cv	0.420999
TPC	30s	AC239809.3	cv	0.302451
TPC	30s	LINC01731	cv	1.84766
TPC	30s	LINC01138	cv	0.350994
TPC	30s	LINC02806	cv	2
TPC	30s	AC245100.1	cv	2
TPC	30s	AC245100.6	cv	2
TPC	30s	PPIAL4G	cv	1.83988
TPC	30s	NBPF14	cv	0.622854
TPC	30s	NOTCH2NLB	cv	1.57575
TPC	30s	NUDT4B	cv	1.2461
TPC	30s	PDE4DIP	cv	0.395694
TPC	30s	NBPF9	cv	0.269035
TPC	30s	AC245297.3	cv	0.468827
TPC	30s	AC245297.2	cv	0.362885
TPC	30s	NOTCH2NLC	cv	0.747635
TPC	30s	NBPF19	cv	0.305847
TPC	30s	FCGR1A	cv	1.04442
TPC	30s	HIST2H2BF	cv	0.522525
TPC	30s	AC243772.2	cv	2
TPC	30s	HIST2H3D	cv	2
TPC	30s	HIST2H2AA4	cv	1.22099
TPC	30s	HIST2H4B	cv	1.16296
TPC	30s	AC239868.1	cv	0.726334
TPC	30s	HIST2H2BE	cv	0.745876
TPC	30s	HIST2H2AC	cv	0.354008
TPC	30s	HIST2H2AB	cv	1.24187
TPC	30s	BOLA1	cv	0.270985
TPC	30s	SV2A	cv	0.307957
TPC	30s	SF3B4	cv	0.0970149
TPC	30s	MTMR11	cv	0.0513586
TPC	30s	OTUD7B	cv	0.25906
TPC	30s	AC244033.2	cv	0.510404
TPC	30s	VPS45	cv	0.37034
TPC	30s	PLEKHO1	cv	0.146692
TPC	30s	ANP32E	cv	0.182515
TPC	30s	AC242988.1	cv	2
TPC	30s	CA14	cv	0.191065
TPC	30s	APH1A	cv	0.141442
TPC	30s	C1orf54	cv	0.586828
TPC	30s	CIART	cv	0.253045
TPC	30s	MRPS21	cv	0.326328
TPC	30s	PRPF3	cv	0.385938
TPC	30s	RPRD2	cv	0.156035
TPC	30s	TARS2	cv	0.388685
TPC	30s	ECM1	cv	0.432678
TPC	30s	FALEC	cv	0.392097
TPC	30s	AL356356.1	cv	2
TPC	30s	ADAMTSL4	cv	0.60036
TPC	30s	ADAMTSL4-AS1	cv	0.886972
TPC	30s	MCL1	cv	0.284179
TPC	30s	ENSA	cv	0.150118
TPC	30s	GOLPH3L	cv	0.181617
TPC	30s	HORMAD1	cv	0.41478
TPC	30s	CTSS	cv	0.509692
TPC	30s	CTSK	cv	0.07852
TPC	30s	ARNT	cv	0.123095
TPC	30s	SETDB1	cv	0.281774
TPC	30s	CERS2	cv	0.450913
TPC	30s	ANXA9	cv	1.14287
TPC	30s	MINDY1	cv	0.201174
TPC	30s	PRUNE1	cv	0.492212
TPC	30s	BNIPL	cv	0.958309
TPC	30s	C1orf56	cv	0.168143
TPC	30s	CDC42SE1	cv	0.33868
TPC	30s	MLLT11	cv	0.16673
TPC	30s	GABPB2	cv	0.470354
TPC	30s	AL592424.1	cv	1.18722
TPC	30s	SEMA6C	cv	0.552485
TPC	30s	TNFAIP8L2	cv	2
TPC	30s	SCNM1	cv	0.427047
TPC	30s	LYSMD1	cv	0.746237
TPC	30s	VPS72	cv	0.100336
TPC	30s	PIP5K1A	cv	0.176899
TPC	30s	PSMD4	cv	0.147519
TPC	30s	ZNF687-AS1	cv	1.19719
TPC	30s	ZNF687	cv	0.195136
TPC	30s	PI4KB	cv	0.233395
TPC	30s	AL391069.3	cv	1.25663
TPC	30s	RFX5	cv	0.361703
TPC	30s	AL391069.2	cv	0.796535
TPC	30s	SELENBP1	cv	0.303099
TPC	30s	PSMB4	cv	0.213978
TPC	30s	POGZ	cv	0.293278
TPC	30s	CGN	cv	0.492214
TPC	30s	TUFT1	cv	0.303224
TPC	30s	AL365436.2	cv	0.542557
TPC	30s	SNX27	cv	0.0763205
TPC	30s	AL391335.1	cv	2
TPC	30s	CELF3	cv	1.45772
TPC	30s	RIIAD1	cv	0.913877
TPC	30s	AL589765.7	cv	2
TPC	30s	MRPL9	cv	0.0836201
TPC	30s	OAZ3	cv	0.405319
TPC	30s	AL589765.5	cv	0.997115
TPC	30s	TDRKH	cv	0.67168
TPC	30s	TDRKH-AS1	cv	1.19822
TPC	30s	AL589765.6	cv	2
TPC	30s	LINGO4	cv	2
TPC	30s	RORC	cv	2
TPC	30s	C2CD4D	cv	1.30227
TPC	30s	C2CD4D-AS1	cv	1.15648
TPC	30s	THEM4	cv	0.302283
TPC	30s	AL450992.2	cv	1.83115
TPC	30s	AL450992.3	cv	2
TPC	30s	S100A10	cv	0.555419
TPC	30s	AL450992.1	cv	2
TPC	30s	S100A11	cv	0.166974
TPC	30s	TCHH	cv	0.866492
TPC	30s	FLG-AS1	cv	0.550808
TPC	30s	HRNR	cv	0.814532
TPC	30s	FLG	cv	1.75816
TPC	30s	FLG2	cv	1.36915
TPC	30s	CRNN	cv	2
TPC	30s	LCE3D	cv	2
TPC	30s	LCE1C	cv	2
TPC	30s	SMCP	cv	0.429665
TPC	30s	SPRR4	cv	1.28017
TPC	30s	SPRR1B	cv	2
TPC	30s	AL161636.1	cv	2
TPC	30s	LELP1	cv	0.591715
TPC	30s	PRR9	cv	1.19629
TPC	30s	LOR	cv	2
TPC	30s	PGLYRP4	cv	2
TPC	30s	S100A9	cv	0.713265
TPC	30s	S100A12	cv	2
TPC	30s	S100A8	cv	0.854791
TPC	30s	S100A7A	cv	2
TPC	30s	BX470102.1	cv	2
TPC	30s	S100A6	cv	0.349489
TPC	30s	S100A4	cv	0.553873
TPC	30s	S100A3	cv	1.17441
TPC	30s	S100A2	cv	1.17547
TPC	30s	BX470102.2	cv	1.29862
TPC	30s	S100A16	cv	0.136122
TPC	30s	S100A13	cv	0.479881
TPC	30s	S100A1	cv	0.384276
TPC	30s	AL162258.2	cv	1.4592
TPC	30s	CHTOP	cv	0.310978
TPC	30s	SNAPIN	cv	0.0874412
TPC	30s	ILF2	cv	0.168883
TPC	30s	NPR1	cv	0.323022
TPC	30s	INTS3	cv	0.23842
TPC	30s	AL513523.3	cv	2
TPC	30s	SLC27A3	cv	0.732516
TPC	30s	GATAD2B	cv	0.494522
TPC	30s	AL358472.5	cv	0.809798
TPC	30s	DENND4B	cv	0.584273
TPC	30s	CRTC2	cv	0.588613
TPC	30s	SLC39A1	cv	0.179105
TPC	30s	AL358472.4	cv	0.797871
TPC	30s	AL358472.3	cv	1.15685
TPC	30s	CREB3L4	cv	0.575348
TPC	30s	JTB	cv	0.274009
TPC	30s	AL358472.2	cv	0.921143
TPC	30s	RAB13	cv	0.288414
TPC	30s	RPS27	cv	0.992448
TPC	30s	NUP210L	cv	0.817254
TPC	30s	TPM3	cv	0.214863
TPC	30s	C1orf189	cv	0.714537
TPC	30s	C1orf43	cv	0.121927
TPC	30s	UBAP2L	cv	0.439174
TPC	30s	HAX1	cv	0.225265
TPC	30s	AQP10	cv	2
TPC	30s	ATP8B2	cv	0.396894
TPC	30s	IL6R	cv	0.807722
TPC	30s	SHE	cv	0.502427
TPC	30s	TDRD10	cv	0.723109
TPC	30s	UBE2Q1	cv	0.254514
TPC	30s	UBE2Q1-AS1	cv	1.78182
TPC	30s	AL592078.2	cv	2
TPC	30s	CHRNB2	cv	1.24006
TPC	30s	ADAR	cv	0.210875
TPC	30s	KCNN3	cv	1.20878
TPC	30s	PMVK	cv	0.303923
TPC	30s	AL451085.1	cv	1.30359
TPC	30s	PBXIP1	cv	0.269212
TPC	30s	PYGO2	cv	0.248867
TPC	30s	AL451085.2	cv	0.528168
TPC	30s	SHC1	cv	0.245485
TPC	30s	CKS1B	cv	0.238017
TPC	30s	FLAD1	cv	0.257331
TPC	30s	ZBTB7B	cv	0.380191
TPC	30s	DCST2	cv	0.155817
TPC	30s	DCST1	cv	1.55479
TPC	30s	DCST1-AS1	cv	1.28651
TPC	30s	ADAM15	cv	0.212339
TPC	30s	EFNA4	cv	0.215363
TPC	30s	EFNA3	cv	0.69183
TPC	30s	EFNA1	cv	0.681794
TPC	30s	SLC50A1	cv	0.310841
TPC	30s	DPM3	cv	0.515544
TPC	30s	KRTCAP2	cv	0.274025
TPC	30s	TRIM46	cv	1.77568
TPC	30s	MUC1	cv	0.183945
TPC	30s	AC234582.1	cv	1.05627
TPC	30s	THBS3	cv	0.43959
TPC	30s	MTX1	cv	0.161751
TPC	30s	AC234582.2	cv	2
TPC	30s	GBA	cv	0.112289
TPC	30s	FAM189B	cv	0.296349
TPC	30s	SCAMP3	cv	0.299696
TPC	30s	CLK2	cv	0.431306
TPC	30s	HCN3	cv	1.06966
TPC	30s	PKLR	cv	2
TPC	30s	FDPS	cv	0.269536
TPC	30s	RUSC1-AS1	cv	0.741288
TPC	30s	RUSC1	cv	0.401156
TPC	30s	ASH1L	cv	0.273243
TPC	30s	ASH1L-IT1	cv	2
TPC	30s	ASH1L-AS1	cv	0.46348
TPC	30s	MSTO1	cv	0.282291
TPC	30s	AL353807.5	cv	1.16161
TPC	30s	YY1AP1	cv	0.115783
TPC	30s	DAP3	cv	0.143366
TPC	30s	GON4L	cv	0.226644
TPC	30s	SYT11	cv	0.358277
TPC	30s	RIT1	cv	0.186282
TPC	30s	KHDC4	cv	0.431241
TPC	30s	ARHGEF2	cv	0.413367
TPC	30s	AL355388.2	cv	1.21981
TPC	30s	AL355388.1	cv	2
TPC	30s	AL355388.3	cv	2
TPC	30s	SSR2	cv	0.164027
TPC	30s	UBQLN4	cv	0.469277
TPC	30s	LAMTOR2	cv	0.200325
TPC	30s	MEX3A	cv	0.554594
TPC	30s	LMNA	cv	0.201406
TPC	30s	SEMA4A	cv	0.750514
TPC	30s	SLC25A44	cv	0.3206
TPC	30s	PMF1	cv	0.1929
TPC	30s	BGLAP	cv	0.916616
TPC	30s	PAQR6	cv	0.678694
TPC	30s	SMG5	cv	0.160575
TPC	30s	TMEM79	cv	0.431459
TPC	30s	GLMP	cv	0.155194
TPC	30s	CCT3	cv	0.0605487
TPC	30s	TSACC	cv	0.682375
TPC	30s	RHBG	cv	1.33505
TPC	30s	C1orf61	cv	1.0122
TPC	30s	MEF2D	cv	0.040526
TPC	30s	AL365181.1	cv	2
TPC	30s	IQGAP3	cv	1.70432
TPC	30s	NAXE	cv	0.122271
TPC	30s	GPATCH4	cv	0.273614
TPC	30s	AL365181.4	cv	2
TPC	30s	HAPLN2	cv	1.1959
TPC	30s	BCAN	cv	1.31432
TPC	30s	NES	cv	0.100719
TPC	30s	CRABP2	cv	0.764897
TPC	30s	ISG20L2	cv	0.431047
TPC	30s	RRNAD1	cv	0.271301
TPC	30s	MRPL24	cv	0.191152
TPC	30s	HDGF	cv	0.192928
TPC	30s	PRCC	cv	0.132371
TPC	30s	AL590666.5	cv	2
TPC	30s	SH2D2A	cv	1.17198
TPC	30s	NTRK1	cv	2
TPC	30s	INSRR	cv	1.891
TPC	30s	PEAR1	cv	0.426312
TPC	30s	LRRC71	cv	0.375719
TPC	30s	ARHGEF11	cv	0.45919
TPC	30s	ETV3	cv	0.526179
TPC	30s	LINC02772	cv	2
TPC	30s	FCRL5	cv	1.1873
TPC	30s	FCRL4	cv	2
TPC	30s	FCRL3	cv	2
TPC	30s	AL356276.1	cv	2
TPC	30s	KIRREL1	cv	0.404299
TPC	30s	KIRREL1-IT1	cv	1.22611
TPC	30s	AL138899.3	cv	2
TPC	30s	LINC01704	cv	0.698297
TPC	30s	CD1D	cv	2
TPC	30s	AL138899.1	cv	1.30166
TPC	30s	CD1C	cv	2
TPC	30s	OR6P1	cv	2
TPC	30s	SPTA1	cv	1.62972
TPC	30s	OR6N1	cv	2
TPC	30s	MNDA	cv	1.29996
TPC	30s	IFI16	cv	0.0887847
TPC	30s	AIM2	cv	1.42868
TPC	30s	CADM3	cv	1.01121
TPC	30s	ACKR1	cv	0.57845
TPC	30s	FCER1A	cv	0.850174
TPC	30s	OR10J1	cv	0.958042
TPC	30s	CRP	cv	2
TPC	30s	DUSP23	cv	0.0347662
TPC	30s	SLAMF8	cv	2
TPC	30s	AL590560.2	cv	0.933825
TPC	30s	VSIG8	cv	0.840054
TPC	30s	AL590560.3	cv	0.584643
TPC	30s	CFAP45	cv	0.50176
TPC	30s	AL590560.5	cv	0.915063
TPC	30s	TAGLN2	cv	0.141884
TPC	30s	IGSF9	cv	0.238422
TPC	30s	SLAMF9	cv	1.5172
TPC	30s	LINC01133	cv	1.15858
TPC	30s	KCNJ10	cv	1.16369
TPC	30s	PIGM	cv	0.272201
TPC	30s	AL121987.1	cv	2
TPC	30s	KCNJ9	cv	2
TPC	30s	IGSF8	cv	0.205664
TPC	30s	ATP1A2	cv	0.296301
TPC	30s	ATP1A4	cv	0.543988
TPC	30s	CASQ1	cv	2
TPC	30s	AL121987.2	cv	2
TPC	30s	PEA15	cv	0.088098
TPC	30s	DCAF8	cv	0.0788587
TPC	30s	AL139011.1	cv	1.62563
TPC	30s	PEX19	cv	0.231282
TPC	30s	COPA	cv	0.189674
TPC	30s	NCSTN	cv	0.0896253
TPC	30s	NHLH1	cv	1.92799
TPC	30s	VANGL2	cv	0.32344
TPC	30s	SLAMF6	cv	2
TPC	30s	CD84	cv	1.1619
TPC	30s	AL121985.1	cv	1.80255
TPC	30s	CD48	cv	2
TPC	30s	SLAMF7	cv	2
TPC	30s	LY9	cv	2
TPC	30s	CD244	cv	0.695984
TPC	30s	ITLN1	cv	1.34075
TPC	30s	ITLN2	cv	0.832339
TPC	30s	F11R	cv	0.416105
TPC	30s	TSTD1	cv	0.615338
TPC	30s	USF1	cv	0.624354
TPC	30s	ARHGAP30	cv	1.23903
TPC	30s	KLHDC9	cv	0.330678
TPC	30s	PFDN2	cv	0.0830436
TPC	30s	NIT1	cv	0.206651
TPC	30s	DEDD	cv	0.261814
TPC	30s	UFC1	cv	0.199211
TPC	30s	AL590714.1	cv	2
TPC	30s	USP21	cv	0.309244
TPC	30s	PPOX	cv	0.239578
TPC	30s	B4GALT3	cv	0.274634
TPC	30s	ADAMTS4	cv	1.07227
TPC	30s	NDUFS2	cv	0.297445
TPC	30s	FCER1G	cv	1.14342
TPC	30s	APOA2	cv	2
TPC	30s	TOMM40L	cv	0.401265
TPC	30s	NR1I3	cv	2
TPC	30s	PCP4L1	cv	0.432269
TPC	30s	MPZ	cv	1.27704
TPC	30s	SDHC	cv	0.128598
TPC	30s	CFAP126	cv	0.594977
TPC	30s	AL592295.4	cv	1.5021
TPC	30s	AL592295.5	cv	1.24945
TPC	30s	FCGR2A	cv	0.903505
TPC	30s	HSPA6	cv	2
TPC	30s	FCGR3A	cv	1.37369
TPC	30s	FCGR3B	cv	2
TPC	30s	FCGR2B	cv	0.760361
TPC	30s	FCRLB	cv	0.874613
TPC	30s	DUSP12	cv	0.221372
TPC	30s	AL359541.1	cv	2
TPC	30s	ATF6	cv	0.194602
TPC	30s	OLFML2B	cv	0.645028
TPC	30s	AL590408.1	cv	2
TPC	30s	NOS1AP	cv	0.400479
TPC	30s	AL450163.1	cv	1.18759
TPC	30s	SPATA46	cv	0.610337
TPC	30s	C1orf226	cv	0.525806
TPC	30s	UHMK1	cv	0.212588
TPC	30s	AL596325.1	cv	1.19964
TPC	30s	UAP1	cv	0.243223
TPC	30s	AL596325.2	cv	1.40412
TPC	30s	DDR2	cv	0.114125
TPC	30s	HSD17B7	cv	0.593505
TPC	30s	RGS4	cv	1.78759
TPC	30s	RGS5	cv	0.380299
TPC	30s	AL592435.1	cv	0.193416
TPC	30s	NUF2	cv	0.514692
TPC	30s	PBX1	cv	0.132736
TPC	30s	AL391001.1	cv	1.16739
TPC	30s	AL357568.1	cv	2
TPC	30s	AL357568.2	cv	0.569899
TPC	30s	LMX1A	cv	0.86362
TPC	30s	AL390730.1	cv	0.673023
TPC	30s	AL390730.2	cv	1.02903
TPC	30s	RXRG	cv	0.685169
TPC	30s	LRRC52-AS1	cv	1.37055
TPC	30s	LRRC52	cv	2
TPC	30s	AL356441.1	cv	1.16181
TPC	30s	MGST3	cv	0.0483404
TPC	30s	ALDH9A1	cv	0.133692
TPC	30s	AL451074.5	cv	2
TPC	30s	TMCO1	cv	0.366658
TPC	30s	TMCO1-AS1	cv	1.25253
TPC	30s	UCK2	cv	0.50755
TPC	30s	AL358115.1	cv	1.48721
TPC	30s	FAM78B	cv	0.990039
TPC	30s	AL626787.1	cv	2
TPC	30s	AL596087.3	cv	2
TPC	30s	LINC01675	cv	1.78136
TPC	30s	POGK	cv	0.328236
TPC	30s	TADA1	cv	0.278764
TPC	30s	ILDR2	cv	1.00976
TPC	30s	MAEL	cv	0.123846
TPC	30s	AL158837.1	cv	0.92962
TPC	30s	AL451050.2	cv	0.710573
TPC	30s	POU2F1	cv	0.244703
TPC	30s	AL136984.1	cv	1.58859
TPC	30s	CD247	cv	2
TPC	30s	AL359962.3	cv	1.07715
TPC	30s	CREG1	cv	0.350429
TPC	30s	RCSD1	cv	0.809759
TPC	30s	MPZL1	cv	0.179726
TPC	30s	ADCY10	cv	0.553827
TPC	30s	MPC2	cv	0.281845
TPC	30s	DCAF6	cv	0.129217
TPC	30s	GPR161	cv	0.256804
TPC	30s	TIPRL	cv	0.232846
TPC	30s	SFT2D2	cv	0.147968
TPC	30s	TBX19	cv	0.159268
TPC	30s	AL023755.1	cv	1.57697
TPC	30s	XCL1	cv	1.87805
TPC	30s	DPT	cv	0.220045
TPC	30s	AL031275.1	cv	1.40097
TPC	30s	LINC00626	cv	1.40361
TPC	30s	AL135926.2	cv	1.90925
TPC	30s	ATP1B1	cv	0.247269
TPC	30s	NME7	cv	0.308359
TPC	30s	BLZF1	cv	0.277078
TPC	30s	CCDC181	cv	0.354393
TPC	30s	SLC19A2	cv	0.36655
TPC	30s	Z99572.1	cv	0.752966
TPC	30s	SELP	cv	1.2509
TPC	30s	C1orf112	cv	0.766482
TPC	30s	SELL	cv	2
TPC	30s	SELE	cv	1.39502
TPC	30s	AL021940.1	cv	2
TPC	30s	METTL18	cv	0.491697
TPC	30s	SCYL3	cv	0.400137
TPC	30s	KIFAP3	cv	0.312181
TPC	30s	LINC01681	cv	2
TPC	30s	LINC01142	cv	1.19189
TPC	30s	GORAB	cv	0.193133
TPC	30s	AL023495.1	cv	2
TPC	30s	PRRX1	cv	0.268814
TPC	30s	Z97200.1	cv	0.494118
TPC	30s	BX284613.2	cv	1.8004
TPC	30s	MROH9	cv	2
TPC	30s	FMO3	cv	1.20099
TPC	30s	FMO2	cv	0.76291
TPC	30s	AL021026.1	cv	1.19784
TPC	30s	FMO1	cv	0.981821
TPC	30s	FMO4	cv	1.36609
TPC	30s	PRRC2C	cv	0.270091
TPC	30s	MYOCOS	cv	2
TPC	30s	MYOC	cv	0.252161
TPC	30s	VAMP4	cv	0.315105
TPC	30s	EEF1AKNMT	cv	0.269657
TPC	30s	DNM3	cv	0.773284
TPC	30s	DNM3-IT1	cv	2
TPC	30s	DNM3OS	cv	0.459833
TPC	30s	PIGC	cv	0.206368
TPC	30s	C1orf105	cv	0.135599
TPC	30s	SUCO	cv	0.255301
TPC	30s	TNFSF4	cv	0.542829
TPC	30s	AL645568.1	cv	0.0918005
TPC	30s	PRDX6	cv	0.185543
TPC	30s	SLC9C2	cv	1.27369
TPC	30s	AL139142.1	cv	2
TPC	30s	ANKRD45	cv	0.258342
TPC	30s	TEX50	cv	0.490608
TPC	30s	KLHL20	cv	0.187565
TPC	30s	CENPL	cv	0.589541
TPC	30s	DARS2	cv	0.931153
TPC	30s	GAS5	cv	0.334374
TPC	30s	GAS5-AS1	cv	1.21027
TPC	30s	ZBTB37	cv	0.602848
TPC	30s	RC3H1	cv	0.200708
TPC	30s	RC3H1-IT1	cv	1.18292
TPC	30s	LINC02776	cv	2
TPC	30s	RABGAP1L-DT	cv	2
TPC	30s	RABGAP1L	cv	0.259475
TPC	30s	GPR52	cv	2
TPC	30s	Z99127.1	cv	0.957928
TPC	30s	Z99127.4	cv	0.411891
TPC	30s	CACYBP	cv	0.0437139
TPC	30s	MRPS14	cv	0.0595206
TPC	30s	KIAA0040	cv	0.469569
TPC	30s	LINC02803	cv	0.86991
TPC	30s	COP1	cv	0.418935
TPC	30s	AL591043.2	cv	2
TPC	30s	PAPPA2	cv	0.683355
TPC	30s	ASTN1	cv	1.66249
TPC	30s	BRINP2	cv	1.89178
TPC	30s	LINC01741	cv	1.67416
TPC	30s	SEC16B	cv	0.428201
TPC	30s	RASAL2-AS1	cv	0.729969
TPC	30s	RASAL2	cv	0.128046
TPC	30s	CLEC20A	cv	1.61157
TPC	30s	AL513013.1	cv	0.986727
TPC	30s	TEX35	cv	0.251763
TPC	30s	C1orf220	cv	0.475278
TPC	30s	AL137796.1	cv	0.974685
TPC	30s	AL449106.1	cv	1.37655
TPC	30s	RALGPS2	cv	0.273013
TPC	30s	ANGPTL1	cv	0.405347
TPC	30s	FAM20B	cv	0.184826
TPC	30s	TOR3A	cv	0.236977
TPC	30s	ABL2	cv	0.286453
TPC	30s	SOAT1	cv	0.343454
TPC	30s	AXDND1	cv	0.521509
TPC	30s	AL160286.2	cv	2
TPC	30s	TDRD5	cv	0.268825
TPC	30s	AL359853.2	cv	0.968152
TPC	30s	FAM163A	cv	0.580156
TPC	30s	AL359853.1	cv	0.30614
TPC	30s	TOR1AIP2	cv	0.191873
TPC	30s	AL353708.3	cv	1.24502
TPC	30s	TOR1AIP1	cv	0.14007
TPC	30s	AL353708.2	cv	2
TPC	30s	AL353708.1	cv	1.10777
TPC	30s	CEP350	cv	0.218613
TPC	30s	QSOX1	cv	0.126618
TPC	30s	LHX4	cv	0.710242
TPC	30s	ACBD6	cv	0.27714
TPC	30s	XPR1	cv	0.540012
[truncated: 767,605+ more rows]

## Sheet: F3d
	target	receptor2	receptor1	source	ligand1	ligand	receptor	prob	pval	interaction_name	interaction_name_2	pathway_name	annotation	evidence	group	group2	age2	x	gene.x	value.x	gene.y	value.y	gene	value	color	size
3	Differentiating S'gonia		DAG1	Sertoli	LAMA1	LAMA1	DAG1	0.00226189	0	LAMA1_DAG1	LAMA1 - DAG1	LAMININ	ECM-Receptor	KEGG: hsa04512	To60.1561	To60	50s	Sertoli_Differentiating S'gonia	LAMA1	2.46217	0	0	0	0	0.820722	2.64553
8	Differentiating S'gonia		KIT	Sertoli	KITL	KITLG	KIT	0.000320904	0	KITL_KIT	KITL - KIT	KIT	Secreted Signaling	KEGG: hsa04080	To60.388	To60	50s	Sertoli_Differentiating S'gonia	0	0	0	0	0	0	0	3.49362
10	Differentiating S'gonia		NCL	Sertoli	PTN	PTN	NCL	0.110227	0	PTN_NCL	PTN - NCL	PTN	Secreted Signaling	PMID: 28356350; PMID: 25620911	To60.344	To60	50s	Sertoli_Differentiating S'gonia	PTN	1.70957	0	0	0	0	0.569855	0.957713
11	Differentiating S'gonia		SDC2	Sertoli	PTN	PTN	SDC2	0.00718578	0	PTN_SDC2	PTN - SDC2	PTN	Secreted Signaling	PMID: 28356350; PMID: 25620911	To60.326	To60	50s	Sertoli_Differentiating S'gonia	PTN	1.70957	0	0	0	0	0.569855	2.14353
12	Differentiating S'gonia		SORT1	Sertoli	GRN	GRN	SORT1	0.00367015	0.04	GRN_SORT1	GRN - SORT1	GRN	Secreted Signaling	PMID: 29555433	To60.438	To60	50s	Sertoli_Differentiating S'gonia	GRN	-0.581091	0	0	0	0	-0.193697	2.43532
17	Early primary spermatocytes		NCL	Sertoli	PTN	PTN	NCL	0.0997314	0	PTN_NCL	PTN - NCL	PTN	Secreted Signaling	PMID: 28356350; PMID: 25620911	To60.347	To60	50s	Sertoli_Early primary spermatocytes	PTN	1.70957	0	0	0	0	0.569855	1.00117
18	Late primary spermatocytes		NCL	Sertoli	PTN	PTN	NCL	0.0148488	0	PTN_NCL	PTN - NCL	PTN	Secreted Signaling	PMID: 28356350; PMID: 25620911	To60.353	To60	50s	Sertoli_Late primary spermatocytes	PTN	1.70957	0	0	0	0	0.569855	1.82831
19	Macrophage		CD44	Sertoli	LAMB2	LAMB2	CD44	0.00631253	0	LAMB2_CD44	LAMB2 - CD44	LAMININ	ECM-Receptor	KEGG: hsa04512	To60.1417	To60	50s	Sertoli_Macrophage	LAMB2	-0.906154	0	0	ITGB1	-0.56547	-0.490541	2.1998
20	Macrophage		CD44	Sertoli	LAMB2	LAMB2	CD44	0.00631253	0	LAMB2_CD44	LAMB2 - CD44	LAMININ	ECM-Receptor	KEGG: hsa04512	To60.1417	To60	50s	Sertoli_Macrophage	LAMB2	-0.906154	0	0	CXCR4	-0.186355	-0.36417	2.1998
21	Macrophage		CD44	Sertoli	LAMB2	LAMB2	CD44	0.00631253	0	LAMB2_CD44	LAMB2 - CD44	LAMININ	ECM-Receptor	KEGG: hsa04512	To60.1417	To60	50s	Sertoli_Macrophage	LAMB2	-0.906154	0	0	CD44	0.538697	-0.122486	2.1998
22	Macrophage		CD44	Sertoli	LAMB2	LAMB2	CD44	0.00631253	0	LAMB2_CD44	LAMB2 - CD44	LAMININ	ECM-Receptor	KEGG: hsa04512	To60.1417	To60	50s	Sertoli_Macrophage	LAMB2	-0.906154	0	0	ITGB2	2.02621	0.373351	2.1998
23	Macrophage		CD44	Sertoli	LAMB2	LAMB2	CD44	0.00631253	0	LAMB2_CD44	LAMB2 - CD44	LAMININ	ECM-Receptor	KEGG: hsa04512	To60.1417	To60	50s	Sertoli_Macrophage	LAMB2	-0.906154	0	0	ITGB8	-0.730802	-0.545652	2.1998
29	Macrophage		FPR1	Sertoli	ANXA1	ANXA1	FPR1	0.000409774	0	ANXA1_FPR1	ANXA1 - FPR1	ANNEXIN	Secreted Signaling	PMID: 23230437	To60.399	To60	50s	Sertoli_Macrophage	ANXA1	-1.09146	0	0	ITGB1	-0.56547	-0.55231	3.38746
30	Macrophage		FPR1	Sertoli	ANXA1	ANXA1	FPR1	0.000409774	0	ANXA1_FPR1	ANXA1 - FPR1	ANNEXIN	Secreted Signaling	PMID: 23230437	To60.399	To60	50s	Sertoli_Macrophage	ANXA1	-1.09146	0	0	CXCR4	-0.186355	-0.425938	3.38746
31	Macrophage		FPR1	Sertoli	ANXA1	ANXA1	FPR1	0.000409774	0	ANXA1_FPR1	ANXA1 - FPR1	ANNEXIN	Secreted Signaling	PMID: 23230437	To60.399	To60	50s	Sertoli_Macrophage	ANXA1	-1.09146	0	0	CD44	0.538697	-0.184254	3.38746
32	Macrophage		FPR1	Sertoli	ANXA1	ANXA1	FPR1	0.000409774	0	ANXA1_FPR1	ANXA1 - FPR1	ANNEXIN	Secreted Signaling	PMID: 23230437	To60.399	To60	50s	Sertoli_Macrophage	ANXA1	-1.09146	0	0	ITGB2	2.02621	0.311583	3.38746
33	Macrophage		FPR1	Sertoli	ANXA1	ANXA1	FPR1	0.000409774	0	ANXA1_FPR1	ANXA1 - FPR1	ANNEXIN	Secreted Signaling	PMID: 23230437	To60.399	To60	50s	Sertoli_Macrophage	ANXA1	-1.09146	0	0	ITGB8	-0.730802	-0.60742	3.38746
34	Macrophage		PILRA	Sertoli	CD99	CD99	PILRA	0.00433384	0	CD99_PILRA	CD99 - PILRA	CD99	Cell-Cell Contact	PMID: 18234675	To60.1829	To60	50s	Sertoli_Macrophage	CD99	0.371815	0	0	ITGB1	-0.56547	-0.0645516	2.36313
35	Macrophage		PILRA	Sertoli	CD99	CD99	PILRA	0.00433384	0	CD99_PILRA	CD99 - PILRA	CD99	Cell-Cell Contact	PMID: 18234675	To60.1829	To60	50s	Sertoli_Macrophage	CD99	0.371815	0	0	CXCR4	-0.186355	0.06182	2.36313
36	Macrophage		PILRA	Sertoli	CD99	CD99	PILRA	0.00433384	0	CD99_PILRA	CD99 - PILRA	CD99	Cell-Cell Contact	PMID: 18234675	To60.1829	To60	50s	Sertoli_Macrophage	CD99	0.371815	0	0	CD44	0.538697	0.303504	2.36313
37	Macrophage		PILRA	Sertoli	CD99	CD99	PILRA	0.00433384	0	CD99_PILRA	CD99 - PILRA	CD99	Cell-Cell Contact	PMID: 18234675	To60.1829	To60	50s	Sertoli_Macrophage	CD99	0.371815	0	0	ITGB2	2.02621	0.799341	2.36313
38	Macrophage		PILRA	Sertoli	CD99	CD99	PILRA	0.00433384	0	CD99_PILRA	CD99 - PILRA	CD99	Cell-Cell Contact	PMID: 18234675	To60.1829	To60	50s	Sertoli_Macrophage	CD99	0.371815	0	0	ITGB8	-0.730802	-0.119662	2.36313
39	Macrophage		CD44	Sertoli	COL1A2	COL1A2	CD44	0.0110014	0	COL1A2_CD44	COL1A2 - CD44	COLLAGEN	ECM-Receptor	KEGG: hsa04512	To60.1248	To60	50s	Sertoli_Macrophage	COL1A2	-0.327424	0	0	ITGB1	-0.56547	-0.297631	1.95855
40	Macrophage		CD44	Sertoli	COL1A2	COL1A2	CD44	0.0110014	0	COL1A2_CD44	COL1A2 - CD44	COLLAGEN	ECM-Receptor	KEGG: hsa04512	To60.1248	To60	50s	Sertoli_Macrophage	COL1A2	-0.327424	0	0	CXCR4	-0.186355	-0.17126	1.95855
41	Macrophage		CD44	Sertoli	COL1A2	COL1A2	CD44	0.0110014	0	COL1A2_CD44	COL1A2 - CD44	COLLAGEN	ECM-Receptor	KEGG: hsa04512	To60.1248	To60	50s	Sertoli_Macrophage	COL1A2	-0.327424	0	0	CD44	0.538697	0.0704244	1.95855
42	Macrophage		CD44	Sertoli	COL1A2	COL1A2	CD44	0.0110014	0	COL1A2_CD44	COL1A2 - CD44	COLLAGEN	ECM-Receptor	KEGG: hsa04512	To60.1248	To60	50s	Sertoli_Macrophage	COL1A2	-0.327424	0	0	ITGB2	2.02621	0.566261	1.95855
43	Macrophage		CD44	Sertoli	COL1A2	COL1A2	CD44	0.0110014	0	COL1A2_CD44	COL1A2 - CD44	COLLAGEN	ECM-Receptor	KEGG: hsa04512	To60.1248	To60	50s	Sertoli_Macrophage	COL1A2	-0.327424	0	0	ITGB8	-0.730802	-0.352742	1.95855
54	Macrophage		NCL	Sertoli	PTN	PTN	NCL	0.0584858	0	PTN_NCL	PTN - NCL	PTN	Secreted Signaling	PMID: 28356350; PMID: 25620911	To60.362	To60	50s	Sertoli_Macrophage	PTN	1.70957	0	0	ITGB1	-0.56547	0.381365	1.23295
55	Macrophage		NCL	Sertoli	PTN	PTN	NCL	0.0584858	0	PTN_NCL	PTN - NCL	PTN	Secreted Signaling	PMID: 28356350; PMID: 25620911	To60.362	To60	50s	Sertoli_Macrophage	PTN	1.70957	0	0	CXCR4	-0.186355	0.507737	1.23295
56	Macrophage		NCL	Sertoli	PTN	PTN	NCL	0.0584858	0	PTN_NCL	PTN - NCL	PTN	Secreted Signaling	PMID: 28356350; PMID: 25620911	To60.362	To60	50s	Sertoli_Macrophage	PTN	1.70957	0	0	CD44	0.538697	0.749421	1.23295
57	Macrophage		NCL	Sertoli	PTN	PTN	NCL	0.0584858	0	PTN_NCL	PTN - NCL	PTN	Secreted Signaling	PMID: 28356350; PMID: 25620911	To60.362	To60	50s	Sertoli_Macrophage	PTN	1.70957	0	0	ITGB2	2.02621	1.24526	1.23295
58	Macrophage		NCL	Sertoli	PTN	PTN	NCL	0.0584858	0	PTN_NCL	PTN - NCL	PTN	Secreted Signaling	PMID: 28356350; PMID: 25620911	To60.362	To60	50s	Sertoli_Macrophage	PTN	1.70957	0	0	ITGB8	-0.730802	0.326255	1.23295
61	Macrophage	ITGB2	ITGAM	Sertoli	JAM3	JAM3	ITGAM_ITGB2	0.0120981	0	JAM3_ITGAM_ITGB2	JAM3 - (ITGAM+ITGB2)	JAM	Cell-Cell Contact	KEGG: hsa04514; PMID: 16118203, PMC2194005	To60.1925	To60	50s	Sertoli_Macrophage	JAM3	0.310847	0	0	0	0	0.103616	1.91728
73	Sertoli		IGF1R	TPC	IGF1	IGF1	IGF1R	0.00136208	0	IGF1_IGF1R	IGF1 - IGF1R	IGF	Secreted Signaling	PMID: 14604834	To60.71	To60	50s	TPC_Sertoli	IGF1	0.132867	0	0	CXCR4	-0.54958	-0.138904	2.8658
74	Sertoli		IGF1R	TPC	IGF1	IGF1	IGF1R	0.00136208	0	IGF1_IGF1R	IGF1 - IGF1R	IGF	Secreted Signaling	PMID: 14604834	To60.71	To60	50s	TPC_Sertoli	IGF1	0.132867	0	0	ITGB8	0.644219	0.259029	2.8658
75	Sertoli		IGF1R	TPC	IGF1	IGF1	IGF1R	0.00136208	0	IGF1_IGF1R	IGF1 - IGF1R	IGF	Secreted Signaling	PMID: 14604834	To60.71	To60	50s	TPC_Sertoli	IGF1	0.132867	0	0	ITGB2	-0.54621	-0.137781	2.8658
76	Sertoli		IGF1R	TPC	IGF1	IGF1	IGF1R	0.00136208	0	IGF1_IGF1R	IGF1 - IGF1R	IGF	Secreted Signaling	PMID: 14604834	To60.71	To60	50s	TPC_Sertoli	IGF1	0.132867	0	0	CD44	-0.920545	-0.262559	2.8658
77	Sertoli		IGF1R	TPC	IGF1	IGF1	IGF1R	0.00136208	0	IGF1_IGF1R	IGF1 - IGF1R	IGF	Secreted Signaling	PMID: 14604834	To60.71	To60	50s	TPC_Sertoli	IGF1	0.132867	0	0	ITGB1	-1.0213	-0.296144	2.8658
88	Sertoli		INSR	Differentiating S'gonia	NAMPT	NAMPT	INSR	0.0073498	0	NAMPT_INSR	NAMPT - INSR	VISFATIN	Secreted Signaling	PMID: 28490838	To60.196	To60	50s	Differentiating S'gonia_Sertoli	0	0	0	0	CXCR4	-0.54958	-0.183193	2.13372
89	Sertoli		INSR	Differentiating S'gonia	NAMPT	NAMPT	INSR	0.0073498	0	NAMPT_INSR	NAMPT - INSR	VISFATIN	Secreted Signaling	PMID: 28490838	To60.196	To60	50s	Differentiating S'gonia_Sertoli	0	0	0	0	ITGB8	0.644219	0.21474	2.13372
90	Sertoli		INSR	Differentiating S'gonia	NAMPT	NAMPT	INSR	0.0073498	0	NAMPT_INSR	NAMPT - INSR	VISFATIN	Secreted Signaling	PMID: 28490838	To60.196	To60	50s	Differentiating S'gonia_Sertoli	0	0	0	0	ITGB2	-0.54621	-0.18207	2.13372
91	Sertoli		INSR	Differentiating S'gonia	NAMPT	NAMPT	INSR	0.0073498	0	NAMPT_INSR	NAMPT - INSR	VISFATIN	Secreted Signaling	PMID: 28490838	To60.196	To60	50s	Differentiating S'gonia_Sertoli	0	0	0	0	CD44	-0.920545	-0.306848	2.13372
92	Sertoli		INSR	Differentiating S'gonia	NAMPT	NAMPT	INSR	0.0073498	0	NAMPT_INSR	NAMPT - INSR	VISFATIN	Secreted Signaling	PMID: 28490838	To60.196	To60	50s	Differentiating S'gonia_Sertoli	0	0	0	0	ITGB1	-1.0213	-0.340433	2.13372
93	Sertoli		INSR	Macrophage	NAMPT	NAMPT	INSR	0.00913266	0	NAMPT_INSR	NAMPT - INSR	VISFATIN	Secreted Signaling	PMID: 28490838	To60.198	To60	50s	Macrophage_Sertoli	NAMPT	2.34648	0	0	CXCR4	-0.54958	0.598967	2.0394
94	Sertoli		INSR	Macrophage	NAMPT	NAMPT	INSR	0.00913266	0	NAMPT_INSR	NAMPT - INSR	VISFATIN	Secreted Signaling	PMID: 28490838	To60.198	To60	50s	Macrophage_Sertoli	NAMPT	2.34648	0	0	ITGB8	0.644219	0.9969	2.0394
95	Sertoli		INSR	Macrophage	NAMPT	NAMPT	INSR	0.00913266	0	NAMPT_INSR	NAMPT - INSR	VISFATIN	Secreted Signaling	PMID: 28490838	To60.198	To60	50s	Macrophage_Sertoli	NAMPT	2.34648	0	0	ITGB2	-0.54621	0.600091	2.0394
96	Sertoli		INSR	Macrophage	NAMPT	NAMPT	INSR	0.00913266	0	NAMPT_INSR	NAMPT - INSR	VISFATIN	Secreted Signaling	PMID: 28490838	To60.198	To60	50s	Macrophage_Sertoli	NAMPT	2.34648	0	0	CD44	-0.920545	0.475312	2.0394
97	Sertoli		INSR	Macrophage	NAMPT	NAMPT	INSR	0.00913266	0	NAMPT_INSR	NAMPT - INSR	VISFATIN	Secreted Signaling	PMID: 28490838	To60.198	To60	50s	Macrophage_Sertoli	NAMPT	2.34648	0	0	ITGB1	-1.0213	0.441728	2.0394
228	Sertoli		CD47	Round spermatid	THBS3	THBS3	CD47	0.000345262	0	THBS3_CD47	THBS3 - CD47	THBS	ECM-Receptor	KEGG: hsa04512	To60.1530	To60	50s	Round spermatid_Sertoli	0	0	0	0	CXCR4	-0.54958	-0.183193	3.46185
229	Sertoli		CD47	Round spermatid	THBS3	THBS3	CD47	0.000345262	0	THBS3_CD47	THBS3 - CD47	THBS	ECM-Receptor	KEGG: hsa04512	To60.1530	To60	50s	Round spermatid_Sertoli	0	0	0	0	ITGB8	0.644219	0.21474	3.46185
230	Sertoli		CD47	Round spermatid	THBS3	THBS3	CD47	0.000345262	0	THBS3_CD47	THBS3 - CD47	THBS	ECM-Receptor	KEGG: hsa04512	To60.1530	To60	50s	Round spermatid_Sertoli	0	0	0	0	ITGB2	-0.54621	-0.18207	3.46185
231	Sertoli		CD47	Round spermatid	THBS3	THBS3	CD47	0.000345262	0	THBS3_CD47	THBS3 - CD47	THBS	ECM-Receptor	KEGG: hsa04512	To60.1530	To60	50s	Round spermatid_Sertoli	0	0	0	0	CD44	-0.920545	-0.306848	3.46185
232	Sertoli		CD47	Round spermatid	THBS3	THBS3	CD47	0.000345262	0	THBS3_CD47	THBS3 - CD47	THBS	ECM-Receptor	KEGG: hsa04512	To60.1530	To60	50s	Round spermatid_Sertoli	0	0	0	0	ITGB1	-1.0213	-0.340433	3.46185
233	Sertoli		CD47	Elongating Spermatid	THBS3	THBS3	CD47	0.00102368	0	THBS3_CD47	THBS3 - CD47	THBS	ECM-Receptor	KEGG: hsa04512	To60.1531	To60	50s	Elongating Spermatid_Sertoli	0	0	0	0	CXCR4	-0.54958	-0.183193	2.98984
234	Sertoli		CD47	Elongating Spermatid	THBS3	THBS3	CD47	0.00102368	0	THBS3_CD47	THBS3 - CD47	THBS	ECM-Receptor	KEGG: hsa04512	To60.1531	To60	50s	Elongating Spermatid_Sertoli	0	0	0	0	ITGB8	0.644219	0.21474	2.98984
235	Sertoli		CD47	Elongating Spermatid	THBS3	THBS3	CD47	0.00102368	0	THBS3_CD47	THBS3 - CD47	THBS	ECM-Receptor	KEGG: hsa04512	To60.1531	To60	50s	Elongating Spermatid_Sertoli	0	0	0	0	ITGB2	-0.54621	-0.18207	2.98984
236	Sertoli		CD47	Elongating Spermatid	THBS3	THBS3	CD47	0.00102368	0	THBS3_CD47	THBS3 - CD47	THBS	ECM-Receptor	KEGG: hsa04512	To60.1531	To60	50s	Elongating Spermatid_Sertoli	0	0	0	0	CD44	-0.920545	-0.306848	2.98984
237	Sertoli		CD47	Elongating Spermatid	THBS3	THBS3	CD47	0.00102368	0	THBS3_CD47	THBS3 - CD47	THBS	ECM-Receptor	KEGG: hsa04512	To60.1531	To60	50s	Elongating Spermatid_Sertoli	0	0	0	0	ITGB1	-1.0213	-0.340433	2.98984
253	Sertoli		NOTCH2	Differentiating S'gonia	DLK1	DLK1	NOTCH2	0.00145221	0	DLK1_NOTCH2	DLK1 - NOTCH2	NOTCH	Cell-Cell Contact	PMID: 22353464	To60.2194	To60	50s	Differentiating S'gonia_Sertoli	0	0	0	0	CXCR4	-0.54958	-0.183193	2.83797
254	Sertoli		NOTCH2	Differentiating S'gonia	DLK1	DLK1	NOTCH2	0.00145221	0	DLK1_NOTCH2	DLK1 - NOTCH2	NOTCH	Cell-Cell Contact	PMID: 22353464	To60.2194	To60	50s	Differentiating S'gonia_Sertoli	0	0	0	0	ITGB8	0.644219	0.21474	2.83797
255	Sertoli		NOTCH2	Differentiating S'gonia	DLK1	DLK1	NOTCH2	0.00145221	0	DLK1_NOTCH2	DLK1 - NOTCH2	NOTCH	Cell-Cell Contact	PMID: 22353464	To60.2194	To60	50s	Differentiating S'gonia_Sertoli	0	0	0	0	ITGB2	-0.54621	-0.18207	2.83797
256	Sertoli		NOTCH2	Differentiating S'gonia	DLK1	DLK1	NOTCH2	0.00145221	0	DLK1_NOTCH2	DLK1 - NOTCH2	NOTCH	Cell-Cell Contact	PMID: 22353464	To60.2194	To60	50s	Differentiating S'gonia_Sertoli	0	0	0	0	CD44	-0.920545	-0.306848	2.83797
257	Sertoli		NOTCH2	Differentiating S'gonia	DLK1	DLK1	NOTCH2	0.00145221	0	DLK1_NOTCH2	DLK1 - NOTCH2	NOTCH	Cell-Cell Contact	PMID: 22353464	To60.2194	To60	50s	Differentiating S'gonia_Sertoli	0	0	0	0	ITGB1	-1.0213	-0.340433	2.83797
258	Sertoli		NOTCH2	Differentiating S'gonia	DLL3	DLL3	NOTCH2	0.00142347	0	DLL3_NOTCH2	DLL3 - NOTCH2	NOTCH	Cell-Cell Contact	PMID: 22353464	To60.2209	To60	50s	Differentiating S'gonia_Sertoli	0	0	0	0	CXCR4	-0.54958	-0.183193	2.84665
259	Sertoli		NOTCH2	Differentiating S'gonia	DLL3	DLL3	NOTCH2	0.00142347	0	DLL3_NOTCH2	DLL3 - NOTCH2	NOTCH	Cell-Cell Contact	PMID: 22353464	To60.2209	To60	50s	Differentiating S'gonia_Sertoli	0	0	0	0	ITGB8	0.644219	0.21474	2.84665
260	Sertoli		NOTCH2	Differentiating S'gonia	DLL3	DLL3	NOTCH2	0.00142347	0	DLL3_NOTCH2	DLL3 - NOTCH2	NOTCH	Cell-Cell Contact	PMID: 22353464	To60.2209	To60	50s	Differentiating S'gonia_Sertoli	0	0	0	0	ITGB2	-0.54621	-0.18207	2.84665
261	Sertoli		NOTCH2	Differentiating S'gonia	DLL3	DLL3	NOTCH2	0.00142347	0	DLL3_NOTCH2	DLL3 - NOTCH2	NOTCH	Cell-Cell Contact	PMID: 22353464	To60.2209	To60	50s	Differentiating S'gonia_Sertoli	0	0	0	0	CD44	-0.920545	-0.306848	2.84665
262	Sertoli		NOTCH2	Differentiating S'gonia	DLL3	DLL3	NOTCH2	0.00142347	0	DLL3_NOTCH2	DLL3 - NOTCH2	NOTCH	Cell-Cell Contact	PMID: 22353464	To60.2209	To60	50s	Differentiating S'gonia_Sertoli	0	0	0	0	ITGB1	-1.0213	-0.340433	2.84665
263	Sertoli		NOTCH2	Differentiating S'gonia	JAG2	JAG2	NOTCH2	0.00389249	0	JAG2_NOTCH2	JAG2 - NOTCH2	NOTCH	Cell-Cell Contact	PMID: 22353464	To60.2240	To60	50s	Differentiating S'gonia_Sertoli	0	0	0	0	CXCR4	-0.54958	-0.183193	2.40977
264	Sertoli		NOTCH2	Differentiating S'gonia	JAG2	JAG2	NOTCH2	0.00389249	0	JAG2_NOTCH2	JAG2 - NOTCH2	NOTCH	Cell-Cell Contact	PMID: 22353464	To60.2240	To60	50s	Differentiating S'gonia_Sertoli	0	0	0	0	ITGB8	0.644219	0.21474	2.40977
265	Sertoli		NOTCH2	Differentiating S'gonia	JAG2	JAG2	NOTCH2	0.00389249	0	JAG2_NOTCH2	JAG2 - NOTCH2	NOTCH	Cell-Cell Contact	PMID: 22353464	To60.2240	To60	50s	Differentiating S'gonia_Sertoli	0	0	0	0	ITGB2	-0.54621	-0.18207	2.40977
266	Sertoli		NOTCH2	Differentiating S'gonia	JAG2	JAG2	NOTCH2	0.00389249	0	JAG2_NOTCH2	JAG2 - NOTCH2	NOTCH	Cell-Cell Contact	PMID: 22353464	To60.2240	To60	50s	Differentiating S'gonia_Sertoli	0	0	0	0	CD44	-0.920545	-0.306848	2.40977
267	Sertoli		NOTCH2	Differentiating S'gonia	JAG2	JAG2	NOTCH2	0.00389249	0	JAG2_NOTCH2	JAG2 - NOTCH2	NOTCH	Cell-Cell Contact	PMID: 22353464	To60.2240	To60	50s	Differentiating S'gonia_Sertoli	0	0	0	0	ITGB1	-1.0213	-0.340433	2.40977
293	Sertoli		DAG1	Sertoli	LAMA1	LAMA1	DAG1	0.00112781	0	LAMA1_DAG1	LAMA1 - DAG1	LAMININ	ECM-Receptor	KEGG: hsa04512	To60.1562	To60	50s	Sertoli_Sertoli	LAMA1	2.46217	0	0	CXCR4	-0.54958	0.637529	2.94776
294	Sertoli		DAG1	Sertoli	LAMA1	LAMA1	DAG1	0.00112781	0	LAMA1_DAG1	LAMA1 - DAG1	LAMININ	ECM-Receptor	KEGG: hsa04512	To60.1562	To60	50s	Sertoli_Sertoli	LAMA1	2.46217	0	0	ITGB8	0.644219	1.03546	2.94776
295	Sertoli		DAG1	Sertoli	LAMA1	LAMA1	DAG1	0.00112781	0	LAMA1_DAG1	LAMA1 - DAG1	LAMININ	ECM-Receptor	KEGG: hsa04512	To60.1562	To60	50s	Sertoli_Sertoli	LAMA1	2.46217	0	0	ITGB2	-0.54621	0.638652	2.94776
296	Sertoli		DAG1	Sertoli	LAMA1	LAMA1	DAG1	0.00112781	0	LAMA1_DAG1	LAMA1 - DAG1	LAMININ	ECM-Receptor	KEGG: hsa04512	To60.1562	To60	50s	Sertoli_Sertoli	LAMA1	2.46217	0	0	CD44	-0.920545	0.513874	2.94776
297	Sertoli		DAG1	Sertoli	LAMA1	LAMA1	DAG1	0.00112781	0	LAMA1_DAG1	LAMA1 - DAG1	LAMININ	ECM-Receptor	KEGG: hsa04512	To60.1562	To60	50s	Sertoli_Sertoli	LAMA1	2.46217	0	0	ITGB1	-1.0213	0.480289	2.94776
423	Sertoli		NCL	Sertoli	PTN	PTN	NCL	0.057249	0	PTN_NCL	PTN - NCL	PTN	Secreted Signaling	PMID: 28356350; PMID: 25620911	To60.365	To60	50s	Sertoli_Sertoli	PTN	1.70957	0	0	CXCR4	-0.54958	0.386662	1.24223
424	Sertoli		NCL	Sertoli	PTN	PTN	NCL	0.057249	0	PTN_NCL	PTN - NCL	PTN	Secreted Signaling	PMID: 28356350; PMID: 25620911	To60.365	To60	50s	Sertoli_Sertoli	PTN	1.70957	0	0	ITGB8	0.644219	0.784595	1.24223
425	Sertoli		NCL	Sertoli	PTN	PTN	NCL	0.057249	0	PTN_NCL	PTN - NCL	PTN	Secreted Signaling	PMID: 28356350; PMID: 25620911	To60.365	To60	50s	Sertoli_Sertoli	PTN	1.70957	0	0	ITGB2	-0.54621	0.387785	1.24223
426	Sertoli		NCL	Sertoli	PTN	PTN	NCL	0.057249	0	PTN_NCL	PTN - NCL	PTN	Secreted Signaling	PMID: 28356350; PMID: 25620911	To60.365	To60	50s	Sertoli_Sertoli	PTN	1.70957	0	0	CD44	-0.920545	0.263007	1.24223
427	Sertoli		NCL	Sertoli	PTN	PTN	NCL	0.057249	0	PTN_NCL	PTN - NCL	PTN	Secreted Signaling	PMID: 28356350; PMID: 25620911	To60.365	To60	50s	Sertoli_Sertoli	PTN	1.70957	0	0	ITGB1	-1.0213	0.229422	1.24223
428	Sertoli		NCL	TPC	PTN	PTN	NCL	0.0158105	0	PTN_NCL	PTN - NCL	PTN	Secreted Signaling	PMID: 28356350; PMID: 25620911	To60.366	To60	50s	TPC_Sertoli	PTN	0.840592	0	0	CXCR4	-0.54958	0.0970042	1.80105
429	Sertoli		NCL	TPC	PTN	PTN	NCL	0.0158105	0	PTN_NCL	PTN - NCL	PTN	Secreted Signaling	PMID: 28356350; PMID: 25620911	To60.366	To60	50s	TPC_Sertoli	PTN	0.840592	0	0	ITGB8	0.644219	0.494937	1.80105
430	Sertoli		NCL	TPC	PTN	PTN	NCL	0.0158105	0	PTN_NCL	PTN - NCL	PTN	Secreted Signaling	PMID: 28356350; PMID: 25620911	To60.366	To60	50s	TPC_Sertoli	PTN	0.840592	0	0	ITGB2	-0.54621	0.0981275	1.80105
431	Sertoli		NCL	TPC	PTN	PTN	NCL	0.0158105	0	PTN_NCL	PTN - NCL	PTN	Secreted Signaling	PMID: 28356350; PMID: 25620911	To60.366	To60	50s	TPC_Sertoli	PTN	0.840592	0	0	CD44	-0.920545	-0.0266507	1.80105
432	Sertoli		NCL	TPC	PTN	PTN	NCL	0.0158105	0	PTN_NCL	PTN - NCL	PTN	Secreted Signaling	PMID: 28356350; PMID: 25620911	To60.366	To60	50s	TPC_Sertoli	PTN	0.840592	0	0	ITGB1	-1.0213	-0.0602353	1.80105
443	Sertoli		SORT1	Macrophage	GRN	GRN	SORT1	0.016912	0	GRN_SORT1	GRN - SORT1	GRN	Secreted Signaling	PMID: 29555433	To60.462	To60	50s	Macrophage_Sertoli	GRN	2.36805	0	0	CXCR4	-0.54958	0.606157	1.7718
444	Sertoli		SORT1	Macrophage	GRN	GRN	SORT1	0.016912	0	GRN_SORT1	GRN - SORT1	GRN	Secreted Signaling	PMID: 29555433	To60.462	To60	50s	Macrophage_Sertoli	GRN	2.36805	0	0	ITGB8	0.644219	1.00409	1.7718
445	Sertoli		SORT1	Macrophage	GRN	GRN	SORT1	0.016912	0	GRN_SORT1	GRN - SORT1	GRN	Secreted Signaling	PMID: 29555433	To60.462	To60	50s	Macrophage_Sertoli	GRN	2.36805	0	0	ITGB2	-0.54621	0.60728	1.7718
446	Sertoli		SORT1	Macrophage	GRN	GRN	SORT1	0.016912	0	GRN_SORT1	GRN - SORT1	GRN	Secreted Signaling	PMID: 29555433	To60.462	To60	50s	Macrophage_Sertoli	GRN	2.36805	0	0	CD44	-0.920545	0.482502	1.7718
447	Sertoli		SORT1	Macrophage	GRN	GRN	SORT1	0.016912	0	GRN_SORT1	GRN - SORT1	GRN	Secreted Signaling	PMID: 29555433	To60.462	To60	50s	Macrophage_Sertoli	GRN	2.36805	0	0	ITGB1	-1.0213	0.448918	1.7718
448	Sertoli		SORT1	undifferentiating S'gonia	GRN	GRN	SORT1	0.00797515	0	GRN_SORT1	GRN - SORT1	GRN	Secreted Signaling	PMID: 29555433	To60.463	To60	50s	undifferentiating S'gonia_Sertoli	0	0	0	0	CXCR4	-0.54958	-0.183193	2.09826
449	Sertoli		SORT1	undifferentiating S'gonia	GRN	GRN	SORT1	0.00797515	0	GRN_SORT1	GRN - SORT1	GRN	Secreted Signaling	PMID: 29555433	To60.463	To60	50s	undifferentiating S'gonia_Sertoli	0	0	0	0	ITGB8	0.644219	0.21474	2.09826
450	Sertoli		SORT1	undifferentiating S'gonia	GRN	GRN	SORT1	0.00797515	0	GRN_SORT1	GRN - SORT1	GRN	Secreted Signaling	PMID: 29555433	To60.463	To60	50s	undifferentiating S'gonia_Sertoli	0	0	0	0	ITGB2	-0.54621	-0.18207	2.09826
451	Sertoli		SORT1	undifferentiating S'gonia	GRN	GRN	SORT1	0.00797515	0	GRN_SORT1	GRN - SORT1	GRN	Secreted Signaling	PMID: 29555433	To60.463	To60	50s	undifferentiating S'gonia_Sertoli	0	0	0	0	CD44	-0.920545	-0.306848	2.09826
452	Sertoli		SORT1	undifferentiating S'gonia	GRN	GRN	SORT1	0.00797515	0	GRN_SORT1	GRN - SORT1	GRN	Secreted Signaling	PMID: 29555433	To60.463	To60	50s	undifferentiating S'gonia_Sertoli	0	0	0	0	ITGB1	-1.0213	-0.340433	2.09826
453	Sertoli		TNFRSF12A	Macrophage	TNFSF12	TNFSF12	TNFRSF12A	0.000240704	0	TNFSF12_TNFRSF12A	TNFSF12 - TNFRSF12A	TWEAK	Secreted Signaling	KEGG: hsa04060	To60.175	To60	50s	Macrophage_Sertoli	TNFSF12	0.532949	0	0	CXCR4	-0.54958	-0.00554377	3.61852
454	Sertoli		TNFRSF12A	Macrophage	TNFSF12	TNFSF12	TNFRSF12A	0.000240704	0	TNFSF12_TNFRSF12A	TNFSF12 - TNFRSF12A	TWEAK	Secreted Signaling	KEGG: hsa04060	To60.175	To60	50s	Macrophage_Sertoli	TNFSF12	0.532949	0	0	ITGB8	0.644219	0.392389	3.61852
455	Sertoli		TNFRSF12A	Macrophage	TNFSF12	TNFSF12	TNFRSF12A	0.000240704	0	TNFSF12_TNFRSF12A	TNFSF12 - TNFRSF12A	TWEAK	Secreted Signaling	KEGG: hsa04060	To60.175	To60	50s	Macrophage_Sertoli	TNFSF12	0.532949	0	0	ITGB2	-0.54621	-0.00442043	3.61852
456	Sertoli		TNFRSF12A	Macrophage	TNFSF12	TNFSF12	TNFRSF12A	0.000240704	0	TNFSF12_TNFRSF12A	TNFSF12 - TNFRSF12A	TWEAK	Secreted Signaling	KEGG: hsa04060	To60.175	To60	50s	Macrophage_Sertoli	TNFSF12	0.532949	0	0	CD44	-0.920545	-0.129199	3.61852
457	Sertoli		TNFRSF12A	Macrophage	TNFSF12	TNFSF12	TNFRSF12A	0.000240704	0	TNFSF12_TNFRSF12A	TNFSF12 - TNFRSF12A	TWEAK	Secreted Signaling	KEGG: hsa04060	To60.175	To60	50s	Macrophage_Sertoli	TNFSF12	0.532949	0	0	ITGB1	-1.0213	-0.162783	3.61852
458	Sertoli		TNFRSF12A	SMC	TNFSF12	TNFSF12	TNFRSF12A	0.000318434	0	TNFSF12_TNFRSF12A	TNFSF12 - TNFRSF12A	TWEAK	Secreted Signaling	KEGG: hsa04060	To60.176	To60	50s	SMC_Sertoli	TNFSF12	1.90521	0	0	CXCR4	-0.54958	0.451877	3.49698
459	Sertoli		TNFRSF12A	SMC	TNFSF12	TNFSF12	TNFRSF12A	0.000318434	0	TNFSF12_TNFRSF12A	TNFSF12 - TNFRSF12A	TWEAK	Secreted Signaling	KEGG: hsa04060	To60.176	To60	50s	SMC_Sertoli	TNFSF12	1.90521	0	0	ITGB8	0.644219	0.84981	3.49698
460	Sertoli		TNFRSF12A	SMC	TNFSF12	TNFSF12	TNFRSF12A	0.000318434	0	TNFSF12_TNFRSF12A	TNFSF12 - TNFRSF12A	TWEAK	Secreted Signaling	KEGG: hsa04060	To60.176	To60	50s	SMC_Sertoli	TNFSF12	1.90521	0	0	ITGB2	-0.54621	0.453	3.49698
461	Sertoli		TNFRSF12A	SMC	TNFSF12	TNFSF12	TNFRSF12A	0.000318434	0	TNFSF12_TNFRSF12A	TNFSF12 - TNFRSF12A	TWEAK	Secreted Signaling	KEGG: hsa04060	To60.176	To60	50s	SMC_Sertoli	TNFSF12	1.90521	0	0	CD44	-0.920545	0.328222	3.49698
462	Sertoli		TNFRSF12A	SMC	TNFSF12	TNFSF12	TNFRSF12A	0.000318434	0	TNFSF12_TNFRSF12A	TNFSF12 - TNFRSF12A	TWEAK	Secreted Signaling	KEGG: hsa04060	To60.176	To60	50s	SMC_Sertoli	TNFSF12	1.90521	0	0	ITGB1	-1.0213	0.294638	3.49698
463	Sertoli		TNFRSF12A	TPC	TNFSF12	TNFSF12	TNFRSF12A	0.000201803	0	TNFSF12_TNFRSF12A	TNFSF12 - TNFRSF12A	TWEAK	Secreted Signaling	KEGG: hsa04060	To60.177	To60	50s	TPC_Sertoli	TNFSF12	0.528186	0	0	CXCR4	-0.54958	-0.00713133	3.69507
464	Sertoli		TNFRSF12A	TPC	TNFSF12	TNFSF12	TNFRSF12A	0.000201803	0	TNFSF12_TNFRSF12A	TNFSF12 - TNFRSF12A	TWEAK	Secreted Signaling	KEGG: hsa04060	To60.177	To60	50s	TPC_Sertoli	TNFSF12	0.528186	0	0	ITGB8	0.644219	0.390802	3.69507
465	Sertoli		TNFRSF12A	TPC	TNFSF12	TNFSF12	TNFRSF12A	0.000201803	0	TNFSF12_TNFRSF12A	TNFSF12 - TNFRSF12A	TWEAK	Secreted Signaling	KEGG: hsa04060	To60.177	To60	50s	TPC_Sertoli	TNFSF12	0.528186	0	0	ITGB2	-0.54621	-0.00600799	3.69507
466	Sertoli		TNFRSF12A	TPC	TNFSF12	TNFSF12	TNFRSF12A	0.000201803	0	TNFSF12_TNFRSF12A	TNFSF12 - TNFRSF12A	TWEAK	Secreted Signaling	KEGG: hsa04060	To60.177	To60	50s	TPC_Sertoli	TNFSF12	0.528186	0	0	CD44	-0.920545	-0.130786	3.69507
467	Sertoli		TNFRSF12A	TPC	TNFSF12	TNFSF12	TNFRSF12A	0.000201803	0	TNFSF12_TNFRSF12A	TNFSF12 - TNFRSF12A	TWEAK	Secreted Signaling	KEGG: hsa04060	To60.177	To60	50s	TPC_Sertoli	TNFSF12	0.528186	0	0	ITGB1	-1.0213	-0.164371	3.69507
473	Sertoli		NOTCH2	undifferentiating S'gonia	DLK1	DLK1	NOTCH2	0.00528122	0	DLK1_NOTCH2	DLK1 - NOTCH2	NOTCH	Cell-Cell Contact	PMID: 22353464	To60.2196	To60	50s	undifferentiating S'gonia_Sertoli	0	0	0	0	CXCR4	-0.54958	-0.183193	2.27727
474	Sertoli		NOTCH2	undifferentiating S'gonia	DLK1	DLK1	NOTCH2	0.00528122	0	DLK1_NOTCH2	DLK1 - NOTCH2	NOTCH	Cell-Cell Contact	PMID: 22353464	To60.2196	To60	50s	undifferentiating S'gonia_Sertoli	0	0	0	0	ITGB8	0.644219	0.21474	2.27727
475	Sertoli		NOTCH2	undifferentiating S'gonia	DLK1	DLK1	NOTCH2	0.00528122	0	DLK1_NOTCH2	DLK1 - NOTCH2	NOTCH	Cell-Cell Contact	PMID: 22353464	To60.2196	To60	50s	undifferentiating S'gonia_Sertoli	0	0	0	0	ITGB2	-0.54621	-0.18207	2.27727
476	Sertoli		NOTCH2	undifferentiating S'gonia	DLK1	DLK1	NOTCH2	0.00528122	0	DLK1_NOTCH2	DLK1 - NOTCH2	NOTCH	Cell-Cell Contact	PMID: 22353464	To60.2196	To60	50s	undifferentiating S'gonia_Sertoli	0	0	0	0	CD44	-0.920545	-0.306848	2.27727
477	Sertoli		NOTCH2	undifferentiating S'gonia	DLK1	DLK1	NOTCH2	0.00528122	0	DLK1_NOTCH2	DLK1 - NOTCH2	NOTCH	Cell-Cell Contact	PMID: 22353464	To60.2196	To60	50s	undifferentiating S'gonia_Sertoli	0	0	0	0	ITGB1	-1.0213	-0.340433	2.27727
478	Sertoli		NOTCH2	undifferentiating S'gonia	JAG2	JAG2	NOTCH2	0.00111602	0	JAG2_NOTCH2	JAG2 - NOTCH2	NOTCH	Cell-Cell Contact	PMID: 22353464	To60.2241	To60	50s	undifferentiating S'gonia_Sertoli	0	0	0	0	CXCR4	-0.54958	-0.183193	2.95233
479	Sertoli		NOTCH2	undifferentiating S'gonia	JAG2	JAG2	NOTCH2	0.00111602	0	JAG2_NOTCH2	JAG2 - NOTCH2	NOTCH	Cell-Cell Contact	PMID: 22353464	To60.2241	To60	50s	undifferentiating S'gonia_Sertoli	0	0	0	0	ITGB8	0.644219	0.21474	2.95233
480	Sertoli		NOTCH2	undifferentiating S'gonia	JAG2	JAG2	NOTCH2	0.00111602	0	JAG2_NOTCH2	JAG2 - NOTCH2	NOTCH	Cell-Cell Contact	PMID: 22353464	To60.2241	To60	50s	undifferentiating S'gonia_Sertoli	0	0	0	0	ITGB2	-0.54621	-0.18207	2.95233
481	Sertoli		NOTCH2	undifferentiating S'gonia	JAG2	JAG2	NOTCH2	0.00111602	0	JAG2_NOTCH2	JAG2 - NOTCH2	NOTCH	Cell-Cell Contact	PMID: 22353464	To60.2241	To60	50s	undifferentiating S'gonia_Sertoli	0	0	0	0	CD44	-0.920545	-0.306848	2.95233
482	Sertoli		NOTCH2	undifferentiating S'gonia	JAG2	JAG2	NOTCH2	0.00111602	0	JAG2_NOTCH2	JAG2 - NOTCH2	NOTCH	Cell-Cell Contact	PMID: 22353464	To60.2241	To60	50s	undifferentiating S'gonia_Sertoli	0	0	0	0	ITGB1	-1.0213	-0.340433	2.95233
573	Sertoli		SORT1	Differentiating S'gonia	GRN	GRN	SORT1	0.00545248	0	GRN_SORT1	GRN - SORT1	GRN	Secreted Signaling	PMID: 29555433	To60.460	To60	50s	Differentiating S'gonia_Sertoli	0	0	0	0	CXCR4	-0.54958	-0.183193	2.26341
574	Sertoli		SORT1	Differentiating S'gonia	GRN	GRN	SORT1	0.00545248	0	GRN_SORT1	GRN - SORT1	GRN	Secreted Signaling	PMID: 29555433	To60.460	To60	50s	Differentiating S'gonia_Sertoli	0	0	0	0	ITGB8	0.644219	0.21474	2.26341
575	Sertoli		SORT1	Differentiating S'gonia	GRN	GRN	SORT1	0.00545248	0	GRN_SORT1	GRN - SORT1	GRN	Secreted Signaling	PMID: 29555433	To60.460	To60	50s	Differentiating S'gonia_Sertoli	0	0	0	0	ITGB2	-0.54621	-0.18207	2.26341
576	Sertoli		SORT1	Differentiating S'gonia	GRN	GRN	SORT1	0.00545248	0	GRN_SORT1	GRN - SORT1	GRN	Secreted Signaling	PMID: 29555433	To60.460	To60	50s	Differentiating S'gonia_Sertoli	0	0	0	0	CD44	-0.920545	-0.306848	2.26341
577	Sertoli		SORT1	Differentiating S'gonia	GRN	GRN	SORT1	0.00545248	0	GRN_SORT1	GRN - SORT1	GRN	Secreted Signaling	PMID: 29555433	To60.460	To60	50s	Differentiating S'gonia_Sertoli	0	0	0	0	ITGB1	-1.0213	-0.340433	2.26341
660	Sertoli	ITGB1	ITGA3	Sertoli	COL1A2	COL1A2	ITGA3_ITGB1	0.00145786	0	COL1A2_ITGA3_ITGB1	COL1A2 - (ITGA3+ITGB1)	COLLAGEN	ECM-Receptor	KEGG: hsa04512	To60.687	To60	50s	Sertoli_Sertoli	COL1A2	-0.327424	0	0	0	0	-0.109141	2.83628
666	Sertoli	ITGB1	ITGA3	SMC	COL1A2	COL1A2	ITGA3_ITGB1	0.00417119	0	COL1A2_ITGA3_ITGB1	COL1A2 - (ITGA3+ITGB1)	COLLAGEN	ECM-Receptor	KEGG: hsa04512	To60.688	To60	50s	SMC_Sertoli	COL1A2	0.0604157	0	0	0	0	0.0201386	2.37974
680	Sertoli	ITGB1	ITGA3	TPC	COL1A2	COL1A2	ITGA3_ITGB1	0.00696649	0	COL1A2_ITGA3_ITGB1	COL1A2 - (ITGA3+ITGB1)	COLLAGEN	ECM-Receptor	KEGG: hsa04512	To60.689	To60	50s	TPC_Sertoli	COL1A2	0.587759	0	0	0	0	0.19592	2.15699
770	SMC		CD44	Sertoli	LAMB2	LAMB2	CD44	0.00291487	0	LAMB2_CD44	LAMB2 - CD44	LAMININ	ECM-Receptor	KEGG: hsa04512	To60.1423	To60	50s	Sertoli_SMC	LAMB2	-0.906154	0	0	CXCR4	-0.53764	-0.481265	2.53538
771	SMC		CD44	Sertoli	LAMB2	LAMB2	CD44	0.00291487	0	LAMB2_CD44	LAMB2 - CD44	LAMININ	ECM-Receptor	KEGG: hsa04512	To60.1423	To60	50s	Sertoli_SMC	LAMB2	-0.906154	0	0	ITGB1	1.76715	0.286997	2.53538
772	SMC		CD44	Sertoli	LAMB2	LAMB2	CD44	0.00291487	0	LAMB2_CD44	LAMB2 - CD44	LAMININ	ECM-Receptor	KEGG: hsa04512	To60.1423	To60	50s	Sertoli_SMC	LAMB2	-0.906154	0	0	ITGB8	-0.652086	-0.519413	2.53538
773	SMC		CD44	Sertoli	LAMB2	LAMB2	CD44	0.00291487	0	LAMB2_CD44	LAMB2 - CD44	LAMININ	ECM-Receptor	KEGG: hsa04512	To60.1423	To60	50s	Sertoli_SMC	LAMB2	-0.906154	0	0	ITGB2	-0.543027	-0.48306	2.53538
774	SMC		CD44	Sertoli	LAMB2	LAMB2	CD44	0.00291487	0	LAMB2_CD44	LAMB2 - CD44	LAMININ	ECM-Receptor	KEGG: hsa04512	To60.1423	To60	50s	Sertoli_SMC	LAMB2	-0.906154	0	0	CD44	0.507543	-0.13287	2.53538
775	SMC		NCL	Sertoli	PTN	PTN	NCL	0.0476658	0	PTN_NCL	PTN - NCL	PTN	Secreted Signaling	PMID: 28356350; PMID: 25620911	To60.368	To60	50s	Sertoli_SMC	PTN	1.70957	0	0	CXCR4	-0.53764	0.390642	1.32179
776	SMC		NCL	Sertoli	PTN	PTN	NCL	0.0476658	0	PTN_NCL	PTN - NCL	PTN	Secreted Signaling	PMID: 28356350; PMID: 25620911	To60.368	To60	50s	Sertoli_SMC	PTN	1.70957	0	0	ITGB1	1.76715	1.1589	1.32179
777	SMC		NCL	Sertoli	PTN	PTN	NCL	0.0476658	0	PTN_NCL	PTN - NCL	PTN	Secreted Signaling	PMID: 28356350; PMID: 25620911	To60.368	To60	50s	Sertoli_SMC	PTN	1.70957	0	0	ITGB8	-0.652086	0.352493	1.32179
778	SMC		NCL	Sertoli	PTN	PTN	NCL	0.0476658	0	PTN_NCL	PTN - NCL	PTN	Secreted Signaling	PMID: 28356350; PMID: 25620911	To60.368	To60	50s	Sertoli_SMC	PTN	1.70957	0	0	ITGB2	-0.543027	0.388846	1.32179
779	SMC		NCL	Sertoli	PTN	PTN	NCL	0.0476658	0	PTN_NCL	PTN - NCL	PTN	Secreted Signaling	PMID: 28356350; PMID: 25620911	To60.368	To60	50s	Sertoli_SMC	PTN	1.70957	0	0	CD44	0.507543	0.739036	1.32179
780	SMC		DAG1	Sertoli	LAMA1	LAMA1	DAG1	0.000814376	0	LAMA1_DAG1	LAMA1 - DAG1	LAMININ	ECM-Receptor	KEGG: hsa04512	To60.1563	To60	50s	Sertoli_SMC	LAMA1	2.46217	0	0	CXCR4	-0.53764	0.641508	3.08917
781	SMC		DAG1	Sertoli	LAMA1	LAMA1	DAG1	0.000814376	0	LAMA1_DAG1	LAMA1 - DAG1	LAMININ	ECM-Receptor	KEGG: hsa04512	To60.1563	To60	50s	Sertoli_SMC	LAMA1	2.46217	0	0	ITGB1	1.76715	1.40977	3.08917
782	SMC		DAG1	Sertoli	LAMA1	LAMA1	DAG1	0.000814376	0	LAMA1_DAG1	LAMA1 - DAG1	LAMININ	ECM-Receptor	KEGG: hsa04512	To60.1563	To60	50s	Sertoli_SMC	LAMA1	2.46217	0	0	ITGB8	-0.652086	0.60336	3.08917
783	SMC		DAG1	Sertoli	LAMA1	LAMA1	DAG1	0.000814376	0	LAMA1_DAG1	LAMA1 - DAG1	LAMININ	ECM-Receptor	KEGG: hsa04512	To60.1563	To60	50s	Sertoli_SMC	LAMA1	2.46217	0	0	ITGB2	-0.543027	0.639713	3.08917
784	SMC		DAG1	Sertoli	LAMA1	LAMA1	DAG1	0.000814376	0	LAMA1_DAG1	LAMA1 - DAG1	LAMININ	ECM-Receptor	KEGG: hsa04512	To60.1563	To60	50s	Sertoli_SMC	LAMA1	2.46217	0	0	CD44	0.507543	0.989903	3.08917
805	SMC		CD44	Sertoli	COL1A2	COL1A2	CD44	0.00509292	0	COL1A2_CD44	COL1A2 - CD44	COLLAGEN	ECM-Receptor	KEGG: hsa04512	To60.1252	To60	50s	Sertoli_SMC	COL1A2	-0.327424	0	0	CXCR4	-0.53764	-0.288355	2.29303
806	SMC		CD44	Sertoli	COL1A2	COL1A2	CD44	0.00509292	0	COL1A2_CD44	COL1A2 - CD44	COLLAGEN	ECM-Receptor	KEGG: hsa04512	To60.1252	To60	50s	Sertoli_SMC	COL1A2	-0.327424	0	0	ITGB1	1.76715	0.479907	2.29303
807	SMC		CD44	Sertoli	COL1A2	COL1A2	CD44	0.00509292	0	COL1A2_CD44	COL1A2 - CD44	COLLAGEN	ECM-Receptor	KEGG: hsa04512	To60.1252	To60	50s	Sertoli_SMC	COL1A2	-0.327424	0	0	ITGB8	-0.652086	-0.326503	2.29303
808	SMC		CD44	Sertoli	COL1A2	COL1A2	CD44	0.00509292	0	COL1A2_CD44	COL1A2 - CD44	COLLAGEN	ECM-Receptor	KEGG: hsa04512	To60.1252	To60	50s	Sertoli_SMC	COL1A2	-0.327424	0	0	ITGB2	-0.543027	-0.29015	2.29303
809	SMC		CD44	Sertoli	COL1A2	COL1A2	CD44	0.00509292	0	COL1A2_CD44	COL1A2 - CD44	COLLAGEN	ECM-Receptor	KEGG: hsa04512	To60.1252	To60	50s	Sertoli_SMC	COL1A2	-0.327424	0	0	CD44	0.507543	0.0600398	2.29303
819	undifferentiating S'gonia		SDC2	Sertoli	PTN	PTN	SDC2	0.0240496	0	PTN_SDC2	PTN - SDC2	PTN	Secreted Signaling	PMID: 28356350; PMID: 25620911	To60.332	To60	50s	Sertoli_undifferentiating S'gonia	PTN	1.70957	0	0	0	0	0.569855	1.61889
821	undifferentiating S'gonia		DAG1	Sertoli	LAMA1	LAMA1	DAG1	0.000671414	0	LAMA1_DAG1	LAMA1 - DAG1	LAMININ	ECM-Receptor	KEGG: hsa04512	To60.1564	To60	50s	Sertoli_undifferentiating S'gonia	LAMA1	2.46217	0	0	0	0	0.820722	3.17301
824	undifferentiating S'gonia		NCL	Sertoli	PTN	PTN	NCL	0.080168	0	PTN_NCL	PTN - NCL	PTN	Secreted Signaling	PMID: 28356350; PMID: 25620911	To60.371	To60	50s	Sertoli_undifferentiating S'gonia	PTN	1.70957	0	0	0	0	0.569855	1.096
828	TPC		INSR	Sertoli	NAMPT	NAMPT	INSR	0.0110773	0	NAMPT_INSR	NAMPT - INSR	VISFATIN	Secreted Signaling	PMID: 28490838	To60.204	To60	50s	Sertoli_TPC	NAMPT	-0.752842	0	0	CD44	-0.951637	-0.56816	1.95557
829	TPC		INSR	Sertoli	NAMPT	NAMPT	INSR	0.0110773	0	NAMPT_INSR	NAMPT - INSR	VISFATIN	Secreted Signaling	PMID: 28490838	To60.204	To60	50s	Sertoli_TPC	NAMPT	-0.752842	0	0	ITGB1	1.23566	0.160939	1.95557
830	TPC		INSR	Sertoli	NAMPT	NAMPT	INSR	0.0110773	0	NAMPT_INSR	NAMPT - INSR	VISFATIN	Secreted Signaling	PMID: 28490838	To60.204	To60	50s	Sertoli_TPC	NAMPT	-0.752842	0	0	ITGB8	1.13686	0.128005	1.95557
831	TPC		INSR	Sertoli	NAMPT	NAMPT	INSR	0.0110773	0	NAMPT_INSR	NAMPT - INSR	VISFATIN	Secreted Signaling	PMID: 28490838	To60.204	To60	50s	Sertoli_TPC	NAMPT	-0.752842	0	0	ITGB2	-0.539907	-0.430917	1.95557
832	TPC		INSR	Sertoli	NAMPT	NAMPT	INSR	0.0110773	0	NAMPT_INSR	NAMPT - INSR	VISFATIN	Secreted Signaling	PMID: 28490838	To60.204	To60	50s	Sertoli_TPC	NAMPT	-0.752842	0	0	CXCR4	-0.552999	-0.43528	1.95557
833	TPC		DAG1	Sertoli	LAMA1	LAMA1	DAG1	0.000788531	0	LAMA1_DAG1	LAMA1 - DAG1	LAMININ	ECM-Receptor	KEGG: hsa04512	To60.1565	To60	50s	Sertoli_TPC	LAMA1	2.46217	0	0	CD44	-0.951637	0.50351	3.10318
834	TPC		DAG1	Sertoli	LAMA1	LAMA1	DAG1	0.000788531	0	LAMA1_DAG1	LAMA1 - DAG1	LAMININ	ECM-Receptor	KEGG: hsa04512	To60.1565	To60	50s	Sertoli_TPC	LAMA1	2.46217	0	0	ITGB1	1.23566	1.23261	3.10318
835	TPC		DAG1	Sertoli	LAMA1	LAMA1	DAG1	0.000788531	0	LAMA1_DAG1	LAMA1 - DAG1	LAMININ	ECM-Receptor	KEGG: hsa04512	To60.1565	To60	50s	Sertoli_TPC	LAMA1	2.46217	0	0	ITGB8	1.13686	1.19967	3.10318
836	TPC		DAG1	Sertoli	LAMA1	LAMA1	DAG1	0.000788531	0	LAMA1_DAG1	LAMA1 - DAG1	LAMININ	ECM-Receptor	KEGG: hsa04512	To60.1565	To60	50s	Sertoli_TPC	LAMA1	2.46217	0	0	ITGB2	-0.539907	0.640753	3.10318
837	TPC		DAG1	Sertoli	LAMA1	LAMA1	DAG1	0.000788531	0	LAMA1_DAG1	LAMA1 - DAG1	LAMININ	ECM-Receptor	KEGG: hsa04512	To60.1565	To60	50s	Sertoli_TPC	LAMA1	2.46217	0	0	CXCR4	-0.552999	0.636389	3.10318
868	TPC		NCL	Sertoli	PTN	PTN	NCL	0.0464936	0	PTN_NCL	PTN - NCL	PTN	Secreted Signaling	PMID: 28356350; PMID: 25620911	To60.374	To60	50s	Sertoli_TPC	PTN	1.70957	0	0	CD44	-0.951637	0.252643	1.33261
869	TPC		NCL	Sertoli	PTN	PTN	NCL	0.0464936	0	PTN_NCL	PTN - NCL	PTN	Secreted Signaling	PMID: 28356350; PMID: 25620911	To60.374	To60	50s	Sertoli_TPC	PTN	1.70957	0	0	ITGB1	1.23566	0.981742	1.33261
870	TPC		NCL	Sertoli	PTN	PTN	NCL	0.0464936	0	PTN_NCL	PTN - NCL	PTN	Secreted Signaling	PMID: 28356350; PMID: 25620911	To60.374	To60	50s	Sertoli_TPC	PTN	1.70957	0	0	ITGB8	1.13686	0.948807	1.33261
871	TPC		NCL	Sertoli	PTN	PTN	NCL	0.0464936	0	PTN_NCL	PTN - NCL	PTN	Secreted Signaling	PMID: 28356350; PMID: 25620911	To60.374	To60	50s	Sertoli_TPC	PTN	1.70957	0	0	ITGB2	-0.539907	0.389886	1.33261
872	TPC		NCL	Sertoli	PTN	PTN	NCL	0.0464936	0	PTN_NCL	PTN - NCL	PTN	Secreted Signaling	PMID: 28356350; PMID: 25620911	To60.374	To60	50s	Sertoli_TPC	PTN	1.70957	0	0	CXCR4	-0.552999	0.385522	1.33261
873	TPC		SDC2	Sertoli	PTN	PTN	SDC2	0.00955283	0	PTN_SDC2	PTN - SDC2	PTN	Secreted Signaling	PMID: 28356350; PMID: 25620911	To60.335	To60	50s	Sertoli_TPC	PTN	1.70957	0	0	CD44	-0.951637	0.252643	2.01987
874	TPC		SDC2	Sertoli	PTN	PTN	SDC2	0.00955283	0	PTN_SDC2	PTN - SDC2	PTN	Secreted Signaling	PMID: 28356350; PMID: 25620911	To60.335	To60	50s	Sertoli_TPC	PTN	1.70957	0	0	ITGB1	1.23566	0.981742	2.01987
875	TPC		SDC2	Sertoli	PTN	PTN	SDC2	0.00955283	0	PTN_SDC2	PTN - SDC2	PTN	Secreted Signaling	PMID: 28356350; PMID: 25620911	To60.335	To60	50s	Sertoli_TPC	PTN	1.70957	0	0	ITGB8	1.13686	0.948807	2.01987
876	TPC		SDC2	Sertoli	PTN	PTN	SDC2	0.00955283	0	PTN_SDC2	PTN - SDC2	PTN	Secreted Signaling	PMID: 28356350; PMID: 25620911	To60.335	To60	50s	Sertoli_TPC	PTN	1.70957	0	0	ITGB2	-0.539907	0.389886	2.01987
877	TPC		SDC2	Sertoli	PTN	PTN	SDC2	0.00955283	0	PTN_SDC2	PTN - SDC2	PTN	Secreted Signaling	PMID: 28356350; PMID: 25620911	To60.335	To60	50s	Sertoli_TPC	PTN	1.70957	0	0	CXCR4	-0.552999	0.385522	2.01987
889	TPC	ITGB1	ITGA9	Sertoli	LAMA1	LAMA1	ITGA9_ITGB1	0.00629144	0	LAMA1_ITGA9_ITGB1	LAMA1 - (ITGA9+ITGB1)	LAMININ	ECM-Receptor	KEGG: hsa04512	To60.916	To60	50s	Sertoli_TPC	LAMA1	2.46217	0	0	0	0	0.820722	2.20125
