# Supplementary material for: Single-cell transcriptomic atlas of the human testis across the reproductive lifespan
Source: Nat Aging. 2025 Mar 3;5(4):658–74. doi: 10.1038/s43587-025-00824-2 (PMC12003174; doi:10.1038/s43587-025-00824-2)
Supplement: Supplementary file 7 — Statistical source data. [file 43587_2025_824_MOESM7_ESM.xlsx]

## Sheet: F4b
	ID	Description	GeneRatio	BgRatio	pvalue	p.adjust	qvalue	geneID	Count	Cluster
GO:0007492	GO:0007492	endoderm development	9/170	83/18903	5.78388e-08	0.000131589	0.000112041	MMP14/ZFP36L1/CTNNB1/DUSP1/ITGA7/COL5A2/COL6A1/COL5A1/BMPR1A	9	Up
GO:0043484	GO:0043484	regulation of RNA splicing	12/170	180/18903	8.52536e-08	0.000131589	0.000112041	HSPA1A/HNRNPA2B1/TRA2A/HNRNPL/TIA1/HNRNPH1/HNRNPLL/DDX17/SRSF6/RBM39/CCNL2/SNRNP70	12	Up
GO:1902905	GO:1902905	positive regulation of supramolecular fiber organization	11/170	176/18903	5.71871e-07	0.000530564	0.000451748	HSPA1A/APP/NRP1/CX3CL1/VASP/COLGALT1/CCDC88A/EVL/AKAP9/EFEMP2/ARHGEF10	11	Up
GO:1903311	GO:1903311	regulation of mRNA metabolic process	14/170	309/18903	8.20832e-07	0.000530564	0.000451748	ZFP36L1/ZFP36/HNRNPA2B1/TRA2A/HNRNPL/PAN3/TIA1/DDX17/TRAF5/TNRC6A/SRSF6/TUT4/RBM39/SNRNP70	14	Up
GO:0001706	GO:0001706	endoderm formation	7/170	58/18903	8.59353e-07	0.000530564	0.000451748	MMP14/CTNNB1/DUSP1/ITGA7/COL5A2/COL6A1/COL5A1	7	Up
GO:0031589	GO:0031589	cell-substrate adhesion	15/170	369/18903	1.28231e-06	0.000629383	0.000535888	MMP14/CTNNB1/ITGA7/NRP1/CX3CL1/JAG1/SERPINE1/ACTN4/RSU1/ACTN1/CALR/EFEMP2/ITGB8/MACF1/P4HB	15	Up
GO:0007411	GO:0007411	axon guidance	12/170	236/18903	1.56051e-06	0.000629383	0.000535888	ARHGEF25/APP/NCAM1/NRP1/SEMA3D/ARX/NOTCH3/VASP/RYK/FLRT2/EDNRA/TRIO	12	Up
GO:0097485	GO:0097485	neuron projection guidance	12/170	237/18903	1.63106e-06	0.000629383	0.000535888	ARHGEF25/APP/NCAM1/NRP1/SEMA3D/ARX/NOTCH3/VASP/RYK/FLRT2/EDNRA/TRIO	12	Up
GO:0034975	GO:0034975	protein folding in endoplasmic reticulum	4/170	11/18903	1.98367e-06	0.000680398	0.000579324	CALR/HSP90B1/PDIA3/P4HB	4	Up
GO:0050684	GO:0050684	regulation of mRNA processing	9/170	139/18903	4.69246e-06	0.00130899	0.00111453	ZFP36L1/HNRNPA2B1/TRA2A/HNRNPL/TIA1/DDX17/SRSF6/RBM39/SNRNP70	9	Up
GO:0035987	GO:0035987	endodermal cell differentiation	6/170	49/18903	4.91627e-06	0.00130899	0.00111453	MMP14/CTNNB1/ITGA7/COL5A2/COL6A1/COL5A1	6	Up
GO:0060485	GO:0060485	mesenchyme development	13/170	313/18903	5.32533e-06	0.00130899	0.00111453	ZFP36L1/VASN/CTNNB1/TCF21/NRP1/SEMA3D/BCL9L/JAG1/TRIM28/DDX17/BMPR1A/EDNRA/MDM4	13	Up
GO:0010810	GO:0010810	regulation of cell-substrate adhesion	11/170	222/18903	5.51241e-06	0.00130899	0.00111453	MMP14/NRP1/CX3CL1/JAG1/SERPINE1/ACTN4/RSU1/CALR/EFEMP2/MACF1/P4HB	11	Up
GO:0048024	GO:0048024	regulation of mRNA splicing, via spliceosome	8/170	109/18903	6.37365e-06	0.00140539	0.00119662	HNRNPA2B1/TRA2A/HNRNPL/TIA1/DDX17/SRSF6/RBM39/SNRNP70	8	Up
GO:0007409	GO:0007409	axonogenesis	15/170	438/18903	1.0282e-05	0.00205601	0.00175059	ARHGEF25/APP/NCAM1/NRP1/SEMA3D/ARX/NOTCH3/VASP/RYK/FLRT2/CDH11/EDNRA/MACF1/TRIO/RUFY3	15	Up
GO:0007160	GO:0007160	cell-matrix adhesion	11/170	238/18903	1.06564e-05	0.00205601	0.00175059	MMP14/CTNNB1/ITGA7/NRP1/CX3CL1/JAG1/SERPINE1/ACTN1/EFEMP2/ITGB8/MACF1	11	Up
GO:0001666	GO:0001666	response to hypoxia	12/170	296/18903	1.57569e-05	0.00286127	0.00243622	MMP14/ZFP36L1/VASN/PLOD1/ACTN4/HSP90B1/EDNRA/CAPN2/MDM4/LMNA/ITPR1/P4HB	12	Up
GO:0048762	GO:0048762	mesenchymal cell differentiation	11/170	252/18903	1.8175e-05	0.00311702	0.00265398	VASN/CTNNB1/TCF21/NRP1/SEMA3D/BCL9L/JAG1/TRIM28/DDX17/BMPR1A/EDNRA	11	Up
GO:0001704	GO:0001704	formation of primary germ layer	8/170	127/18903	1.96106e-05	0.00318621	0.00271289	MMP14/CTNNB1/DUSP1/ITGA7/COL5A2/COL6A1/COL5A1/BMPR1A	8	Up
GO:0030199	GO:0030199	collagen fibril organization	6/170	64/18903	2.35812e-05	0.00354232	0.0030161	SERPINH1/COL14A1/COL5A2/COL5A1/COLGALT1/EFEMP2	6	Up
GO:0036293	GO:0036293	response to decreased oxygen levels	12/170	309/18903	2.40974e-05	0.00354232	0.0030161	MMP14/ZFP36L1/VASN/PLOD1/ACTN4/HSP90B1/EDNRA/CAPN2/MDM4/LMNA/ITPR1/P4HB	12	Up
GO:0050808	GO:0050808	synapse organization	14/170	432/18903	3.75397e-05	0.00508958	0.00433351	FRRS1L/CTNNB1/THBS2/ERC1/APP/NRP1/CX3CL1/NLGN2/ACTN1/RYK/FLRT2/PPFIBP1/COL4A5/PRNP	14	Up
GO:0061564	GO:0061564	axon development	15/170	490/18903	3.79204e-05	0.00508958	0.00433351	ARHGEF25/APP/NCAM1/NRP1/SEMA3D/ARX/NOTCH3/VASP/RYK/FLRT2/CDH11/EDNRA/MACF1/TRIO/RUFY3	15	Up
GO:1902903	GO:1902903	regulation of supramolecular fiber organization	13/170	384/18903	4.59301e-05	0.00590776	0.00503015	HSPA1A/APP/NRP1/CX3CL1/VASP/COLGALT1/CCDC88A/PLEKHH2/EVL/LIMA1/AKAP9/EFEMP2/ARHGEF10	13	Up
GO:0070482	GO:0070482	response to oxygen levels	12/170	337/18903	5.59592e-05	0.00690984	0.00588337	MMP14/ZFP36L1/VASN/PLOD1/ACTN4/HSP90B1/EDNRA/CAPN2/MDM4/LMNA/ITPR1/P4HB	12	Up
GO:0032469	GO:0032469	endoplasmic reticulum calcium ion homeostasis	4/170	25/18903	6.89158e-05	0.00818242	0.00696691	TGM2/ATP2A2/APP/ITPR1	4	Up
GO:0007517	GO:0007517	muscle organ development	12/170	348/18903	7.60463e-05	0.00862487	0.00734363	CTNNB1/ITGA7/TCF21/COL6A3/BCL9L/SMTN/LUC7L/DDX17/BMPR1A/EDNRA/EFEMP2/SGCB	12	Up
GO:0048844	GO:0048844	artery morphogenesis	6/170	79/18903	7.82301e-05	0.00862487	0.00734363	NRP1/NOTCH3/JAG1/BMPR1A/EDNRA/EFEMP2	6	Up
GO:0051017	GO:0051017	actin filament bundle assembly	8/170	160/18903	0.00010156	0.0108109	0.00920491	NRP1/CX3CL1/ACTN1/CCDC88A/HSP90B1/EVL/LIMA1/ARHGEF10	8	Up
GO:0040013	GO:0040013	negative regulation of locomotion	13/170	419/18903	0.000110753	0.0111356	0.00948136	DUSP1/NRP1/SEMA3D/CX3CL1/JAG1/PRKG1/SERPINE1/CALR/RYK/BMPR1A/EVL/SIN3B/CLIC4	13	Up
GO:0071679	GO:0071679	commissural neuron axon guidance	3/170	11/18903	0.000111825	0.0111356	0.00948136	NCAM1/NRP1/RYK	3	Up
GO:0061572	GO:0061572	actin filament bundle organization	8/170	164/18903	0.000120575	0.0116318	0.00990385	NRP1/CX3CL1/ACTN1/CCDC88A/HSP90B1/EVL/LIMA1/ARHGEF10	8	Up
GO:0001952	GO:0001952	regulation of cell-matrix adhesion	7/170	125/18903	0.000137665	0.0128779	0.0109649	MMP14/NRP1/CX3CL1/JAG1/SERPINE1/EFEMP2/MACF1	7	Up
GO:0034329	GO:0034329	cell junction assembly	13/170	430/18903	0.000143145	0.0129968	0.0110661	MMP14/CTNNB1/THBS2/APP/NRP1/NLGN2/ACTN1/PKN2/DST/RYK/FLRT2/CDH11/MACF1	13	Up
GO:0097084	GO:0097084	vascular associated smooth muscle cell development	3/170	12/18903	0.000148115	0.0130637	0.0111231	EDNRA/EFEMP2/SGCB	3	Up
GO:0061437	GO:0061437	renal system vasculature development	4/170	31/18903	0.000164358	0.0137128	0.0116758	TCF21/NRP1/NOTCH3/EDNRA	4	Up
GO:0061440	GO:0061440	kidney vasculature development	4/170	31/18903	0.000164358	0.0137128	0.0116758	TCF21/NRP1/NOTCH3/EDNRA	4	Up
GO:0044089	GO:0044089	positive regulation of cellular component biogenesis	14/170	498/18903	0.000169423	0.0137634	0.0117188	HSPA1A/THBS2/NRP1/CX3CL1/PAN3/NLGN2/VASP/FLRT2/TRIM28/CCDC88A/EVL/AKAP9/ARHGEF10/SLF2	14	Up
GO:0051962	GO:0051962	positive regulation of nervous system development	10/170	279/18903	0.000223113	0.0176603	0.0150368	TGM2/CTNNB1/THBS2/SERPINE2/NRP1/CX3CL1/NLGN2/FLRT2/MACF1/RUFY3	10	Up
GO:0032233	GO:0032233	positive regulation of actin filament bundle assembly	5/170	62/18903	0.000237199	0.017775	0.0151345	NRP1/CX3CL1/CCDC88A/EVL/ARHGEF10	5	Up
GO:0000289	GO:0000289	nuclear-transcribed mRNA poly(A) tail shortening	4/170	34/18903	0.000237212	0.017775	0.0151345	ZFP36/PAN3/TNRC6A/TUT4	4	Up
GO:0016322	GO:0016322	neuron remodeling	3/170	14/18903	0.000241837	0.017775	0.0151345	APP/CX3CL1/EDNRA	3	Up
GO:0051960	GO:0051960	regulation of nervous system development	13/170	456/18903	0.000253742	0.0182163	0.0155102	TGM2/CTNNB1/THBS2/SERPINE2/NRP1/SEMA3D/CX3CL1/NLGN2/RYK/FLRT2/BMPR1A/MACF1/RUFY3	13	Up
GO:0060560	GO:0060560	developmental growth involved in morphogenesis	9/170	233/18903	0.000266285	0.0185946	0.0158323	CTNNB1/APP/NRP1/SEMA3D/RYK/TRIM28/EDNRA/MACF1/RUFY3	9	Up
GO:2001237	GO:2001237	negative regulation of extrinsic apoptotic signaling pathway	6/170	99/18903	0.000272022	0.0185946	0.0158323	HSPA1A/NRP1/SIAH2/CX3CL1/SERPINE1/LMNA	6	Up
GO:1903313	GO:1903313	positive regulation of mRNA metabolic process	7/170	140/18903	0.000277082	0.0185946	0.0158323	ZFP36L1/ZFP36/TRA2A/PAN3/TNRC6A/TUT4/SNRNP70	7	Up
GO:0010812	GO:0010812	negative regulation of cell-substrate adhesion	5/170	66/18903	0.000318254	0.0209032	0.017798	MMP14/CX3CL1/JAG1/SERPINE1/ACTN4	5	Up
GO:0008380	GO:0008380	RNA splicing	13/170	469/18903	0.000332275	0.0210549	0.0179272	HSPA1A/HNRNPA2B1/TRA2A/HNRNPL/TIA1/HNRNPH1/LUC7L/HNRNPLL/DDX17/SRSF6/RBM39/CCNL2/SNRNP70	13	Up
GO:0042692	GO:0042692	muscle cell differentiation	12/170	409/18903	0.000339376	0.0210549	0.0179272	MMP14/CTNNB1/ATP2A2/ACTN4/ACTN1/CALR/BMPR1A/EDNRA/CAPN2/EFEMP2/LMNA/SGCB	12	Up
GO:0055001	GO:0055001	muscle cell development	8/170	191/18903	0.000341025	0.0210549	0.0179272	ATP2A2/ACTN4/ACTN1/BMPR1A/EDNRA/EFEMP2/LMNA/SGCB	8	Up
GO:0000288	GO:0000288	nuclear-transcribed mRNA catabolic process, deadenylation-dependent decay	5/170	68/18903	0.00036589	0.0221471	0.0188571	ZFP36L1/ZFP36/PAN3/TNRC6A/TUT4	5	Up
GO:0051495	GO:0051495	positive regulation of cytoskeleton organization	8/170	195/18903	0.000391743	0.0227988	0.019412	HSPA1A/NRP1/CX3CL1/VASP/CCDC88A/EVL/AKAP9/ARHGEF10	8	Up
GO:0007369	GO:0007369	gastrulation	8/170	196/18903	0.000405337	0.0227988	0.019412	MMP14/CTNNB1/DUSP1/ITGA7/COL5A2/COL6A1/COL5A1/BMPR1A	8	Up
GO:0071634	GO:0071634	regulation of transforming growth factor beta production	4/170	39/18903	0.000406256	0.0227988	0.019412	CX3CL1/CD46/BMPR1A/ITGB8	4	Up
GO:0032963	GO:0032963	collagen metabolic process	6/170	107/18903	0.000413584	0.0227988	0.019412	MMP14/RCN3/SERPINH1/COL5A1/TNS2/MRC2	6	Up
GO:0060840	GO:0060840	artery development	6/170	107/18903	0.000413584	0.0227988	0.019412	NRP1/NOTCH3/JAG1/BMPR1A/EDNRA/EFEMP2	6	Up
GO:0033120	GO:0033120	positive regulation of RNA splicing	4/170	40/18903	0.000448252	0.0239046	0.0203535	HSPA1A/TRA2A/HNRNPLL/SNRNP70	4	Up
GO:0060537	GO:0060537	muscle tissue development	12/170	422/18903	0.00044913	0.0239046	0.0203535	CTNNB1/ITGA7/TCF21/BCL9L/LUC7L/CALR/DDX17/BMPR1A/EDNRA/EFEMP2/LMNA/SGCB	12	Up
GO:0051216	GO:0051216	cartilage development	8/170	201/18903	0.000479188	0.0250721	0.0213476	PKDCC/CTNNB1/SERPINH1/BMP8A/BMPR1A/ITGB8/TRIP11/BGN	8	Up
GO:2001236	GO:2001236	regulation of extrinsic apoptotic signaling pathway	7/170	155/18903	0.000512601	0.0263733	0.0224555	HSPA1A/NRP1/SIAH2/CX3CL1/SERPINE1/LMNA/PDIA3	7	Up
GO:0016049	GO:0016049	cell growth	13/170	493/18903	0.000532353	0.0269405	0.0229385	MMP14/HSPA1A/CTNNB1/APP/SERPINE2/NRP1/SEMA3D/RYK/PTCH2/DCBLD2/EDNRA/MACF1/RUFY3	13	Up
GO:0071604	GO:0071604	transforming growth factor beta production	4/170	42/18903	0.000541382	0.0269556	0.0229513	CX3CL1/CD46/BMPR1A/ITGB8	4	Up
GO:0003007	GO:0003007	heart morphogenesis	9/170	258/18903	0.000559322	0.0274068	0.0233355	CTNNB1/CPE/NRP1/COL5A1/JAG1/FLRT2/BMPR1A/EDNRA/MDM4	9	Up
GO:0034976	GO:0034976	response to endoplasmic reticulum stress	9/170	261/18903	0.000607637	0.029309	0.0249551	HSPA1A/RCN3/ATP2A2/CALR/HSP90B1/CREBZF/PDIA3/ITPR1/P4HB	9	Up
GO:0030198	GO:0030198	extracellular matrix organization	10/170	318/18903	0.000624831	0.0296746	0.0252664	MMP14/SERPINH1/APP/COL14A1/COL5A2/COL5A1/COLGALT1/FLRT2/COL4A5/EFEMP2	10	Up
GO:0043062	GO:0043062	extracellular structure organization	10/170	319/18903	0.000640133	0.0298331	0.0254014	MMP14/SERPINH1/APP/COL14A1/COL5A2/COL5A1/COLGALT1/FLRT2/COL4A5/EFEMP2	10	Up
GO:0071526	GO:0071526	semaphorin-plexin signaling pathway	4/170	44/18903	0.000647496	0.0298331	0.0254014	NCAM1/NRP1/SEMA3D/EDNRA	4	Up
GO:0045229	GO:0045229	external encapsulating structure organization	10/170	321/18903	0.000671668	0.0304918	0.0259622	MMP14/SERPINH1/APP/COL14A1/COL5A2/COL5A1/COLGALT1/FLRT2/COL4A5/EFEMP2	10	Up
GO:0030856	GO:0030856	regulation of epithelial cell differentiation	7/170	164/18903	0.000716921	0.0320744	0.0273097	ZFP36L1/CTNNB1/ZFP36/JAG1/SERPINE1/PTCH2/SRSF6	7	Up
GO:0003151	GO:0003151	outflow tract morphogenesis	5/170	80/18903	0.000773838	0.0341262	0.0290567	CTNNB1/NRP1/JAG1/BMPR1A/EDNRA	5	Up
GO:0003205	GO:0003205	cardiac chamber development	7/170	167/18903	0.000797764	0.0342927	0.0291984	CPE/NRP1/JAG1/BMPR1A/EDNRA/MDM4/TRIP11	7	Up
GO:0000377	GO:0000377	RNA splicing, via transesterification reactions with bulged adenosine as nucleophile	10/170	329/18903	0.000810938	0.0342927	0.0291984	HNRNPA2B1/TRA2A/HNRNPL/TIA1/HNRNPH1/LUC7L/DDX17/SRSF6/RBM39/SNRNP70	10	Up
GO:0000398	GO:0000398	mRNA splicing, via spliceosome	10/170	329/18903	0.000810938	0.0342927	0.0291984	HNRNPA2B1/TRA2A/HNRNPL/TIA1/HNRNPH1/LUC7L/DDX17/SRSF6/RBM39/SNRNP70	10	Up
GO:0048675	GO:0048675	axon extension	6/170	122/18903	0.000828265	0.0344058	0.0292948	NRP1/SEMA3D/RYK/EDNRA/MACF1/RUFY3	6	Up
GO:0071636	GO:0071636	positive regulation of transforming growth factor beta production	3/170	21/18903	0.000843676	0.0344058	0.0292948	CX3CL1/CD46/BMPR1A	3	Up
GO:0001837	GO:0001837	epithelial to mesenchymal transition	7/170	169/18903	0.000855546	0.0344058	0.0292948	VASN/CTNNB1/BCL9L/JAG1/TRIM28/DDX17/EDNRA	7	Up
GO:0061448	GO:0061448	connective tissue development	9/170	274/18903	0.000858195	0.0344058	0.0292948	PKDCC/CTNNB1/SERPINH1/COL5A1/BMP8A/BMPR1A/ITGB8/TRIP11/BGN	9	Up
GO:0000375	GO:0000375	RNA splicing, via transesterification reactions	10/170	333/18903	0.000889016	0.0351845	0.0299578	HNRNPA2B1/TRA2A/HNRNPL/TIA1/HNRNPH1/LUC7L/DDX17/SRSF6/RBM39/SNRNP70	10	Up
GO:0048483	GO:0048483	autonomic nervous system development	4/170	48/18903	0.000902559	0.0352683	0.0300292	CTNNB1/NRP1/ARX/EDNRA	4	Up
GO:0014032	GO:0014032	neural crest cell development	5/170	83/18903	0.000914624	0.0352931	0.0300502	NRP1/SEMA3D/JAG1/BMPR1A/EDNRA	5	Up
GO:0010811	GO:0010811	positive regulation of cell-substrate adhesion	6/170	125/18903	0.00094017	0.0357025	0.0303988	NRP1/CX3CL1/RSU1/CALR/EFEMP2/P4HB	6	Up
GO:1990138	GO:1990138	neuron projection extension	7/170	172/18903	0.000948365	0.0357025	0.0303988	CTNNB1/NRP1/SEMA3D/RYK/EDNRA/MACF1/RUFY3	7	Up
GO:0048485	GO:0048485	sympathetic nervous system development	3/170	22/18903	0.000970462	0.036013	0.0306632	CTNNB1/NRP1/EDNRA	3	Up
GO:0003231	GO:0003231	cardiac ventricle development	6/170	126/18903	0.000979945	0.036013	0.0306632	CPE/JAG1/BMPR1A/EDNRA/MDM4/TRIP11	6	Up
GO:0048025	GO:0048025	negative regulation of mRNA splicing, via spliceosome	3/170	23/18903	0.00110869	0.0402202	0.0342454	HNRNPA2B1/HNRNPL/SRSF6	3	Up
GO:0048588	GO:0048588	developmental cell growth	8/170	229/18903	0.00112048	0.0402202	0.0342454	CTNNB1/APP/NRP1/SEMA3D/RYK/EDNRA/MACF1/RUFY3	8	Up
GO:0007215	GO:0007215	glutamate receptor signaling pathway	4/170	52/18903	0.00122124	0.0428407	0.0364766	FRRS1L/APP/CX3CL1/PRNP	4	Up
GO:0051496	GO:0051496	positive regulation of stress fiber assembly	4/170	52/18903	0.00122124	0.0428407	0.0364766	NRP1/CCDC88A/EVL/ARHGEF10	4	Up
GO:0048864	GO:0048864	stem cell development	5/170	89/18903	0.00125229	0.0434361	0.0369836	NRP1/SEMA3D/JAG1/BMPR1A/EDNRA	5	Up
GO:0050686	GO:0050686	negative regulation of mRNA processing	3/170	25/18903	0.001421	0.0487403	0.0414998	HNRNPA2B1/HNRNPL/SRSF6	3	Up
GO:1904019	GO:1904019	epithelial cell apoptotic process	6/170	137/18903	0.00150823	0.050843	0.0432902	ZFP36L1/ZFP36/SERPINE1/SRSF6/EDNRA/PLA2R1	6	Up
GO:0030516	GO:0030516	regulation of axon extension	5/170	93/18903	0.00152352	0.050843	0.0432902	NRP1/SEMA3D/RYK/MACF1/RUFY3	5	Up
GO:0030324	GO:0030324	lung development	7/170	187/18903	0.00153796	0.050843	0.0432902	MMP14/PKDCC/RCN3/CTNNB1/TCF21/BMPR1A/SRSF6	7	Up
GO:0010721	GO:0010721	negative regulation of cell development	7/170	188/18903	0.00158558	0.050843	0.0432902	CTNNB1/NRP1/SEMA3D/ACTN4/RYK/BMPR1A/RUFY3	7	Up
GO:0061138	GO:0061138	morphogenesis of a branching epithelium	7/170	188/18903	0.00158558	0.050843	0.0432902	MMP14/TGM2/CTNNB1/TCF21/NRP1/EDNRA/CLIC4	7	Up
GO:0060384	GO:0060384	innervation	3/170	26/18903	0.0015958	0.050843	0.0432902	SERPINE2/NRP1/EDNRA	3	Up
GO:1903312	GO:1903312	negative regulation of mRNA metabolic process	5/170	94/18903	0.00159759	0.050843	0.0432902	ZFP36/HNRNPA2B1/HNRNPL/TRAF5/SRSF6	5	Up
GO:0007044	GO:0007044	cell-substrate junction assembly	5/170	95/18903	0.00167427	0.052578	0.0447675	MMP14/NRP1/ACTN1/DST/MACF1	5	Up
GO:0043588	GO:0043588	skin development	9/170	302/18903	0.00168618	0.052578	0.0447675	ZFP36L1/CTNNB1/ZFP36/COL5A2/COL5A1/JAG1/PTCH2/SRSF6/CLIC4	9	Up
GO:0008347	GO:0008347	glial cell migration	4/170	57/18903	0.00172097	0.0529387	0.0450746	MMP14/CTNNB1/CX3CL1/SYNE2	4	Up
GO:0030323	GO:0030323	respiratory tube development	7/170	191/18903	0.00173537	0.0529387	0.0450746	MMP14/PKDCC/RCN3/CTNNB1/TCF21/BMPR1A/SRSF6	7	Up
GO:0014033	GO:0014033	neural crest cell differentiation	5/170	96/18903	0.00175363	0.0529387	0.0450746	NRP1/SEMA3D/JAG1/BMPR1A/EDNRA	5	Up
GO:0042026	GO:0042026	protein refolding	3/170	27/18903	0.00178349	0.0529387	0.0450746	HSPA1A/HSPD1/SNRNP70	3	Up
GO:0048843	GO:0048843	negative regulation of axon extension involved in axon guidance	3/170	27/18903	0.00178349	0.0529387	0.0450746	NRP1/SEMA3D/RYK	3	Up
GO:0061005	GO:0061005	cell differentiation involved in kidney development	4/170	58/18903	0.00183564	0.0539677	0.0459507	CTNNB1/TCF21/JAG1/EDNRA	4	Up
GO:0030336	GO:0030336	negative regulation of cell migration	10/170	368/18903	0.00187271	0.0544025	0.0463209	DUSP1/CX3CL1/JAG1/PRKG1/SERPINE1/CALR/BMPR1A/EVL/SIN3B/CLIC4	10	Up
GO:0010720	GO:0010720	positive regulation of cell development	9/170	307/18903	0.00188567	0.0544025	0.0463209	TGM2/CTNNB1/SERPINE2/NRP1/CX3CL1/CALR/MACF1/RUFY3/P4HB	9	Up
GO:0007162	GO:0007162	negative regulation of cell adhesion	9/170	308/18903	0.00192775	0.0548784	0.0467261	MMP14/DUSP1/SERPINE2/CX3CL1/JAG1/PRKG1/SERPINE1/ACTN4/PRNP	9	Up
GO:0006979	GO:0006979	response to oxidative stress	11/170	434/18903	0.00194429	0.0548784	0.0467261	MMP14/HSPA1A/CTNNB1/ATP2A2/APP/BANF1/EDNRA/PLA2R1/CAPN2/PRNP/P4HB	11	Up
GO:0045604	GO:0045604	regulation of epidermal cell differentiation	4/170	59/18903	0.0019555	0.0548784	0.0467261	ZFP36L1/ZFP36/PTCH2/SRSF6	4	Up
GO:0033119	GO:0033119	negative regulation of RNA splicing	3/170	28/18903	0.0019844	0.0551878	0.0469895	HNRNPA2B1/HNRNPL/SRSF6	3	Up
GO:0050768	GO:0050768	negative regulation of neurogenesis	6/170	146/18903	0.00208254	0.0574	0.0488731	CTNNB1/NRP1/SEMA3D/RYK/BMPR1A/RUFY3	6	Up
GO:0150115	GO:0150115	cell-substrate junction organization	5/170	101/18903	0.00219234	0.0583434	0.0496764	MMP14/NRP1/ACTN1/DST/MACF1	5	Up
GO:0010955	GO:0010955	negative regulation of protein processing	3/170	29/18903	0.00219885	0.0583434	0.0496764	SERPINE2/SERPINE1/PRNP	3	Up
GO:0072012	GO:0072012	glomerulus vasculature development	3/170	29/18903	0.00219885	0.0583434	0.0496764	TCF21/NOTCH3/EDNRA	3	Up
GO:1903318	GO:1903318	negative regulation of protein maturation	3/170	29/18903	0.00219885	0.0583434	0.0496764	SERPINE2/SERPINE1/PRNP	3	Up
GO:1900024	GO:1900024	regulation of substrate adhesion-dependent cell spreading	4/170	61/18903	0.00221127	0.0583434	0.0496764	NRP1/ACTN4/CALR/P4HB	4	Up
GO:0050767	GO:0050767	regulation of neurogenesis	10/170	377/18903	0.00223287	0.0584141	0.0497366	TGM2/CTNNB1/SERPINE2/NRP1/SEMA3D/CX3CL1/RYK/BMPR1A/MACF1/RUFY3	10	Up
GO:0000381	GO:0000381	regulation of alternative mRNA splicing, via spliceosome	4/170	62/18903	0.00234741	0.0603871	0.0514165	HNRNPL/TIA1/DDX17/SRSF6	4	Up
GO:0035904	GO:0035904	aorta development	4/170	62/18903	0.00234741	0.0603871	0.0514165	JAG1/BMPR1A/EDNRA/EFEMP2	4	Up
GO:0061157	GO:0061157	mRNA destabilization	5/170	103/18903	0.00238845	0.0609352	0.0518832	ZFP36L1/ZFP36/PAN3/TNRC6A/TUT4	5	Up
GO:0010464	GO:0010464	regulation of mesenchymal cell proliferation	3/170	30/18903	0.00242715	0.0613836	0.0522649	CTNNB1/BMPR1A/LMNA	3	Up
GO:0001763	GO:0001763	morphogenesis of a branching structure	7/170	203/18903	0.00244753	0.0613836	0.0522649	MMP14/TGM2/CTNNB1/TCF21/NRP1/EDNRA/CLIC4	7	Up
GO:0051961	GO:0051961	negative regulation of nervous system development	6/170	151/18903	0.00246568	0.0613836	0.0522649	CTNNB1/NRP1/SEMA3D/RYK/BMPR1A/RUFY3	6	Up
GO:2000146	GO:2000146	negative regulation of cell motility	10/170	383/18903	0.00250255	0.0616352	0.0524792	DUSP1/CX3CL1/JAG1/PRKG1/SERPINE1/CALR/BMPR1A/EVL/SIN3B/CLIC4	10	Up
GO:1901888	GO:1901888	regulation of cell junction assembly	7/170	204/18903	0.00251572	0.0616352	0.0524792	MMP14/THBS2/APP/NRP1/NLGN2/FLRT2/MACF1	7	Up
GO:0061311	GO:0061311	cell surface receptor signaling pathway involved in heart development	3/170	31/18903	0.00266959	0.0648901	0.0552505	CTNNB1/JAG1/BMPR1A	3	Up
GO:0007015	GO:0007015	actin filament organization	11/170	454/18903	0.00275332	0.0659144	0.0561227	NRP1/CX3CL1/VASP/ACTN1/CCDC88A/HSP90B1/PLEKHH2/EVL/LIMA1/ARHGEF10/RUFY3	11	Up
GO:0050771	GO:0050771	negative regulation of axonogenesis	4/170	65/18903	0.00279028	0.0659144	0.0561227	NRP1/SEMA3D/RYK/RUFY3	4	Up
GO:0003279	GO:0003279	cardiac septum development	5/170	107/18903	0.0028185	0.0659144	0.0561227	NRP1/JAG1/BMPR1A/MDM4/TRIP11	5	Up
GO:0050779	GO:0050779	RNA destabilization	5/170	107/18903	0.0028185	0.0659144	0.0561227	ZFP36L1/ZFP36/PAN3/TNRC6A/TUT4	5	Up
GO:0061014	GO:0061014	positive regulation of mRNA catabolic process	5/170	107/18903	0.0028185	0.0659144	0.0561227	ZFP36L1/ZFP36/PAN3/TNRC6A/TUT4	5	Up
GO:0071383	GO:0071383	cellular response to steroid hormone stimulus	7/170	209/18903	0.00287889	0.0668205	0.0568942	HSPA1A/ZFP36L1/ZFP36/TCF21/CALR/DDX17/PAGR1	7	Up
GO:0032231	GO:0032231	regulation of actin filament bundle assembly	5/170	108/18903	0.00293422	0.066955	0.0570088	NRP1/CX3CL1/CCDC88A/EVL/ARHGEF10	5	Up
GO:0061387	GO:0061387	regulation of extent of cell growth	5/170	108/18903	0.00293422	0.066955	0.0570088	NRP1/SEMA3D/RYK/MACF1/RUFY3	5	Up
GO:0045682	GO:0045682	regulation of epidermis development	4/170	66/18903	0.00294976	0.066955	0.0570088	ZFP36L1/ZFP36/PTCH2/SRSF6	4	Up
GO:0048754	GO:0048754	branching morphogenesis of an epithelial tube	6/170	157/18903	0.00299281	0.066955	0.0570088	MMP14/CTNNB1/TCF21/NRP1/EDNRA/CLIC4	6	Up
GO:0052547	GO:0052547	regulation of peptidase activity	11/170	459/18903	0.00299313	0.066955	0.0570088	RCN3/SERPINH1/APP/SERPINE2/SIAH2/UACA/COL6A3/SERPINE1/HSPD1/PRNP/CTSD	11	Up
GO:0060541	GO:0060541	respiratory system development	7/170	211/18903	0.00303491	0.0674011	0.0573886	MMP14/PKDCC/RCN3/CTNNB1/TCF21/BMPR1A/SRSF6	7	Up
GO:0070613	GO:0070613	regulation of protein processing	4/170	67/18903	0.00311537	0.0685578	0.0583734	MMP14/SERPINE2/SERPINE1/PRNP	4	Up
GO:1904035	GO:1904035	regulation of epithelial cell apoptotic process	5/170	110/18903	0.0031759	0.0685578	0.0583734	ZFP36L1/ZFP36/SERPINE1/SRSF6/PLA2R1	5	Up
GO:0048638	GO:0048638	regulation of developmental growth	9/170	332/18903	0.00318465	0.0685578	0.0583734	APP/NRP1/SEMA3D/ARX/RYK/BMPR1A/ACACB/MACF1/RUFY3	9	Up
GO:0035051	GO:0035051	cardiocyte differentiation	6/170	159/18903	0.00318597	0.0685578	0.0583734	JAG1/CALR/BMPR1A/EDNRA/LMNA/SGCB	6	Up
GO:0048841	GO:0048841	regulation of axon extension involved in axon guidance	3/170	33/18903	0.00319803	0.0685578	0.0583734	NRP1/SEMA3D/RYK	3	Up
GO:0051604	GO:0051604	protein maturation	9/170	336/18903	0.00344578	0.0717966	0.0611311	MMP14/SERPINH1/CPE/SERPINE2/SERPINE1/CALR/CAPN2/HSPD1/PRNP	9	Up
GO:0048382	GO:0048382	mesendoderm development	2/170	10/18903	0.00345074	0.0717966	0.0611311	ZFP36L1/BMPR1A	2	Up
GO:0061626	GO:0061626	pharyngeal arch artery morphogenesis	2/170	10/18903	0.00345074	0.0717966	0.0611311	BMPR1A/EDNRA	2	Up
GO:0032835	GO:0032835	glomerulus development	4/170	69/18903	0.0034654	0.0717966	0.0611311	TCF21/NOTCH3/JAG1/EDNRA	4	Up
GO:0050922	GO:0050922	negative regulation of chemotaxis	4/170	69/18903	0.0034654	0.0717966	0.0611311	DUSP1/NRP1/SEMA3D/RYK	4	Up
GO:0002062	GO:0002062	chondrocyte differentiation	5/170	114/18903	0.00370181	0.0761832	0.0648661	PKDCC/CTNNB1/SERPINH1/BMPR1A/TRIP11	5	Up
GO:0110053	GO:0110053	regulation of actin filament organization	8/170	278/18903	0.00373713	0.0764008	0.0650513	NRP1/CX3CL1/VASP/CCDC88A/PLEKHH2/EVL/LIMA1/ARHGEF10	8	Up
GO:0032970	GO:0032970	regulation of actin filament-based process	10/170	406/18903	0.00378835	0.0769384	0.0655091	ATP2A2/NRP1/CX3CL1/VASP/CCDC88A/PLEKHH2/EVL/LIMA1/AKAP9/ARHGEF10	10	Up
GO:0003208	GO:0003208	cardiac ventricle morphogenesis	4/170	71/18903	0.00384126	0.0775031	0.0659899	CPE/JAG1/BMPR1A/EDNRA	4	Up
GO:1903317	GO:1903317	regulation of protein maturation	4/170	72/18903	0.00403915	0.0794635	0.067659	MMP14/SERPINE2/SERPINE1/PRNP	4	Up
GO:0045165	GO:0045165	cell fate commitment	8/170	282/18903	0.00407163	0.0794635	0.067659	CTNNB1/NRP1/ARX/NOTCH3/JAG1/PTCH2/BMPR1A/EDNRA	8	Up
GO:0001569	GO:0001569	branching involved in blood vessel morphogenesis	3/170	36/18903	0.00410351	0.0794635	0.067659	CTNNB1/NRP1/EDNRA	3	Up
GO:0035909	GO:0035909	aorta morphogenesis	3/170	36/18903	0.00410351	0.0794635	0.067659	JAG1/BMPR1A/EFEMP2	3	Up
GO:0006457	GO:0006457	protein folding	7/170	223/18903	0.00411131	0.0794635	0.067659	HSPA1A/CALR/HSP90B1/PDIA3/HSPD1/P4HB/SNRNP70	7	Up
GO:0048639	GO:0048639	positive regulation of developmental growth	6/170	168/18903	0.00417233	0.0794635	0.067659	NRP1/ARX/BMPR1A/ACACB/MACF1/RUFY3	6	Up
GO:0048505	GO:0048505	regulation of timing of cell differentiation	2/170	11/18903	0.00419272	0.0794635	0.067659	SERPINE2/JAG1	2	Up
GO:0061299	GO:0061299	retina vasculature morphogenesis in camera-type eye	2/170	11/18903	0.00419272	0.0794635	0.067659	NRP1/CLIC4	2	Up
GO:1990535	GO:1990535	neuron projection maintenance	2/170	11/18903	0.00419272	0.0794635	0.067659	APP/PRNP	2	Up
GO:0097191	GO:0097191	extrinsic apoptotic signaling pathway	7/170	224/18903	0.00421256	0.0794635	0.067659	HSPA1A/NRP1/SIAH2/CX3CL1/SERPINE1/LMNA/PDIA3	7	Up
GO:0045665	GO:0045665	negative regulation of neuron differentiation	4/170	73/18903	0.00424382	0.0794635	0.067659	APP/NOTCH3/JAG1/CALR	4	Up
GO:0006874	GO:0006874	cellular calcium ion homeostasis	8/170	284/18903	0.00424732	0.0794635	0.067659	TGM2/ATP2A2/APP/CX3CL1/CALR/HSP90B1/EDNRA/ITPR1	8	Up
GO:0034249	GO:0034249	negative regulation of cellular amide metabolic process	8/170	285/18903	0.00433733	0.0806586	0.0686766	ZFP36L1/ZFP36/PAN3/TIA1/CALR/TNRC6A/TUT4/PRNP	8	Up
GO:0048846	GO:0048846	axon extension involved in axon guidance	3/170	37/18903	0.00443639	0.0813833	0.0692937	NRP1/SEMA3D/RYK	3	Up
GO:1902284	GO:1902284	neuron projection extension involved in neuron projection guidance	3/170	37/18903	0.00443639	0.0813833	0.0692937	NRP1/SEMA3D/RYK	3	Up
GO:0051145	GO:0051145	smooth muscle cell differentiation	4/170	74/18903	0.00445539	0.0813833	0.0692937	CTNNB1/EDNRA/EFEMP2/SGCB	4	Up
GO:0045446	GO:0045446	endothelial cell differentiation	5/170	121/18903	0.00476803	0.0848355	0.0722331	CTNNB1/NRP1/JAG1/EDNRA/CLIC4	5	Up
GO:0045773	GO:0045773	positive regulation of axon extension	3/170	38/18903	0.00478519	0.0848355	0.0722331	NRP1/MACF1/RUFY3	3	Up
GO:0021536	GO:0021536	diencephalon development	4/170	76/18903	0.00489961	0.0848355	0.0722331	CTNNB1/NRP1/ARX/BMPR1A	4	Up
GO:0001558	GO:0001558	regulation of cell growth	10/170	422/18903	0.00495749	0.0848355	0.0722331	MMP14/HSPA1A/SERPINE2/NRP1/SEMA3D/RYK/PTCH2/DCBLD2/MACF1/RUFY3	10	Up
GO:0050769	GO:0050769	positive regulation of neurogenesis	7/170	231/18903	0.00497518	0.0848355	0.0722331	TGM2/CTNNB1/SERPINE2/NRP1/CX3CL1/MACF1/RUFY3	7	Up
GO:0008298	GO:0008298	intracellular mRNA localization	2/170	12/18903	0.00500164	0.0848355	0.0722331	ZFP36L1/ZFP36	2	Up
GO:0009950	GO:0009950	dorsal/ventral axis specification	2/170	12/18903	0.00500164	0.0848355	0.0722331	CTNNB1/BMPR1A	2	Up
GO:0040034	GO:0040034	regulation of development, heterochronic	2/170	12/18903	0.00500164	0.0848355	0.0722331	SERPINE2/JAG1	2	Up
GO:0061309	GO:0061309	cardiac neural crest cell development involved in outflow tract morphogenesis	2/170	12/18903	0.00500164	0.0848355	0.0722331	JAG1/EDNRA	2	Up
GO:0090331	GO:0090331	negative regulation of platelet aggregation	2/170	12/18903	0.00500164	0.0848355	0.0722331	SERPINE2/PRKG1	2	Up
GO:1900272	GO:1900272	negative regulation of long-term synaptic potentiation	2/170	12/18903	0.00500164	0.0848355	0.0722331	APP/PRNP	2	Up
GO:1901142	GO:1901142	insulin metabolic process	2/170	12/18903	0.00500164	0.0848355	0.0722331	CPE/NLGN2	2	Up
GO:1904953	GO:1904953	Wnt signaling pathway involved in midbrain dopaminergic neuron differentiation	2/170	12/18903	0.00500164	0.0848355	0.0722331	CTNNB1/RYK	2	Up
GO:0043488	GO:0043488	regulation of mRNA stability	6/170	175/18903	0.00508317	0.0852812	0.0726125	ZFP36L1/ZFP36/PAN3/TRAF5/TNRC6A/TUT4	6	Up
GO:0048660	GO:0048660	regulation of smooth muscle cell proliferation	6/170	175/18903	0.00508317	0.0852812	0.0726125	CTNNB1/CX3CL1/NOTCH3/PRKG1/BMPR1A/EFEMP2	6	Up
GO:0045616	GO:0045616	regulation of keratinocyte differentiation	3/170	39/18903	0.0051501	0.085937	0.0731709	ZFP36L1/ZFP36/SRSF6	3	Up
GO:2001234	GO:2001234	negative regulation of apoptotic signaling pathway	7/170	233/18903	0.00521104	0.0864865	0.0736388	HSPA1A/CTNNB1/NRP1/SIAH2/CX3CL1/SERPINE1/LMNA	7	Up
GO:0001764	GO:0001764	neuron migration	6/170	177/18903	0.0053683	0.0883222	0.0752018	CTNNB1/NRP1/CX3CL1/ARX/PRKG1/FLRT2	6	Up
GO:0009913	GO:0009913	epidermal cell differentiation	7/170	235/18903	0.00545522	0.0883222	0.0752018	ZFP36L1/CTNNB1/ZFP36/JAG1/PTCH2/SRSF6/CLIC4	7	Up
GO:0052548	GO:0052548	regulation of endopeptidase activity	10/170	428/18903	0.00546272	0.0883222	0.0752018	SERPINH1/APP/SERPINE2/SIAH2/UACA/COL6A3/SERPINE1/HSPD1/PRNP/CTSD	10	Up
GO:0000956	GO:0000956	nuclear-transcribed mRNA catabolic process	5/170	125/18903	0.00546678	0.0883222	0.0752018	ZFP36L1/ZFP36/PAN3/TNRC6A/TUT4	5	Up
GO:0001953	GO:0001953	negative regulation of cell-matrix adhesion	3/170	40/18903	0.00553133	0.0883222	0.0752018	MMP14/JAG1/SERPINE1	3	Up
GO:0035886	GO:0035886	vascular associated smooth muscle cell differentiation	3/170	40/18903	0.00553133	0.0883222	0.0752018	EDNRA/EFEMP2/SGCB	3	Up
GO:0001503	GO:0001503	ossification	10/170	429/18903	0.00555071	0.0883222	0.0752018	MMP14/PKDCC/CTNNB1/COL5A2/COL6A1/JAG1/BMP8A/CDH11/BMPR1A/MRC2	10	Up
GO:0030003	GO:0030003	cellular cation homeostasis	11/170	499/18903	0.00557909	0.0883222	0.0752018	TGM2/ATP2A2/APP/CX3CL1/CALR/SLC4A3/HSP90B1/EDNRA/ITPR1/PRNP/CLIC4	11	Up
GO:0008544	GO:0008544	epidermis development	9/170	362/18903	0.00557959	0.0883222	0.0752018	ZFP36L1/CTNNB1/ZFP36/ATP2A2/PLOD1/JAG1/PTCH2/SRSF6/CLIC4	9	Up
GO:0086001	GO:0086001	cardiac muscle cell action potential	4/170	79/18903	0.0056202	0.0883222	0.0752018	ATP2A2/CACNA1D/SLC4A3/AKAP9	4	Up
GO:0003206	GO:0003206	cardiac chamber morphogenesis	5/170	126/18903	0.00565219	0.0883222	0.0752018	CPE/NRP1/JAG1/BMPR1A/EDNRA	5	Up
GO:0048659	GO:0048659	smooth muscle cell proliferation	6/170	179/18903	0.00566498	0.0883222	0.0752018	CTNNB1/CX3CL1/NOTCH3/PRKG1/BMPR1A/EFEMP2	6	Up
GO:0060213	GO:0060213	positive regulation of nuclear-transcribed mRNA poly(A) tail shortening	2/170	13/18903	0.00587625	0.0906091	0.077149	ZFP36/TNRC6A	2	Up
GO:0071696	GO:0071696	ectodermal placode development	2/170	13/18903	0.00587625	0.0906091	0.077149	CTNNB1/NRP1	2	Up
GO:0014912	GO:0014912	negative regulation of smooth muscle cell migration	3/170	41/18903	0.00592907	0.0906091	0.077149	PRKG1/SERPINE1/BMPR1A	3	Up
GO:0070050	GO:0070050	neuron cellular homeostasis	3/170	41/18903	0.00592907	0.0906091	0.077149	ATP2A2/APP/CX3CL1	3	Up
GO:0032535	GO:0032535	regulation of cellular component size	9/170	367/18903	0.00608714	0.0924284	0.078698	NRP1/SEMA3D/VASP/RYK/PLEKHH2/EVL/LIMA1/MACF1/RUFY3	9	Up
GO:0000380	GO:0000380	alternative mRNA splicing, via spliceosome	4/170	81/18903	0.00613794	0.0924284	0.078698	HNRNPL/TIA1/DDX17/SRSF6	4	Up
GO:0001570	GO:0001570	vasculogenesis	4/170	81/18903	0.00613794	0.0924284	0.078698	ZFP36L1/CTNNB1/NRP1/ITGB8	4	Up
GO:0032102	GO:0032102	negative regulation of response to external stimulus	10/170	436/18903	0.00619818	0.0928824	0.0790846	ZFP36/DUSP1/SERPINE2/NRP1/SEMA3D/CX3CL1/PRKG1/SERPINE1/BANF1/RYK	10	Up
GO:0010463	GO:0010463	mesenchymal cell proliferation	3/170	42/18903	0.00634351	0.094601	0.0805479	CTNNB1/BMPR1A/LMNA	3	Up
GO:0034968	GO:0034968	histone lysine methylation	5/170	130/18903	0.00643832	0.0955021	0.0813151	CTNNB1/KMT5A/PAGR1/LMNA/KANSL1	5	Up
GO:0051056	GO:0051056	regulation of small GTPase mediated signal transduction	8/170	305/18903	0.0064658	0.0955021	0.0813151	TGM2/ARHGEF25/NRP1/STMN3/RALGAPA1/ARHGEF10/ARHGAP10/TRIO	8	Up
GO:0060428	GO:0060428	lung epithelium development	3/170	43/18903	0.00677481	0.0974001	0.0829312	RCN3/CTNNB1/SRSF6	3	Up
GO:0097009	GO:0097009	energy homeostasis	3/170	43/18903	0.00677481	0.0974001	0.0829312	SGIP1/BMP8A/ACACB	3	Up
GO:0034111	GO:0034111	negative regulation of homotypic cell-cell adhesion	2/170	14/18903	0.00681532	0.0974001	0.0829312	SERPINE2/PRKG1	2	Up
GO:0097091	GO:0097091	synaptic vesicle clustering	2/170	14/18903	0.00681532	0.0974001	0.0829312	CTNNB1/NLGN2	2	Up
GO:0098760	GO:0098760	response to interleukin-7	2/170	14/18903	0.00681532	0.0974001	0.0829312	PDIA3/P4HB	2	Up
GO:0098761	GO:0098761	cellular response to interleukin-7	2/170	14/18903	0.00681532	0.0974001	0.0829312	PDIA3/P4HB	2	Up
GO:1902287	GO:1902287	semaphorin-plexin signaling pathway involved in axon guidance	2/170	14/18903	0.00681532	0.0974001	0.0829312	NRP1/EDNRA	2	Up
GO:2001233	GO:2001233	regulation of apoptotic signaling pathway	9/170	374/18903	0.00685675	0.0974001	0.0829312	HSPA1A/CTNNB1/NRP1/SIAH2/CX3CL1/SERPINE1/LMNA/PDIA3/P4HB	9	Up
GO:0021675	GO:0021675	nerve development	4/170	84/18903	0.00697252	0.0974001	0.0829312	CTNNB1/SERPINE2/NRP1/EDNRA	4	Up
GO:0043487	GO:0043487	regulation of RNA stability	6/170	187/18903	0.00697257	0.0974001	0.0829312	ZFP36L1/ZFP36/PAN3/TRAF5/TNRC6A/TUT4	6	Up
GO:0001822	GO:0001822	kidney development	8/170	309/18903	0.00697293	0.0974001	0.0829312	CTNNB1/TCF21/NRP1/NOTCH3/JAG1/EDNRA/CEP290/TNS2	8	Up
GO:0055074	GO:0055074	calcium ion homeostasis	8/170	309/18903	0.00697293	0.0974001	0.0829312	TGM2/ATP2A2/APP/CX3CL1/CALR/HSP90B1/EDNRA/ITPR1	8	Up
GO:0030308	GO:0030308	negative regulation of cell growth	6/170	188/18903	0.00715016	0.098814	0.084135	HSPA1A/SERPINE2/NRP1/SEMA3D/RYK/DCBLD2	6	Up
GO:0001709	GO:0001709	cell fate determination	3/170	44/18903	0.00722315	0.098814	0.084135	CTNNB1/JAG1/PTCH2	3	Up
GO:1900026	GO:1900026	positive regulation of substrate adhesion-dependent cell spreading	3/170	44/18903	0.00722315	0.098814	0.084135	NRP1/CALR/P4HB	3	Up
GO:0006402	GO:0006402	mRNA catabolic process	7/170	248/18903	0.00725736	0.098814	0.084135	HSPA1A/ZFP36L1/ZFP36/PAN3/TRAF5/TNRC6A/TUT4	7	Up
GO:0048863	GO:0048863	stem cell differentiation	7/170	248/18903	0.00725736	0.098814	0.084135	CTNNB1/ZFP36/NRP1/SEMA3D/JAG1/BMPR1A/EDNRA	7	Up
GO:0048041	GO:0048041	focal adhesion assembly	4/170	85/18903	0.00726655	0.098814	0.084135	MMP14/NRP1/ACTN1/MACF1	4	Up
GO:0030048	GO:0030048	actin filament-based movement	5/170	134/18903	0.00729821	0.098814	0.084135	ATP2A2/CACNA1D/ACTN4/SYNE2/AKAP9	5	Up
GO:0022604	GO:0022604	regulation of cell morphogenesis	8/170	312/18903	0.00737261	0.0993853	0.0846215	ITGA7/NRP1/BCL9L/ACTN4/CALR/MACF1/P4HB/FBLIM1	8	Up
GO:0050804	GO:0050804	modulation of chemical synaptic transmission	10/170	448/18903	0.00744373	0.0997232	0.0849092	FRRS1L/ATP2A2/ERC1/APP/SERPINE2/CX3CL1/NLGN2/CDH11/AKAP9/PRNP	10	Up
GO:0061013	GO:0061013	regulation of mRNA catabolic process	6/170	190/18903	0.00751514	0.0997232	0.0849092	ZFP36L1/ZFP36/PAN3/TRAF5/TNRC6A/TUT4	6	Up
GO:0099177	GO:0099177	regulation of trans-synaptic signaling	10/170	449/18903	0.00755568	0.0997232	0.0849092	FRRS1L/ATP2A2/ERC1/APP/SERPINE2/CX3CL1/NLGN2/CDH11/AKAP9/PRNP	10	Up
GO:0030517	GO:0030517	negative regulation of axon extension	3/170	45/18903	0.00768869	0.0997232	0.0849092	NRP1/SEMA3D/RYK	3	Up
GO:0042551	GO:0042551	neuron maturation	3/170	45/18903	0.00768869	0.0997232	0.0849092	APP/CX3CL1/EDNRA	3	Up
GO:0003214	GO:0003214	cardiac left ventricle morphogenesis	2/170	15/18903	0.00781763	0.0997232	0.0849092	CPE/EDNRA	2	Up
GO:0003413	GO:0003413	chondrocyte differentiation involved in endochondral bone morphogenesis	2/170	15/18903	0.00781763	0.0997232	0.0849092	SERPINH1/TRIP11	2	Up
GO:0048484	GO:0048484	enteric nervous system development	2/170	15/18903	0.00781763	0.0997232	0.0849092	ARX/EDNRA	2	Up
GO:0060211	GO:0060211	regulation of nuclear-transcribed mRNA poly(A) tail shortening	2/170	15/18903	0.00781763	0.0997232	0.0849092	ZFP36/TNRC6A	2	Up
GO:0061307	GO:0061307	cardiac neural crest cell differentiation involved in heart development	2/170	15/18903	0.00781763	0.0997232	0.0849092	JAG1/EDNRA	2	Up
GO:0061308	GO:0061308	cardiac neural crest cell development involved in heart development	2/170	15/18903	0.00781763	0.0997232	0.0849092	JAG1/EDNRA	2	Up
GO:0072148	GO:0072148	epithelial cell fate commitment	2/170	15/18903	0.00781763	0.0997232	0.0849092	NRP1/ARX	2	Up
GO:1900153	GO:1900153	positive regulation of nuclear-transcribed mRNA catabolic process, deadenylation-dependent decay	2/170	15/18903	0.00781763	0.0997232	0.0849092	ZFP36L1/ZFP36	2	Up
GO:0014910	GO:0014910	regulation of smooth muscle cell migration	4/170	87/18903	0.00787889	0.0998428	0.085011	NRP1/PRKG1/SERPINE1/BMPR1A	4	Up
GO:0010951	GO:0010951	negative regulation of endopeptidase activity	7/170	252/18903	0.00789169	0.0998428	0.085011	SERPINH1/APP/SERPINE2/SIAH2/COL6A3/SERPINE1/PRNP	7	Up
GO:0030900	GO:0030900	forebrain development	9/170	383/18903	0.00795366	0.100216	0.0853288	CTNNB1/APP/NRP1/ARX/NOTCH3/PRKG1/RYK/BMPR1A/SYNE2	9	Up
GO:0010837	GO:0010837	regulation of keratinocyte proliferation	3/170	46/18903	0.00817155	0.102128	0.0869566	ZFP36L1/ZFP36/SRSF6	3	Up
GO:0021795	GO:0021795	cerebral cortex cell migration	3/170	46/18903	0.00817155	0.102128	0.0869566	CTNNB1/ARX/SYNE2	3	Up
GO:0072001	GO:0072001	renal system development	8/170	318/18903	0.00822362	0.102364	0.0871578	CTNNB1/TCF21/NRP1/NOTCH3/JAG1/EDNRA/CEP290/TNS2	8	Up
GO:0031345	GO:0031345	negative regulation of cell projection organization	6/170	194/18903	0.00828519	0.102716	0.0874577	NRP1/SEMA3D/RYK/EVL/PRNP/RUFY3	6	Up
GO:0019058	GO:0019058	viral life cycle	8/170	319/18903	0.00837234	0.103382	0.0880241	HSPA1A/NCAM1/NRP1/BANF1/PKN2/CD46/TRIM28/P4HB	8	Up
GO:0003158	GO:0003158	endothelium development	5/170	139/18903	0.00848192	0.104318	0.088821	CTNNB1/NRP1/JAG1/EDNRA/CLIC4	5	Up
GO:0045646	GO:0045646	regulation of erythrocyte differentiation	3/170	47/18903	0.0086719	0.105811	0.0900925	HSPA1A/ZFP36L1/ZFP36	3	Up
GO:0050919	GO:0050919	negative chemotaxis	3/170	47/18903	0.0086719	0.105811	0.0900925	SEMA3D/RYK/FLRT2	3	Up
GO:0055006	GO:0055006	cardiac cell development	4/170	90/18903	0.00885946	0.106274	0.0904868	JAG1/BMPR1A/LMNA/SGCB	4	Up
GO:0006878	GO:0006878	cellular copper ion homeostasis	2/170	16/18903	0.00888198	0.106274	0.0904868	APP/PRNP	2	Up
GO:0048532	GO:0048532	anatomical structure arrangement	2/170	16/18903	0.00888198	0.106274	0.0904868	NRP1/BMPR1A	2	Up
GO:0072578	GO:0072578	neurotransmitter-gated ion channel clustering	2/170	16/18903	0.00888198	0.106274	0.0904868	FRRS1L/NLGN2	2	Up
GO:1902285	GO:1902285	semaphorin-plexin signaling pathway involved in neuron projection guidance	2/170	16/18903	0.00888198	0.106274	0.0904868	NRP1/EDNRA	2	Up
GO:0017148	GO:0017148	negative regulation of translation	7/170	258/18903	0.00891879	0.106302	0.0905109	ZFP36L1/ZFP36/PAN3/TIA1/CALR/TNRC6A/TUT4	7	Up
GO:0072503	GO:0072503	cellular divalent inorganic cation homeostasis	8/170	323/18903	0.0089875	0.106709	0.0908574	TGM2/ATP2A2/APP/CX3CL1/CALR/HSP90B1/EDNRA/ITPR1	8	Up
GO:0003197	GO:0003197	endocardial cushion development	3/170	48/18903	0.00918986	0.107615	0.0916284	JAG1/BMPR1A/MDM4	3	Up
GO:0007528	GO:0007528	neuromuscular junction development	3/170	48/18903	0.00918986	0.107615	0.0916284	APP/PPFIBP1/COL4A5	3	Up
GO:0035850	GO:0035850	epithelial cell differentiation involved in kidney development	3/170	48/18903	0.00918986	0.107615	0.0916284	CTNNB1/JAG1/EDNRA	3	Up
GO:0060021	GO:0060021	roof of mouth development	4/170	91/18903	0.0092032	0.107615	0.0916284	PKDCC/TCF21/BMPR1A/ITGB8	4	Up
GO:0140014	GO:0140014	mitotic nuclear division	8/170	325/18903	0.00930747	0.108423	0.0923168	HSPA1A/DUSP1/EML4/KMT5A/BANF1/POGZ/ARHGEF10/SLF2	8	Up
GO:0045927	GO:0045927	positive regulation of growth	7/170	261/18903	0.00946767	0.109875	0.0935527	MMP14/NRP1/ARX/BMPR1A/ACACB/MACF1/RUFY3	7	Up
GO:0032273	GO:0032273	positive regulation of protein polymerization	4/170	92/18903	0.00955553	0.110479	0.0940673	HSPA1A/VASP/EVL/AKAP9	4	Up
GO:0018022	GO:0018022	peptidyl-lysine methylation	5/170	144/18903	0.00979251	0.112797	0.0960404	CTNNB1/KMT5A/PAGR1/LMNA/KANSL1	5	Up
GO:0010466	GO:0010466	negative regulation of peptidase activity	7/170	263/18903	0.00984709	0.113004	0.0962167	SERPINH1/APP/SERPINE2/SIAH2/COL6A3/SERPINE1/PRNP	7	Up
GO:0061158	GO:0061158	3'-UTR-mediated mRNA destabilization	2/170	17/18903	0.0100072	0.113158	0.0963484	ZFP36L1/ZFP36	2	Up
GO:0061548	GO:0061548	ganglion development	2/170	17/18903	0.0100072	0.113158	0.0963484	CTNNB1/NRP1	2	Up
GO:0090399	GO:0090399	replicative senescence	2/170	17/18903	0.0100072	0.113158	0.0963484	SERPINE1/PLA2R1	2	Up
GO:1904948	GO:1904948	midbrain dopaminergic neuron differentiation	2/170	17/18903	0.0100072	0.113158	0.0963484	CTNNB1/RYK	2	Up
GO:0030195	GO:0030195	negative regulation of blood coagulation	3/170	50/18903	0.0102791	0.115049	0.0979587	SERPINE2/PRKG1/SERPINE1	3	Up
GO:0032964	GO:0032964	collagen biosynthetic process	3/170	50/18903	0.0102791	0.115049	0.0979587	RCN3/SERPINH1/COL5A1	3	Up
GO:0051492	GO:0051492	regulation of stress fiber assembly	4/170	94/18903	0.0102862	0.115049	0.0979587	NRP1/CCDC88A/EVL/ARHGEF10	4	Up
GO:0030522	GO:0030522	intracellular receptor signaling pathway	7/170	266/18903	0.0104369	0.116313	0.0990346	HSPA1A/TCF21/ACTN4/CALR/DDX17/DCBLD2/PAGR1	7	Up
GO:0035264	GO:0035264	multicellular organism growth	5/170	147/18903	0.0106423	0.117579	0.100113	PKDCC/ZFP36L1/APP/TNS2/CLIC4	5	Up
GO:0045598	GO:0045598	regulation of fat cell differentiation	5/170	147/18903	0.0106423	0.117579	0.100113	ZFP36L1/ZFP36/JAG1/ANKRD26/TRIO	5	Up
GO:0014909	GO:0014909	smooth muscle cell migration	4/170	95/18903	0.0106648	0.117579	0.100113	NRP1/PRKG1/SERPINE1/BMPR1A	4	Up
GO:0031062	GO:0031062	positive regulation of histone methylation	3/170	51/18903	0.0108506	0.118359	0.100777	CTNNB1/LMNA/KANSL1	3	Up
GO:0060425	GO:0060425	lung morphogenesis	3/170	51/18903	0.0108506	0.118359	0.100777	CTNNB1/TCF21/SRSF6	3	Up
GO:1900047	GO:1900047	negative regulation of hemostasis	3/170	51/18903	0.0108506	0.118359	0.100777	SERPINE2/PRKG1/SERPINE1	3	Up
GO:0002687	GO:0002687	positive regulation of leukocyte migration	5/170	148/18903	0.0109365	0.118876	0.101217	MMP14/APP/CX3CL1/SERPINE1/CALR	5	Up
GO:0060562	GO:0060562	epithelial tube morphogenesis	8/170	335/18903	0.0110365	0.119543	0.101785	MMP14/CTNNB1/TCF21/NRP1/VASP/EDNRA/CEP290/CLIC4	8	Up
GO:0010755	GO:0010755	regulation of plasminogen activation	2/170	18/18903	0.0111921	0.120804	0.102859	SERPINE2/SERPINE1	2	Up
GO:0046622	GO:0046622	positive regulation of organ growth	3/170	52/18903	0.0114401	0.123051	0.104772	ARX/BMPR1A/ACACB	3	Up
GO:0046718	GO:0046718	viral entry into host cell	5/170	151/18903	0.0118521	0.126441	0.107658	HSPA1A/NCAM1/NRP1/CD46/P4HB	5	Up
GO:0071456	GO:0071456	cellular response to hypoxia	5/170	151/18903	0.0118521	0.126441	0.107658	ZFP36L1/VASN/MDM4/LMNA/P4HB	5	Up
GO:0000280	GO:0000280	nuclear division	10/170	481/18903	0.0118781	0.126441	0.107658	HSPA1A/DUSP1/MUS81/EML4/KMT5A/BANF1/CALR/POGZ/ARHGEF10/SLF2	10	Up
GO:0072006	GO:0072006	nephron development	5/170	152/18903	0.0121686	0.129087	0.109911	CTNNB1/TCF21/NOTCH3/JAG1/EDNRA	5	Up
GO:0010544	GO:0010544	negative regulation of platelet activation	2/170	19/18903	0.0124355	0.129691	0.110425	SERPINE2/PRKG1	2	Up
GO:0010663	GO:0010663	positive regulation of striated muscle cell apoptotic process	2/170	19/18903	0.0124355	0.129691	0.110425	ATP2A2/CAPN2	2	Up
GO:0010666	GO:0010666	positive regulation of cardiac muscle cell apoptotic process	2/170	19/18903	0.0124355	0.129691	0.110425	ATP2A2/CAPN2	2	Up
GO:0055070	GO:0055070	copper ion homeostasis	2/170	19/18903	0.0124355	0.129691	0.110425	APP/PRNP	2	Up
GO:0061298	GO:0061298	retina vasculature development in camera-type eye	2/170	19/18903	0.0124355	0.129691	0.110425	NRP1/CLIC4	2	Up
GO:0030857	GO:0030857	negative regulation of epithelial cell differentiation	3/170	54/18903	0.0126738	0.131042	0.111575	CTNNB1/JAG1/SRSF6	3	Up
GO:0050819	GO:0050819	negative regulation of coagulation	3/170	54/18903	0.0126738	0.131042	0.111575	SERPINE2/PRKG1/SERPINE1	3	Up
GO:0010769	GO:0010769	regulation of cell morphogenesis involved in differentiation	4/170	100/18903	0.0126924	0.131042	0.111575	NRP1/ACTN4/CALR/P4HB	4	Up
GO:0018205	GO:0018205	peptidyl-lysine modification	9/170	414/18903	0.0127782	0.131465	0.111936	CTNNB1/PLOD1/KMT5A/TRIM28/KAT6B/PAGR1/LMNA/KANSL1/SLF2	9	Up
GO:0051092	GO:0051092	positive regulation of NF-kappaB transcription factor activity	5/170	154/18903	0.0128186	0.131465	0.111936	HSPA1A/ERC1/APP/CX3CL1/TRAF5	5	Up
GO:0061337	GO:0061337	cardiac conduction	4/170	101/18903	0.0131254	0.134166	0.114235	ATP2A2/CACNA1D/SLC4A3/AKAP9	4	Up
GO:0003179	GO:0003179	heart valve morphogenesis	3/170	55/18903	0.013318	0.134796	0.114772	JAG1/BMPR1A/MDM4	3	Up
GO:0043616	GO:0043616	keratinocyte proliferation	3/170	55/18903	0.013318	0.134796	0.114772	ZFP36L1/ZFP36/SRSF6	3	Up
GO:0071320	GO:0071320	cellular response to cAMP	3/170	55/18903	0.013318	0.134796	0.114772	ZFP36L1/APP/AKAP9	3	Up
GO:0050770	GO:0050770	regulation of axonogenesis	5/170	156/18903	0.0134918	0.136108	0.115889	NRP1/SEMA3D/RYK/MACF1/RUFY3	5	Up
GO:0002396	GO:0002396	MHC protein complex assembly	2/170	20/18903	0.0137364	0.137203	0.116821	CALR/PDIA3	2	Up
GO:0002501	GO:0002501	peptide antigen assembly with MHC protein complex	2/170	20/18903	0.0137364	0.137203	0.116821	CALR/PDIA3	2	Up
GO:0003215	GO:0003215	cardiac right ventricle morphogenesis	2/170	20/18903	0.0137364	0.137203	0.116821	JAG1/BMPR1A	2	Up
GO:0032412	GO:0032412	regulation of ion transmembrane transporter activity	7/170	281/18903	0.0137781	0.137203	0.116821	CACNA1D/APP/NLGN2/ACTN4/EDNRA/AKAP9/PRNP	7	Up
GO:0006875	GO:0006875	cellular metal ion homeostasis	9/170	420/18903	0.0139207	0.137447	0.117029	TGM2/ATP2A2/APP/CX3CL1/CALR/HSP90B1/EDNRA/ITPR1/PRNP	9	Up
GO:0001954	GO:0001954	positive regulation of cell-matrix adhesion	3/170	56/18903	0.0139807	0.137447	0.117029	NRP1/CX3CL1/EFEMP2	3	Up
GO:0010718	GO:0010718	positive regulation of epithelial to mesenchymal transition	3/170	56/18903	0.0139807	0.137447	0.117029	CTNNB1/BCL9L/JAG1	3	Up
GO:0045761	GO:0045761	regulation of adenylate cyclase activity	3/170	56/18903	0.0139807	0.137447	0.117029	CACNA1D/EDNRA/AKAP9	3	Up
GO:0016032	GO:0016032	viral process	9/170	421/18903	0.0141183	0.138359	0.117806	HSPA1A/ZFP36/NCAM1/NRP1/BANF1/PKN2/CD46/TRIM28/P4HB	9	Up
GO:0044409	GO:0044409	entry into host	5/170	158/18903	0.0141884	0.138607	0.118016	HSPA1A/NCAM1/NRP1/CD46/P4HB	5	Up
GO:2000113	GO:2000113	negative regulation of cellular macromolecule biosynthetic process	7/170	283/18903	0.0142754	0.139016	0.118365	ZFP36L1/ZFP36/PAN3/TIA1/CALR/TNRC6A/TUT4	7	Up
GO:0051963	GO:0051963	regulation of synapse assembly	4/170	104/18903	0.0144805	0.139883	0.119103	THBS2/APP/NLGN2/FLRT2	4	Up
GO:0110020	GO:0110020	regulation of actomyosin structure organization	4/170	104/18903	0.0144805	0.139883	0.119103	NRP1/CCDC88A/EVL/ARHGEF10	4	Up
GO:0036294	GO:0036294	cellular response to decreased oxygen levels	5/170	159/18903	0.0145456	0.139883	0.119103	ZFP36L1/VASN/MDM4/LMNA/P4HB	5	Up
GO:0048592	GO:0048592	eye morphogenesis	5/170	159/18903	0.0145456	0.139883	0.119103	CTNNB1/COL5A2/COL5A1/JAG1/CEP290	5	Up
GO:0038066	GO:0038066	p38MAPK cascade	3/170	57/18903	0.0146618	0.140562	0.119681	ZFP36L1/ZFP36/DUSP1	3	Up
GO:0007063	GO:0007063	regulation of sister chromatid cohesion	2/170	21/18903	0.0150935	0.142488	0.121321	CTNNB1/SLF2	2	Up
GO:0007252	GO:0007252	I-kappaB phosphorylation	2/170	21/18903	0.0150935	0.142488	0.121321	ERC1/CX3CL1	2	Up
GO:0050849	GO:0050849	negative regulation of calcium-mediated signaling	2/170	21/18903	0.0150935	0.142488	0.121321	ITPR1/PRNP	2	Up
GO:0060445	GO:0060445	branching involved in salivary gland morphogenesis	2/170	21/18903	0.0150935	0.142488	0.121321	TGM2/NRP1	2	Up
GO:0099515	GO:0099515	actin filament-based transport	2/170	21/18903	0.0150935	0.142488	0.121321	ACTN4/SYNE2	2	Up
GO:0048599	GO:0048599	oocyte development	3/170	58/18903	0.0153614	0.143484	0.122169	CTNNB1/EDNRA/TUT4	3	Up
GO:0060350	GO:0060350	endochondral bone morphogenesis	3/170	58/18903	0.0153614	0.143484	0.122169	MMP14/SERPINH1/TRIP11	3	Up
GO:0072507	GO:0072507	divalent inorganic cation homeostasis	8/170	356/18903	0.0154267	0.143484	0.122169	TGM2/ATP2A2/APP/CX3CL1/CALR/HSP90B1/EDNRA/ITPR1	8	Up
GO:1901890	GO:1901890	positive regulation of cell junction assembly	4/170	106/18903	0.0154314	0.143484	0.122169	THBS2/NRP1/NLGN2/FLRT2	4	Up
GO:2001252	GO:2001252	positive regulation of chromosome organization	4/170	106/18903	0.0154314	0.143484	0.122169	CTNNB1/HNRNPA2B1/TRIM28/SLF2	4	Up
GO:0050792	GO:0050792	regulation of viral process	5/170	162/18903	0.0156534	0.145112	0.123555	ZFP36/BANF1/PKN2/TRIM28/P4HB	5	Up
GO:0002027	GO:0002027	regulation of heart rate	4/170	107/18903	0.0159212	0.146712	0.124918	ATP2A2/CACNA1D/EDNRA/AKAP9	4	Up
GO:0010717	GO:0010717	regulation of epithelial to mesenchymal transition	4/170	107/18903	0.0159212	0.146712	0.124918	VASN/CTNNB1/BCL9L/JAG1	4	Up
GO:0006665	GO:0006665	sphingolipid metabolic process	5/170	163/18903	0.0160349	0.146857	0.125041	DEGS1/TM9SF2/SERINC5/ITGB8/TECR	5	Up
GO:0001755	GO:0001755	neural crest cell migration	3/170	59/18903	0.0160795	0.146857	0.125041	NRP1/SEMA3D/EDNRA	3	Up
GO:0051289	GO:0051289	protein homotetramerization	3/170	59/18903	0.0160795	0.146857	0.125041	VASP/EVL/ACACB	3	Up
GO:0001655	GO:0001655	urogenital system development	8/170	360/18903	0.0163889	0.147264	0.125388	CTNNB1/TCF21/NRP1/NOTCH3/JAG1/EDNRA/CEP290/TNS2	8	Up
GO:0022898	GO:0022898	regulation of transmembrane transporter activity	7/170	291/18903	0.0163935	0.147264	0.125388	CACNA1D/APP/NLGN2/ACTN4/EDNRA/AKAP9/PRNP	7	Up
GO:0014812	GO:0014812	muscle cell migration	4/170	108/18903	0.0164207	0.147264	0.125388	NRP1/PRKG1/SERPINE1/BMPR1A	4	Up
GO:0090398	GO:0090398	cellular senescence	4/170	108/18903	0.0164207	0.147264	0.125388	CALR/BMPR1A/PLA2R1/LMNA	4	Up
GO:0007519	GO:0007519	skeletal muscle tissue development	5/170	164/18903	0.0164225	0.147264	0.125388	CTNNB1/ITGA7/TCF21/BCL9L/DDX17	5	Up
GO:0007398	GO:0007398	ectoderm development	2/170	22/18903	0.0165058	0.147264	0.125388	CTNNB1/BMPR1A	2	Up
GO:0061318	GO:0061318	renal filtration cell differentiation	2/170	22/18903	0.0165058	0.147264	0.125388	JAG1/EDNRA	2	Up
GO:0072112	GO:0072112	podocyte differentiation	2/170	22/18903	0.0165058	0.147264	0.125388	JAG1/EDNRA	2	Up
GO:0051651	GO:0051651	maintenance of location in cell	6/170	226/18903	0.0166013	0.147635	0.125703	CX3CL1/CALR/CCDC88A/HSP90B1/AKAP9/ITPR1	6	Up
GO:0007030	GO:0007030	Golgi organization	5/170	165/18903	0.0168162	0.147635	0.125703	GOLGA8B/AKAP9/PLK5/TRIP11/SURF4	5	Up
GO:0006998	GO:0006998	nuclear envelope organization	3/170	60/18903	0.0168163	0.147635	0.125703	TMEM43/BANF1/LMNA	3	Up
GO:0022029	GO:0022029	telencephalon cell migration	3/170	60/18903	0.0168163	0.147635	0.125703	CTNNB1/ARX/SYNE2	3	Up
GO:0045599	GO:0045599	negative regulation of fat cell differentiation	3/170	60/18903	0.0168163	0.147635	0.125703	JAG1/ANKRD26/TRIO	3	Up
GO:0001708	GO:0001708	cell fate specification	4/170	109/18903	0.0169299	0.147635	0.125703	CTNNB1/NRP1/PTCH2/BMPR1A	4	Up
GO:0030038	GO:0030038	contractile actin filament bundle assembly	4/170	109/18903	0.0169299	0.147635	0.125703	NRP1/CCDC88A/EVL/ARHGEF10	4	Up
GO:0043149	GO:0043149	stress fiber assembly	4/170	109/18903	0.0169299	0.147635	0.125703	NRP1/CCDC88A/EVL/ARHGEF10	4	Up
GO:0099173	GO:0099173	postsynapse organization	5/170	166/18903	0.0172163	0.149709	0.127469	FRRS1L/NRP1/NLGN2/ACTN1/PRNP	5	Up
GO:0090497	GO:0090497	mesenchymal cell migration	3/170	61/18903	0.0175718	0.151632	0.129107	NRP1/SEMA3D/EDNRA	3	Up
GO:0016571	GO:0016571	histone methylation	5/170	167/18903	0.0176225	0.151632	0.129107	CTNNB1/KMT5A/PAGR1/LMNA/KANSL1	5	Up
GO:0032956	GO:0032956	regulation of actin cytoskeleton organization	8/170	365/18903	0.0176518	0.151632	0.129107	NRP1/CX3CL1/VASP/CCDC88A/PLEKHH2/EVL/LIMA1/ARHGEF10	8	Up
GO:0050920	GO:0050920	regulation of chemotaxis	6/170	230/18903	0.0179392	0.151632	0.129107	DUSP1/NRP1/SEMA3D/SERPINE1/CALR/RYK	6	Up
GO:0002053	GO:0002053	positive regulation of mesenchymal cell proliferation	2/170	23/18903	0.0179722	0.151632	0.129107	CTNNB1/BMPR1A	2	Up
GO:0044241	GO:0044241	lipid digestion	2/170	23/18903	0.0179722	0.151632	0.129107	ARX/LIMA1	2	Up
GO:0051131	GO:0051131	chaperone-mediated protein complex assembly	2/170	23/18903	0.0179722	0.151632	0.129107	HSPA1A/HSPD1	2	Up
GO:0072311	GO:0072311	glomerular epithelial cell differentiation	2/170	23/18903	0.0179722	0.151632	0.129107	JAG1/EDNRA	2	Up
GO:1900120	GO:1900120	regulation of receptor binding	2/170	23/18903	0.0179722	0.151632	0.129107	ATP2A2/NRP1	2	Up
GO:0034446	GO:0034446	substrate adhesion-dependent cell spreading	4/170	111/18903	0.0179778	0.151632	0.129107	NRP1/ACTN4/CALR/P4HB	4	Up
GO:1901222	GO:1901222	regulation of NIK/NF-kappaB signaling	4/170	111/18903	0.0179778	0.151632	0.129107	APP/UACA/ACTN4/CALR	4	Up
GO:0002685	GO:0002685	regulation of leukocyte migration	6/170	231/18903	0.0182849	0.153064	0.130326	MMP14/DUSP1/APP/CX3CL1/SERPINE1/CALR	6	Up
GO:0009994	GO:0009994	oocyte differentiation	3/170	62/18903	0.0183459	0.153064	0.130326	CTNNB1/EDNRA/TUT4	3	Up
GO:0031122	GO:0031122	cytoplasmic microtubule organization	3/170	62/18903	0.0183459	0.153064	0.130326	STMN3/DST/CCDC88A	3	Up
GO:0099601	GO:0099601	regulation of neurotransmitter receptor activity	3/170	62/18903	0.0183459	0.153064	0.130326	APP/NLGN2/AKAP9	3	Up
GO:0045445	GO:0045445	myoblast differentiation	4/170	112/18903	0.0185165	0.154072	0.131184	ZFP36L1/BCL9L/JAG1/DDX17	4	Up
GO:0006401	GO:0006401	RNA catabolic process	7/170	299/18903	0.0187258	0.155299	0.132229	HSPA1A/ZFP36L1/ZFP36/PAN3/TRAF5/TNRC6A/TUT4	7	Up
GO:0042060	GO:0042060	wound healing	9/170	442/18903	0.0187646	0.155299	0.132229	SERPINE2/COL5A1/CX3CL1/PRKG1/SERPINE1/DST/SRSF6/DCBLD2/MACF1	9	Up
GO:0030216	GO:0030216	keratinocyte differentiation	5/170	170/18903	0.0188793	0.15583	0.132681	ZFP36L1/ZFP36/JAG1/SRSF6/CLIC4	5	Up
GO:0007229	GO:0007229	integrin-mediated signaling pathway	4/170	113/18903	0.0190652	0.156299	0.133081	ITGA7/NRP1/DST/ITGB8	4	Up
GO:0007062	GO:0007062	sister chromatid cohesion	3/170	63/18903	0.0191387	0.156299	0.133081	CTNNB1/POGZ/SLF2	3	Up
GO:0021885	GO:0021885	forebrain cell migration	3/170	63/18903	0.0191387	0.156299	0.133081	CTNNB1/ARX/SYNE2	3	Up
GO:0051965	GO:0051965	positive regulation of synapse assembly	3/170	63/18903	0.0191387	0.156299	0.133081	THBS2/NLGN2/FLRT2	3	Up
GO:0071356	GO:0071356	cellular response to tumor necrosis factor	6/170	234/18903	0.0193494	0.157515	0.134116	HSPA1A/ZFP36L1/ZFP36/CX3CL1/ACTN4/TRAF5	6	Up
GO:0003181	GO:0003181	atrioventricular valve morphogenesis	2/170	24/18903	0.0194916	0.157515	0.134116	BMPR1A/MDM4	2	Up
GO:0007097	GO:0007097	nuclear migration	2/170	24/18903	0.0194916	0.157515	0.134116	SYNE2/LMNA	2	Up
GO:0072202	GO:0072202	cell differentiation involved in metanephros development	2/170	24/18903	0.0194916	0.157515	0.134116	CTNNB1/TCF21	2	Up
GO:0044344	GO:0044344	cellular response to fibroblast growth factor stimulus	4/170	114/18903	0.0196239	0.15817	0.134673	ZFP36L1/CTNNB1/ZFP36/FLRT2	4	Up
GO:1905475	GO:1905475	regulation of protein localization to membrane	5/170	172/18903	0.0197492	0.15832	0.134801	MMP14/FRRS1L/PKDCC/NLGN2/PRNP	5	Up
GO:0051346	GO:0051346	negative regulation of hydrolase activity	8/170	373/18903	0.019816	0.15832	0.134801	SERPINH1/APP/SERPINE2/SIAH2/COL6A3/SERPINE1/PLA2R1/PRNP	8	Up
GO:0016925	GO:0016925	protein sumoylation	3/170	64/18903	0.0199503	0.15832	0.134801	CTNNB1/TRIM28/SLF2	3	Up
GO:0048002	GO:0048002	antigen processing and presentation of peptide antigen	3/170	64/18903	0.0199503	0.15832	0.134801	CALR/PDIA3/CTSD	3	Up
GO:0051893	GO:0051893	regulation of focal adhesion assembly	3/170	64/18903	0.0199503	0.15832	0.134801	MMP14/NRP1/MACF1	3	Up
GO:0090109	GO:0090109	regulation of cell-substrate junction assembly	3/170	64/18903	0.0199503	0.15832	0.134801	MMP14/NRP1/MACF1	3	Up
GO:0048568	GO:0048568	embryonic organ development	9/170	449/18903	0.020536	0.16255	0.138403	MMP14/PKDCC/ZFP36L1/CTNNB1/TCF21/TRIM28/BMPR1A/EDNRA/CEP290	9	Up
GO:0030518	GO:0030518	intracellular steroid hormone receptor signaling pathway	4/170	116/18903	0.0207714	0.16286	0.138667	TCF21/CALR/DDX17/PAGR1	4	Up
GO:0072009	GO:0072009	nephron epithelium development	4/170	116/18903	0.0207714	0.16286	0.138667	CTNNB1/TCF21/JAG1/EDNRA	4	Up
GO:0003170	GO:0003170	heart valve development	3/170	65/18903	0.0207806	0.16286	0.138667	JAG1/BMPR1A/MDM4	3	Up
GO:0003148	GO:0003148	outflow tract septum morphogenesis	2/170	25/18903	0.021063	0.16286	0.138667	NRP1/BMPR1A	2	Up
GO:0006658	GO:0006658	phosphatidylserine metabolic process	2/170	25/18903	0.021063	0.16286	0.138667	PLA1A/SERINC5	2	Up
GO:0021801	GO:0021801	cerebral cortex radial glia-guided migration	2/170	25/18903	0.021063	0.16286	0.138667	CTNNB1/SYNE2	2	Up
GO:0021854	GO:0021854	hypothalamus development	2/170	25/18903	0.021063	0.16286	0.138667	CTNNB1/NRP1	2	Up
GO:0022030	GO:0022030	telencephalon glial cell migration	2/170	25/18903	0.021063	0.16286	0.138667	CTNNB1/SYNE2	2	Up
GO:0010469	GO:0010469	regulation of signaling receptor activity	5/170	175/18903	0.0211027	0.16286	0.138667	APP/NRP1/NLGN2/SERPINE1/AKAP9	5	Up
GO:0071453	GO:0071453	cellular response to oxygen levels	5/170	175/18903	0.0211027	0.16286	0.138667	ZFP36L1/VASN/MDM4/LMNA/P4HB	5	Up
GO:0000819	GO:0000819	sister chromatid segregation	6/170	239/18903	0.0212164	0.163329	0.139066	CTNNB1/DUSP1/EML4/KMT5A/POGZ/SLF2	6	Up
GO:0060538	GO:0060538	skeletal muscle organ development	5/170	176/18903	0.021567	0.165615	0.141013	CTNNB1/ITGA7/TCF21/BCL9L/DDX17	5	Up
GO:0019827	GO:0019827	stem cell population maintenance	5/170	177/18903	0.0220379	0.16834	0.143333	CTNNB1/BCL9L/JAG1/BMPR1A/TUT4	5	Up
GO:0051099	GO:0051099	positive regulation of binding	5/170	177/18903	0.0220379	0.16834	0.143333	CTNNB1/HNRNPL/APP/NRP1/TRIM28	5	Up
GO:0042063	GO:0042063	gliogenesis	7/170	310/18903	0.0223006	0.16834	0.143333	MMP14/CTNNB1/APP/SERPINE2/CX3CL1/SYNE2/ARHGEF10	7	Up
GO:0007059	GO:0007059	chromosome segregation	8/170	382/18903	0.0224702	0.16834	0.143333	CTNNB1/DUSP1/MUS81/EML4/KMT5A/BANF1/POGZ/SLF2	8	Up
GO:0031638	GO:0031638	zymogen activation	3/170	67/18903	0.0224975	0.16834	0.143333	MMP14/SERPINE2/SERPINE1	3	Up
GO:0043954	GO:0043954	cellular component maintenance	3/170	67/18903	0.0224975	0.16834	0.143333	ERC1/NLGN2/PRNP	3	Up
GO:1901224	GO:1901224	positive regulation of NIK/NF-kappaB signaling	3/170	67/18903	0.0224975	0.16834	0.143333	APP/ACTN4/CALR	3	Up
GO:0007064	GO:0007064	mitotic sister chromatid cohesion	2/170	26/18903	0.0226852	0.16834	0.143333	POGZ/SLF2	2	Up
GO:0033622	GO:0033622	integrin activation	2/170	26/18903	0.0226852	0.16834	0.143333	CX3CL1/FBLIM1	2	Up
GO:0048026	GO:0048026	positive regulation of mRNA splicing, via spliceosome	2/170	26/18903	0.0226852	0.16834	0.143333	TRA2A/SNRNP70	2	Up
GO:0060669	GO:0060669	embryonic placenta morphogenesis	2/170	26/18903	0.0226852	0.16834	0.143333	ZFP36L1/TRIM28	2	Up
GO:0072010	GO:0072010	glomerular epithelium development	2/170	26/18903	0.0226852	0.16834	0.143333	JAG1/EDNRA	2	Up
GO:1900151	GO:1900151	regulation of nuclear-transcribed mRNA catabolic process, deadenylation-dependent decay	2/170	26/18903	0.0226852	0.16834	0.143333	ZFP36L1/ZFP36	2	Up
GO:1905523	GO:1905523	positive regulation of macrophage migration	2/170	26/18903	0.0226852	0.16834	0.143333	MMP14/CX3CL1	2	Up
GO:0071774	GO:0071774	response to fibroblast growth factor	4/170	120/18903	0.023188	0.171658	0.146158	ZFP36L1/CTNNB1/ZFP36/FLRT2	4	Up
GO:0098727	GO:0098727	maintenance of cell number	5/170	181/18903	0.0239882	0.176092	0.149933	CTNNB1/BCL9L/JAG1/BMPR1A/TUT4	5	Up
GO:0030858	GO:0030858	positive regulation of epithelial cell differentiation	3/170	69/18903	0.0242896	0.176092	0.149933	CTNNB1/SERPINE1/PTCH2	3	Up
GO:0150116	GO:0150116	regulation of cell-substrate junction organization	3/170	69/18903	0.0242896	0.176092	0.149933	MMP14/NRP1/MACF1	3	Up
GO:0003171	GO:0003171	atrioventricular valve development	2/170	27/18903	0.0243574	0.176092	0.149933	BMPR1A/MDM4	2	Up
GO:0018126	GO:0018126	protein hydroxylation	2/170	27/18903	0.0243574	0.176092	0.149933	PLOD1/P4HB	2	Up
GO:0031639	GO:0031639	plasminogen activation	2/170	27/18903	0.0243574	0.176092	0.149933	SERPINE2/SERPINE1	2	Up
GO:0051571	GO:0051571	positive regulation of histone H3-K4 methylation	2/170	27/18903	0.0243574	0.176092	0.149933	CTNNB1/KANSL1	2	Up
GO:0071280	GO:0071280	cellular response to copper ion	2/170	27/18903	0.0243574	0.176092	0.149933	APP/PRNP	2	Up
GO:1903055	GO:1903055	positive regulation of extracellular matrix organization	2/170	27/18903	0.0243574	0.176092	0.149933	COLGALT1/EFEMP2	2	Up
GO:2000737	GO:2000737	negative regulation of stem cell differentiation	2/170	27/18903	0.0243574	0.176092	0.149933	ZFP36/JAG1	2	Up
GO:0033002	GO:0033002	muscle cell proliferation	6/170	247/18903	0.0244513	0.176358	0.150159	CTNNB1/CX3CL1/NOTCH3/PRKG1/BMPR1A/EFEMP2	6	Up
GO:0007219	GO:0007219	Notch signaling pathway	5/170	183/18903	0.0250038	0.179087	0.152484	MMP14/APP/NOTCH3/JAG1/CD46	5	Up
GO:0008361	GO:0008361	regulation of cell size	5/170	183/18903	0.0250038	0.179087	0.152484	NRP1/SEMA3D/RYK/MACF1/RUFY3	5	Up
GO:0044000	GO:0044000	movement in host	5/170	183/18903	0.0250038	0.179087	0.152484	HSPA1A/NCAM1/NRP1/CD46/P4HB	5	Up
GO:0071675	GO:0071675	regulation of mononuclear cell migration	4/170	123/18903	0.0251082	0.179419	0.152766	DUSP1/APP/SERPINE1/CALR	4	Up
GO:0030193	GO:0030193	regulation of blood coagulation	3/170	70/18903	0.0252137	0.179757	0.153054	SERPINE2/PRKG1/SERPINE1	3	Up
GO:0045926	GO:0045926	negative regulation of growth	6/170	249/18903	0.0253088	0.180019	0.153277	HSPA1A/SERPINE2/NRP1/SEMA3D/RYK/DCBLD2	6	Up
GO:0007416	GO:0007416	synapse assembly	5/170	184/18903	0.0255218	0.181117	0.154212	THBS2/APP/NLGN2/RYK/FLRT2	5	Up
GO:0016485	GO:0016485	protein processing	6/170	250/18903	0.025745	0.182034	0.154992	MMP14/CPE/SERPINE2/SERPINE1/CAPN2/PRNP	6	Up
GO:0055007	GO:0055007	cardiac muscle cell differentiation	4/170	124/18903	0.0257689	0.182034	0.154992	CALR/BMPR1A/LMNA/SGCB	4	Up
GO:0046700	GO:0046700	heterocycle catabolic process	9/170	468/18903	0.0259501	0.182136	0.155079	HSPA1A/ZFP36L1/ZFP36/SLCO2B1/MUS81/PAN3/TRAF5/TNRC6A/TUT4	9	Up
GO:0001701	GO:0001701	in utero embryonic development	8/170	393/18903	0.0260443	0.182136	0.155079	ZFP36L1/CTNNB1/STMN3/TRIM28/BMPR1A/EDNRA/CAPN2/SPECC1	8	Up
GO:0002052	GO:0002052	positive regulation of neuroblast proliferation	2/170	28/18903	0.0260784	0.182136	0.155079	CTNNB1/CX3CL1	2	Up
GO:0032703	GO:0032703	negative regulation of interleukin-2 production	2/170	28/18903	0.0260784	0.182136	0.155079	ZFP36/PRNP	2	Up
GO:0051647	GO:0051647	nucleus localization	2/170	28/18903	0.0260784	0.182136	0.155079	SYNE2/LMNA	2	Up
GO:0002548	GO:0002548	monocyte chemotaxis	3/170	71/18903	0.0261566	0.18227	0.155193	DUSP1/CX3CL1/SERPINE1	3	Up
GO:0098813	GO:0098813	nuclear chromosome segregation	7/170	321/18903	0.0263234	0.183019	0.155831	CTNNB1/DUSP1/MUS81/EML4/KMT5A/POGZ/SLF2	7	Up
GO:1904062	GO:1904062	regulation of cation transmembrane transport	8/170	394/18903	0.0263878	0.183054	0.155861	CACNA1D/APP/CX3CL1/NLGN2/ACTN4/EDNRA/AKAP9/PRNP	8	Up
GO:0048469	GO:0048469	cell maturation	5/170	187/18903	0.027117	0.186446	0.158749	CTNNB1/APP/CX3CL1/EDNRA/TUT4	5	Up
GO:0033143	GO:0033143	regulation of intracellular steroid hormone receptor signaling pathway	3/170	72/18903	0.0271183	0.186446	0.158749	TCF21/CALR/PAGR1	3	Up
GO:0060411	GO:0060411	cardiac septum morphogenesis	3/170	72/18903	0.0271183	0.186446	0.158749	NRP1/JAG1/BMPR1A	3	Up
GO:1900046	GO:1900046	regulation of hemostasis	3/170	72/18903	0.0271183	0.186446	0.158749	SERPINE2/PRKG1/SERPINE1	3	Up
GO:0034612	GO:0034612	response to tumor necrosis factor	6/170	254/18903	0.0275399	0.188924	0.160859	HSPA1A/ZFP36L1/ZFP36/CX3CL1/ACTN4/TRAF5	6	Up
GO:0060037	GO:0060037	pharyngeal system development	2/170	29/18903	0.0278472	0.189386	0.161252	BMPR1A/EDNRA	2	Up
GO:0090025	GO:0090025	regulation of monocyte chemotaxis	2/170	29/18903	0.0278472	0.189386	0.161252	DUSP1/SERPINE1	2	Up
GO:0099623	GO:0099623	regulation of cardiac muscle cell membrane repolarization	2/170	29/18903	0.0278472	0.189386	0.161252	CACNA1D/AKAP9	2	Up
GO:0044270	GO:0044270	cellular nitrogen compound catabolic process	9/170	474/18903	0.0278526	0.189386	0.161252	HSPA1A/ZFP36L1/ZFP36/SLCO2B1/MUS81/PAN3/TRAF5/TNRC6A/TUT4	9	Up
GO:0060415	GO:0060415	muscle tissue morphogenesis	3/170	73/18903	0.0280986	0.189804	0.161608	BMPR1A/EDNRA/EFEMP2	3	Up
GO:0071677	GO:0071677	positive regulation of mononuclear cell migration	3/170	73/18903	0.0280986	0.189804	0.161608	APP/SERPINE1/CALR	3	Up
GO:1904888	GO:1904888	cranial skeletal system development	3/170	73/18903	0.0280986	0.189804	0.161608	MMP14/CTNNB1/EDNRA	3	Up
GO:0032409	GO:0032409	regulation of transporter activity	7/170	326/18903	0.0283063	0.190789	0.162447	CACNA1D/APP/NLGN2/ACTN4/EDNRA/AKAP9/PRNP	7	Up
GO:0046683	GO:0046683	response to organophosphorus	4/170	128/18903	0.0285162	0.191785	0.163295	ZFP36L1/APP/HSP90B1/AKAP9	4	Up
GO:0014706	GO:0014706	striated muscle tissue development	6/170	257/18903	0.0289393	0.194208	0.165358	LUC7L/CALR/BMPR1A/EDNRA/LMNA/SGCB	6	Up
GO:0003281	GO:0003281	ventricular septum development	3/170	74/18903	0.0290976	0.194425	0.165543	BMPR1A/MDM4/TRIP11	3	Up
GO:0030330	GO:0030330	DNA damage response, signal transduction by p53 class mediator	3/170	74/18903	0.0290976	0.194425	0.165543	KMT5A/PLA2R1/MDM4	3	Up
GO:0001556	GO:0001556	oocyte maturation	2/170	30/18903	0.0296629	0.196924	0.16767	EDNRA/TUT4	2	Up
GO:0002474	GO:0002474	antigen processing and presentation of peptide antigen via MHC class I	2/170	30/18903	0.0296629	0.196924	0.16767	CALR/PDIA3	2	Up
GO:0090330	GO:0090330	regulation of platelet aggregation	2/170	30/18903	0.0296629	0.196924	0.16767	SERPINE2/PRKG1	2	Up
GO:0031334	GO:0031334	positive regulation of protein-containing complex assembly	5/170	192/18903	0.0299144	0.198167	0.168729	HSPA1A/VASP/EVL/AKAP9/SLF2	5	Up
GO:0045669	GO:0045669	positive regulation of osteoblast differentiation	3/170	75/18903	0.0301153	0.198221	0.168775	CTNNB1/JAG1/BMPR1A	3	Up
GO:0050818	GO:0050818	regulation of coagulation	3/170	75/18903	0.0301153	0.198221	0.168775	SERPINE2/PRKG1/SERPINE1	3	Up
GO:0051568	GO:0051568	histone H3-K4 methylation	3/170	75/18903	0.0301153	0.198221	0.168775	CTNNB1/PAGR1/KANSL1	3	Up
GO:0050673	GO:0050673	epithelial cell proliferation	9/170	481/18903	0.0301944	0.19832	0.168859	MMP14/ZFP36L1/CTNNB1/ZFP36/NRP1/ARX/JAG1/BMPR1A/SRSF6	9	Up
GO:0002181	GO:0002181	cytoplasmic translation	26/78	161/18903	4.50443e-35	3.73868e-32	3.49449e-32	RPS29/RPL37A/RPL37/RPL38/RPL36/RPL39/RPL21/RPL35/RPS17/RPS15A/RPL36A/RPS12/RPL30/RPL11/RPS23/UBA52/RPL22/RPS16/RPS5/FAU/RPL6/RPS15/RPL31/RPS25/RPL27/RPSA	26	Down
GO:0042254	GO:0042254	ribosome biogenesis	13/78	310/18903	4.09685e-10	1.70019e-07	1.58915e-07	RPL38/RPL35/RPS17/RPL11/NSA2/RPS16/RPS5/RPL6/RPS15/RPS25/RPL27/RPSA/PA2G4	13	Down
GO:0042274	GO:0042274	ribosomal small subunit biogenesis	7/78	78/18903	3.23228e-08	8.94265e-06	8.35857e-06	RPL38/RPS17/RPS16/RPS5/RPS15/RPS25/RPSA	7	Down
GO:0022613	GO:0022613	ribonucleoprotein complex biogenesis	13/78	489/18903	9.43696e-08	1.95817e-05	1.83027e-05	RPL38/RPL35/RPS17/RPL11/NSA2/RPS16/RPS5/RPL6/RPS15/RPS25/RPL27/RPSA/PA2G4	13	Down
GO:0042255	GO:0042255	ribosome assembly	6/78	61/18903	1.88182e-07	3.12383e-05	2.9198e-05	RPL38/RPL11/RPS5/RPL6/RPS15/RPSA	6	Down
GO:0006364	GO:0006364	rRNA processing	9/78	229/18903	4.24004e-07	5.86539e-05	5.4823e-05	RPL35/RPS17/RPL11/NSA2/RPS16/RPS15/RPS25/RPL27/PA2G4	9	Down
GO:0000028	GO:0000028	ribosomal small subunit assembly	4/78	19/18903	9.91821e-07	0.000117602	0.000109921	RPL38/RPS5/RPS15/RPSA	4	Down
GO:0016072	GO:0016072	rRNA metabolic process	9/78	268/18903	1.57148e-06	0.000163041	0.000152393	RPL35/RPS17/RPL11/NSA2/RPS16/RPS15/RPS25/RPL27/PA2G4	9	Down
GO:1901798	GO:1901798	positive regulation of signal transduction by p53 class mediator	4/78	30/18903	6.77513e-06	0.000624818	0.000584009	RPL37/RPL11/RPS15/UBB	4	Down
GO:1904667	GO:1904667	negative regulation of ubiquitin protein ligase activity	3/78	12/18903	1.44762e-05	0.00116489	0.00108881	RPL37/RPL11/RPS15	3	Down
GO:0042273	GO:0042273	ribosomal large subunit biogenesis	5/78	76/18903	1.54383e-05	0.00116489	0.00108881	RPL38/RPL35/RPL11/NSA2/RPL6	5	Down
GO:0034470	GO:0034470	ncRNA processing	9/78	439/18903	7.99826e-05	0.00553213	0.00517081	RPL35/RPS17/RPL11/NSA2/RPS16/RPS15/RPS25/RPL27/PA2G4	9	Down
GO:0051444	GO:0051444	negative regulation of ubiquitin-protein transferase activity	3/78	22/18903	9.8364e-05	0.00628017	0.00586998	RPL37/RPL11/RPS15	3	Down
GO:1904666	GO:1904666	regulation of ubiquitin protein ligase activity	3/78	24/18903	0.000128512	0.00761895	0.00712133	RPL37/RPL11/RPS15	3	Down
GO:0000027	GO:0000027	ribosomal large subunit assembly	3/78	26/18903	0.000164107	0.00908061	0.00848752	RPL38/RPL11/RPL6	3	Down
GO:0140694	GO:0140694	non-membrane-bounded organelle assembly	8/78	386/18903	0.00018955	0.00983293	0.0091907	RPL38/RPL11/RPS23/CIRBP/RPS5/RPL6/RPS15/RPSA	8	Down
GO:0022618	GO:0022618	ribonucleoprotein complex assembly	6/78	234/18903	0.000412226	0.0201263	0.0188118	RPL38/RPL11/RPS5/RPL6/RPS15/RPSA	6	Down
GO:0071826	GO:0071826	ribonucleoprotein complex subunit organization	6/78	242/18903	0.000492468	0.0227082	0.0212251	RPL38/RPL11/RPS5/RPL6/RPS15/RPSA	6	Down
GO:0072331	GO:0072331	signal transduction by p53 class mediator	5/78	173/18903	0.000746035	0.0319679	0.02988	RPL37/RPL11/RPS15/UBB/HINT1	5	Down
GO:0042773	GO:0042773	ATP synthesis coupled electron transport	4/78	101/18903	0.000808827	0.0319679	0.02988	CHCHD2/UQCRB/NDUFS4/NDUFB10	4	Down
GO:0042775	GO:0042775	mitochondrial ATP synthesis coupled electron transport	4/78	101/18903	0.000808827	0.0319679	0.02988	CHCHD2/UQCRB/NDUFS4/NDUFB10	4	Down
GO:1901796	GO:1901796	regulation of signal transduction by p53 class mediator	4/78	105/18903	0.000935261	0.0352848	0.0329802	RPL37/RPL11/RPS15/UBB	4	Down
GO:0010269	GO:0010269	response to selenium ion	2/78	14/18903	0.00148123	0.053453	0.0499618	SELENOM/SELENOP	2	Down
GO:0051438	GO:0051438	regulation of ubiquitin-protein transferase activity	3/78	56/18903	0.00160084	0.0541198	0.0505851	RPL37/RPL11/RPS15	3	Down
GO:0022904	GO:0022904	respiratory electron transport chain	4/78	122/18903	0.00163012	0.0541198	0.0505851	CHCHD2/UQCRB/NDUFS4/NDUFB10	4	Down
GO:0006119	GO:0006119	oxidative phosphorylation	4/78	147/18903	0.00320702	0.102378	0.0956911	CHCHD2/UQCRB/NDUFS4/NDUFB10	4	Down
GO:0006417	GO:0006417	regulation of translation	7/78	486/18903	0.00390134	0.11993	0.112097	RPL38/CIRBP/IGFBP5/EIF1/RBM3/RPL22/PA2G4	7	Down
GO:0061844	GO:0061844	antimicrobial humoral immune response mediated by antimicrobial peptide	3/78	81/18903	0.00457704	0.130998	0.122442	RPL39/RPL30/FAU	3	Down
GO:0072332	GO:0072332	intrinsic apoptotic signaling pathway by p53 class mediator	3/78	81/18903	0.00457704	0.130998	0.122442	RPL11/UBB/HINT1	3	Down
GO:0031397	GO:0031397	negative regulation of protein ubiquitination	3/78	84/18903	0.00506665	0.137172	0.128213	RPL37/RPL11/RPS15	3	Down
GO:00480261	GO:0048026	positive regulation of mRNA splicing, via spliceosome	2/78	26/18903	0.00512328	0.137172	0.128213	CIRBP/RBM3	2	Down
GO:0000470	GO:0000470	maturation of LSU-rRNA	2/78	28/18903	0.0059271	0.14386	0.134464	RPL35/NSA2	2	Down
GO:0002227	GO:0002227	innate immune response in mucosa	2/78	28/18903	0.0059271	0.14386	0.134464	RPL39/FAU	2	Down
GO:0034063	GO:0034063	stress granule assembly	2/78	28/18903	0.0059271	0.14386	0.134464	RPS23/CIRBP	2	Down
GO:0022900	GO:0022900	electron transport chain	4/78	176/18903	0.00606638	0.14386	0.134464	CHCHD2/UQCRB/NDUFS4/NDUFB10	4	Down
GO:0019646	GO:0019646	aerobic electron transport chain	3/78	93/18903	0.00672007	0.154935	0.144816	UQCRB/NDUFS4/NDUFB10	3	Down
GO:1903321	GO:1903321	negative regulation of protein modification by small protein conjugation or removal	3/78	96/18903	0.00733431	0.164526	0.153781	RPL37/RPL11/RPS15	3	Down
GO:1902253	GO:1902253	regulation of intrinsic apoptotic signaling pathway by p53 class mediator	2/78	33/18903	0.00816967	0.178443	0.166788	RPL11/UBB	2	Down
GO:0009060	GO:0009060	aerobic respiration	4/78	194/18903	0.00849932	0.180883	0.169069	CHCHD2/UQCRB/NDUFS4/NDUFB10	4	Down
GO:0050685	GO:0050685	positive regulation of mRNA processing	2/78	35/18903	0.00915753	0.190019	0.177608	CIRBP/RBM3	2	Down

## Sheet: F4d
Label	Area	Mean	Min	Max	Perim.	Angle	Length	age	mean	var	median	color
1	10.023	103.538	93.5	118	10.574	-4.764	10.574	55	10.9879	6.42208	10.718	50s
2	10.794	121.923	106	141.846	11.549	-8.746	11.549	55	10.9879	6.42208	10.718	50s
3	7.71	107.6	94	117	7.903	-90	7.903	55	10.9879	6.42208	10.718	50s
4	7.71	111.419	99.481	130	7.502	20.556	7.502	55	10.9879	6.42208	10.718	50s
5	7.71	112.533	105	137	8.33	-18.435	8.33	55	10.9879	6.42208	10.718	50s
6	6.939	128.08	109	143.188	6.858	-50.194	6.858	55	10.9879	6.42208	10.718	50s
7	7.71	114.578	91	132.407	8.096	-40.601	8.096	55	10.9879	6.42208	10.718	50s
8	7.71	112.932	107.556	135	7.554	-54.462	7.554	55	10.9879	6.42208	10.718	50s
9	9.252	106.47	72.281	136.215	9.498	-33.69	9.498	55	10.9879	6.42208	10.718	50s
10	9.252	142.409	129.455	162	9.699	-5.194	9.699	55	10.9879	6.42208	10.718	50s
11	10.794	116.48	99.13	177	11.781	-26.565	11.781	55	10.9879	6.42208	10.718	50s
12	10.794	110.241	96.077	148	11.813	-48.013	11.813	55	10.9879	6.42208	10.718	50s
13	10.023	120.603	84.333	155	10.24	30.964	10.24	55	10.9879	6.42208	10.718	50s
14	11.566	111.124	90.857	139	12.199	-30.256	12.199	55	10.9879	6.42208	10.718	50s
15	12.337	123.721	108.2	148.933	13.201	-3.814	13.201	55	10.9879	6.42208	10.718	50s
16	14.65	126.912	108.333	150.556	16.191	-77.471	16.191	55	10.9879	6.42208	10.718	50s
17	10.023	120.832	107.889	128.729	10.61	-65.556	10.61	55	10.9879	6.42208	10.718	50s
18	9.252	101.871	59.273	133	10.012	-74.745	10.012	55	10.9879	6.42208	10.718	50s
19	11.566	107.31	92.786	132	12.199	-59.744	12.199	55	10.9879	6.42208	10.718	50s
20	6.168	112.441	108.796	122	6.209	-45	6.209	55	10.9879	6.42208	10.718	50s
21	10.794	93.15	69.231	108.006	11.245	38.66	11.245	55	10.9879	6.42208	10.718	50s
22	11.566	81.784	52.321	148	12.23	-68.962	12.23	55	10.9879	6.42208	10.718	50s
23	11.566	122.855	88	150	12.48	39.289	12.48	55	10.9879	6.42208	10.718	50s
24	10.794	120.047	95	135.107	11.813	-131.987	11.813	55	10.9879	6.42208	10.718	50s
25	10.794	122.283	113.107	134.58	11.245	-128.66	11.245	55	10.9879	6.42208	10.718	50s
26	9.252	125.846	114.975	144	10.012	-37.875	10.012	55	10.9879	6.42208	10.718	50s
27	10.023	138.218	116	155.417	10.24	-30.964	10.24	55	10.9879	6.42208	10.718	50s
28	8.481	133.371	107	151	8.781	-53.13	8.781	55	10.9879	6.42208	10.718	50s
29	10.794	130.011	113	146.533	11.002	61.39	11.002	55	10.9879	6.42208	10.718	50s
30	10.794	126.004	101.018	147.284	11.449	-57.529	11.449	55	10.9879	6.42208	10.718	50s
31	10.794	85.388	55.746	124	11.176	-45	11.176	55	10.9879	6.42208	10.718	50s
32	10.023	101.141	53.667	148.167	10.574	-48.366	10.574	55	10.9879	6.42208	10.718	50s
33	11.566	109.295	85	140.5	12.199	59.744	12.199	55	10.9879	6.42208	10.718	50s
34	9.252	101.227	82.264	125	9.457	-68.199	9.457	55	10.9879	6.42208	10.718	50s
35	13.108	139.654	109	172.016	14.294	-42.51	14.294	55	10.9879	6.42208	10.718	50s
36	11.566	127.281	109.429	142	12.23	-68.962	12.23	55	10.9879	6.42208	10.718	50s
37	7.71	111.893	85.741	135.259	8.096	-49.399	8.096	55	10.9879	6.42208	10.718	50s
38	10.794	129.221	114.621	149.953	11.781	-26.565	11.781	55	10.9879	6.42208	10.718	50s
39	11.566	130.53	113.837	153.245	12.572	-24.775	12.572	55	10.9879	6.42208	10.718	50s
40	9.252	105.304	95.099	120	10.012	37.875	10.012	55	10.9879	6.42208	10.718	50s
41	12.337	76.54	51	120	13.171	-36.87	13.171	55	10.9879	6.42208	10.718	50s
42	7.71	98.081	72	134	8.096	49.399	8.096	55	10.9879	6.42208	10.718	50s
43	8.481	116.527	109	129.6	8.825	-5.711	8.825	55	10.9879	6.42208	10.718	50s
44	11.566	119.667	92.694	148.051	11.943	-72.897	11.943	55	10.9879	6.42208	10.718	50s
45	8.481	123.636	116	137	8.781	0	8.781	55	10.9879	6.42208	10.718	50s
46	8.481	115.899	105.84	126	8.693	-45	8.693	55	10.9879	6.42208	10.718	50s
47	13.108	137.567	118.516	155	13.884	34.695	13.884	55	10.9879	6.42208	10.718	50s
48	10.023	130.024	103	148.5	10.718	-55.008	10.718	55	10.9879	6.42208	10.718	50s
49	11.566	129.947	106.98	154	12.48	-50.711	12.48	55	10.9879	6.42208	10.718	50s
50	13.879	125.865	111.761	138	14.535	-115.017	14.535	55	10.9879	6.42208	10.718	50s
51	13.879	144.987	100	159.509	15.36	30.964	15.36	55	10.9879	6.42208	10.718	50s
52	13.108	108.346	80.578	158	13.884	-34.695	13.884	55	10.9879	6.42208	10.718	50s
53	13.108	104.059	66	136	14.049	0	14.049	55	10.9879	6.42208	10.718	50s
54	8.481	116.318	104.2	148	9.167	-106.699	9.167	55	10.9879	6.42208	10.718	50s
55	15.421	151.289	116.792	182.637	16.333	-143.746	16.333	55	10.9879	6.42208	10.718	50s
56	11.566	126.619	104	147.286	12.199	-59.744	12.199	55	10.9879	6.42208	10.718	50s
57	13.879	126.324	95.176	157.294	15.158	-10.008	15.158	55	10.9879	6.42208	10.718	50s
58	11.566	121.654	111.571	134.388	12.23	21.038	12.23	55	10.9879	6.42208	10.718	50s
59	11.566	101.451	90.898	121	12.48	-39.289	12.48	55	10.9879	6.42208	10.718	50s
60	12.337	105.815	83	124.333	13.054	-47.726	13.054	55	10.9879	6.42208	10.718	50s
61	9.252	115.573	104.157	138	9.457	21.801	9.457	55	10.9879	6.42208	10.718	50s
62	9.252	127.806	96.769	155.934	10.012	-37.875	10.012	55	10.9879	6.42208	10.718	50s
63	8.481	126.545	108	145	8.781	-90	8.781	55	10.9879	6.42208	10.718	50s
64	13.879	125.954	104.118	148.118	15.158	10.008	15.158	55	10.9879	6.42208	10.718	50s
65	10.023	124.141	113.167	135	10.682	-9.462	10.682	55	10.9879	6.42208	10.718	50s
66	11.566	127.245	106	145.224	11.943	-36.027	11.943	55	10.9879	6.42208	10.718	50s
67	12.337	117.617	100	137	13.288	-97.595	13.288	55	10.9879	6.42208	10.718	50s
68	10.794	132.258	118	147.136	11.415	-22.62	11.415	55	10.9879	6.42208	10.718	50s
69	9.252	126.583	71	154	9.659	-90	9.659	55	10.9879	6.42208	10.718	50s
70	10.023	124.329	103	139.778	10.278	-19.983	10.278	55	10.9879	6.42208	10.718	50s
71	12.337	123.61	113.707	140	13.375	-113.199	13.375	55	10.9879	6.42208	10.718	50s
72	7.71	122.496	111.667	144	8.096	-40.601	8.096	55	10.9879	6.42208	10.718	50s
73	11.566	117.14	75.5	135.939	11.943	-17.103	11.943	55	10.9879	6.42208	10.718	50s
74	13.108	130.824	103	162	14.159	-7.125	14.159	55	10.9879	6.42208	10.718	50s
75	12.337	133.832	107.84	158.16	13.171	-36.87	13.171	55	10.9879	6.42208	10.718	50s
76	8.481	91.727	62	104	8.781	0	8.781	55	10.9879	6.42208	10.718	50s
77	11.566	114.186	71.388	142.714	12.23	21.038	12.23	55	10.9879	6.42208	10.718	50s
78	7.71	125.63	101	147	8.096	-49.399	8.096	55	10.9879	6.42208	10.718	50s
79	13.108	114.151	93	137	13.716	-50.194	13.716	55	10.9879	6.42208	10.718	50s
80	9.252	108.687	88.901	131	9.334	-41.186	9.334	55	10.9879	6.42208	10.718	50s
81	8.481	124.518	97	152	9.04	-29.055	9.04	55	10.9879	6.42208	10.718	50s
82	10.794	113.937	103.278	140	11.449	-32.471	11.449	55	10.9879	6.42208	10.718	50s
83	7.71	113.317	101.938	128.556	7.554	-35.538	7.554	55	10.9879	6.42208	10.718	50s
84	7.71	94.363	54.333	139	8.096	-40.601	8.096	55	10.9879	6.42208	10.718	50s
85	10.023	115.538	101	154	10.24	-120.964	10.24	55	10.9879	6.42208	10.718	50s
86	10.794	113.32	102.657	136	11.176	45	11.176	55	10.9879	6.42208	10.718	50s
87	11.566	114.643	106.214	136	12.199	30.256	12.199	55	10.9879	6.42208	10.718	50s
88	8.481	128.604	118	146.28	8.781	-53.13	8.781	55	10.9879	6.42208	10.718	50s
89	10.794	106.667	68	129.598	11.781	-116.565	11.781	55	10.9879	6.42208	10.718	50s
90	12.337	126.521	114	140	13.201	-3.814	13.201	55	10.9879	6.42208	10.718	50s
91	10.794	123.967	97.615	150.692	11.549	-98.746	11.549	55	10.9879	6.42208	10.718	50s
92	10.023	102.461	62.25	143	10.61	-65.556	10.61	55	10.9879	6.42208	10.718	50s
93	10.023	119.75	100.5	157	10.861	-75.964	10.861	55	10.9879	6.42208	10.718	50s
94	10.794	114.404	97.834	131	11.449	-32.471	11.449	55	10.9879	6.42208	10.718	50s
95	19.276	132.508	104.25	161.417	20.816	-27.646	20.816	55	10.9879	6.42208	10.718	50s
96	10.794	125.345	107.213	144.45	11.813	-48.013	11.813	55	10.9879	6.42208	10.718	50s
97	8.481	120.591	104	141.2	8.825	-5.711	8.825	55	10.9879	6.42208	10.718	50s
98	7.71	114.793	104.049	125	7.854	63.435	7.854	55	10.9879	6.42208	10.718	50s
99	13.879	118.49	96	137.869	14.535	-64.983	14.535	55	10.9879	6.42208	10.718	50s
100	11.566	82.368	47	94.112	11.943	-53.973	11.943	55	10.9879	6.42208	10.718	50s
101	10.023	113.432	95.375	129.125	10.718	55.008	10.718	55	10.9879	6.42208	10.718	50s
102	10.023	118.474	96	130.333	10.24	-30.964	10.24	55	10.9879	6.42208	10.718	50s
103	11.566	102.842	54.286	139	12.23	21.038	12.23	55	10.9879	6.42208	10.718	50s
104	15.421	121.35	52	146	16.684	0	16.684	55	10.9879	6.42208	10.718	50s
105	16.192	111.329	46.3	154	17.649	-95.711	17.649	55	10.9879	6.42208	10.718	50s
106	12.337	136.562	121	163	13.171	0	13.171	55	10.9879	6.42208	10.718	50s
107	11.566	127.471	100	147.306	12.418	-45	12.418	55	10.9879	6.42208	10.718	50s
108	11.566	124.137	94.367	137	12.664	-56.31	12.664	55	10.9879	6.42208	10.718	50s
109	10.794	106.89	76	128	11.176	45	11.176	55	10.9879	6.42208	10.718	50s
110	10.023	114.084	67	139.611	10.718	-55.008	10.718	55	10.9879	6.42208	10.718	50s
111	11.566	103.737	58	146	11.943	-17.103	11.943	55	10.9879	6.42208	10.718	50s
112	12.337	114.674	102.444	138	12.785	15.945	12.785	55	10.9879	6.42208	10.718	50s
113	6.939	103.389	70	150	7.241	-14.036	7.241	55	10.9879	6.42208	10.718	50s
114	11.566	130.873	118.296	160.347	12.572	-24.775	12.572	55	10.9879	6.42208	10.718	50s
115	10.023	123.556	112.417	135	10.278	-19.983	10.278	55	10.9879	6.42208	10.718	50s
116	10.794	103.393	60	146	11.415	-22.62	11.415	55	10.9879	6.42208	10.718	50s
117	10.794	136.101	119	151.089	11.245	-51.34	11.245	55	10.9879	6.42208	10.718	50s
118	12.337	84.048	38.222	122.107	12.965	-28.301	12.965	55	10.9879	6.42208	10.718	50s
119	9.252	132.573	116.628	154.719	9.334	-41.186	9.334	55	10.9879	6.42208	10.718	50s
120	12.337	120.867	78.2	152.8	13.171	-36.87	13.171	55	10.9879	6.42208	10.718	50s
121	10.794	104.008	70.349	131.249	11.176	-45	11.176	55	10.9879	6.42208	10.718	50s
122	10.023	119.692	93	136	10.718	-55.008	10.718	55	10.9879	6.42208	10.718	50s
123	9.252	142.685	115.595	155.62	9.817	26.565	9.817	55	10.9879	6.42208	10.718	50s
124	7.71	131.111	90.309	154.864	7.554	-35.538	7.554	55	10.9879	6.42208	10.718	50s
125	10.794	126.17	113.692	142.692	11.549	-8.746	11.549	55	10.9879	6.42208	10.718	50s
126	13.108	127.399	98.562	148.016	14.294	47.49	14.294	55	10.9879	6.42208	10.718	50s
127	11.566	131.562	111.143	155	12.418	-8.13	12.418	55	10.9879	6.42208	10.718	50s
128	8.481	121.987	107.84	142	8.648	-113.962	8.648	55	10.9879	6.42208	10.718	50s
129	6.939	131.778	114	153.875	7.079	-82.875	7.079	55	10.9879	6.42208	10.718	50s
130	7.71	101.633	56	135	8.096	49.399	8.096	55	10.9879	6.42208	10.718	50s
131	10.023	95.468	63.667	120	10.24	-30.964	10.24	55	10.9879	6.42208	10.718	50s
132	9.252	138.56	115.083	165	9.934	45	9.934	55	10.9879	6.42208	10.718	50s
133	10.794	128.153	109.379	146.805	11.245	-38.66	11.245	55	10.9879	6.42208	10.718	50s
134	8.481	139.564	120.56	163.08	8.781	36.87	8.781	55	10.9879	6.42208	10.718	50s
135	9.252	126.189	112.901	151.983	9.934	-45	9.934	55	10.9879	6.42208	10.718	50s
136	10.794	103.395	74.42	121.686	11.002	-118.61	11.002	55	10.9879	6.42208	10.718	50s
137	13.108	110.897	98	129.25	14.482	14.036	14.482	55	10.9879	6.42208	10.718	50s
138	7.71	126.593	104	145.259	8.284	-32.005	8.284	55	10.9879	6.42208	10.718	50s
139	6.168	118.839	106.571	132.143	6.393	-15.945	6.393	55	10.9879	6.42208	10.718	50s
140	7.71	127.428	113	139.123	8.284	32.005	8.284	55	10.9879	6.42208	10.718	50s
141	6.168	99.181	86	115	5.89	-26.565	5.89	55	10.9879	6.42208	10.718	50s
142	7.71	125.163	109.148	138.741	7.502	69.444	7.502	55	10.9879	6.42208	10.718	50s
143	9.252	108.256	67	136	9.934	45	9.934	55	10.9879	6.42208	10.718	50s
144	8.481	133.255	114	151	8.955	-78.69	8.955	55	10.9879	6.42208	10.718	50s
145	4.626	114.533	105	124	4.729	-21.801	4.729	55	10.9879	6.42208	10.718	50s
146	10.023	126.471	103.764	165	10.61	-65.556	10.61	55	10.9879	6.42208	10.718	50s
147	10.023	110.526	62.25	158	10.574	-48.366	10.574	55	10.9879	6.42208	10.718	50s
148	7.71	114.151	102.444	129.877	8.284	57.995	8.284	55	10.9879	6.42208	10.718	50s
149	7.71	112.111	102	129.333	7.502	-20.556	7.502	55	10.9879	6.42208	10.718	50s
150	9.252	116.438	101	131.62	9.934	-45	9.934	55	10.9879	6.42208	10.718	50s
151	7.71	133.622	126.333	140	7.951	-6.34	7.951	55	10.9879	6.42208	10.718	50s
152	10.794	143.967	96	157.923	11.715	-12.995	11.715	55	10.9879	6.42208	10.718	50s
153	11.566	129.781	112.49	181	12.418	-45	12.418	55	10.9879	6.42208	10.718	50s
154	10.023	134.988	115.694	164.556	10.718	-55.008	10.718	55	10.9879	6.42208	10.718	50s
155	6.939	113.333	101	124.5	7.241	-75.964	7.241	55	10.9879	6.42208	10.718	50s
156	9.252	99.773	56	137.909	10.012	-15.255	10.012	55	10.9879	6.42208	10.718	50s
157	7.71	112.141	106.667	118.667	8.096	-130.601	8.096	55	10.9879	6.42208	10.718	50s
158	7.71	129.807	118	141.667	8.096	-40.601	8.096	55	10.9879	6.42208	10.718	50s
159	9.252	117.176	107.083	131	9.934	-45	9.934	55	10.9879	6.42208	10.718	50s
160	8.481	96.731	65.28	133.08	8.781	-53.13	8.781	55	10.9879	6.42208	10.718	50s
161	13.879	125.396	112.087	163	14.902	-45	14.902	55	10.9879	6.42208	10.718	50s
162	9.252	125.005	112	144.603	9.498	-33.69	9.498	55	10.9879	6.42208	10.718	50s
163	8.481	136.641	119.3	157	9.04	-60.945	9.04	55	10.9879	6.42208	10.718	50s
164	9.252	125.13	117	129.636	9.817	-63.435	9.817	55	10.9879	6.42208	10.718	50s
165	9.252	129.676	111.157	163	10.012	-37.875	10.012	55	10.9879	6.42208	10.718	50s
166	10.794	106.195	86.207	120.32	11.002	-118.61	11.002	55	10.9879	6.42208	10.718	50s
167	8.481	111.455	103	118	8.781	-90	8.781	55	10.9879	6.42208	10.718	50s
168	9.252	114	103.091	138	9.817	-100.305	9.817	55	10.9879	6.42208	10.718	50s
169	12.337	109.121	69	143	13.201	3.814	13.201	55	10.9879	6.42208	10.718	50s
170	10.023	138.872	115	161.5	10.682	-99.462	10.682	55	10.9879	6.42208	10.718	50s
171	12.337	119.063	94.422	139	12.965	61.699	12.965	55	10.9879	6.42208	10.718	50s
172	7.71	103.456	91.444	131	7.951	-96.34	7.951	55	10.9879	6.42208	10.718	50s
173	6.939	115.177	95.766	134.375	6.687	-23.199	6.687	55	10.9879	6.42208	10.718	50s
174	10.794	115.714	95	139	11.415	0	11.415	55	10.9879	6.42208	10.718	50s
175	10.794	115.11	97.497	137.012	11.245	-38.66	11.245	55	10.9879	6.42208	10.718	50s
176	9.252	120.455	110.727	127.818	10.012	74.745	10.012	55	10.9879	6.42208	10.718	50s
177	7.71	115.333	102.333	123	8.33	-18.435	8.33	55	10.9879	6.42208	10.718	50s
178	6.939	118.014	102	136.5	7.079	-60.255	7.079	55	10.9879	6.42208	10.718	50s
179	8.481	113.822	101.68	141	8.693	-45	8.693	55	10.9879	6.42208	10.718	50s
180	10.023	106.077	56	139	10.537	-90	10.537	55	10.9879	6.42208	10.718	50s
181	10.023	92.231	58	146	10.537	0	10.537	55	10.9879	6.42208	10.718	50s
182	5.397	113.595	98.778	139	5.622	-38.66	5.622	55	10.9879	6.42208	10.718	50s
183	7.71	132.512	113	153.963	7.854	-116.565	7.854	55	10.9879	6.42208	10.718	50s
184	6.168	117.125	105	126	6.147	-90	6.147	55	10.9879	6.42208	10.718	50s
185	8.481	113.5	101	139	9.167	-16.699	9.167	55	10.9879	6.42208	10.718	50s
186	11.566	115.601	92	187	11.943	53.973	11.943	55	10.9879	6.42208	10.718	50s
187	13.879	147.235	113.91	190	14.927	28.072	14.927	55	10.9879	6.42208	10.718	50s
188	10.023	112.942	87	141	10.24	-30.964	10.24	55	10.9879	6.42208	10.718	50s
189	10.794	101.476	80.994	151	11.245	-38.66	11.245	55	10.9879	6.42208	10.718	50s
190	8.481	103.975	86	123.51	8.693	-45	8.693	55	10.9879	6.42208	10.718	50s
191	8.481	128.185	108.96	148.76	8.693	-45	8.693	55	10.9879	6.42208	10.718	50s
192	10.023	118.746	104.444	134.333	10.61	24.444	10.61	55	10.9879	6.42208	10.718	50s
193	9.252	113.977	65	141.901	10.012	-142.125	10.012	55	10.9879	6.42208	10.718	50s
194	6.939	120.229	113	143	6.687	23.199	6.687	55	10.9879	6.42208	10.718	50s
195	9.252	133.598	107.364	170	9.699	-95.194	9.699	55	10.9879	6.42208	10.718	50s
196	12.337	128.853	92.444	155	13.054	-109.654	13.054	55	10.9879	6.42208	10.718	50s
197	7.71	104.844	85	151	8.284	-122.005	8.284	55	10.9879	6.42208	10.718	50s
198	10.023	110.052	93.618	120.806	10.61	-114.444	10.61	55	10.9879	6.42208	10.718	50s
199	7.71	115.499	97	130	8.284	-32.005	8.284	55	10.9879	6.42208	10.718	50s
200	10.023	111.692	83	140	10.537	-90	10.537	55	10.9879	6.42208	10.718	50s
201	8.481	110.236	81	139.2	8.955	-78.69	8.955	55	10.9879	6.42208	10.718	50s
202	8.481	90.453	51	114.88	8.693	-45	8.693	55	10.9879	6.42208	10.718	50s
203	13.108	136.725	121.242	165.32	14.402	-37.569	14.402	55	10.9879	6.42208	10.718	50s
204	12.337	123.77	93.413	152.267	13.375	-156.801	13.375	55	10.9879	6.42208	10.718	50s
205	9.252	118.488	99.76	180	9.934	-45	9.934	55	10.9879	6.42208	10.718	50s
206	10.794	138.055	121.544	158	11.415	-22.62	11.415	55	10.9879	6.42208	10.718	50s
207	12.337	132.075	116.133	163	13.201	-3.814	13.201	55	10.9879	6.42208	10.718	50s
208	12.337	129.095	112.933	150.76	13.403	-31.608	13.403	55	10.9879	6.42208	10.718	50s
209	7.71	107.607	83.704	122.889	8.284	-32.005	8.284	55	10.9879	6.42208	10.718	50s
210	8.481	119.259	107	126	9.04	-60.945	9.04	55	10.9879	6.42208	10.718	50s
211	10.794	128.241	107	151.905	11.176	-45	11.176	55	10.9879	6.42208	10.718	50s
212	13.108	129.993	107.438	164	14.294	-10.62	14.294	55	10.9879	6.42208	10.718	50s
213	10.794	117.622	85.817	146.781	11.107	-71.565	11.107	55	10.9879	6.42208	10.718	50s
214	10.023	120.882	107.875	150	10.61	-65.556	10.61	55	10.9879	6.42208	10.718	50s
215	10.023	126.486	108	157	10.718	34.992	10.718	55	10.9879	6.42208	10.718	50s
216	10.023	128.833	113	148.333	10.24	-30.964	10.24	55	10.9879	6.42208	10.718	50s
217	7.71	121.322	116.556	130	7.951	-83.66	7.951	55	10.9879	6.42208	10.718	50s
218	11.566	128.683	111	151.449	11.943	-72.897	11.943	55	10.9879	6.42208	10.718	50s
219	9.252	131.858	106	145.992	9.334	-41.186	9.334	55	10.9879	6.42208	10.718	50s
220	10.023	126.769	107	171	10.537	-90	10.537	55	10.9879	6.42208	10.718	50s
221	8.481	137.9	107	156	9.04	-60.945	9.04	55	10.9879	6.42208	10.718	50s
222	7.71	117.83	97	142.111	8.096	-40.601	8.096	55	10.9879	6.42208	10.718	50s
223	10.794	110.245	63.663	141.734	11.245	-38.66	11.245	55	10.9879	6.42208	10.718	50s
224	11.566	101.586	89	119	12.199	-149.744	12.199	55	10.9879	6.42208	10.718	50s
225	10.794	104.281	50.598	146	11.245	38.66	11.245	55	10.9879	6.42208	10.718	50s
226	10.794	127.14	109.953	151	11.245	38.66	11.245	55	10.9879	6.42208	10.718	50s
227	13.879	129.209	112.557	161	14.953	-40.236	14.953	55	10.9879	6.42208	10.718	50s
228	11.566	130.117	104.413	156.612	12.48	-39.289	12.48	55	10.9879	6.42208	10.718	50s
229	10.794	122.72	100.645	147.929	11.245	-38.66	11.245	55	10.9879	6.42208	10.718	50s
230	10.794	113.085	104.29	139	11.176	-45	11.176	55	10.9879	6.42208	10.718	50s
231	10.794	126.665	93.231	154.923	11.449	-85.601	11.449	55	10.9879	6.42208	10.718	50s
232	9.252	126.718	107.281	150	9.334	-48.814	9.334	55	10.9879	6.42208	10.718	50s
233	9.252	123.558	98.752	143.694	9.334	-41.186	9.334	55	10.9879	6.42208	10.718	50s
234	7.71	100.289	80	118.889	8.284	-57.995	8.284	55	10.9879	6.42208	10.718	50s
235	10.023	115.66	101.5	169	10.278	-70.017	10.278	55	10.9879	6.42208	10.718	50s
236	7.71	132.799	121.185	143	7.854	-63.435	7.854	55	10.9879	6.42208	10.718	50s
237	8.481	122.282	96	141.6	9.167	-73.301	9.167	55	10.9879	6.42208	10.718	50s
238	6.939	128.701	106	163	6.858	-39.806	6.858	55	10.9879	6.42208	10.718	50s
239	13.108	97.022	67.938	121	13.884	-34.695	13.884	55	10.9879	6.42208	10.718	50s
240	11.566	90.483	50.735	132.551	12.572	-114.775	12.572	55	10.9879	6.42208	10.718	50s
241	10.023	97.019	56.944	122.444	10.278	-109.983	10.278	55	10.9879	6.42208	10.718	50s
242	10.023	123.831	113	141.389	10.278	-70.017	10.278	55	10.9879	6.42208	10.718	50s
243	10.023	133.551	107	155.667	10.574	-48.366	10.574	55	10.9879	6.42208	10.718	50s
244	10.794	118.835	77.379	151	11.781	26.565	11.781	55	10.9879	6.42208	10.718	50s
245	11.566	139.295	107.429	169.867	12.572	-24.775	12.572	55	10.9879	6.42208	10.718	50s
246	13.108	129.268	114	143.625	13.744	26.565	13.744	55	10.9879	6.42208	10.718	50s
247	7.71	119.1	106.556	139	7.951	-6.34	7.951	55	10.9879	6.42208	10.718	50s
248	6.168	104.5	60	126	6.147	-90	6.147	55	10.9879	6.42208	10.718	50s
249	6.939	131.583	123.5	149	7.241	14.036	7.241	55	10.9879	6.42208	10.718	50s
250	10.023	125.423	113.333	163	10.24	-30.964	10.24	55	10.9879	6.42208	10.718	50s
251	13.879	105.219	81.176	185	15.335	-13.241	15.335	55	10.9879	6.42208	10.718	50s
252	7.71	127.569	112.815	146.778	8.284	-32.005	8.284	55	10.9879	6.42208	10.718	50s
253	9.252	126.422	89	147.157	10.012	-52.125	10.012	55	10.9879	6.42208	10.718	50s
254	7.71	90.549	60.333	122	8.284	-57.995	8.284	55	10.9879	6.42208	10.718	50s
255	8.481	113.895	73.25	138	9.04	-119.055	9.04	55	10.9879	6.42208	10.718	50s
256	10.794	113.85	104.432	129.947	11.245	-38.66	11.245	55	10.9879	6.42208	10.718	50s
257	9.252	94.874	61	111.008	9.498	-56.31	9.498	55	10.9879	6.42208	10.718	50s
258	10.794	105.077	42.769	150	11.715	-77.005	11.715	55	10.9879	6.42208	10.718	50s
259	10.023	127.096	101	154.083	10.24	-30.964	10.24	55	10.9879	6.42208	10.718	50s
260	11.566	113.469	100	124.735	11.943	-53.973	11.943	55	10.9879	6.42208	10.718	50s
261	11.566	124.281	112.286	141	12.572	12.095	12.572	55	10.9879	6.42208	10.718	50s
262	11.566	109.858	78.286	144	12.572	-114.775	12.572	55	10.9879	6.42208	10.718	50s
263	10.023	127.788	110.5	150.375	10.718	-34.992	10.718	55	10.9879	6.42208	10.718	50s
264	10.023	114.737	88	138	10.574	-41.634	10.574	55	10.9879	6.42208	10.718	50s
265	10.794	122.929	113	130	11.415	0	11.415	55	10.9879	6.42208	10.718	50s
266	10.794	121.159	111.024	138	11.415	-112.62	11.415	55	10.9879	6.42208	10.718	50s
267	16.192	140.346	108.04	162.44	17.385	-45	17.385	55	10.9879	6.42208	10.718	50s
268	10.794	125.478	118.74	140.148	11.002	-28.61	11.002	55	10.9879	6.42208	10.718	50s
269	11.566	105.599	65.918	138.296	11.943	-72.897	11.943	55	10.9879	6.42208	10.718	50s
270	7.71	110.533	62	156.333	8.33	-108.435	8.33	55	10.9879	6.42208	10.718	50s
271	13.108	131.282	113.891	157.875	14.294	-47.49	14.294	55	10.9879	6.42208	10.718	50s
272	9.252	117.817	97.314	132.248	9.498	-33.69	9.498	55	10.9879	6.42208	10.718	50s
273	11.566	124.164	109	143.327	12.48	-50.711	12.48	55	10.9879	6.42208	10.718	50s
274	8.481	78.407	53	114	8.693	45	8.693	55	10.9879	6.42208	10.718	50s
275	13.108	117.17	89.961	152.75	14.402	-37.569	14.402	55	10.9879	6.42208	10.718	50s
276	13.108	122.982	70.547	151.25	14.294	-42.51	14.294	55	10.9879	6.42208	10.718	50s
277	10.794	131.868	116.154	142.615	11.449	-4.399	11.449	55	10.9879	6.42208	10.718	50s
278	10.794	137.118	110.207	157	11.813	-138.013	11.813	55	10.9879	6.42208	10.718	50s
279	12.337	110.553	50.307	151.231	13.403	-58.392	13.403	55	10.9879	6.42208	10.718	50s
280	12.337	110.553	50.307	151.231	13.403	-58.392	13.403	55	10.9879	6.42208	10.718	50s
281	13.108	114.506	61.383	146.438	13.884	-34.695	13.884	55	10.9879	6.42208	10.718	50s
282	10.023	138.404	117	149	10.861	-14.036	10.861	55	10.9879	6.42208	10.718	50s
283	10.794	145.423	108	197	11.549	-81.254	11.549	55	10.9879	6.42208	10.718	50s
284	14.65	130.211	98.111	154.778	15.903	-96.34	15.903	55	10.9879	6.42208	10.718	50s
285	13.108	115.072	64.438	174	14.294	-42.51	14.294	55	10.9879	6.42208	10.718	50s
286	8.481	149.156	119	160.88	8.693	-45	8.693	55	10.9879	6.42208	10.718	50s
287	10.023	105.026	88.083	119.25	10.24	-59.036	10.24	55	10.9879	6.42208	10.718	50s
288	11.566	116.824	102	134.143	12.199	-30.256	12.199	55	10.9879	6.42208	10.718	50s
289	10.794	99.285	73.385	124.852	11.002	-28.61	11.002	55	10.9879	6.42208	10.718	50s
290	10.794	122.615	93.982	147.231	11.245	-51.34	11.245	55	10.9879	6.42208	10.718	50s
291	9.252	87.908	41	117	9.457	-21.801	9.457	55	10.9879	6.42208	10.718	50s
292	9.252	137.758	105	150.818	10.012	-74.745	10.012	55	10.9879	6.42208	10.718	50s
293	14.65	130.723	114	146.148	15.634	-38.157	15.634	55	10.9879	6.42208	10.718	50s
294	13.108	117.114	94	132	13.66	-45	13.66	55	10.9879	6.42208	10.718	50s
295	9.252	114.498	71.942	157.471	9.334	-48.814	9.334	55	10.9879	6.42208	10.718	50s
296	8.481	117.658	105	127.08	8.781	-53.13	8.781	55	10.9879	6.42208	10.718	50s
297	11.566	116.327	89.102	152.469	12.418	-45	12.418	55	10.9879	6.42208	10.718	50s
298	10.794	115.303	97.207	168	11.107	-18.435	11.107	55	10.9879	6.42208	10.718	50s
299	11.566	137	120	149.102	12.664	-56.31	12.664	55	10.9879	6.42208	10.718	50s
300	10.023	101.115	41	143	10.574	-41.634	10.574	55	10.9879	6.42208	10.718	50s
301	10.794	117.759	98.965	141.556	11.813	-41.987	11.813	55	10.9879	6.42208	10.718	50s
302	6.168	122.036	100	152	6.393	-105.945	6.393	55	10.9879	6.42208	10.718	50s
303	9.252	107.705	89.38	157	9.457	-68.199	9.457	55	10.9879	6.42208	10.718	50s
304	12.337	112.346	62.067	131.2	13.288	-7.595	13.288	55	10.9879	6.42208	10.718	50s
305	10.794	119.863	107	128.846	11.549	-81.254	11.549	55	10.9879	6.42208	10.718	50s
306	11.566	102.355	87	119.806	11.943	-53.973	11.943	55	10.9879	6.42208	10.718	50s
307	10.023	111.231	88	139	10.537	0	10.537	55	10.9879	6.42208	10.718	50s
308	11.566	128.943	104	148	12.325	-94.086	12.325	55	10.9879	6.42208	10.718	50s
309	10.023	109.167	88.583	132	10.574	4.764	10.574	55	10.9879	6.42208	10.718	50s
310	11.566	129.928	96	142.48	11.943	-143.973	11.943	55	10.9879	6.42208	10.718	50s
311	11.566	113.21	77.857	138.571	12.199	-120.256	12.199	55	10.9879	6.42208	10.718	50s
312	9.252	99.732	58	135.876	9.498	-33.69	9.498	55	10.9879	6.42208	10.718	50s
313	11.566	126.332	88	146.918	11.943	36.027	11.943	55	10.9879	6.42208	10.718	50s
314	10.794	123.357	85	149	11.415	-90	11.415	55	10.9879	6.42208	10.718	50s
315	13.108	148.18	123.68	164.777	13.66	-45	13.66	55	10.9879	6.42208	10.718	50s
316	10.794	106.011	91.769	119.231	11.449	-4.399	11.449	55	10.9879	6.42208	10.718	50s
317	10.794	146.844	126	156.112	11.107	-71.565	11.107	55	10.9879	6.42208	10.718	50s
318	10.794	107.176	49.846	155.385	11.715	-12.995	11.715	55	10.9879	6.42208	10.718	50s
319	8.481	120.062	108.64	128.04	8.648	-66.038	8.648	55	10.9879	6.42208	10.718	50s
320	14.65	109.041	58.556	142.586	15.634	-141.843	15.634	55	10.9879	6.42208	10.718	50s
321	8.481	108.102	76.92	123.04	8.781	-36.87	8.781	55	10.9879	6.42208	10.718	50s
322	10.794	114.275	89.272	145	11.002	-118.61	11.002	55	10.9879	6.42208	10.718	50s
323	13.108	137.091	108.938	166.867	14.186	-21.801	14.186	55	10.9879	6.42208	10.718	50s
324	12.337	119.621	103.6	138.333	13.201	-3.814	13.201	55	10.9879	6.42208	10.718	50s
325	8.481	103.011	65.2	125.2	8.781	-53.13	8.781	55	10.9879	6.42208	10.718	50s
326	7.71	108.496	87	126.778	8.096	40.601	8.096	55	10.9879	6.42208	10.718	50s
327	10.794	126.6	94	152.669	11.107	-108.435	11.107	55	10.9879	6.42208	10.718	50s
328	9.252	117.229	97.926	148	9.498	-56.31	9.498	55	10.9879	6.42208	10.718	50s
329	14.65	110.062	62.333	136.37	16.191	-40.601	16.191	55	10.9879	6.42208	10.718	50s
330	10.023	108.769	91	123	10.537	0	10.537	55	10.9879	6.42208	10.718	50s
331	12.337	122	91	182	13.171	0	13.171	55	10.9879	6.42208	10.718	50s
332	12.337	130.118	96	144.4	13.054	-19.654	13.054	55	10.9879	6.42208	10.718	50s
333	8.481	94.641	61.6	162	9.04	-29.055	9.04	55	10.9879	6.42208	10.718	50s
334	10.794	87.801	66	128	11.449	-32.471	11.449	55	10.9879	6.42208	10.718	50s
335	10.794	94.998	46.864	142.882	11.245	-38.66	11.245	55	10.9879	6.42208	10.718	50s
336	6.168	87.107	52.327	113.265	6.332	-56.31	6.332	55	10.9879	6.42208	10.718	50s
337	13.108	115.224	70.688	143	14.294	10.62	14.294	55	10.9879	6.42208	10.718	50s
338	13.108	101.164	60.062	125.812	13.716	-39.806	13.716	55	10.9879	6.42208	10.718	50s
339	9.252	115.75	99	132	9.659	0	9.659	55	10.9879	6.42208	10.718	50s
340	12.337	94.032	54	140	12.965	-28.301	12.965	55	10.9879	6.42208	10.718	50s
341	9.252	111.145	95	122.231	9.334	-41.186	9.334	55	10.9879	6.42208	10.718	50s
342	7.71	93.009	77	153	7.554	-35.538	7.554	55	10.9879	6.42208	10.718	50s
343	13.108	117.401	77.656	154.5	13.716	-129.806	13.716	55	10.9879	6.42208	10.718	50s
344	10.794	120.874	106	136.195	11.176	-45	11.176	55	10.9879	6.42208	10.718	50s
345	6.939	107.809	96.906	116.656	6.858	-50.194	6.858	55	10.9879	6.42208	10.718	50s
346	10.794	125.319	109.231	192	11.415	-112.62	11.415	55	10.9879	6.42208	10.718	50s
347	13.108	108.006	86.25	151	13.632	-104.931	13.632	55	10.9879	6.42208	10.718	50s
348	11.566	106.295	54.5	153	12.572	-77.905	12.572	55	10.9879	6.42208	10.718	50s
349	11.566	112.66	65.031	165.816	11.943	-53.973	11.943	55	10.9879	6.42208	10.718	50s
350	9.252	95.674	52.727	130	10.012	15.255	10.012	55	10.9879	6.42208	10.718	50s
351	7.71	129.678	75	175.667	7.951	-83.66	7.951	55	10.9879	6.42208	10.718	50s
352	8.481	102.337	57	114	8.693	-45	8.693	55	10.9879	6.42208	10.718	50s
353	6.939	98.333	91.75	117	7.079	-97.125	7.079	55	10.9879	6.42208	10.718	50s
354	8.481	91.909	62	108	8.781	-90	8.781	55	10.9879	6.42208	10.718	50s
355	9.252	85.236	54.76	137	9.817	-116.565	9.817	55	10.9879	6.42208	10.718	50s
356	11.566	119.063	68	144.388	12.418	-45	12.418	55	10.9879	6.42208	10.718	50s
357	5.397	115.762	109.667	122	5.12	-149.036	5.12	55	10.9879	6.42208	10.718	50s
358	13.108	124.197	100.102	145.938	13.744	-116.565	13.744	55	10.9879	6.42208	10.718	50s
359	10.794	117.407	100	131.396	11.415	-112.62	11.415	55	10.9879	6.42208	10.718	50s
360	13.879	114.808	44.768	160.682	14.719	-107.354	14.719	55	10.9879	6.42208	10.718	50s
361	10.023	119.425	96.111	164	10.61	-114.444	10.61	55	10.9879	6.42208	10.718	50s
362	9.252	134.304	97	162	9.334	-41.186	9.334	55	10.9879	6.42208	10.718	50s
363	13.879	134.334	124	145.087	15.335	-156.371	15.335	55	10.9879	6.42208	10.718	50s
364	10.023	117.59	103.25	125.167	10.24	-30.964	10.24	55	10.9879	6.42208	10.718	50s
365	10.794	105.603	91.852	127	11.813	-41.987	11.813	55	10.9879	6.42208	10.718	50s
366	11.566	124.967	95	144.694	12.664	-146.31	12.664	55	10.9879	6.42208	10.718	50s
367	9.252	119.583	87	132	9.659	-90	9.659	55	10.9879	6.42208	10.718	50s
368	13.879	148.088	123	162.218	14.953	-139.764	14.953	55	10.9879	6.42208	10.718	50s
369	13.879	118.447	84	151.066	15.335	-113.629	15.335	55	10.9879	6.42208	10.718	50s
370	10.023	89.385	39.583	137.5	10.574	-48.366	10.574	55	10.9879	6.42208	10.718	50s
371	10.023	121.255	100.319	142.333	10.718	34.992	10.718	55	10.9879	6.42208	10.718	50s
372	10.023	122.558	110.5	139	10.861	14.036	10.861	55	10.9879	6.42208	10.718	50s
373	8.481	118.482	103.2	145	9.167	-16.699	9.167	55	10.9879	6.42208	10.718	50s
374	15.421	128.845	72.033	150.233	16.89	-27.897	16.89	55	10.9879	6.42208	10.718	50s
375	5.397	112.071	88	132.5	5.341	-80.538	5.341	55	10.9879	6.42208	10.718	50s
376	11.566	115.486	102	138	12.199	30.256	12.199	55	10.9879	6.42208	10.718	50s
377	11.566	125.21	112.75	179	12.23	-68.962	12.23	55	10.9879	6.42208	10.718	50s
378	9.252	128.905	105	148.975	9.934	-45	9.934	55	10.9879	6.42208	10.718	50s
379	13.879	128.386	112.118	154	15.03	-96.71	15.03	55	10.9879	6.42208	10.718	50s
380	13.108	122.298	105.25	147.75	14.159	-29.745	14.159	55	10.9879	6.42208	10.718	50s
381	10.023	133.952	100.66	152.826	10.61	-114.444	10.61	55	10.9879	6.42208	10.718	50s
382	11.566	117.946	104.837	146	12.572	-65.225	12.572	55	10.9879	6.42208	10.718	50s
383	9.252	124.151	95.719	188	9.817	26.565	9.817	55	10.9879	6.42208	10.718	50s
384	11.566	130.657	112.571	160	12.418	-98.13	12.418	55	10.9879	6.42208	10.718	50s
385	10.023	108.513	96.833	121	10.682	9.462	10.682	55	10.9879	6.42208	10.718	50s
386	10.023	127.019	70	153.75	10.574	-48.366	10.574	55	10.9879	6.42208	10.718	50s
387	11.566	101.498	62.571	149.102	11.943	-126.027	11.943	55	10.9879	6.42208	10.718	50s
388	7.71	124.47	116.407	142	8.096	-49.399	8.096	55	10.9879	6.42208	10.718	50s
389	7.71	112.026	98	132.815	8.096	-49.399	8.096	55	10.9879	6.42208	10.718	50s
390	13.879	128.979	109.464	187	14.953	-49.764	14.953	55	10.9879	6.42208	10.718	50s
391	13.108	121.272	109	133	13.716	-50.194	13.716	55	10.9879	6.42208	10.718	50s
392	11.566	134.203	113.939	177	11.943	-17.103	11.943	55	10.9879	6.42208	10.718	50s
393	11.566	119.079	109	149	12.664	-123.69	12.664	55	10.9879	6.42208	10.718	50s
394	10.794	132.165	106	147.231	11.549	8.746	11.549	55	10.9879	6.42208	10.718	50s
395	14.65	115.17	94	143.926	16.143	-135	16.143	55	10.9879	6.42208	10.718	50s
396	10.023	138.252	115	152.5	10.61	-65.556	10.61	55	10.9879	6.42208	10.718	50s
397	11.566	128.305	113	136.898	11.943	-17.103	11.943	55	10.9879	6.42208	10.718	50s
398	12.337	119.06	69.333	147.8	12.965	28.301	12.965	55	10.9879	6.42208	10.718	50s
399	10.023	118.051	98	155	10.24	30.964	10.24	55	10.9879	6.42208	10.718	50s
400	9.252	119.242	98	147	9.699	5.194	9.699	55	10.9879	6.42208	10.718	50s
401	9.252	118.767	98.025	140	9.817	-153.435	9.817	55	10.9879	6.42208	10.718	50s
402	10.023	127.288	113	140	10.861	14.036	10.861	55	10.9879	6.42208	10.718	50s
403	10.794	124.817	117.16	134	11.107	-71.565	11.107	55	10.9879	6.42208	10.718	50s
404	13.879	125.363	105.9	148	14.927	-28.072	14.927	55	10.9879	6.42208	10.718	50s
405	9.252	118.75	98	163	9.659	0	9.659	55	10.9879	6.42208	10.718	50s
406	13.108	139.802	116.375	160.5	14.186	-68.199	14.186	55	10.9879	6.42208	10.718	50s
407	18.505	130.617	106	155.289	20.48	-59.036	20.48	55	10.9879	6.42208	10.718	50s
408	13.879	138.334	123.574	166	14.927	-28.072	14.927	55	10.9879	6.42208	10.718	50s
409	9.252	93.985	67.545	121	9.498	-56.31	9.498	55	10.9879	6.42208	10.718	50s
410	7.71	102.947	88.654	117.605	8.284	-57.995	8.284	55	10.9879	6.42208	10.718	50s
411	11.566	123.8	107.143	144.143	12.418	-98.13	12.418	55	10.9879	6.42208	10.718	50s
412	7.71	125.9	112	151	7.903	-90	7.903	55	10.9879	6.42208	10.718	50s
413	10.023	109.962	49	142.333	10.24	30.964	10.24	55	10.9879	6.42208	10.718	50s
414	8.481	98.977	89	124	9.04	-60.945	9.04	55	10.9879	6.42208	10.718	50s
415	13.108	110.907	52.492	149.258	13.884	-124.695	13.884	55	10.9879	6.42208	10.718	50s
416	10.794	118.113	72.183	192	11.781	-26.565	11.781	55	10.9879	6.42208	10.718	50s
417	11.566	118.01	97.286	138.857	12.418	8.13	12.418	55	10.9879	6.42208	10.718	50s
418	10.023	124.846	110	136	10.537	0	10.537	55	10.9879	6.42208	10.718	50s
419	13.108	123.08	93.445	173	13.66	-45	13.66	55	10.9879	6.42208	10.718	50s
420	10.794	103.795	92	124.343	11.415	-112.62	11.415	55	10.9879	6.42208	10.718	50s
421	10.794	125.528	109.361	176	11.781	-63.435	11.781	55	10.9879	6.42208	10.718	50s
422	15.421	111.831	95	185	16.89	-27.897	16.89	55	10.9879	6.42208	10.718	50s
423	11.566	103.605	76	127.714	12.325	4.086	12.325	55	10.9879	6.42208	10.718	50s
424	9.252	103.262	89.058	119.959	10.012	-127.875	10.012	55	10.9879	6.42208	10.718	50s
425	10.794	132.283	109.337	183	11.176	-45	11.176	55	10.9879	6.42208	10.718	50s
426	13.108	109.583	98.344	125	13.744	-116.565	13.744	55	10.9879	6.42208	10.718	50s
427	9.252	114.848	85.545	164	9.934	-45	9.934	55	10.9879	6.42208	10.718	50s
428	11.566	108.875	90.908	124.51	11.943	36.027	11.943	55	10.9879	6.42208	10.718	50s
429	10.023	112.179	84.083	147	10.574	-41.634	10.574	55	10.9879	6.42208	10.718	50s
430	7.71	90.778	70	102	8.096	-130.601	8.096	55	10.9879	6.42208	10.718	50s
431	7.71	102.967	70	130.852	7.502	-69.444	7.502	55	10.9879	6.42208	10.718	50s
432	6.939	86.349	76.984	101.75	6.687	-66.801	6.687	55	10.9879	6.42208	10.718	50s
433	10.023	96.016	79	115	10.718	-124.992	10.718	55	10.9879	6.42208	10.718	50s
434	6.939	116.778	100	127	7.451	45	7.451	55	10.9879	6.42208	10.718	50s
435	10.794	116.198	94	133.195	11.245	-51.34	11.245	55	10.9879	6.42208	10.718	50s
436	11.566	106.46	84	130.224	11.943	-53.973	11.943	55	10.9879	6.42208	10.718	50s
437	10.794	114.302	97	131.379	11.813	-48.013	11.813	55	10.9879	6.42208	10.718	50s
438	10.023	113.761	101	121.111	10.718	-34.992	10.718	55	10.9879	6.42208	10.718	50s
439	9.252	96.151	59.926	126.264	9.817	-63.435	9.817	55	10.9879	6.42208	10.718	50s
440	11.566	101.722	74	133.173	11.943	-107.103	11.943	55	10.9879	6.42208	10.718	50s
441	10.794	122.005	74.408	160.207	11.245	-51.34	11.245	55	10.9879	6.42208	10.718	50s
442	13.108	108.982	97	118.75	14.159	29.745	14.159	55	10.9879	6.42208	10.718	50s
443	8.481	97.455	58	119	8.781	0	8.781	55	10.9879	6.42208	10.718	50s
444	10.794	105.832	79.888	136.68	11.449	-57.529	11.449	55	10.9879	6.42208	10.718	50s
445	14.65	127.763	105.531	144.778	15.634	-51.843	15.634	55	10.9879	6.42208	10.718	50s
446	14.65	112.708	82.222	200	15.634	-38.157	15.634	55	10.9879	6.42208	10.718	50s
447	11.566	95.276	72.571	116.429	12.199	-120.256	12.199	55	10.9879	6.42208	10.718	50s
448	13.879	120.305	93.938	148.533	15.107	35.538	15.107	55	10.9879	6.42208	10.718	50s
449	9.252	124.477	86.777	156.843	9.817	-26.565	9.817	55	10.9879	6.42208	10.718	50s
450	10.794	93.949	85.503	123	11.176	-45	11.176	55	10.9879	6.42208	10.718	50s
451	7.71	91.244	73.852	120	8.096	-49.399	8.096	55	10.9879	6.42208	10.718	50s
452	10.794	108.224	84.965	132	11.813	-48.013	11.813	55	10.9879	6.42208	10.718	50s
453	12.337	116.203	103.622	129.4	13.054	-47.726	13.054	55	10.9879	6.42208	10.718	50s
454	7.71	98.711	91.889	104	8.096	-102.529	8.096	55	10.9879	6.42208	10.718	50s
455	16.192	110.768	73.14	192	17.496	-17.526	17.496	55	10.9879	6.42208	10.718	50s
456	10.794	113.971	106	132	11.002	-28.61	11.002	55	10.9879	6.42208	10.718	50s
457	10.794	84.883	59.065	102	11.781	-26.565	11.781	55	10.9879	6.42208	10.718	50s
458	10.023	113.686	95.417	134	10.24	-30.964	10.24	55	10.9879	6.42208	10.718	50s
459	13.108	96.562	79.625	107.5	13.716	39.806	13.716	55	10.9879	6.42208	10.718	50s
461	10.794	95.568	70.917	114.343	11.107	-18.435	11.107	55	10.9879	6.42208	10.718	50s
462	11.566	102.813	81.551	116	11.943	-36.027	11.943	55	10.9879	6.42208	10.718	50s
463	12.337	119.558	101.467	147	13.054	-42.274	13.054	55	10.9879	6.42208	10.718	50s
464	10.023	103.908	87.653	123.139	10.718	-34.992	10.718	55	10.9879	6.42208	10.718	50s
465	9.252	102.47	89.843	119	9.817	-26.565	9.817	55	10.9879	6.42208	10.718	50s
466	10.023	87.286	60.25	125.889	10.278	-70.017	10.278	55	10.9879	6.42208	10.718	50s
467	11.566	134.867	93	192.429	12.418	8.13	12.418	55	10.9879	6.42208	10.718	50s
468	9.252	107.508	79	132.273	10.012	-74.745	10.012	55	10.9879	6.42208	10.718	50s
469	13.108	137.64	117.344	158	13.716	-50.194	13.716	55	10.9879	6.42208	10.718	50s
470	13.879	113.004	89.478	136.318	15.107	-35.538	15.107	55	10.9879	6.42208	10.718	50s
471	11.566	118.461	101.51	140.5	11.943	-36.027	11.943	55	10.9879	6.42208	10.718	50s
472	8.481	127.714	108	148.8	9.04	-29.055	9.04	55	10.9879	6.42208	10.718	50s
473	6.168	115.638	101.959	136	6.332	33.69	6.332	55	10.9879	6.42208	10.718	50s
474	12.337	96.742	68.667	124	13.201	-86.186	13.201	55	10.9879	6.42208	10.718	50s
475	9.252	122.151	95	143.479	9.498	-56.31	9.498	55	10.9879	6.42208	10.718	50s
476	9.252	101.383	82.843	119	10.012	-127.875	10.012	55	10.9879	6.42208	10.718	50s
477	10.794	134.134	90.414	162.473	11.813	-131.987	11.813	55	10.9879	6.42208	10.718	50s
478	7.71	140.025	125	155.21	8.284	-32.005	8.284	55	10.9879	6.42208	10.718	50s
479	10.023	110.24	85	131.222	10.61	-65.556	10.61	55	10.9879	6.42208	10.718	50s
480	10.794	109.743	87.29	140.225	11.176	-45	11.176	55	10.9879	6.42208	10.718	50s
481	11.566	104.388	89.837	137.51	12.418	-45	12.418	55	10.9879	6.42208	10.718	50s
482	10.794	123.5	93	148	11.415	-90	11.415	55	10.9879	6.42208	10.718	50s
483	9.252	82.432	53	122.174	10.012	-37.875	10.012	55	10.9879	6.42208	10.718	50s
484	10.794	101.403	88.639	136	11.813	-48.013	11.813	55	10.9879	6.42208	10.718	50s
485	9.252	106.453	89.149	126	9.817	-63.435	9.817	55	10.9879	6.42208	10.718	50s
486	10.794	88.436	51.728	141.817	11.813	-131.987	11.813	55	10.9879	6.42208	10.718	50s
487	6.939	87.757	68	119	7.451	-45	7.451	55	10.9879	6.42208	10.718	50s
488	10.023	106.019	73	140.75	10.574	-48.366	10.574	55	10.9879	6.42208	10.718	50s
489	11.566	107.457	81.138	126.454	12.48	-39.289	12.48	55	10.9879	6.42208	10.718	50s
490	8.481	75.72	68.08	102	8.781	-36.87	8.781	55	10.9879	6.42208	10.718	50s
491	9.252	96.025	77	124.074	9.934	-45	9.934	55	10.9879	6.42208	10.718	50s
492	8.481	104.377	54	138.6	9.04	-119.055	9.04	55	10.9879	6.42208	10.718	50s
493	10.023	104.949	96.667	120	10.24	-120.964	10.24	55	10.9879	6.42208	10.718	50s
494	10.023	121.782	101	137.25	10.24	-30.964	10.24	55	10.9879	6.42208	10.718	50s
495	11.566	120.882	98.143	152	12.23	-111.038	12.23	55	10.9879	6.42208	10.718	50s
496	12.337	137.479	95.6	183	13.288	-82.405	13.288	55	10.9879	6.42208	10.718	50s
497	11.566	121.45	98.694	151	11.943	-126.027	11.943	55	10.9879	6.42208	10.718	50s
498	7.71	119.97	101.728	151	8.284	-57.995	8.284	55	10.9879	6.42208	10.718	50s
499	8.481	109.836	94	127	8.955	-11.31	8.955	55	10.9879	6.42208	10.718	50s
500	13.108	122.441	86.25	158	14.482	-75.964	14.482	55	10.9879	6.42208	10.718	50s
501	8.481	106.455	94	127	8.781	0	8.781	55	10.9879	6.42208	10.718	50s
502	10.023	117.423	102.25	134.25	10.574	-85.236	10.574	55	10.9879	6.42208	10.718	50s
503	16.192	128.631	109.2	158	17.252	-165.256	17.252	55	10.9879	6.42208	10.718	50s
504	14.65	119.801	103.667	150	15.83	3.18	15.83	55	10.9879	6.42208	10.718	50s
505	10.794	120.321	103.396	140.071	11.245	-51.34	11.245	55	10.9879	6.42208	10.718	50s
506	10.023	114.801	92.5	135	10.24	-30.964	10.24	55	10.9879	6.42208	10.718	50s
507	13.879	102.968	89.391	130	14.953	-139.764	14.953	55	10.9879	6.42208	10.718	50s
508	13.108	92.805	62.938	173	14.159	-60.255	14.159	55	10.9879	6.42208	10.718	50s
509	9.252	120.499	89.901	150.826	10.012	-37.875	10.012	55	10.9879	6.42208	10.718	50s
510	9.252	93.889	58.76	154	9.817	-26.565	9.817	55	10.9879	6.42208	10.718	50s
511	15.421	112.481	80.224	144	16.89	-152.103	16.89	55	10.9879	6.42208	10.718	50s
512	12.337	98.103	51.68	133	13.171	-126.87	13.171	55	10.9879	6.42208	10.718	50s
513	6.168	103.393	95.571	114	6.209	-8.13	6.209	55	10.9879	6.42208	10.718	50s
514	10.794	116.958	87.243	139	11.449	-122.471	11.449	55	10.9879	6.42208	10.718	50s
515	10.023	101.859	51	127	10.574	-85.236	10.574	55	10.9879	6.42208	10.718	50s
516	11.566	127.533	117	152	12.293	0	12.293	55	10.9879	6.42208	10.718	50s
517	11.566	114.35	58.592	145.592	12.664	-33.69	12.664	55	10.9879	6.42208	10.718	50s
518	9.252	121.546	111	145.413	9.498	-56.31	9.498	55	10.9879	6.42208	10.718	50s
519	13.108	125.011	112.406	133.5	13.632	-14.931	13.632	55	10.9879	6.42208	10.718	50s
520	9.252	111.272	80	129	10.012	-37.875	10.012	55	10.9879	6.42208	10.718	50s
521	11.566	107.786	55	143.347	12.23	-68.962	12.23	55	10.9879	6.42208	10.718	50s
522	10.023	128.923	121	148	10.537	-90	10.537	55	10.9879	6.42208	10.718	50s
523	8.481	125.273	106.5	161	8.693	-45	8.693	55	10.9879	6.42208	10.718	50s
524	12.337	131.312	109	156	13.171	0	13.171	55	10.9879	6.42208	10.718	50s
525	13.108	125.273	102.43	154.062	14.186	-21.801	14.186	55	10.9879	6.42208	10.718	50s
526	12.337	127.389	104	158	13.054	-47.726	13.054	55	10.9879	6.42208	10.718	50s
527	10.023	110.538	89	140	10.861	-75.964	10.861	55	10.9879	6.42208	10.718	50s
528	13.108	113.899	87	167	13.716	-50.194	13.716	55	10.9879	6.42208	10.718	50s
529	5.397	133.464	121.667	154	5.12	-149.036	5.12	55	10.9879	6.42208	10.718	50s
530	13.108	109.827	66.625	148.25	13.744	-26.565	13.744	55	10.9879	6.42208	10.718	50s
531	13.879	96.606	68.017	152	15.107	-35.538	15.107	55	10.9879	6.42208	10.718	50s
532	8.481	110.564	84	146.8	8.825	-5.711	8.825	55	10.9879	6.42208	10.718	50s
533	12.337	98.232	70.911	137	13.054	-47.726	13.054	55	10.9879	6.42208	10.718	50s
534	8.481	92.627	76.2	127	9.04	-60.945	9.04	55	10.9879	6.42208	10.718	50s
535	10.794	110.468	98	119.669	11.813	-48.013	11.813	55	10.9879	6.42208	10.718	50s
536	9.252	97.698	50.992	132.207	9.457	-68.199	9.457	55	10.9879	6.42208	10.718	50s
537	9.252	107.504	77.165	134.149	9.817	-26.565	9.817	55	10.9879	6.42208	10.718	50s
538	10.023	129.44	101	148	10.61	-24.444	10.61	55	10.9879	6.42208	10.718	50s
539	11.566	112.467	103	124	12.293	0	12.293	55	10.9879	6.42208	10.718	50s
540	13.108	116.059	93	135	14.049	-90	14.049	55	10.9879	6.42208	10.718	50s
541	6.939	110.604	100.25	140	7.451	-45	7.451	55	10.9879	6.42208	10.718	50s
542	7.71	108.772	98.272	131	7.554	54.462	7.554	55	10.9879	6.42208	10.718	50s
543	10.023	88.032	57.333	136	10.24	-30.964	10.24	55	10.9879	6.42208	10.718	50s
544	10.794	120.402	79.154	149.793	11.002	-28.61	11.002	55	10.9879	6.42208	10.718	50s
545	10.794	134.748	119.426	150.367	11.449	-32.471	11.449	55	10.9879	6.42208	10.718	50s
546	11.566	138.143	108	159.918	12.664	-56.31	12.664	55	10.9879	6.42208	10.718	50s
547	10.023	115.759	100	135.5	10.278	19.983	10.278	55	10.9879	6.42208	10.718	50s
548	12.337	123.512	105.4	173	13.432	-11.31	13.432	55	10.9879	6.42208	10.718	50s
549	8.481	101.882	89.2	119	9.167	16.699	9.167	55	10.9879	6.42208	10.718	50s
550	15.421	117.408	90.091	160	16.498	25.201	16.498	55	10.9879	6.42208	10.718	50s
551	8.481	123.445	109	143.2	8.825	-84.289	8.825	55	10.9879	6.42208	10.718	50s
552	9.252	133.783	117.24	162.636	9.498	-33.69	9.498	55	10.9879	6.42208	10.718	50s
553	8.481	111.395	89	144	9.04	-119.055	9.04	55	10.9879	6.42208	10.718	50s
554	10.794	124.232	98.521	182	11.245	-38.66	11.245	55	10.9879	6.42208	10.718	50s
555	12.337	109.599	93	135.756	13.054	-42.274	13.054	55	10.9879	6.42208	10.718	50s
556	6.939	121.389	110.5	137	7.079	-82.875	7.079	55	10.9879	6.42208	10.718	50s
557	8.481	108.936	83	137	8.825	-5.711	8.825	55	10.9879	6.42208	10.718	50s
558	11.566	130.04	115.219	155	12.48	-129.289	12.48	55	10.9879	6.42208	10.718	50s
559	8.481	126.738	104.68	165	8.781	-126.87	8.781	55	10.9879	6.42208	10.718	50s
560	8.481	112.807	61.8	146.28	8.781	-36.87	8.781	55	10.9879	6.42208	10.718	50s
561	12.337	124.805	111.867	140.24	13.375	-113.199	13.375	55	10.9879	6.42208	10.718	50s
562	10.023	120.532	105.833	132.5	10.574	-94.764	10.574	55	10.9879	6.42208	10.718	50s
563	11.566	121.94	110.98	134	11.943	-53.973	11.943	55	10.9879	6.42208	10.718	50s
564	7.71	122.444	82.556	166.556	7.951	6.34	7.951	55	10.9879	6.42208	10.718	50s
565	12.337	97.033	64.667	134	13.201	-86.186	13.201	55	10.9879	6.42208	10.718	50s
566	9.252	116.351	107	131.033	9.334	-41.186	9.334	55	10.9879	6.42208	10.718	50s
567	11.566	113.6	100.75	146	12.48	-129.289	12.48	55	10.9879	6.42208	10.718	50s
568	9.252	112.373	90.678	140	9.934	-45	9.934	55	10.9879	6.42208	10.718	50s
569	7.71	114.907	85	130.951	8.284	-57.995	8.284	55	10.9879	6.42208	10.718	50s
570	7.71	112.42	102.123	122	8.284	-57.995	8.284	55	10.9879	6.42208	10.718	50s
571	11.566	131.448	94.857	178	12.418	8.13	12.418	55	10.9879	6.42208	10.718	50s
572	10.023	123.506	106.667	132.667	10.24	-30.964	10.24	55	10.9879	6.42208	10.718	50s
573	10.023	105.346	84	137.333	10.574	-48.366	10.574	55	10.9879	6.42208	10.718	50s
574	10.023	111.923	78	126	10.24	-59.036	10.24	55	10.9879	6.42208	10.718	50s
575	14.65	105.517	58.123	148	16.143	-22.38	16.143	55	10.9879	6.42208	10.718	50s
576	10.023	118.021	99.125	139	10.718	-34.992	10.718	55	10.9879	6.42208	10.718	50s
577	10.023	112.221	101.646	134	10.61	-24.444	10.61	55	10.9879	6.42208	10.718	50s
578	6.939	121.378	97	158	6.858	-129.806	6.858	55	10.9879	6.42208	10.718	50s
579	10.794	124.066	104.615	144.615	11.549	-8.746	11.549	55	10.9879	6.42208	10.718	50s
580	9.252	120.934	105.521	137	10.012	-52.125	10.012	55	10.9879	6.42208	10.718	50s
581	9.252	112.229	83	129.686	10.012	-52.125	10.012	55	10.9879	6.42208	10.718	50s
582	6.939	145.694	108	184	7.079	-29.745	7.079	55	10.9879	6.42208	10.718	50s
583	8.481	119.291	101.2	144	9.04	-60.945	9.04	55	10.9879	6.42208	10.718	50s
584	8.481	122.566	65	159	8.693	-135	8.693	55	10.9879	6.42208	10.718	50s
585	11.566	114.454	86.143	138.286	12.664	-33.69	12.664	55	10.9879	6.42208	10.718	50s
586	9.252	116.788	102	128.091	10.012	-105.255	10.012	55	10.9879	6.42208	10.718	50s
587	9.252	122.486	105.545	138	9.498	-33.69	9.498	55	10.9879	6.42208	10.718	50s
588	9.252	98.788	82.157	150	9.457	-68.199	9.457	55	10.9879	6.42208	10.718	50s
589	10.023	120.774	82.611	152	10.278	-70.017	10.278	55	10.9879	6.42208	10.718	50s
590	13.108	123.165	64	151.922	13.632	-75.069	13.632	55	10.9879	6.42208	10.718	50s
591	7.71	132.984	101	149.481	7.854	-63.435	7.854	55	10.9879	6.42208	10.718	50s
592	12.337	122.71	97.64	178	13.171	-36.87	13.171	55	10.9879	6.42208	10.718	50s
593	7.71	95.623	48	122.975	8.284	-147.995	8.284	55	10.9879	6.42208	10.718	50s
594	10.794	114.511	95.953	133.32	11.245	-128.66	11.245	55	10.9879	6.42208	10.718	50s
595	7.71	121.144	89	148.667	8.096	-77.471	8.096	55	10.9879	6.42208	10.718	50s
596	11.566	118.018	108.128	131.99	12.23	-21.038	12.23	55	10.9879	6.42208	10.718	50s
597	7.71	96.5	89	118	7.903	-90	7.903	55	10.9879	6.42208	10.718	50s
598	12.337	120.69	85.68	142	13.171	36.87	13.171	55	10.9879	6.42208	10.718	50s
599	11.566	132.527	98.281	158.388	12.48	-50.711	12.48	55	10.9879	6.42208	10.718	50s
600	8.481	113.218	94	132	9.04	-119.055	9.04	55	10.9879	6.42208	10.718	50s
601	10.023	122.141	109.667	141.667	10.682	-99.462	10.682	55	10.9879	6.42208	10.718	50s
602	7.71	107.5	85	136	8.33	-108.435	8.33	55	10.9879	6.42208	10.718	50s
603	12.337	146.197	124.458	175.031	13.403	-148.392	13.403	55	10.9879	6.42208	10.718	50s
604	7.71	107.009	102.642	118	8.284	32.005	8.284	55	10.9879	6.42208	10.718	50s
605	10.794	88.191	51.473	127.059	11.449	-57.529	11.449	55	10.9879	6.42208	10.718	50s
606	10.794	121.45	104.633	142	11.002	-28.61	11.002	55	10.9879	6.42208	10.718	50s
607	7.71	119.07	103.667	152	8.096	-49.399	8.096	55	10.9879	6.42208	10.718	50s
608	13.108	138.081	107	167.312	14.159	-119.745	14.159	55	10.9879	6.42208	10.718	50s
609	12.337	125.471	102.267	146.133	13.201	-3.814	13.201	55	10.9879	6.42208	10.718	50s
610	11.566	133.446	89.827	163.551	11.943	-53.973	11.943	55	10.9879	6.42208	10.718	50s
611	9.252	130.528	111.678	147.901	9.817	-63.435	9.817	55	10.9879	6.42208	10.718	50s
612	12.337	109.164	90.889	135	13.054	-132.274	13.054	55	10.9879	6.42208	10.718	50s
613	11.566	127.77	97	141.98	12.664	-146.31	12.664	55	10.9879	6.42208	10.718	50s
614	12.337	110.062	85	137	13.171	0	13.171	55	10.9879	6.42208	10.718	50s
615	10.794	125.664	109.769	148	11.449	-32.471	11.449	55	10.9879	6.42208	10.718	50s
616	9.252	106.551	89	118	9.334	-41.186	9.334	55	10.9879	6.42208	10.718	50s
617	9.252	141.899	122.025	181	9.934	-45	9.934	55	10.9879	6.42208	10.718	50s
618	13.108	128.095	107.141	153	13.744	-116.565	13.744	55	10.9879	6.42208	10.718	50s
619	12.337	138.339	105.444	157.778	13.054	-47.726	13.054	55	10.9879	6.42208	10.718	50s
620	12.337	115.394	105	130	13.054	-132.274	13.054	55	10.9879	6.42208	10.718	50s
621	8.481	106.891	96.2	142	9.04	-119.055	9.04	55	10.9879	6.42208	10.718	50s
622	13.879	122.333	105.588	157	15.335	13.241	15.335	55	10.9879	6.42208	10.718	50s
623	6.168	105.485	69	131.735	6.332	-146.31	6.332	55	10.9879	6.42208	10.718	50s
624	8.481	103.629	51.2	144	8.781	-53.13	8.781	55	10.9879	6.42208	10.718	50s
625	10.794	115.088	105.888	124.408	11.245	-51.34	11.245	55	10.9879	6.42208	10.718	50s
626	11.566	112.27	88.5	194	12.23	-21.038	12.23	55	10.9879	6.42208	10.718	50s
627	11.566	97.939	80.551	126	12.572	-155.225	12.572	55	10.9879	6.42208	10.718	50s
628	10.794	77.467	47.692	121	11.549	-81.254	11.549	55	10.9879	6.42208	10.718	50s
629	10.023	100.78	91	116.056	10.718	-124.992	10.718	55	10.9879	6.42208	10.718	50s
630	13.108	108.592	76	128	14.294	-42.51	14.294	55	10.9879	6.42208	10.718	50s
631	6.939	107.049	70	134	7.079	-119.745	7.079	55	10.9879	6.42208	10.718	50s
632	13.879	119.536	109.893	137	14.953	-130.236	14.953	55	10.9879	6.42208	10.718	50s
633	175143	116.667	92.148	142.85	87.15	-47.429	10.998	55	10.9879	6.42208	10.718	50s
634	4.40277e+06	13.633	19.814	17.231	1913.99	47.002	2.423	55	10.9879	6.42208	10.718	50s
636	1.10684e+08	190.545	129.455	255	48128	74.745	20.816	55	10.9879	6.42208	10.718	50s
1	11.566	146.984	119	165.832	12.23	-68.962	12.23	66	13.4753	13.955	13.171	60s
2	13.879	144.488	136.471	160	15.107	-125.538	15.107	66	13.4753	13.955	13.171	60s
3	11.566	148.286	135.286	161.857	12.418	-98.13	12.418	66	13.4753	13.955	13.171	60s
4	8.481	139.182	105	163	8.781	0	8.781	66	13.4753	13.955	13.171	60s
5	11.566	155.701	130	171.342	12.23	-21.038	12.23	66	13.4753	13.955	13.171	60s
6	9.252	146.533	134.926	154.752	10.012	-52.125	10.012	66	13.4753	13.955	13.171	60s
7	13.108	151.33	135.438	168.562	13.632	-104.931	13.632	66	13.4753	13.955	13.171	60s
8	11.566	142.286	126.857	158	12.325	-175.914	12.325	66	13.4753	13.955	13.171	60s
9	13.879	129.539	58.474	155.007	15.36	-120.964	15.36	66	13.4753	13.955	13.171	60s
10	11.566	146.651	134.163	161	12.23	-68.962	12.23	66	13.4753	13.955	13.171	60s
11	11.566	141.263	113	151.612	12.418	-45	12.418	66	13.4753	13.955	13.171	60s
12	10.794	140.349	128.089	152.396	11.813	-48.013	11.813	66	13.4753	13.955	13.171	60s
13	16.192	162.094	157.35	170.875	17.252	-104.744	17.252	66	13.4753	13.955	13.171	60s
14	14.65	148.79	136.611	162.5	15.535	-137.291	15.535	66	13.4753	13.955	13.171	60s
15	13.108	143.77	114.141	158	13.884	-124.695	13.884	66	13.4753	13.955	13.171	60s
16	10.023	146.006	118	157	10.24	30.964	10.24	66	13.4753	13.955	13.171	60s
17	13.879	149.024	132.391	159.931	14.614	-122.735	14.614	66	13.4753	13.955	13.171	60s
18	13.108	159.705	135.242	178.844	14.402	52.431	14.402	66	13.4753	13.955	13.171	60s
19	13.108	159.574	141.25	176	14.482	-104.036	14.482	66	13.4753	13.955	13.171	60s
20	10.023	159.115	125	171.444	10.278	-109.983	10.278	66	13.4753	13.955	13.171	60s
21	11.566	163.45	128	177.347	11.943	17.103	11.943	66	13.4753	13.955	13.171	60s
22	17.734	161.812	143	175.107	18.955	13.392	18.955	66	13.4753	13.955	13.171	60s
23	14.65	135.046	97.37	155.889	15.83	33.69	15.83	66	13.4753	13.955	13.171	60s
24	12.337	154.694	131.667	186	13.375	-23.199	13.375	66	13.4753	13.955	13.171	60s
25	10.794	145.264	114.876	163.538	11.781	26.565	11.781	66	13.4753	13.955	13.171	60s
26	13.879	141.222	128.353	166	14.953	176.634	14.953	66	13.4753	13.955	13.171	60s
27	10.023	154.917	134.333	172.5	10.574	138.366	10.574	66	13.4753	13.955	13.171	60s
28	6.939	128.333	88	152	7.025	0	7.025	66	13.4753	13.955	13.171	60s
29	9.252	155.638	132	164.76	9.334	-48.814	9.334	66	13.4753	13.955	13.171	60s
30	10.023	146.006	132	168	10.24	-120.964	10.24	66	13.4753	13.955	13.171	60s
31	10.794	134.851	117.811	142.793	11.002	-118.61	11.002	66	13.4753	13.955	13.171	60s
32	13.879	130.187	113.63	143.478	15.107	35.538	15.107	66	13.4753	13.955	13.171	60s
33	16.192	148.118	130	157.36	17.562	53.13	17.562	66	13.4753	13.955	13.171	60s
34	12.337	131.312	110.053	147.12	13.375	66.801	13.375	66	13.4753	13.955	13.171	60s
35	8.481	150.064	134	155	8.825	-95.711	8.825	66	13.4753	13.955	13.171	60s
36	16.963	133.536	115.367	162.132	18.102	129.094	18.102	66	13.4753	13.955	13.171	60s
37	8.481	116.064	106.4	137	9.167	-73.301	9.167	66	13.4753	13.955	13.171	60s
38	11.566	129.914	106	149.02	11.943	36.027	11.943	66	13.4753	13.955	13.171	60s
39	16.963	133.366	71.762	167.796	18.272	-35.218	18.272	66	13.4753	13.955	13.171	60s
40	10.794	145.141	129	166.68	11.449	-122.471	11.449	66	13.4753	13.955	13.171	60s
41	9.252	129.029	108	148.603	9.934	45	9.934	66	13.4753	13.955	13.171	60s
42	10.023	117.859	94	138	10.278	-19.983	10.278	66	13.4753	13.955	13.171	60s
43	10.794	127.14	105.373	157	11.002	-61.39	11.002	66	13.4753	13.955	13.171	60s
44	13.879	146.991	105.266	174.066	14.535	-25.017	14.535	66	13.4753	13.955	13.171	60s
45	11.566	119.395	83.429	158	12.199	30.256	12.199	66	13.4753	13.955	13.171	60s
46	14.65	111.678	85.796	144.778	16.143	-135	16.143	66	13.4753	13.955	13.171	60s
47	11.566	147.471	132.214	164.5	12.325	4.086	12.325	66	13.4753	13.955	13.171	60s
48	13.879	141.965	119.945	159.803	15.36	30.964	15.36	66	13.4753	13.955	13.171	60s
49	9.252	127.645	86.248	153.843	10.012	127.875	10.012	66	13.4753	13.955	13.171	60s
50	10.794	140.109	88	170.065	11.415	-22.62	11.415	66	13.4753	13.955	13.171	60s
51	10.023	114.962	83.125	149.069	10.61	24.444	10.61	66	13.4753	13.955	13.171	60s
52	9.252	132.455	105	159.025	9.498	-56.31	9.498	66	13.4753	13.955	13.171	60s
53	13.879	145.286	122	163.917	14.535	64.983	14.535	66	13.4753	13.955	13.171	60s
54	11.566	138.755	122.75	151.939	12.48	-50.711	12.48	66	13.4753	13.955	13.171	60s
55	14.65	146.874	101.444	173.333	15.83	33.69	15.83	66	13.4753	13.955	13.171	60s
56	15.421	149.204	140.053	167.471	17.049	-55.491	17.049	66	13.4753	13.955	13.171	60s
57	11.566	150.487	134	170.449	12.664	56.31	12.664	66	13.4753	13.955	13.171	60s
58	13.108	142.529	114.75	167	14.159	172.875	14.159	66	13.4753	13.955	13.171	60s
59	12.337	143.929	125.6	168.533	13.288	-7.595	13.288	66	13.4753	13.955	13.171	60s
60	16.963	145.638	137.163	163	18.335	16.699	18.335	66	13.4753	13.955	13.171	60s
61	17.734	154.259	136.727	194	19.497	7.765	19.497	66	13.4753	13.955	13.171	60s
62	6.939	151.347	131	165.25	7.079	-97.125	7.079	66	13.4753	13.955	13.171	60s
63	13.108	150.351	136.625	163	13.716	39.806	13.716	66	13.4753	13.955	13.171	60s
64	11.566	155.397	139	171.776	12.572	114.775	12.572	66	13.4753	13.955	13.171	60s
65	10.794	150.126	133.769	184	11.715	77.005	11.715	66	13.4753	13.955	13.171	60s
66	10.794	152.286	141.077	165	11.549	171.254	11.549	66	13.4753	13.955	13.171	60s
67	10.794	145.904	133.402	152.32	11.002	-61.39	11.002	66	13.4753	13.955	13.171	60s
68	10.794	121.621	96	148.769	11.549	81.254	11.549	66	13.4753	13.955	13.171	60s
69	13.879	103.942	60.516	154	14.614	-147.265	14.614	66	13.4753	13.955	13.171	60s
70	11.566	133.269	107	154	12.572	-24.775	12.572	66	13.4753	13.955	13.171	60s
71	8.481	127.836	98.8	157.1	8.825	-5.711	8.825	66	13.4753	13.955	13.171	60s
72	8.481	151.153	133.96	161.44	8.781	36.87	8.781	66	13.4753	13.955	13.171	60s
73	20.047	128.879	73.205	163.824	22.162	-33.69	22.162	66	13.4753	13.955	13.171	60s
74	14.65	155.924	141.481	170.481	16.191	49.399	16.191	66	13.4753	13.955	13.171	60s
75	15.421	140.226	123.097	151.623	16.568	-32.005	16.568	66	13.4753	13.955	13.171	60s
76	12.337	149.293	136	189	13.171	-36.87	13.171	66	13.4753	13.955	13.171	60s
77	11.566	130.035	79.133	168.031	11.943	36.027	11.943	66	13.4753	13.955	13.171	60s
78	11.566	131.231	70.082	168.204	12.664	-33.69	12.664	66	13.4753	13.955	13.171	60s
79	11.566	146.634	130	157.714	12.664	33.69	12.664	66	13.4753	13.955	13.171	60s
80	10.794	110.868	80	143.692	11.715	-102.995	11.715	66	13.4753	13.955	13.171	60s
81	11.566	158.186	137	181	12.664	33.69	12.664	66	13.4753	13.955	13.171	60s
82	10.023	147.372	131	164	10.682	9.462	10.682	66	13.4753	13.955	13.171	60s
83	13.108	141.735	119.875	162	14.159	-82.875	14.159	66	13.4753	13.955	13.171	60s
84	7.71	116.178	76.444	156	7.951	-96.34	7.951	66	13.4753	13.955	13.171	60s
85	10.794	144.54	116.604	160.763	11.245	51.34	11.245	66	13.4753	13.955	13.171	60s
86	16.192	114.363	72.1	151.76	17.296	113.962	17.296	66	13.4753	13.955	13.171	60s
87	10.023	151.981	140.75	164.5	10.861	75.964	10.861	66	13.4753	13.955	13.171	60s
88	16.192	118.625	79.545	140.445	17.496	17.526	17.496	66	13.4753	13.955	13.171	60s
89	7.71	140.556	126	159.222	8.096	-77.471	8.096	66	13.4753	13.955	13.171	60s
90	12.337	142.028	124.889	161	13.054	-109.654	13.054	66	13.4753	13.955	13.171	60s
91	10.794	136.231	85.923	157.462	11.715	-77.005	11.715	66	13.4753	13.955	13.171	60s
92	8.481	145.091	131	162	8.781	0	8.781	66	13.4753	13.955	13.171	60s
93	10.794	150.139	142.361	167	11.245	-38.66	11.245	66	13.4753	13.955	13.171	60s
94	10.023	153.91	138	166.333	10.574	41.634	10.574	66	13.4753	13.955	13.171	60s
95	13.108	106.608	64	147	14.294	47.49	14.294	66	13.4753	13.955	13.171	60s
96	11.566	149.854	135	168	12.664	33.69	12.664	66	13.4753	13.955	13.171	60s
97	12.337	136.938	93.022	174	13.054	42.274	13.054	66	13.4753	13.955	13.171	60s
98	9.252	158.798	132	174.669	9.817	-26.565	9.817	66	13.4753	13.955	13.171	60s
99	11.566	124.471	93.143	148.857	12.199	30.256	12.199	66	13.4753	13.955	13.171	60s
100	10.794	157.424	131.562	183	11.245	38.66	11.245	66	13.4753	13.955	13.171	60s
101	9.252	130.591	74.661	189	9.457	-68.199	9.457	66	13.4753	13.955	13.171	60s
102	10.794	150.775	107	173.154	11.176	-135	11.176	66	13.4753	13.955	13.171	60s
103	9.252	155.179	130	176.504	9.334	-48.814	9.334	66	13.4753	13.955	13.171	60s
104	10.794	139.648	97.911	169.142	11.415	22.62	11.415	66	13.4753	13.955	13.171	60s
105	9.252	150.369	137.372	164.959	10.012	37.875	10.012	66	13.4753	13.955	13.171	60s
106	13.879	160.473	137	181.038	15.36	30.964	15.36	66	13.4753	13.955	13.171	60s
107	11.566	165.652	147.571	182	12.199	30.256	12.199	66	13.4753	13.955	13.171	60s
108	9.252	145.947	123.636	165.182	9.699	-5.194	9.699	66	13.4753	13.955	13.171	60s
109	9.252	158.22	105	183.545	9.699	-84.806	9.699	66	13.4753	13.955	13.171	60s
110	8.481	157.559	144	172.5	9.04	-60.945	9.04	66	13.4753	13.955	13.171	60s
111	7.71	154.096	135.519	171.667	8.096	40.601	8.096	66	13.4753	13.955	13.171	60s
112	10.023	151.436	130.667	185	10.574	-48.366	10.574	66	13.4753	13.955	13.171	60s
113	10.023	129.974	101	143.333	10.682	-80.538	10.682	66	13.4753	13.955	13.171	60s
114	9.252	158.338	141	174	9.498	33.69	9.498	66	13.4753	13.955	13.171	60s
115	9.252	138.757	74	165	9.498	-56.31	9.498	66	13.4753	13.955	13.171	60s
116	6.168	152.25	143	163	6.147	0	6.147	66	13.4753	13.955	13.171	60s
117	11.566	128.873	67.5	166.184	11.943	53.973	11.943	66	13.4753	13.955	13.171	60s
118	7.71	133	127	145	7.903	0	7.903	66	13.4753	13.955	13.171	60s
119	6.939	148.292	138.562	154.188	7.451	-45	7.451	66	13.4753	13.955	13.171	60s
120	10.794	154.288	138.97	177	11.813	41.987	11.813	66	13.4753	13.955	13.171	60s
121	18.505	152.078	118.348	197	20.215	-177.51	20.215	66	13.4753	13.955	13.171	60s
122	13.108	107.294	62	158	14.049	0	14.049	66	13.4753	13.955	13.171	60s
123	9.252	151.418	133	164.57	9.498	-56.31	9.498	66	13.4753	13.955	13.171	60s
124	10.794	153.892	133.935	172.497	11.107	-18.435	11.107	66	13.4753	13.955	13.171	60s
125	15.421	160.203	142.316	180.474	16.707	3.013	16.707	66	13.4753	13.955	13.171	60s
126	19.276	168.32	149	183	21.074	0	21.074	66	13.4753	13.955	13.171	60s
127	10.794	119.87	75	179	11.107	18.435	11.107	66	13.4753	13.955	13.171	60s
128	13.108	147.162	120.5	167	14.482	-104.036	14.482	66	13.4753	13.955	13.171	60s
129	10.794	132.446	98.467	166.426	11.002	28.61	11.002	66	13.4753	13.955	13.171	60s
130	11.566	156.924	130.857	180.429	12.418	-81.87	12.418	66	13.4753	13.955	13.171	60s
131	9.252	153.719	143.215	180	10.012	-52.125	10.012	66	13.4753	13.955	13.171	60s
132	7.71	151.886	137.321	165.667	7.854	26.565	7.854	66	13.4753	13.955	13.171	60s
133	9.252	153.737	136	169.777	9.934	45	9.934	66	13.4753	13.955	13.171	60s
134	6.939	125.556	96	149	7.025	0	7.025	66	13.4753	13.955	13.171	60s
135	7.71	148.348	135	157.741	8.096	49.399	8.096	66	13.4753	13.955	13.171	60s
136	10.794	164.473	153.846	172.538	11.715	-102.995	11.715	66	13.4753	13.955	13.171	60s
137	13.108	145.629	125.5	162	14.077	-86.424	14.077	66	13.4753	13.955	13.171	60s
138	12.337	161.087	150	177	13.432	-78.69	13.432	66	13.4753	13.955	13.171	60s
139	9.252	144.765	119.182	163.909	10.012	-74.745	10.012	66	13.4753	13.955	13.171	60s
140	16.963	159.545	140	175	18.44	0	18.44	66	13.4753	13.955	13.171	60s
141	13.879	162.078	121.118	180.471	14.953	-86.634	14.953	66	13.4753	13.955	13.171	60s
142	12.337	157.602	146	168.013	12.785	-15.945	12.785	66	13.4753	13.955	13.171	60s
143	12.337	163.481	134.933	179.622	13.054	-47.726	13.054	66	13.4753	13.955	13.171	60s
144	10.023	160.365	134	173.5	10.861	14.036	10.861	66	13.4753	13.955	13.171	60s
145	13.108	141.124	130.844	149.977	14.186	-158.199	14.186	66	13.4753	13.955	13.171	60s
146	19.276	141.93	93	158.167	21.256	-38.29	21.256	66	13.4753	13.955	13.171	60s
147	14.65	154.496	124	167.148	15.708	-26.565	15.708	66	13.4753	13.955	13.171	60s
148	9.252	143.551	125	154.306	10.012	-142.125	10.012	66	13.4753	13.955	13.171	60s
149	10.794	153.038	143.704	169.03	11.781	-26.565	11.781	66	13.4753	13.955	13.171	60s
150	9.252	133.178	83	152.835	9.334	-131.186	9.334	66	13.4753	13.955	13.171	60s
151	9.252	146.988	129	157.587	10.012	37.875	10.012	66	13.4753	13.955	13.171	60s
152	7.71	147.169	124	164.123	7.554	54.462	7.554	66	13.4753	13.955	13.171	60s
153	18.505	111.01	63.285	139.233	20.215	-34.38	20.215	66	13.4753	13.955	13.171	60s
154	14.65	136.561	116.889	155	16.12	-119.358	16.12	66	13.4753	13.955	13.171	60s
155	13.108	142.897	120.625	165.008	13.744	-63.435	13.744	66	13.4753	13.955	13.171	60s
156	11.566	147.181	127	166.286	12.199	-59.744	12.199	66	13.4753	13.955	13.171	60s
157	14.65	147.143	132.333	155.778	16.12	-29.358	16.12	66	13.4753	13.955	13.171	60s
158	16.192	148.526	123	167.7	17.758	-8.531	17.758	66	13.4753	13.955	13.171	60s
159	10.023	133.509	119.556	153.361	10.278	-109.983	10.278	66	13.4753	13.955	13.171	60s
160	10.794	126.041	89.03	156.491	11.245	-141.34	11.245	66	13.4753	13.955	13.171	60s
161	10.794	157.171	138	170.704	11.781	-116.565	11.781	66	13.4753	13.955	13.171	60s
162	8.481	135.52	122.56	147.2	8.781	-53.13	8.781	66	13.4753	13.955	13.171	60s
163	10.023	124.714	116.222	146	10.718	-124.992	10.718	66	13.4753	13.955	13.171	60s
164	13.108	146.733	124	165.688	13.632	-104.931	13.632	66	13.4753	13.955	13.171	60s
165	11.566	124.785	89.908	151.265	11.943	36.027	11.943	66	13.4753	13.955	13.171	60s
166	12.337	138.067	91	166.333	13.201	-3.814	13.201	66	13.4753	13.955	13.171	60s
167	11.566	135.029	124.429	158.571	12.572	-77.905	12.572	66	13.4753	13.955	13.171	60s
168	12.337	139.905	107.08	158.6	13.171	-53.13	13.171	66	13.4753	13.955	13.171	60s
169	13.108	141.933	96	161.5	14.402	-127.569	14.402	66	13.4753	13.955	13.171	60s
170	15.421	143.988	134.199	156.363	16.568	-32.005	16.568	66	13.4753	13.955	13.171	60s
171	14.65	141.456	126	151.333	16.024	-80.538	16.024	66	13.4753	13.955	13.171	60s
172	9.252	137.433	110	149.405	9.934	-45	9.934	66	13.4753	13.955	13.171	60s
173	10.794	108.708	70.408	146	11.245	-51.34	11.245	66	13.4753	13.955	13.171	60s
174	13.879	120.579	102.692	128	14.535	-64.983	14.535	66	13.4753	13.955	13.171	60s
175	10.023	157.429	139	171	10.718	34.992	10.718	66	13.4753	13.955	13.171	60s
176	9.252	142.641	130.521	155.256	10.012	52.125	10.012	66	13.4753	13.955	13.171	60s
177	13.879	127.209	94.249	146.834	14.614	-32.735	14.614	66	13.4753	13.955	13.171	60s
178	9.252	150.501	121	158.612	10.012	-37.875	10.012	66	13.4753	13.955	13.171	60s
179	15.421	148.885	128.942	160.147	16.959	-158.749	16.959	66	13.4753	13.955	13.171	60s
180	16.963	131.532	105	152.429	18.017	-136.975	18.017	66	13.4753	13.955	13.171	60s
181	14.65	147.641	110.889	173	16.191	-130.601	16.191	66	13.4753	13.955	13.171	60s
182	16.192	127.725	71.92	163.56	17.496	-107.526	17.496	66	13.4753	13.955	13.171	60s
183	13.108	140.588	113	171	14.482	-104.036	14.482	66	13.4753	13.955	13.171	60s
184	13.879	138.023	128.765	153	14.953	-86.634	14.953	66	13.4753	13.955	13.171	60s
185	11.566	131.333	114.286	154	12.199	30.256	12.199	66	13.4753	13.955	13.171	60s
186	13.108	142.409	127	163.133	13.744	26.565	13.744	66	13.4753	13.955	13.171	60s
187	13.108	128.632	119	136.375	13.716	-50.194	13.716	66	13.4753	13.955	13.171	60s
188	14.65	142.814	91	159.006	15.634	-128.157	15.634	66	13.4753	13.955	13.171	60s
189	11.566	109.113	80.25	125.27	12.48	-50.711	12.48	66	13.4753	13.955	13.171	60s
190	7.71	130.085	104	157.667	8.096	-40.601	8.096	66	13.4753	13.955	13.171	60s
191	9.252	129.989	69.14	158.017	9.334	-48.814	9.334	66	13.4753	13.955	13.171	60s
192	11.566	132.657	110	152.643	12.325	-85.914	12.325	66	13.4753	13.955	13.171	60s
193	10.794	143.929	117	169.615	11.549	-98.746	11.549	66	13.4753	13.955	13.171	60s
194	12.337	104.785	67.2	128.16	13.171	-36.87	13.171	66	13.4753	13.955	13.171	60s
195	8.481	125.109	106	146	8.825	-95.711	8.825	66	13.4753	13.955	13.171	60s
196	12.337	126.637	108.72	171	13.171	-36.87	13.171	66	13.4753	13.955	13.171	60s
197	10.794	123.155	76	147.621	11.813	-41.987	11.813	66	13.4753	13.955	13.171	60s
198	7.71	121.374	73	150.568	7.554	-54.462	7.554	66	13.4753	13.955	13.171	60s
199	13.108	93.686	66.797	124	13.884	18.435	13.884	66	13.4753	13.955	13.171	60s
200	17.734	123.391	75	143	19.318	0	19.318	66	13.4753	13.955	13.171	60s
201	12.337	113.744	87	157.44	13.403	-31.608	13.403	66	13.4753	13.955	13.171	60s
202	16.963	129.65	104	157.646	18.523	148.57	18.523	66	13.4753	13.955	13.171	60s
203	16.963	142.298	112	153.685	18.102	50.906	18.102	66	13.4753	13.955	13.171	60s
204	15.421	140.393	126.133	155.85	16.333	-126.254	16.333	66	13.4753	13.955	13.171	60s
205	15.421	132.35	105	162	16.684	0	16.684	66	13.4753	13.955	13.171	60s
206	13.108	145.651	81	164.891	13.884	18.435	13.884	66	13.4753	13.955	13.171	60s
207	10.023	150.038	120	167	10.861	-104.036	10.861	66	13.4753	13.955	13.171	60s
208	13.108	122.967	62	155.688	13.716	-39.806	13.716	66	13.4753	13.955	13.171	60s
209	15.421	128.1	114	142	16.684	0	16.684	66	13.4753	13.955	13.171	60s
210	11.566	125.248	80.714	153.571	12.418	-81.87	12.418	66	13.4753	13.955	13.171	60s
211	13.879	154.923	136	161.606	14.953	-139.764	14.953	66	13.4753	13.955	13.171	60s
212	13.108	152.199	99.859	176.5	14.294	-42.51	14.294	66	13.4753	13.955	13.171	60s
213	12.337	115.18	77	168.987	13.403	-121.608	13.403	66	13.4753	13.955	13.171	60s
214	13.879	156.261	141	166.353	14.953	-3.366	14.953	66	13.4753	13.955	13.171	60s
215	11.566	127.849	87	151.224	12.664	-56.31	12.664	66	13.4753	13.955	13.171	60s
216	13.108	153.175	146.875	162.281	13.716	-39.806	13.716	66	13.4753	13.955	13.171	60s
217	10.023	150.532	121	169	10.574	-48.366	10.574	66	13.4753	13.955	13.171	60s
218	9.252	134.886	93.562	174	9.934	-135	9.934	66	13.4753	13.955	13.171	60s
219	10.794	152.2	129.243	170.769	11.002	-28.61	11.002	66	13.4753	13.955	13.171	60s
220	8.481	148.923	127.8	169.75	9.04	-60.945	9.04	66	13.4753	13.955	13.171	60s
221	13.108	158.735	139.5	175.5	14.482	14.036	14.482	66	13.4753	13.955	13.171	60s
222	12.337	157.28	134.44	182.68	13.171	36.87	13.171	66	13.4753	13.955	13.171	60s
223	12.337	149.839	110	169.604	13.403	-31.608	13.403	66	13.4753	13.955	13.171	60s
224	18.505	133.414	64.943	180	20.062	23.199	20.062	66	13.4753	13.955	13.171	60s
225	13.879	135.227	119.924	148.242	15.36	-30.964	15.36	66	13.4753	13.955	13.171	60s
226	13.879	128.284	83	160.529	15.107	-35.538	15.107	66	13.4753	13.955	13.171	60s
227	22.36	148.833	131.786	165	24.398	-120.256	24.398	66	13.4753	13.955	13.171	60s
228	13.879	138.438	124.616	149.336	14.535	-25.017	14.535	66	13.4753	13.955	13.171	60s
229	16.192	145.21	132.99	160	17.671	-63.435	17.671	66	13.4753	13.955	13.171	60s
230	10.023	136.423	123	149.667	10.574	41.634	10.574	66	13.4753	13.955	13.171	60s
231	13.879	134.543	115.035	153.73	15.005	-69.444	15.005	66	13.4753	13.955	13.171	60s
232	13.879	115.667	83	156	14.927	0	14.927	66	13.4753	13.955	13.171	60s
233	10.794	128.721	109	141.769	11.176	-45	11.176	66	13.4753	13.955	13.171	60s
234	13.108	123.989	109.5	140.188	14.159	29.745	14.159	66	13.4753	13.955	13.171	60s
235	15.421	125.626	85.579	159.105	16.89	8.973	16.89	66	13.4753	13.955	13.171	60s
236	8.481	126.822	94.2	190	8.648	23.962	8.648	66	13.4753	13.955	13.171	60s
237	11.566	136.41	112.796	163.735	12.664	-56.31	12.664	66	13.4753	13.955	13.171	60s
238	21.589	131.749	111.914	148.333	23.562	-63.435	23.562	66	13.4753	13.955	13.171	60s
239	17.734	135.883	114	158	19.497	-82.235	19.497	66	13.4753	13.955	13.171	60s
240	13.108	151.882	110	173	14.049	-90	14.049	66	13.4753	13.955	13.171	60s
241	14.65	153.038	79.333	176	15.83	-93.18	15.83	66	13.4753	13.955	13.171	60s
242	10.794	144.765	134.018	161	11.415	22.62	11.415	66	13.4753	13.955	13.171	60s
243	10.023	129.145	100.75	153	10.61	-24.444	10.61	66	13.4753	13.955	13.171	60s
244	13.108	134.55	101.797	175.75	14.402	-52.431	14.402	66	13.4753	13.955	13.171	60s
245	12.337	148.654	116	170.889	13.054	-19.654	13.054	66	13.4753	13.955	13.171	60s
246	12.337	152.319	120	165.2	13.054	-132.274	13.054	66	13.4753	13.955	13.171	60s
247	9.252	142.468	111.975	165.736	9.934	45	9.934	66	13.4753	13.955	13.171	60s
248	13.879	137.088	107.588	170	15.158	-79.992	15.158	66	13.4753	13.955	13.171	60s
249	11.566	124.252	104.286	165	12.572	-12.095	12.572	66	13.4753	13.955	13.171	60s
250	14.65	151.683	136.222	170.259	15.56	-106.39	15.56	66	13.4753	13.955	13.171	60s
251	10.794	140.187	130.74	151	11.449	-57.529	11.449	66	13.4753	13.955	13.171	60s
252	12.337	153.642	103.933	169.4	13.288	7.595	13.288	66	13.4753	13.955	13.171	60s
253	16.192	133.725	93.98	167.17	17.385	-45	17.385	66	13.4753	13.955	13.171	60s
254	15.421	162.723	145	178.598	16.568	-122.005	16.568	66	13.4753	13.955	13.171	60s
255	10.794	144.039	117	192	11.449	57.529	11.449	66	13.4753	13.955	13.171	60s
256	16.192	146.787	131	159	17.562	-126.87	17.562	66	13.4753	13.955	13.171	60s
257	22.36	148.98	84.046	170.633	24.461	21.038	24.461	66	13.4753	13.955	13.171	60s
258	28.528	149.192	131.889	167	31.66	3.18	31.66	66	13.4753	13.955	13.171	60s
259	21.589	124.469	58.171	174	23.887	-53.973	23.887	66	13.4753	13.955	13.171	60s
260	16.192	120.518	65.44	176	17.562	-36.87	17.562	66	13.4753	13.955	13.171	60s
261	13.879	145.084	131.325	154	15.107	35.538	15.107	66	13.4753	13.955	13.171	60s
262	13.879	151.686	129.287	173.173	15.107	-125.538	15.107	66	13.4753	13.955	13.171	60s
263	23.902	152.208	65.4	183.08	26.343	36.87	26.343	66	13.4753	13.955	13.171	60s
264	21.589	147.408	122	157	23.43	-77.005	23.43	66	13.4753	13.955	13.171	60s
265	18.505	139.333	115.026	160.913	20.555	-109.983	20.555	66	13.4753	13.955	13.171	60s
266	16.963	140.799	122.048	151	18.668	-41.186	18.668	66	13.4753	13.955	13.171	60s
267	16.192	140.114	109	178.44	17.296	-113.962	17.296	66	13.4753	13.955	13.171	60s
268	18.505	131.307	72.592	173.998	20.48	-120.964	20.48	66	13.4753	13.955	13.171	60s
269	15.421	139.473	113.828	164.404	16.568	-32.005	16.568	66	13.4753	13.955	13.171	60s
270	17.734	114.312	79.678	135.405	19.635	-63.435	19.635	66	13.4753	13.955	13.171	60s
271	13.108	134.059	85	168	14.482	-75.964	14.482	66	13.4753	13.955	13.171	60s
272	16.192	129.95	86	167.12	17.562	-36.87	17.562	66	13.4753	13.955	13.171	60s
273	16.192	148.857	121	173	17.562	180	17.562	66	13.4753	13.955	13.171	60s
274	21.589	142.288	125	182	23.627	-138.013	23.627	66	13.4753	13.955	13.171	60s
275	24.673	148.982	102.234	171.874	27.488	-116.565	27.488	66	13.4753	13.955	13.171	60s
276	17.734	147.834	123.364	174.545	19.635	-79.695	19.635	66	13.4753	13.955	13.171	60s
277	16.192	129.11	57.08	164	17.562	53.13	17.562	66	13.4753	13.955	13.171	60s
278	10.023	113.59	65	162	10.682	-80.538	10.682	66	13.4753	13.955	13.171	60s
279	11.566	148.422	114	205	12.664	-56.31	12.664	66	13.4753	13.955	13.171	60s
280	23.131	147.653	131.99	162.276	25.328	-123.69	25.328	66	13.4753	13.955	13.171	60s
281	11.566	142.218	134	173	12.664	-123.69	12.664	66	13.4753	13.955	13.171	60s
282	10.794	145.123	120.053	163.467	11.245	-38.66	11.245	66	13.4753	13.955	13.171	60s
283	13.879	137.235	129.294	153.602	15.107	-54.462	15.107	66	13.4753	13.955	13.171	60s
284	13.108	113.765	62	139	14.049	0	14.049	66	13.4753	13.955	13.171	60s
285	17.734	147.433	123	164.463	18.996	56.31	18.996	66	13.4753	13.955	13.171	60s
286	18.505	116.383	54.221	156.095	20.48	30.964	20.48	66	13.4753	13.955	13.171	60s
287	17.734	136.372	120.091	170	19.635	-100.305	19.635	66	13.4753	13.955	13.171	60s
288	17.734	129.723	93	157.463	18.996	-146.31	18.996	66	13.4753	13.955	13.171	60s
289	10.023	139.308	111	158	10.537	-90	10.537	66	13.4753	13.955	13.171	60s
290	10.794	150.197	138	163.929	11.245	-128.66	11.245	66	13.4753	13.955	13.171	60s
291	9.252	138.177	127.372	145.826	9.934	-135	9.934	66	13.4753	13.955	13.171	60s
292	10.794	112.076	93.26	130.402	11.245	-38.66	11.245	66	13.4753	13.955	13.171	60s
293	13.108	143.353	135	159	14.049	0	14.049	66	13.4753	13.955	13.171	60s
294	11.566	127.624	117.163	137.898	12.664	-33.69	12.664	66	13.4753	13.955	13.171	60s
295	13.879	145.687	130.19	184	15.107	-125.538	15.107	66	13.4753	13.955	13.171	60s
296	14.65	144.834	130.333	185	16.191	-49.399	16.191	66	13.4753	13.955	13.171	60s
297	13.108	126.765	62	153	14.049	-90	14.049	66	13.4753	13.955	13.171	60s
298	24.673	149.848	127.627	168.747	27.488	-116.565	27.488	66	13.4753	13.955	13.171	60s
299	19.276	150.27	132.75	184.333	21.147	-131.634	21.147	66	13.4753	13.955	13.171	60s
300	13.879	133.236	97.048	172.585	14.902	-45	14.902	66	13.4753	13.955	13.171	60s
301	16.192	138.985	121.5	157.5	17.296	-113.962	17.296	66	13.4753	13.955	13.171	60s
302	13.879	143.329	106.27	196.969	15.107	-35.538	15.107	66	13.4753	13.955	13.171	60s
303	16.192	154.834	140.79	174.92	17.385	-135	17.385	66	13.4753	13.955	13.171	60s
304	13.879	134.092	52.522	166.979	15.107	35.538	15.107	66	13.4753	13.955	13.171	60s
305	13.108	155.272	139	168	14.159	-82.875	14.159	66	13.4753	13.955	13.171	60s
306	14.65	138.464	103	168	16.191	-130.601	16.191	66	13.4753	13.955	13.171	60s
307	12.337	160.317	149.556	171.089	12.785	-74.055	12.785	66	13.4753	13.955	13.171	60s
308	13.879	155.107	134	168.785	15.107	-54.462	15.107	66	13.4753	13.955	13.171	60s
309	18.505	125.332	102	132.127	20.555	-70.017	20.555	66	13.4753	13.955	13.171	60s
310	23.131	129.154	93.113	180.74	25.328	-33.69	25.328	66	13.4753	13.955	13.171	60s
311	13.879	148.757	135	156.488	15.107	-54.462	15.107	66	13.4753	13.955	13.171	60s
312	14.65	142.731	86.667	196	16.191	-130.601	16.191	66	13.4753	13.955	13.171	60s
313	12.87	140.552	113.18	163.035	13.82	-35.691	13.82	66	13.4753	13.955	13.171	60s
314	3.495	13.436	23.749	12.857	3.973	68.318	3.973	66	13.4753	13.955	13.171	60s
315	6.168	93.686	52.522	124	6.147	-177.51	6.147	66	13.4753	13.955	13.171	60s
316	28.528	168.32	157.35	205	31.66	180	31.66	66	13.4753	13.955	13.171	60s
1	12.337	139.703	126	151	13.054	-19.654	13.054	62	12.7977	9.86503	12.418	60s
2	9.252	147.471	142.785	152.884	9.498	-123.69	9.498	62	12.7977	9.86503	12.418	60s
3	9.252	137.962	119.182	151	10.012	-105.255	10.012	62	12.7977	9.86503	12.418	60s
4	15.421	152.416	121	169	16.568	57.995	16.568	62	12.7977	9.86503	12.418	60s
5	5.397	101.524	75.167	138	5.622	-51.34	5.622	62	12.7977	9.86503	12.418	60s
6	10.023	123.615	77	182	10.537	-90	10.537	62	12.7977	9.86503	12.418	60s
7	6.939	137.365	100.234	161.703	6.687	23.199	6.687	62	12.7977	9.86503	12.418	60s
8	6.939	143.556	134.344	166	6.858	-39.806	6.858	62	12.7977	9.86503	12.418	60s
9	12.337	147.727	126	195	12.785	-164.055	12.785	62	12.7977	9.86503	12.418	60s
10	12.337	133.77	98.64	151.36	13.171	-143.13	13.171	62	12.7977	9.86503	12.418	60s
11	11.566	138.416	129.531	158	12.48	50.711	12.48	62	12.7977	9.86503	12.418	60s
12	16.192	160.381	143	172	17.562	-90	17.562	62	12.7977	9.86503	12.418	60s
13	13.108	148.996	132.375	176	13.884	-55.305	13.884	62	12.7977	9.86503	12.418	60s
14	10.794	147.552	130.201	156	11.245	51.34	11.245	62	12.7977	9.86503	12.418	60s
15	11.566	145.599	132.602	158	11.943	-53.973	11.943	62	12.7977	9.86503	12.418	60s
16	10.023	152.828	138.958	160	10.718	-124.992	10.718	62	12.7977	9.86503	12.418	60s
17	10.794	148.694	139	162.018	11.813	41.987	11.813	62	12.7977	9.86503	12.418	60s
18	9.252	138.977	98	187.091	9.817	79.695	9.817	62	12.7977	9.86503	12.418	60s
19	10.794	152.927	131.675	170.947	11.781	-63.435	11.781	62	12.7977	9.86503	12.418	60s
20	9.252	136.642	85.017	166.909	9.817	-26.565	9.817	62	12.7977	9.86503	12.418	60s
21	10.794	152.5	135	171	11.415	0	11.415	62	12.7977	9.86503	12.418	60s
22	10.023	151.872	139.667	158.167	10.682	-99.462	10.682	62	12.7977	9.86503	12.418	60s
23	15.421	103.687	66.105	131	17.049	11.889	17.049	62	12.7977	9.86503	12.418	60s
24	16.963	140.483	90.612	170	18.081	-29.055	18.081	62	12.7977	9.86503	12.418	60s
25	13.108	139.022	131.5	145.828	13.632	-75.069	13.632	62	12.7977	9.86503	12.418	60s
26	13.879	130.89	81.038	156	15.36	-30.964	15.36	62	12.7977	9.86503	12.418	60s
27	11.566	124.448	96.286	160	12.418	-8.13	12.418	62	12.7977	9.86503	12.418	60s
28	13.108	108.818	69.562	132.594	14.402	37.569	14.402	62	12.7977	9.86503	12.418	60s
29	12.337	156.814	119.884	178.249	12.965	28.301	12.965	62	12.7977	9.86503	12.418	60s
30	15.421	143.59	106.529	160.632	17.049	-124.509	17.049	62	12.7977	9.86503	12.418	60s
31	10.794	128.741	86.473	168	11.107	18.435	11.107	62	12.7977	9.86503	12.418	60s
32	13.108	153.737	142.25	179	13.884	-124.695	13.884	62	12.7977	9.86503	12.418	60s
33	13.879	150.643	145.9	159.886	14.953	-40.236	14.953	62	12.7977	9.86503	12.418	60s
34	14.65	134.534	123.432	156.404	15.56	-16.39	15.56	62	12.7977	9.86503	12.418	60s
35	14.65	113.932	79.111	146.333	16.191	-130.601	16.191	62	12.7977	9.86503	12.418	60s
36	9.252	153.24	138.95	171.686	10.012	-142.125	10.012	62	12.7977	9.86503	12.418	60s
37	10.023	153.315	142.458	168.444	10.61	65.556	10.61	62	12.7977	9.86503	12.418	60s
38	16.963	129.617	75	167	18.523	-95.44	18.523	62	12.7977	9.86503	12.418	60s
39	10.023	143.577	124	157.667	10.682	-99.462	10.682	62	12.7977	9.86503	12.418	60s
40	20.818	160.143	117.657	180.385	22.796	15.642	22.796	62	12.7977	9.86503	12.418	60s
41	13.108	134.941	97.5	162.5	14.294	-100.62	14.294	62	12.7977	9.86503	12.418	60s
42	13.108	143.065	127.594	155.328	13.632	-165.069	13.632	62	12.7977	9.86503	12.418	60s
43	13.108	142.592	115.875	163	14.159	-119.745	14.159	62	12.7977	9.86503	12.418	60s
44	13.879	135.166	123	145.19	14.614	-32.735	14.614	62	12.7977	9.86503	12.418	60s
45	14.65	147.819	75	177.25	15.56	-106.39	15.56	62	12.7977	9.86503	12.418	60s
46	10.023	147.566	129.25	161	10.278	-19.983	10.278	62	12.7977	9.86503	12.418	60s
47	10.794	141.506	129.396	150.71	11.002	-61.39	11.002	62	12.7977	9.86503	12.418	60s
48	13.108	146.638	139	163	13.716	50.194	13.716	62	12.7977	9.86503	12.418	60s
49	11.566	121.939	88.939	161	12.418	-135	12.418	62	12.7977	9.86503	12.418	60s
50	13.879	140.879	126.529	155.471	14.953	3.366	14.953	62	12.7977	9.86503	12.418	60s
51	12.337	142.438	129	161	13.171	-90	13.171	62	12.7977	9.86503	12.418	60s
52	13.108	136.23	110.828	165	13.66	-45	13.66	62	12.7977	9.86503	12.418	60s
53	15.421	143.909	130.285	156.789	16.867	38.66	16.867	62	12.7977	9.86503	12.418	60s
54	12.337	145.362	135.333	156.667	13.288	7.595	13.288	62	12.7977	9.86503	12.418	60s
55	13.108	149.095	135	162.246	13.66	-45	13.66	62	12.7977	9.86503	12.418	60s
56	14.65	142.342	131	159	16.024	-80.538	16.024	62	12.7977	9.86503	12.418	60s
57	10.794	150.928	137	163.639	11.813	-48.013	11.813	62	12.7977	9.86503	12.418	60s
58	15.421	138.733	121.568	158	16.404	15.524	16.404	62	12.7977	9.86503	12.418	60s
59	10.794	132.076	83	148.609	11.002	-118.61	11.002	62	12.7977	9.86503	12.418	60s
60	16.963	136.124	76.912	156.347	18.853	27.759	18.853	62	12.7977	9.86503	12.418	60s
61	13.108	145.148	137.852	162	14.186	-68.199	14.186	62	12.7977	9.86503	12.418	60s
62	10.794	135.452	98	152	11.415	-22.62	11.415	62	12.7977	9.86503	12.418	60s
63	9.252	143.667	127.273	170	9.817	79.695	9.817	62	12.7977	9.86503	12.418	60s
64	10.023	122.485	97	147.833	10.278	-19.983	10.278	62	12.7977	9.86503	12.418	60s
65	13.879	109.429	75.201	163	14.953	-139.764	14.953	62	12.7977	9.86503	12.418	60s
66	11.566	127.01	105.714	141	12.199	-120.256	12.199	62	12.7977	9.86503	12.418	60s
67	10.794	142.943	132.231	156.036	11.813	-131.987	11.813	62	12.7977	9.86503	12.418	60s
68	10.794	126.105	75	145.947	11.449	-122.471	11.449	62	12.7977	9.86503	12.418	60s
69	23.902	144.851	122	160.76	26.313	-25.71	26.313	62	12.7977	9.86503	12.418	60s
70	16.963	151.049	135.794	162.571	18.668	-48.814	18.668	62	12.7977	9.86503	12.418	60s
71	12.337	153.474	129	166.133	13.054	137.726	13.054	62	12.7977	9.86503	12.418	60s
72	13.879	144.067	99	160.519	14.953	40.236	14.953	62	12.7977	9.86503	12.418	60s
73	16.963	116.971	78.356	142.388	18.102	-14.036	18.102	62	12.7977	9.86503	12.418	60s
74	13.879	147.963	135	162.651	14.535	25.017	14.535	62	12.7977	9.86503	12.418	60s
75	10.794	135.12	83	155.195	11.813	-48.013	11.813	62	12.7977	9.86503	12.418	60s
76	14.65	147.663	129	170	15.634	51.843	15.634	62	12.7977	9.86503	12.418	60s
77	15.421	161.305	149	176.169	16.661	-71.565	16.661	62	12.7977	9.86503	12.418	60s
78	9.252	105.063	71.289	138	9.934	45	9.934	62	12.7977	9.86503	12.418	60s
79	10.794	144.753	136.911	155.095	11.245	-51.34	11.245	62	12.7977	9.86503	12.418	60s
80	10.023	142.801	132.333	161	10.574	-85.236	10.574	62	12.7977	9.86503	12.418	60s
81	11.566	137.348	99.786	160.857	12.572	-77.905	12.572	62	12.7977	9.86503	12.418	60s
82	13.879	138.927	123	154.367	14.614	32.735	14.614	62	12.7977	9.86503	12.418	60s
83	18.505	145.816	128.223	162	20.272	-17.65	20.272	62	12.7977	9.86503	12.418	60s
84	12.337	154.006	142.667	175	13.054	47.726	13.054	62	12.7977	9.86503	12.418	60s
85	10.023	127.128	87	157.333	10.682	-9.462	10.682	62	12.7977	9.86503	12.418	60s
86	13.879	134.354	100.069	166	14.953	40.236	14.953	62	12.7977	9.86503	12.418	60s
87	10.794	140.258	125.249	161	11.813	-48.013	11.813	62	12.7977	9.86503	12.418	60s
88	19.276	136.705	117	185	21.092	2.386	21.092	62	12.7977	9.86503	12.418	60s
89	13.879	128.431	70.294	170	15.158	-10.008	15.158	62	12.7977	9.86503	12.418	60s
90	13.879	139.376	125.118	151.588	15.03	-6.71	15.03	62	12.7977	9.86503	12.418	60s
91	9.252	126.029	83.926	158	9.817	-63.435	9.817	62	12.7977	9.86503	12.418	60s
92	13.108	138.094	124	146	13.716	-50.194	13.716	62	12.7977	9.86503	12.418	60s
93	11.566	139.895	130.143	148	12.199	30.256	12.199	62	12.7977	9.86503	12.418	60s
94	12.337	129.812	101.067	152	13.375	-113.199	13.375	62	12.7977	9.86503	12.418	60s
95	13.879	142.534	109.557	168.637	14.953	-49.764	14.953	62	12.7977	9.86503	12.418	60s
96	12.337	141.319	101.867	158.6	13.054	-19.654	13.054	62	12.7977	9.86503	12.418	60s
97	11.566	152.61	142.327	183	12.48	50.711	12.48	62	12.7977	9.86503	12.418	60s
98	11.566	133.623	111	150	12.664	-33.69	12.664	62	12.7977	9.86503	12.418	60s
99	14.65	145.519	131	159	16.191	-130.601	16.191	62	12.7977	9.86503	12.418	60s
100	12.337	148.653	140	158.556	12.965	-28.301	12.965	62	12.7977	9.86503	12.418	60s
101	14.65	148.23	131	168.407	16.191	40.601	16.191	62	12.7977	9.86503	12.418	60s
102	9.252	140.917	115	156.182	9.699	-84.806	9.699	62	12.7977	9.86503	12.418	60s
103	9.252	145.694	132	154.736	10.012	-52.125	10.012	62	12.7977	9.86503	12.418	60s
104	14.65	141.136	128	150	16.191	-130.601	16.191	62	12.7977	9.86503	12.418	60s
105	11.566	128.424	95	156	11.943	-53.973	11.943	62	12.7977	9.86503	12.418	60s
106	15.421	139.62	112	162.15	16.776	-47.121	16.776	62	12.7977	9.86503	12.418	60s
107	12.337	136.043	121.133	157	13.054	-42.274	13.054	62	12.7977	9.86503	12.418	60s
108	13.108	127.472	93	151.961	13.884	-34.695	13.884	62	12.7977	9.86503	12.418	60s
109	10.794	126.347	80	175.74	11.002	-28.61	11.002	62	12.7977	9.86503	12.418	60s
110	13.879	133.595	92.92	159	15.36	59.036	15.36	62	12.7977	9.86503	12.418	60s
111	16.963	139.44	127.052	161	18.102	-104.036	18.102	62	12.7977	9.86503	12.418	60s
112	10.023	136.791	127.389	147	10.278	19.983	10.278	62	12.7977	9.86503	12.418	60s
113	10.023	138.468	111	151.5	10.574	-41.634	10.574	62	12.7977	9.86503	12.418	60s
114	12.337	150.725	140	171.667	13.201	3.814	13.201	62	12.7977	9.86503	12.418	60s
115	16.963	161.976	135	179.238	18.771	-79.216	18.771	62	12.7977	9.86503	12.418	60s
116	15.421	152.863	130	172.806	16.568	-32.005	16.568	62	12.7977	9.86503	12.418	60s
117	12.337	151.526	139	166.222	13.054	47.726	13.054	62	12.7977	9.86503	12.418	60s
118	13.108	140.404	96.75	168.5	14.294	79.38	14.294	62	12.7977	9.86503	12.418	60s
119	9.252	153.861	129	171.57	9.498	-33.69	9.498	62	12.7977	9.86503	12.418	60s
120	10.794	157.35	142	171.189	11.813	-41.987	11.813	62	12.7977	9.86503	12.418	60s
121	10.794	158.489	131	174.615	11.549	-81.254	11.549	62	12.7977	9.86503	12.418	60s
122	10.794	139.663	94.408	170.231	11.107	-18.435	11.107	62	12.7977	9.86503	12.418	60s
123	11.566	145.958	85	189.306	11.943	-36.027	11.943	62	12.7977	9.86503	12.418	60s
124	10.023	145.474	105	169.5	10.24	-120.964	10.24	62	12.7977	9.86503	12.418	60s
125	16.192	126.273	108.285	146	17.671	-153.435	17.671	62	12.7977	9.86503	12.418	60s
126	12.337	158.887	140.867	177.067	13.288	-82.405	13.288	62	12.7977	9.86503	12.418	60s
127	12.337	154.188	141	163	13.171	0	13.171	62	12.7977	9.86503	12.418	60s
128	9.252	151.562	128.868	170	10.012	-142.125	10.012	62	12.7977	9.86503	12.418	60s
129	13.879	136.478	105.433	157	14.927	151.928	14.927	62	12.7977	9.86503	12.418	60s
130	8.481	143.273	121.6	158	8.955	11.31	8.955	62	12.7977	9.86503	12.418	60s
131	8.481	135.873	122.6	151	9.167	16.699	9.167	62	12.7977	9.86503	12.418	60s
132	9.252	142.098	136	148.364	9.699	-84.806	9.699	62	12.7977	9.86503	12.418	60s
133	10.023	132.558	73	172	10.574	41.634	10.574	62	12.7977	9.86503	12.418	60s
134	12.337	157.531	131.111	171.667	13.054	-137.726	13.054	62	12.7977	9.86503	12.418	60s
135	11.566	138.876	128.857	146	12.418	8.13	12.418	62	12.7977	9.86503	12.418	60s
136	16.192	153.145	126.887	193	17.252	-165.256	17.252	62	12.7977	9.86503	12.418	60s
137	10.794	142.248	126.32	161	11.813	-48.013	11.813	62	12.7977	9.86503	12.418	60s
138	10.794	148.776	129.296	164.834	11.176	-45	11.176	62	12.7977	9.86503	12.418	60s
139	10.794	104.071	50.385	125.692	11.449	-85.601	11.449	62	12.7977	9.86503	12.418	60s
140	13.879	126.656	114.543	143	14.535	-115.017	14.535	62	12.7977	9.86503	12.418	60s
141	10.794	135.5	123	150	11.415	0	11.415	62	12.7977	9.86503	12.418	60s
142	13.879	129.465	60.692	162.983	14.927	-28.072	14.927	62	12.7977	9.86503	12.418	60s
143	12.337	143.438	131	154	13.171	0	13.171	62	12.7977	9.86503	12.418	60s
144	8.481	128.073	113.6	137	8.955	-78.69	8.955	62	12.7977	9.86503	12.418	60s
145	11.566	124.067	119	136	12.293	-90	12.293	62	12.7977	9.86503	12.418	60s
146	8.481	134.173	89	166	9.167	16.699	9.167	62	12.7977	9.86503	12.418	60s
147	12.337	132.942	117.72	163	13.171	53.13	13.171	62	12.7977	9.86503	12.418	60s
148	10.023	136.671	122.611	149.222	10.718	-34.992	10.718	62	12.7977	9.86503	12.418	60s
149	16.963	129.607	93.485	160	18.792	-127.405	18.792	62	12.7977	9.86503	12.418	60s
150	13.879	138.155	121.484	156.986	14.927	-28.072	14.927	62	12.7977	9.86503	12.418	60s
151	7.71	134.97	122.247	154.444	7.854	-26.565	7.854	62	12.7977	9.86503	12.418	60s
152	13.108	144.18	125	167.75	14.159	-60.255	14.159	62	12.7977	9.86503	12.418	60s
153	12.337	142.846	109	176.2	13.201	-3.814	13.201	62	12.7977	9.86503	12.418	60s
154	13.108	128.294	110	139	14.049	0	14.049	62	12.7977	9.86503	12.418	60s
155	10.023	130.81	116.792	143.778	10.61	-24.444	10.61	62	12.7977	9.86503	12.418	60s
156	10.794	137.306	124.32	153	11.245	-38.66	11.245	62	12.7977	9.86503	12.418	60s
157	9.252	137.942	125.198	170	9.934	-45	9.934	62	12.7977	9.86503	12.418	60s
158	16.192	130	93	162	17.562	0	17.562	62	12.7977	9.86503	12.418	60s
159	7.71	133.122	107	176	7.951	-96.34	7.951	62	12.7977	9.86503	12.418	60s
160	10.794	127.919	64.189	165	11.781	-26.565	11.781	62	12.7977	9.86503	12.418	60s
161	10.023	119.796	61.938	156.09	10.61	-24.444	10.61	62	12.7977	9.86503	12.418	60s
162	11.566	145.781	115	160.531	12.418	45	12.418	62	12.7977	9.86503	12.418	60s
163	10.023	132.462	90	153	10.537	0	10.537	62	12.7977	9.86503	12.418	60s
164	10.794	146.214	125.71	180	11.781	26.565	11.781	62	12.7977	9.86503	12.418	60s
165	10.794	144.439	119.562	159.763	11.245	-38.66	11.245	62	12.7977	9.86503	12.418	60s
166	13.108	139.478	112	161.562	13.66	-45	13.66	62	12.7977	9.86503	12.418	60s
167	9.252	150.75	140	161	9.659	0	9.659	62	12.7977	9.86503	12.418	60s
168	14.65	156.351	135	170	15.903	173.66	15.903	62	12.7977	9.86503	12.418	60s
169	10.023	151.487	111	176.5	10.574	-48.366	10.574	62	12.7977	9.86503	12.418	60s
170	14.65	122.95	68.778	152.167	16.12	-60.642	16.12	62	12.7977	9.86503	12.418	60s
171	12.337	136.943	115.44	168	13.375	-66.801	13.375	62	12.7977	9.86503	12.418	60s
172	8.481	133.8	113.1	152	8.825	-5.711	8.825	62	12.7977	9.86503	12.418	60s
173	8.481	117.265	98.16	137	8.693	-45	8.693	62	12.7977	9.86503	12.418	60s
174	6.939	128.312	118	158	7.451	-45	7.451	62	12.7977	9.86503	12.418	60s
175	10.023	121.731	92	152	10.682	9.462	10.682	62	12.7977	9.86503	12.418	60s
176	10.794	128.845	103.331	154.734	11.002	-118.61	11.002	62	12.7977	9.86503	12.418	60s
177	10.023	118.843	101	136	10.61	24.444	10.61	62	12.7977	9.86503	12.418	60s
178	10.023	131.321	117.083	145	10.24	-30.964	10.24	62	12.7977	9.86503	12.418	60s
179	12.337	138.848	115	157	12.965	-28.301	12.965	62	12.7977	9.86503	12.418	60s
180	10.023	125.628	105.333	156.417	10.574	-41.634	10.574	62	12.7977	9.86503	12.418	60s
181	9.252	133.997	84.38	157	10.012	-127.875	10.012	62	12.7977	9.86503	12.418	60s
182	10.023	135.827	82	166	10.861	-104.036	10.861	62	12.7977	9.86503	12.418	60s
183	10.794	125.989	109.923	150	11.549	8.746	11.549	62	12.7977	9.86503	12.418	60s
184	10.794	136.096	122.083	154.006	11.415	-112.62	11.415	62	12.7977	9.86503	12.418	60s
185	12.337	138.282	117	158.378	13.054	-47.726	13.054	62	12.7977	9.86503	12.418	60s
186	12.337	130.154	107.213	146.84	13.375	23.199	13.375	62	12.7977	9.86503	12.418	60s
187	14.65	144.829	114.667	197	15.83	-33.69	15.83	62	12.7977	9.86503	12.418	60s
188	13.879	134.301	117	147.941	15.03	-6.71	15.03	62	12.7977	9.86503	12.418	60s
189	13.879	135.254	106	169	14.535	-25.017	14.535	62	12.7977	9.86503	12.418	60s
190	13.108	138.949	119.5	161.125	14.159	-82.875	14.159	62	12.7977	9.86503	12.418	60s
191	9.252	143.143	105	168.463	9.334	-48.814	9.334	62	12.7977	9.86503	12.418	60s
192	11.566	148.333	133	164	12.293	0	12.293	62	12.7977	9.86503	12.418	60s
193	14.65	143.765	137.333	148.556	16.143	22.38	16.143	62	12.7977	9.86503	12.418	60s
194	10.023	129.827	120.5	142	10.574	-4.764	10.574	62	12.7977	9.86503	12.418	60s
195	10.794	135.784	110.568	163.651	11.813	41.987	11.813	62	12.7977	9.86503	12.418	60s
196	10.023	135.873	126.861	145.556	10.61	-65.556	10.61	62	12.7977	9.86503	12.418	60s
197	13.108	140.567	132.609	154.562	13.884	-145.305	13.884	62	12.7977	9.86503	12.418	60s
198	10.794	127.426	66.858	173	11.449	57.529	11.449	62	12.7977	9.86503	12.418	60s
199	15.421	148.416	127.842	166.053	17.049	-101.889	17.049	62	12.7977	9.86503	12.418	60s
200	10.794	138.374	109.615	191	11.715	-77.005	11.715	62	12.7977	9.86503	12.418	60s
201	9.252	142.909	129.545	156	9.699	5.194	9.699	62	12.7977	9.86503	12.418	60s
202	10.794	134.066	91	160	11.107	-18.435	11.107	62	12.7977	9.86503	12.418	60s
203	10.794	137.609	125	149.095	11.415	-22.62	11.415	62	12.7977	9.86503	12.418	60s
204	10.794	139.313	128	145.095	11.449	-32.471	11.449	62	12.7977	9.86503	12.418	60s
205	13.108	141.085	105	163	14.159	-29.745	14.159	62	12.7977	9.86503	12.418	60s
206	10.794	142.267	117	164.231	11.415	-67.38	11.415	62	12.7977	9.86503	12.418	60s
207	10.794	120.484	102	140.538	11.449	-4.399	11.449	62	12.7977	9.86503	12.418	60s
208	13.879	142.367	131.17	153.882	15.107	-35.538	15.107	62	12.7977	9.86503	12.418	60s
209	14.65	120.2	87.75	143.491	16.143	-45	16.143	62	12.7977	9.86503	12.418	60s
210	10.023	130.936	120	138	10.24	30.964	10.24	62	12.7977	9.86503	12.418	60s
211	11.566	142.967	116	178	12.199	30.256	12.199	62	12.7977	9.86503	12.418	60s
212	10.023	135.904	121.25	149	10.861	-75.964	10.861	62	12.7977	9.86503	12.418	60s
213	16.192	127.895	121	138.88	17.562	-36.87	17.562	62	12.7977	9.86503	12.418	60s
214	11.566	129.448	83.612	167	12.572	24.775	12.572	62	12.7977	9.86503	12.418	60s
215	10.794	154.405	148.308	161	11.813	-48.013	11.813	62	12.7977	9.86503	12.418	60s
216	10.794	134.814	119.751	153.16	11.415	22.62	11.415	62	12.7977	9.86503	12.418	60s
217	7.71	136.493	119.519	150	8.096	-40.601	8.096	62	12.7977	9.86503	12.418	60s
218	11.566	105.878	78.633	130	12.418	-45	12.418	62	12.7977	9.86503	12.418	60s
219	14.65	141.89	128.247	159	15.634	-51.843	15.634	62	12.7977	9.86503	12.418	60s
220	12.337	140.181	111.6	175	13.054	-19.654	13.054	62	12.7977	9.86503	12.418	60s
221	12.337	133.835	126.858	148	12.965	-61.699	12.965	62	12.7977	9.86503	12.418	60s
222	10.794	152.916	133.444	177.438	11.781	63.435	11.781	62	12.7977	9.86503	12.418	60s
223	13.108	128.199	82	149.875	14.159	-82.875	14.159	62	12.7977	9.86503	12.418	60s
224	7.71	141.341	123	162	8.096	49.399	8.096	62	12.7977	9.86503	12.418	60s
225	6.939	133.556	122	151	7.025	0	7.025	62	12.7977	9.86503	12.418	60s
226	10.794	140.103	110.864	165.355	11.245	-38.66	11.245	62	12.7977	9.86503	12.418	60s
227	9.252	133.317	102.694	153	9.457	21.801	9.457	62	12.7977	9.86503	12.418	60s
228	10.023	158.859	132.833	176.833	10.574	41.634	10.574	62	12.7977	9.86503	12.418	60s
229	10.794	134.592	112	148.947	11.002	-28.61	11.002	62	12.7977	9.86503	12.418	60s
230	6.168	138.25	124.571	152	6.209	-8.13	6.209	62	12.7977	9.86503	12.418	60s
231	11.566	117.605	74.673	142.087	12.23	-111.038	12.23	62	12.7977	9.86503	12.418	60s
232	11.566	126.581	61.143	191	12.418	-98.13	12.418	62	12.7977	9.86503	12.418	60s
233	10.794	122.241	66	145.26	11.813	-48.013	11.813	62	12.7977	9.86503	12.418	60s
234	10.023	127.769	70	171	10.537	0	10.537	62	12.7977	9.86503	12.418	60s
235	9.252	116.972	95.421	133.43	9.498	33.69	9.498	62	12.7977	9.86503	12.418	60s
236	10.023	117.793	103.583	147	10.61	-65.556	10.61	62	12.7977	9.86503	12.418	60s
237	16.963	118.942	78.776	159	18.627	-45	18.627	62	12.7977	9.86503	12.418	60s
238	13.879	149	136	169	14.927	-90	14.927	62	12.7977	9.86503	12.418	60s
239	22.36	146.743	130.5	166	24.35	-25.641	24.35	62	12.7977	9.86503	12.418	60s
240	13.108	132.844	93	155	13.744	-63.435	13.744	62	12.7977	9.86503	12.418	60s
241	9.252	142.606	124	158.909	10.012	-105.255	10.012	62	12.7977	9.86503	12.418	60s
242	13.108	142.646	130.219	169	13.884	18.435	13.884	62	12.7977	9.86503	12.418	60s
243	9.252	119.488	86.736	151.017	9.334	-131.186	9.334	62	12.7977	9.86503	12.418	60s
244	14.65	132.437	90.778	172.679	15.708	-63.435	15.708	62	12.7977	9.86503	12.418	60s
245	9.252	136.114	131.653	151	9.817	-26.565	9.817	62	12.7977	9.86503	12.418	60s
246	9.252	139.948	101.975	172.388	9.817	-26.565	9.817	62	12.7977	9.86503	12.418	60s
247	11.566	161.571	144	175	12.199	30.256	12.199	62	12.7977	9.86503	12.418	60s
248	14.65	136.422	83.667	169.111	15.83	-70.56	15.83	62	12.7977	9.86503	12.418	60s
249	9.252	155.413	147.446	165.579	9.817	26.565	9.817	62	12.7977	9.86503	12.418	60s
250	10.794	146.928	123	164.355	11.245	38.66	11.245	62	12.7977	9.86503	12.418	60s
251	8.481	151.155	114	166.1	8.825	-95.711	8.825	62	12.7977	9.86503	12.418	60s
252	17.734	133.431	69.525	163.446	19.733	-69.146	19.733	62	12.7977	9.86503	12.418	60s
253	17.734	145.322	95.438	186.202	19.733	20.854	19.733	62	12.7977	9.86503	12.418	60s
254	16.192	160.248	129.8	182.8	17.91	-11.31	17.91	62	12.7977	9.86503	12.418	60s
255	10.794	136.088	105	146.615	11.449	-4.399	11.449	62	12.7977	9.86503	12.418	60s
256	10.023	162.462	129	179.375	10.718	-55.008	10.718	62	12.7977	9.86503	12.418	60s
257	8.481	135.336	128	152	9.167	16.699	9.167	62	12.7977	9.86503	12.418	60s
258	11.566	147.836	128.837	161.265	11.943	-53.973	11.943	62	12.7977	9.86503	12.418	60s
259	10.794	155.357	143.077	168	11.449	-85.601	11.449	62	12.7977	9.86503	12.418	60s
260	12.337	149.908	135.2	164.467	13.201	-93.814	13.201	62	12.7977	9.86503	12.418	60s
261	13.108	153.274	138	173.594	13.716	-39.806	13.716	62	12.7977	9.86503	12.418	60s
262	10.794	160.857	142	174	11.415	90	11.415	62	12.7977	9.86503	12.418	60s
263	8.481	128.582	109	141.1	9.167	-16.699	9.167	62	12.7977	9.86503	12.418	60s
264	14.65	161.175	135.389	176.444	16.12	-29.358	16.12	62	12.7977	9.86503	12.418	60s
265	14.65	154.532	137.333	170.667	16.191	-40.601	16.191	62	12.7977	9.86503	12.418	60s
266	15.421	151.246	126.31	168.604	16.89	-27.897	16.89	62	12.7977	9.86503	12.418	60s
267	16.963	149.654	105.857	171.714	18.523	5.44	18.523	62	12.7977	9.86503	12.418	60s
268	10.023	127.919	95.556	156	10.718	-34.992	10.718	62	12.7977	9.86503	12.418	60s
269	13.108	149.096	126.5	165	14.159	-60.255	14.159	62	12.7977	9.86503	12.418	60s
270	14.65	143.862	132	152.185	16.191	-40.601	16.191	62	12.7977	9.86503	12.418	60s
271	14.65	130.132	88.556	163.333	15.83	-3.18	15.83	62	12.7977	9.86503	12.418	60s
272	8.481	144.975	136	154.56	8.781	-36.87	8.781	62	12.7977	9.86503	12.418	60s
273	17.734	141.045	98.876	188	19.635	-26.565	19.635	62	12.7977	9.86503	12.418	60s
274	11.566	140.043	127.286	149	12.199	30.256	12.199	62	12.7977	9.86503	12.418	60s
275	10.023	144.077	131	163	10.24	-59.036	10.24	62	12.7977	9.86503	12.418	60s
276	13.108	151.609	145.141	161.5	14.402	-37.569	14.402	62	12.7977	9.86503	12.418	60s
277	10.023	139.119	128.833	154.736	10.718	-34.992	10.718	62	12.7977	9.86503	12.418	60s
278	10.794	149.638	120.444	168.846	11.002	-28.61	11.002	62	12.7977	9.86503	12.418	60s
279	11.566	123.81	110	137	12.199	-59.744	12.199	62	12.7977	9.86503	12.418	60s
280	12.337	149.803	126.329	162.756	12.785	-15.945	12.785	62	12.7977	9.86503	12.418	60s
281	13.108	151.169	138	173	14.159	-29.745	14.159	62	12.7977	9.86503	12.418	60s
282	13.879	155.91	145	174.176	14.535	-25.017	14.535	62	12.7977	9.86503	12.418	60s
283	17.734	141.159	124.083	165.058	19.497	-54.162	19.497	62	12.7977	9.86503	12.418	60s
284	12.337	140.807	127.48	164	13.171	-126.87	13.171	62	12.7977	9.86503	12.418	60s
285	13.879	142.276	132.457	157	14.535	25.017	14.535	62	12.7977	9.86503	12.418	60s
286	9.252	141.53	119	160.512	9.817	-63.435	9.817	62	12.7977	9.86503	12.418	60s
287	15.421	147.547	128.789	185	16.707	-3.013	16.707	62	12.7977	9.86503	12.418	60s
288	15.421	144.929	140.1	159.922	17.049	-55.491	17.049	62	12.7977	9.86503	12.418	60s
289	12.337	154.367	135	175	12.965	-61.699	12.965	62	12.7977	9.86503	12.418	60s
290	13.879	133.434	107.824	142.82	15.335	-66.371	15.335	62	12.7977	9.86503	12.418	60s
291	16.963	145.807	117.333	176	18.081	29.055	18.081	62	12.7977	9.86503	12.418	60s
292	13.879	141.284	135.765	149	15.335	-76.759	15.335	62	12.7977	9.86503	12.418	60s
293	23.131	151.481	112	163.787	25.825	35.311	25.825	62	12.7977	9.86503	12.418	60s
294	13.879	137.359	100	153.412	15.335	13.241	15.335	62	12.7977	9.86503	12.418	60s
295	10.023	139.09	91.833	167	10.574	-48.366	10.574	62	12.7977	9.86503	12.418	60s
296	8.481	153.851	133	172.36	8.781	-36.87	8.781	62	12.7977	9.86503	12.418	60s
297	9.252	146.51	118.124	168.628	9.334	-138.814	9.334	62	12.7977	9.86503	12.418	60s
298	8.481	117.881	81.06	136.75	8.693	-135	8.693	62	12.7977	9.86503	12.418	60s
299	13.879	156.291	129.824	176	14.953	3.366	14.953	62	12.7977	9.86503	12.418	60s
300	10.023	146.654	103	168	10.574	-48.366	10.574	62	12.7977	9.86503	12.418	60s
301	12.337	143.288	96.4	193	13.432	11.31	13.432	62	12.7977	9.86503	12.418	60s
302	11.566	176.109	156.469	194.388	12.664	-33.69	12.664	62	12.7977	9.86503	12.418	60s
303	7.71	143.833	122	171.667	8.33	-18.435	8.33	62	12.7977	9.86503	12.418	60s
304	10.794	133.962	120.846	149.231	11.715	-12.995	11.715	62	12.7977	9.86503	12.418	60s
305	10.023	143.04	135.375	163	10.718	-34.992	10.718	62	12.7977	9.86503	12.418	60s
306	13.879	139.494	110.965	191	15.36	-30.964	15.36	62	12.7977	9.86503	12.418	60s
307	13.879	121.153	79.875	143.377	14.927	28.072	14.927	62	12.7977	9.86503	12.418	60s
308	8.481	158.491	116	178	9.167	-16.699	9.167	62	12.7977	9.86503	12.418	60s
309	9.252	138.614	124.826	163.331	9.498	-33.69	9.498	62	12.7977	9.86503	12.418	60s
310	10.794	130.296	94.899	160	11.813	-131.987	11.813	62	12.7977	9.86503	12.418	60s
311	5.397	123.476	99	144.333	5.554	-71.565	5.554	62	12.7977	9.86503	12.418	60s
312	10.023	145.513	127.667	159	10.574	48.366	10.574	62	12.7977	9.86503	12.418	60s
313	10.023	113.154	59	137	10.537	0	10.537	62	12.7977	9.86503	12.418	60s
314	10.794	138.352	90.675	176	11.781	-63.435	11.781	62	12.7977	9.86503	12.418	60s
315	8.481	105.082	51.4	146.6	9.04	-60.945	9.04	62	12.7977	9.86503	12.418	60s
316	13.108	138.812	104.875	193	13.884	-55.305	13.884	62	12.7977	9.86503	12.418	60s
317	12.337	142.313	119.267	155.667	13.375	-23.199	13.375	62	12.7977	9.86503	12.418	60s
318	10.794	129.81	104.929	150.751	11.449	-32.471	11.449	62	12.7977	9.86503	12.418	60s
319	7.71	91.4	51	139.333	8.33	-71.565	8.33	62	12.7977	9.86503	12.418	60s
320	9.252	125.221	90.851	153.091	9.498	-123.69	9.498	62	12.7977	9.86503	12.418	60s
321	8.481	150.055	112.8	180	8.955	-11.31	8.955	62	12.7977	9.86503	12.418	60s
322	7.71	132.753	113.951	146.086	7.854	-26.565	7.854	62	12.7977	9.86503	12.418	60s
323	8.481	129.876	117.36	169	8.648	23.962	8.648	62	12.7977	9.86503	12.418	60s
324	15.421	134.702	118.659	155	16.661	18.435	16.661	62	12.7977	9.86503	12.418	60s
325	8.481	119.645	65	140.55	9.04	-60.945	9.04	62	12.7977	9.86503	12.418	60s
326	7.71	139.967	116	158.741	8.096	130.601	8.096	62	12.7977	9.86503	12.418	60s
327	12.337	143.452	114	160.667	13.403	-31.608	13.403	62	12.7977	9.86503	12.418	60s
328	13.108	125.961	102.25	146	13.716	-39.806	13.716	62	12.7977	9.86503	12.418	60s
329	12.337	139.815	129.24	155.4	12.965	-118.301	12.965	62	12.7977	9.86503	12.418	60s
330	10.023	146.61	135	156.889	10.718	-124.992	10.718	62	12.7977	9.86503	12.418	60s
331	11.566	136.054	110	162.133	12.48	39.289	12.48	62	12.7977	9.86503	12.418	60s
332	10.794	158.104	135.923	192	11.449	4.399	11.449	62	12.7977	9.86503	12.418	60s
333	9.252	124.125	118	129.455	10.012	-37.875	10.012	62	12.7977	9.86503	12.418	60s
334	10.023	139.085	112.069	157.889	10.718	-34.992	10.718	62	12.7977	9.86503	12.418	60s
335	6.168	136.839	124.898	150	6.209	-45	6.209	62	12.7977	9.86503	12.418	60s
336	9.252	141.28	119	149.818	9.699	-84.806	9.699	62	12.7977	9.86503	12.418	60s
337	11.566	133.21	123.429	138.429	12.418	-8.13	12.418	62	12.7977	9.86503	12.418	60s
338	11.566	135.737	88	163	12.418	-45	12.418	62	12.7977	9.86503	12.418	60s
339	12.337	124.846	120.6	131	13.054	-70.346	13.054	62	12.7977	9.86503	12.418	60s
340	14.65	157.246	132.667	174.333	16.024	-99.462	16.024	62	12.7977	9.86503	12.418	60s
341	6.939	131.111	121	140	7.025	-90	7.025	62	12.7977	9.86503	12.418	60s
342	11.566	167.004	147	187.878	11.943	-107.103	11.943	62	12.7977	9.86503	12.418	60s
343	16.192	156.718	126	180.04	17.296	-66.038	17.296	62	12.7977	9.86503	12.418	60s
344	10.794	133.317	110.26	151.195	11.415	-22.62	11.415	62	12.7977	9.86503	12.418	60s
345	13.108	127.72	114.766	139	13.884	-145.305	13.884	62	12.7977	9.86503	12.418	60s
346	13.108	141.53	128	149.312	14.294	-47.49	14.294	62	12.7977	9.86503	12.418	60s
347	14.65	143.289	126	166	16.024	-80.538	16.024	62	12.7977	9.86503	12.418	60s
348	11.566	121.973	107.653	154	11.943	-17.103	11.943	62	12.7977	9.86503	12.418	60s
349	10.794	119.711	84.71	143.29	11.107	18.435	11.107	62	12.7977	9.86503	12.418	60s
350	9.252	165.203	155.479	172.223	9.817	26.565	9.817	62	12.7977	9.86503	12.418	60s
351	11.566	118.633	95.571	133	12.325	-4.086	12.325	62	12.7977	9.86503	12.418	60s
352	12.337	136.617	119	156.333	13.201	-3.814	13.201	62	12.7977	9.86503	12.418	60s
353	13.108	133.034	95.781	163	14.402	52.431	14.402	62	12.7977	9.86503	12.418	60s
354	13.108	128.091	118.062	146	13.884	-108.435	13.884	62	12.7977	9.86503	12.418	60s
355	13.108	146.729	134	163.719	13.744	-116.565	13.744	62	12.7977	9.86503	12.418	60s
356	10.023	142.538	121	157	10.537	0	10.537	62	12.7977	9.86503	12.418	60s
357	12.337	145.863	127.4	158.2	13.201	-86.186	13.201	62	12.7977	9.86503	12.418	60s
358	7.71	159.133	143.333	173.667	8.33	-71.565	8.33	62	12.7977	9.86503	12.418	60s
359	11.566	147.467	131	159	12.293	-90	12.293	62	12.7977	9.86503	12.418	60s
360	10.023	166.186	103	181.833	10.574	138.366	10.574	62	12.7977	9.86503	12.418	60s
361	15.421	144.55	128	175	16.684	0	16.684	62	12.7977	9.86503	12.418	60s
362	14.65	115.597	67	159.889	15.535	-137.291	15.535	62	12.7977	9.86503	12.418	60s
363	13.108	137.375	96.922	168	13.884	18.435	13.884	62	12.7977	9.86503	12.418	60s
364	7.71	120.489	83.148	147	8.096	-130.601	8.096	62	12.7977	9.86503	12.418	60s
365	10.794	140.476	108	155.899	11.449	-32.471	11.449	62	12.7977	9.86503	12.418	60s
366	15.421	140.81	78	169.468	16.568	32.005	16.568	62	12.7977	9.86503	12.418	60s
367	13.108	142.765	111	157.5	14.482	-14.036	14.482	62	12.7977	9.86503	12.418	60s
368	16.963	141.38	81	163.51	18.102	-50.906	18.102	62	12.7977	9.86503	12.418	60s
369	10.794	136.671	117.734	183	11.813	-41.987	11.813	62	12.7977	9.86503	12.418	60s
370	10.023	144.59	139.917	152.25	10.24	-59.036	10.24	62	12.7977	9.86503	12.418	60s
371	13.108	152.716	140.531	166.109	13.632	14.931	13.632	62	12.7977	9.86503	12.418	60s
372	10.794	147.071	106	196	11.415	0	11.415	62	12.7977	9.86503	12.418	60s
373	10.794	128.346	110.178	178	11.781	-153.435	11.781	62	12.7977	9.86503	12.418	60s
374	11.566	144.658	132.75	162	12.48	-50.711	12.48	62	12.7977	9.86503	12.418	60s
375	10.023	144.372	130.5	182	10.574	-94.764	10.574	62	12.7977	9.86503	12.418	60s
376	10.794	151.938	137.533	163.68	11.245	-38.66	11.245	62	12.7977	9.86503	12.418	60s
377	11.566	141.869	102	157.301	12.48	50.711	12.48	62	12.7977	9.86503	12.418	60s
378	13.108	150.967	136	175	14.294	-10.62	14.294	62	12.7977	9.86503	12.418	60s
379	10.794	142.28	93	160.846	11.449	4.399	11.449	62	12.7977	9.86503	12.418	60s
380	9.252	147.75	137	166	9.659	-90	9.659	62	12.7977	9.86503	12.418	60s
381	14.65	115.149	65	182.241	15.83	-19.44	15.83	62	12.7977	9.86503	12.418	60s
382	10.794	150.962	125	174	11.549	-81.254	11.549	62	12.7977	9.86503	12.418	60s
383	10.023	149.947	134.778	165.111	10.278	19.983	10.278	62	12.7977	9.86503	12.418	60s
384	13.108	136.298	102	167.469	13.744	-26.565	13.744	62	12.7977	9.86503	12.418	60s
385	8.481	134.282	110	156.5	8.825	-84.289	8.825	62	12.7977	9.86503	12.418	60s
386	5.397	139.714	109	155	5.554	-71.565	5.554	62	12.7977	9.86503	12.418	60s
387	13.879	141.852	131.052	153.664	14.953	-40.236	14.953	62	12.7977	9.86503	12.418	60s
388	11.566	131.276	88.204	151.224	12.23	-68.962	12.23	62	12.7977	9.86503	12.418	60s
389	10.023	130.064	110.833	149.667	10.574	-48.366	10.574	62	12.7977	9.86503	12.418	60s
390	10.794	121.281	73.515	173	11.813	-48.013	11.813	62	12.7977	9.86503	12.418	60s
391	16.963	133.2	102.073	165.227	18.102	-140.906	18.102	62	12.7977	9.86503	12.418	60s
392	15.421	149.243	131	161.59	16.867	-51.34	16.867	62	12.7977	9.86503	12.418	60s
393	13.879	132.288	117.599	149.976	14.902	-45	14.902	62	12.7977	9.86503	12.418	60s
394	11.566	131.067	108	145	12.293	-90	12.293	62	12.7977	9.86503	12.418	60s
395	11.566	146.63	128.25	160	12.23	-68.962	12.23	62	12.7977	9.86503	12.418	60s
396	17.734	133.844	118.182	164.628	19.635	26.565	19.635	62	12.7977	9.86503	12.418	60s
397	13.879	141.513	120.471	155	14.953	-3.366	14.953	62	12.7977	9.86503	12.418	60s
398	15.421	148.084	138.391	175	16.89	-152.103	16.89	62	12.7977	9.86503	12.418	60s
399	13.879	152.003	124.647	170.647	15.335	-13.241	15.335	62	12.7977	9.86503	12.418	60s
400	15.421	137.452	111.324	155	16.867	-51.34	16.867	62	12.7977	9.86503	12.418	60s
401	10.794	137.331	132.846	156	11.107	-161.565	11.107	62	12.7977	9.86503	12.418	60s
402	13.108	126.184	77.75	155.375	14.294	-100.62	14.294	62	12.7977	9.86503	12.418	60s
403	11.566	126.226	86	147.306	12.664	-56.31	12.664	62	12.7977	9.86503	12.418	60s
404	13.108	141.099	131	151	14.159	29.745	14.159	62	12.7977	9.86503	12.418	60s
405	12.337	143.288	133	174	13.403	-58.392	13.403	62	12.7977	9.86503	12.418	60s
406	13.108	147.44	123.25	168.25	13.632	-14.931	13.632	62	12.7977	9.86503	12.418	60s
407	10.794	151.734	143.87	163	11.813	-48.013	11.813	62	12.7977	9.86503	12.418	60s
408	9.252	134.764	121.388	151.248	10.012	-52.125	10.012	62	12.7977	9.86503	12.418	60s
409	10.794	139.637	125	149.462	11.715	-102.995	11.715	62	12.7977	9.86503	12.418	60s
410	12.337	140.938	133	150	13.171	0	13.171	62	12.7977	9.86503	12.418	60s
411	13.108	130.377	118.227	142.625	14.186	-21.801	14.186	62	12.7977	9.86503	12.418	60s
412	14.65	157.842	122	177	15.806	0	15.806	62	12.7977	9.86503	12.418	60s
413	12.337	130.604	82	172	13.403	-58.392	13.403	62	12.7977	9.86503	12.418	60s
414	10.794	156.758	136	179.154	11.549	-81.254	11.549	62	12.7977	9.86503	12.418	60s
415	13.108	142.737	120.375	178.125	13.716	-39.806	13.716	62	12.7977	9.86503	12.418	60s
416	14.65	150.107	132.704	166	15.634	-51.843	15.634	62	12.7977	9.86503	12.418	60s
417	16.963	157.351	138.667	179	18.523	5.44	18.523	62	12.7977	9.86503	12.418	60s
418	11.566	147.37	130.571	158.327	12.48	-50.711	12.48	62	12.7977	9.86503	12.418	60s
419	13.879	129.389	84	156	14.927	-90	14.927	62	12.7977	9.86503	12.418	60s
420	10.023	143.923	124	167	10.861	-75.964	10.861	62	12.7977	9.86503	12.418	60s
421	10.023	148.66	138	160	10.574	41.634	10.574	62	12.7977	9.86503	12.418	60s
422	13.879	149.562	136.17	165.498	14.927	-61.928	14.927	62	12.7977	9.86503	12.418	60s
423	13.879	120.611	82	164	14.927	0	14.927	62	12.7977	9.86503	12.418	60s
424	10.023	146.763	136.083	156.25	10.24	-120.964	10.24	62	12.7977	9.86503	12.418	60s
425	12.337	150.746	130	165	13.201	-86.186	13.201	62	12.7977	9.86503	12.418	60s
426	13.879	160.771	138.038	186	14.614	-32.735	14.614	62	12.7977	9.86503	12.418	60s
427	10.023	146.136	129	164.889	10.718	-34.992	10.718	62	12.7977	9.86503	12.418	60s
428	10.794	149.176	86	172.615	11.549	-8.746	11.549	62	12.7977	9.86503	12.418	60s
429	13.108	125.609	72	158.094	14.402	-37.569	14.402	62	12.7977	9.86503	12.418	60s
430	13.108	133.883	73	160	14.294	-47.49	14.294	62	12.7977	9.86503	12.418	60s
431	7.71	135.963	109	153.247	7.554	-125.538	7.554	62	12.7977	9.86503	12.418	60s
432	13.108	139.118	87	180	14.049	0	14.049	62	12.7977	9.86503	12.418	60s
433	13.879	171.077	146	181.329	14.719	162.646	14.719	62	12.7977	9.86503	12.418	60s
434	11.566	144.469	110	176	12.572	-65.225	12.572	62	12.7977	9.86503	12.418	60s
435	11.978	139.414	114.2	161.005	12.806	-36.258	12.806	62	12.7977	9.86503	12.418	60s
436	2.668	11.888	21.485	12.903	3.032	56.794	3.032	62	12.7977	9.86503	12.418	60s
437	5.397	91.4	50.385	125.692	5.554	-165.256	5.554	62	12.7977	9.86503	12.418	60s
438	23.902	176.109	156.469	197	26.313	173.66	26.313	62	12.7977	9.86503	12.418	60s
1	9.252	138.326	121	155	9.334	-41.186	9.334	64	15.226	13.4407	14.953	60s
2	10.794	140.843	118.391	151.426	11.176	-135	11.176	64	15.226	13.4407	14.953	60s
3	11.566	125.581	117.714	145	12.572	-12.095	12.572	64	15.226	13.4407	14.953	60s
4	12.337	121.143	81.973	148	12.785	-164.055	12.785	64	15.226	13.4407	14.953	60s
5	10.023	144.077	128.583	155.333	10.574	-94.764	10.574	64	15.226	13.4407	14.953	60s
6	14.65	124.652	86	162	15.634	-128.157	15.634	64	15.226	13.4407	14.953	60s
7	10.023	146.254	118	160.5	10.718	34.992	10.718	64	15.226	13.4407	14.953	60s
8	18.505	141.371	118.535	161.633	20.574	39.806	20.574	64	15.226	13.4407	14.953	60s
9	20.818	141.262	113.834	156.041	22.49	-51.34	22.49	64	15.226	13.4407	14.953	60s
10	16.963	144.64	110	162.048	18.102	-39.094	18.102	64	15.226	13.4407	14.953	60s
11	13.108	138.097	114	153.008	13.744	-26.565	13.744	64	15.226	13.4407	14.953	60s
12	15.421	142.963	94.116	172.374	17.049	-124.509	17.049	64	15.226	13.4407	14.953	60s
13	10.794	122.306	107	141.497	11.245	38.66	11.245	64	15.226	13.4407	14.953	60s
14	13.879	125.14	87.931	152.125	15.107	-35.538	15.107	64	15.226	13.4407	14.953	60s
15	13.108	134.559	103	155	14.482	-14.036	14.482	64	15.226	13.4407	14.953	60s
16	10.023	139.859	118	162.333	10.682	-9.462	10.682	64	15.226	13.4407	14.953	60s
17	12.337	134.511	126.6	144.267	13.054	-47.726	13.054	64	15.226	13.4407	14.953	60s
18	7.71	135.552	114	145	8.096	-40.601	8.096	64	15.226	13.4407	14.953	60s
19	13.879	136.668	125	147	14.953	-139.764	14.953	64	15.226	13.4407	14.953	60s
20	13.108	126.765	78	154	14.049	0	14.049	64	15.226	13.4407	14.953	60s
21	14.65	139.43	113.778	158.667	16.12	-29.358	16.12	64	15.226	13.4407	14.953	60s
22	12.337	145.013	80.68	171.56	13.403	-31.608	13.403	64	15.226	13.4407	14.953	60s
23	12.337	139.263	115.693	162	13.375	-66.801	13.375	64	15.226	13.4407	14.953	60s
24	9.252	138.344	129	151.438	10.012	-52.125	10.012	64	15.226	13.4407	14.953	60s
25	13.108	145.757	127	159.25	13.716	-129.806	13.716	64	15.226	13.4407	14.953	60s
26	15.421	141.857	129	165.665	16.867	-38.66	16.867	64	15.226	13.4407	14.953	60s
27	8.481	136.458	130	149	8.781	-36.87	8.781	64	15.226	13.4407	14.953	60s
28	12.337	119.453	96.48	132	13.403	-31.608	13.403	64	15.226	13.4407	14.953	60s
29	13.879	137.792	120.799	152.336	14.535	-64.983	14.535	64	15.226	13.4407	14.953	60s
30	11.566	126.009	103.786	141	12.48	-50.711	12.48	64	15.226	13.4407	14.953	60s
31	13.108	140.336	123.25	161	13.716	-129.806	13.716	64	15.226	13.4407	14.953	60s
32	12.337	125.916	112.529	139.533	13.403	-58.392	13.403	64	15.226	13.4407	14.953	60s
33	10.794	127.038	111	139.337	11.002	-61.39	11.002	64	15.226	13.4407	14.953	60s
34	10.023	115.346	90	145	10.861	-75.964	10.861	64	15.226	13.4407	14.953	60s
35	10.794	130.866	126.935	135	11.245	-51.34	11.245	64	15.226	13.4407	14.953	60s
36	11.566	118.005	92	135.633	12.572	-65.225	12.572	64	15.226	13.4407	14.953	60s
37	11.566	108.631	64.265	139.5	11.943	-53.973	11.943	64	15.226	13.4407	14.953	60s
38	11.566	123.867	103	145	12.293	-90	12.293	64	15.226	13.4407	14.953	60s
39	10.794	121.661	86.272	145	11.176	-45	11.176	64	15.226	13.4407	14.953	60s
40	10.794	141.632	129	153.615	11.449	4.399	11.449	64	15.226	13.4407	14.953	60s
41	10.023	112.652	69.167	142	10.278	-70.017	10.278	64	15.226	13.4407	14.953	60s
42	11.566	133.99	101	178	12.418	-171.87	12.418	64	15.226	13.4407	14.953	60s
43	7.71	106.474	69	122.778	8.096	40.601	8.096	64	15.226	13.4407	14.953	60s
44	10.794	126.198	99.669	148.065	11.449	57.529	11.449	64	15.226	13.4407	14.953	60s
45	9.252	126.587	115.273	135.727	9.498	-56.31	9.498	64	15.226	13.4407	14.953	60s
46	11.566	123.481	110.714	151	12.325	4.086	12.325	64	15.226	13.4407	14.953	60s
47	11.566	132.462	115	154.143	12.199	-120.256	12.199	64	15.226	13.4407	14.953	60s
48	10.023	88.946	56.694	127	10.718	-55.008	10.718	64	15.226	13.4407	14.953	60s
49	10.794	140.372	128.651	157.402	11.245	-51.34	11.245	64	15.226	13.4407	14.953	60s
50	10.794	125.971	114.024	134.041	11.176	-45	11.176	64	15.226	13.4407	14.953	60s
51	13.108	131.596	121	144.25	14.159	-7.125	14.159	64	15.226	13.4407	14.953	60s
52	10.023	124.84	112	141	10.24	-30.964	10.24	64	15.226	13.4407	14.953	60s
53	11.566	121.074	116.224	128.306	12.572	-65.225	12.572	64	15.226	13.4407	14.953	60s
54	14.65	132.003	102.222	168	16.12	-29.358	16.12	64	15.226	13.4407	14.953	60s
55	10.794	116.985	100.42	135	11.176	45	11.176	64	15.226	13.4407	14.953	60s
56	10.023	130.22	109	140.667	10.61	-24.444	10.61	64	15.226	13.4407	14.953	60s
57	14.65	131.351	114.889	148	16.143	-22.38	16.143	64	15.226	13.4407	14.953	60s
58	10.794	116.957	98.799	128.462	11.415	-112.62	11.415	64	15.226	13.4407	14.953	60s
59	11.566	120.61	110.878	130.735	11.943	-53.973	11.943	64	15.226	13.4407	14.953	60s
60	14.65	130.747	119.667	149	15.535	-42.709	15.535	64	15.226	13.4407	14.953	60s
61	10.023	132.744	121.25	148.5	10.574	-4.764	10.574	64	15.226	13.4407	14.953	60s
62	10.023	112	78	129	10.537	0	10.537	64	15.226	13.4407	14.953	60s
63	8.481	118.927	98.6	130	8.955	-78.69	8.955	64	15.226	13.4407	14.953	60s
64	9.252	126.623	116	135	9.934	-135	9.934	64	15.226	13.4407	14.953	60s
65	8.481	122.645	116.6	133	8.825	-95.711	8.825	64	15.226	13.4407	14.953	60s
66	12.337	133.438	118	144.4	13.054	-19.654	13.054	64	15.226	13.4407	14.953	60s
67	13.108	137.889	109.938	157.5	13.884	55.305	13.884	64	15.226	13.4407	14.953	60s
68	13.879	128.633	90.533	169	15.005	-20.556	15.005	64	15.226	13.4407	14.953	60s
69	10.794	137.445	132	142.627	11.245	-51.34	11.245	64	15.226	13.4407	14.953	60s
70	8.481	132.225	128	137.72	8.781	53.13	8.781	64	15.226	13.4407	14.953	60s
71	10.023	124.628	115.25	136	10.24	-30.964	10.24	64	15.226	13.4407	14.953	60s
72	9.252	133.726	127.545	142.165	10.012	-37.875	10.012	64	15.226	13.4407	14.953	60s
73	9.252	136.206	121.926	142.975	9.817	-63.435	9.817	64	15.226	13.4407	14.953	60s
74	6.939	134.5	119	151	7.079	-7.125	7.079	64	15.226	13.4407	14.953	60s
75	14.65	125.474	114	142	15.806	0	15.806	64	15.226	13.4407	14.953	60s
76	8.481	131.782	125.5	138.65	9.04	-60.945	9.04	64	15.226	13.4407	14.953	60s
77	13.108	137.691	110.5	166	14.159	29.745	14.159	64	15.226	13.4407	14.953	60s
78	9.252	142.056	134	149	9.334	41.186	9.334	64	15.226	13.4407	14.953	60s
79	10.023	137.487	112	149.833	10.574	-41.634	10.574	64	15.226	13.4407	14.953	60s
80	11.566	131.411	113.49	148.918	12.418	-45	12.418	64	15.226	13.4407	14.953	60s
81	13.879	114.412	60.595	151.125	14.927	-61.928	14.927	64	15.226	13.4407	14.953	60s
82	10.023	134.673	114.25	153.5	10.861	-75.964	10.861	64	15.226	13.4407	14.953	60s
83	9.252	120.698	100.562	133	9.934	-45	9.934	64	15.226	13.4407	14.953	60s
84	13.108	142.08	127.453	172.305	14.402	-37.569	14.402	64	15.226	13.4407	14.953	60s
85	13.879	145.897	132.592	162.505	14.535	25.017	14.535	64	15.226	13.4407	14.953	60s
86	13.879	115.807	71.093	134.817	14.902	-45	14.902	64	15.226	13.4407	14.953	60s
87	10.794	125.592	113.657	146.036	11.781	-26.565	11.781	64	15.226	13.4407	14.953	60s
88	13.879	128.592	112.125	151	14.927	-61.928	14.927	64	15.226	13.4407	14.953	60s
89	14.65	140.286	118	153	16.143	-22.38	16.143	64	15.226	13.4407	14.953	60s
90	16.192	122.352	79.6	157	17.584	2.862	17.584	64	15.226	13.4407	14.953	60s
91	13.108	135.588	116	161	14.049	0	14.049	64	15.226	13.4407	14.953	60s
92	13.879	132.57	115	167	15.005	-20.556	15.005	64	15.226	13.4407	14.953	60s
93	11.566	122.339	109.98	133.735	12.572	-24.775	12.572	64	15.226	13.4407	14.953	60s
94	15.421	123.322	115.645	128	16.568	-32.005	16.568	64	15.226	13.4407	14.953	60s
95	13.879	129.894	116	144.9	14.614	-32.735	14.614	64	15.226	13.4407	14.953	60s
96	7.71	121.427	105	141	8.284	-32.005	8.284	64	15.226	13.4407	14.953	60s
97	12.337	130.911	109.787	150.293	13.403	-31.608	13.403	64	15.226	13.4407	14.953	60s
98	11.566	135.756	114	147.02	11.943	-17.103	11.943	64	15.226	13.4407	14.953	60s
99	10.023	135.199	127	145	10.574	-41.634	10.574	64	15.226	13.4407	14.953	60s
100	10.794	120.504	94	132.325	11.449	-32.471	11.449	64	15.226	13.4407	14.953	60s
101	7.71	130.953	124	137.358	7.854	-63.435	7.854	64	15.226	13.4407	14.953	60s
102	8.481	99.273	77	127	8.781	-90	8.781	64	15.226	13.4407	14.953	60s
103	12.337	106.544	57.907	127.533	13.375	23.199	13.375	64	15.226	13.4407	14.953	60s
104	9.252	133.439	112	153.273	9.699	-5.194	9.699	64	15.226	13.4407	14.953	60s
105	8.481	123.777	112.5	157	9.04	150.945	9.04	64	15.226	13.4407	14.953	60s
106	11.566	131.89	116.296	148.918	12.48	-39.289	12.48	64	15.226	13.4407	14.953	60s
107	13.108	107.347	45.875	167	14.402	-142.431	14.402	64	15.226	13.4407	14.953	60s
108	9.252	132.053	119.455	144	9.699	-5.194	9.699	64	15.226	13.4407	14.953	60s
109	11.566	114.181	88.571	133.571	12.325	-94.086	12.325	64	15.226	13.4407	14.953	60s
110	10.794	127.643	118	141	11.415	0	11.415	64	15.226	13.4407	14.953	60s
111	12.337	127.773	115.133	143	13.375	-156.801	13.375	64	15.226	13.4407	14.953	60s
112	10.794	134.26	121	153.189	11.245	-38.66	11.245	64	15.226	13.4407	14.953	60s
113	9.252	131.691	123	140.95	9.934	-135	9.934	64	15.226	13.4407	14.953	60s
114	13.108	127.548	95.891	175	13.884	-34.695	13.884	64	15.226	13.4407	14.953	60s
115	9.252	131.579	113	145.876	10.012	-52.125	10.012	64	15.226	13.4407	14.953	60s
116	12.337	151.287	131.6	161.2	13.054	19.654	13.054	64	15.226	13.4407	14.953	60s
117	13.108	130.921	125.125	146	13.632	14.931	13.632	64	15.226	13.4407	14.953	60s
118	11.566	132.876	123.714	143.429	12.199	-30.256	12.199	64	15.226	13.4407	14.953	60s
119	8.481	140.355	132.4	148.5	9.167	-16.699	9.167	64	15.226	13.4407	14.953	60s
120	12.337	136.429	127.556	151	12.965	-151.699	12.965	64	15.226	13.4407	14.953	60s
121	10.794	131.555	122.976	160	11.415	22.62	11.415	64	15.226	13.4407	14.953	60s
122	11.566	114.41	79.49	144	11.943	-143.973	11.943	64	15.226	13.4407	14.953	60s
123	11.566	133.188	119.918	144.694	12.418	-45	12.418	64	15.226	13.4407	14.953	60s
124	13.879	130.917	110	153.976	15.335	-113.629	15.335	64	15.226	13.4407	14.953	60s
125	14.65	126.035	109.5	165	16.024	-9.462	16.024	64	15.226	13.4407	14.953	60s
126	12.337	124.426	113.747	141.72	13.403	-58.392	13.403	64	15.226	13.4407	14.953	60s
127	9.252	110.713	96	117.017	9.817	-26.565	9.817	64	15.226	13.4407	14.953	60s
128	10.794	128	115.923	155	11.549	8.746	11.549	64	15.226	13.4407	14.953	60s
129	10.794	129.009	114.462	144	11.245	-141.34	11.245	64	15.226	13.4407	14.953	60s
130	10.794	135.176	99	163	11.715	-102.995	11.715	64	15.226	13.4407	14.953	60s
131	13.879	111.559	80.941	141	15.03	-83.29	15.03	64	15.226	13.4407	14.953	60s
132	14.65	129.942	88	153.444	15.903	-6.34	15.903	64	15.226	13.4407	14.953	60s
133	12.337	133.837	118.6	152.2	13.201	-3.814	13.201	64	15.226	13.4407	14.953	60s
134	10.794	126.924	107.331	154.817	11.245	-51.34	11.245	64	15.226	13.4407	14.953	60s
135	9.252	146.157	133.769	160.884	9.817	-26.565	9.817	64	15.226	13.4407	14.953	60s
136	15.421	147.195	120.105	190	16.776	-173.991	16.776	64	15.226	13.4407	14.953	60s
137	11.566	119.167	105.929	125.643	12.199	-149.744	12.199	64	15.226	13.4407	14.953	60s
138	10.023	113.179	64	127.833	10.574	48.366	10.574	64	15.226	13.4407	14.953	60s
139	12.337	146.129	124	158.244	13.054	-47.726	13.054	64	15.226	13.4407	14.953	60s
140	10.794	140.939	123.645	154.639	11.245	-38.66	11.245	64	15.226	13.4407	14.953	60s
141	15.421	133.521	126.975	141.421	16.867	-38.66	16.867	64	15.226	13.4407	14.953	60s
142	11.566	140.217	102.913	157.612	12.48	-39.289	12.48	64	15.226	13.4407	14.953	60s
143	12.337	124.415	95.08	148	13.171	-143.13	13.171	64	15.226	13.4407	14.953	60s
144	9.252	123.131	79	148.074	10.012	-37.875	10.012	64	15.226	13.4407	14.953	60s
145	6.939	129.111	116.5	148	7.079	7.125	7.079	64	15.226	13.4407	14.953	60s
146	11.566	139.325	97	164.52	11.943	-36.027	11.943	64	15.226	13.4407	14.953	60s
147	14.65	133.627	117	168	15.83	160.56	15.83	64	15.226	13.4407	14.953	60s
148	10.794	126.214	98	146	11.415	0	11.415	64	15.226	13.4407	14.953	60s
149	13.879	142.375	127	156.491	14.953	-139.764	14.953	64	15.226	13.4407	14.953	60s
150	11.566	117.329	111	125	12.572	-77.905	12.572	64	15.226	13.4407	14.953	60s
151	12.337	119.625	78	144	13.171	0	13.171	64	15.226	13.4407	14.953	60s
152	11.566	121.2	102	152	12.293	180	12.293	64	15.226	13.4407	14.953	60s
153	13.108	128.726	117.781	149.312	13.716	39.806	13.716	64	15.226	13.4407	14.953	60s
154	16.192	138.71	112.64	157	17.562	-53.13	17.562	64	15.226	13.4407	14.953	60s
155	10.794	131.992	117.325	147.574	11.245	-38.66	11.245	64	15.226	13.4407	14.953	60s
156	13.879	136.807	126.896	155.228	14.927	-61.928	14.927	64	15.226	13.4407	14.953	60s
157	11.566	126.837	107	144.918	12.418	45	12.418	64	15.226	13.4407	14.953	60s
158	13.108	135.832	124.625	156	13.632	-14.931	13.632	64	15.226	13.4407	14.953	60s
159	12.337	120.754	113.302	128.222	12.965	-151.699	12.965	64	15.226	13.4407	14.953	60s
160	6.939	141.889	130	155	7.025	-90	7.025	64	15.226	13.4407	14.953	60s
161	16.963	134.296	118.265	148.776	18.461	-25.346	18.461	64	15.226	13.4407	14.953	60s
162	15.421	141.424	125	155.263	16.707	-86.987	16.707	64	15.226	13.4407	14.953	60s
163	14.65	143.886	130.907	164	15.83	-33.69	15.83	64	15.226	13.4407	14.953	60s
164	13.879	136.275	118.059	153.765	14.953	-3.366	14.953	64	15.226	13.4407	14.953	60s
165	10.794	134.527	99	150	11.549	-8.746	11.549	64	15.226	13.4407	14.953	60s
166	14.65	150.225	136	164.333	15.83	-3.18	15.83	64	15.226	13.4407	14.953	60s
167	7.71	126.854	121.309	135	8.284	-57.995	8.284	64	15.226	13.4407	14.953	60s
168	8.481	131.327	111	147.8	9.04	-60.945	9.04	64	15.226	13.4407	14.953	60s
169	14.65	126.088	74.667	155.111	16.12	-119.358	16.12	64	15.226	13.4407	14.953	60s
170	16.963	132.695	89.85	163.51	18.102	-165.964	18.102	64	15.226	13.4407	14.953	60s
171	11.566	127.466	113	144.816	12.48	-129.289	12.48	64	15.226	13.4407	14.953	60s
172	12.337	120.408	77.498	151.96	13.403	-121.608	13.403	64	15.226	13.4407	14.953	60s
173	11.566	123.654	102	143.459	11.943	-53.973	11.943	64	15.226	13.4407	14.953	60s
174	12.337	126.932	112.178	146	13.054	-70.346	13.054	64	15.226	13.4407	14.953	60s
175	13.879	135.942	124.948	148.374	14.953	-40.236	14.953	64	15.226	13.4407	14.953	60s
176	11.566	128.346	113	144.061	12.418	45	12.418	64	15.226	13.4407	14.953	60s
177	13.108	114.891	71	140.125	14.402	-52.431	14.402	64	15.226	13.4407	14.953	60s
178	13.879	109.833	71.059	151	15.03	-173.29	15.03	64	15.226	13.4407	14.953	60s
179	13.108	126.926	115.25	140	14.159	-82.875	14.159	64	15.226	13.4407	14.953	60s
180	13.108	113.513	55.859	146.188	13.744	-63.435	13.744	64	15.226	13.4407	14.953	60s
181	13.879	125.259	114.412	138.363	14.614	-122.735	14.614	64	15.226	13.4407	14.953	60s
182	14.65	125.488	87.809	167	16.143	-22.38	16.143	64	15.226	13.4407	14.953	60s
183	14.65	137.554	117.63	160.185	15.83	-33.69	15.83	64	15.226	13.4407	14.953	60s
184	14.65	107.351	67.926	128.519	16.191	-49.399	16.191	64	15.226	13.4407	14.953	60s
185	13.108	101.377	45.656	140.5	13.716	-50.194	13.716	64	15.226	13.4407	14.953	60s
186	11.566	129.567	97	151.786	12.325	-94.086	12.325	64	15.226	13.4407	14.953	60s
187	10.023	131.923	102	152	10.537	-90	10.537	64	15.226	13.4407	14.953	60s
188	16.192	115.871	73.3	138.4	17.649	-5.711	17.649	64	15.226	13.4407	14.953	60s
189	10.023	106.487	65.333	135.5	10.574	-48.366	10.574	64	15.226	13.4407	14.953	60s
190	13.108	119.318	104.18	128.75	13.884	-124.695	13.884	64	15.226	13.4407	14.953	60s
191	12.337	120.439	107	144	12.785	-74.055	12.785	64	15.226	13.4407	14.953	60s
192	9.252	126.051	100	141.793	9.498	-33.69	9.498	64	15.226	13.4407	14.953	60s
193	13.879	119.059	95.882	146.882	14.953	-3.366	14.953	64	15.226	13.4407	14.953	60s
194	15.421	137.33	114.319	153.994	16.867	-38.66	16.867	64	15.226	13.4407	14.953	60s
195	11.566	116.446	90	128.184	11.943	17.103	11.943	64	15.226	13.4407	14.953	60s
196	9.252	102.886	75.132	141	9.817	-116.565	9.817	64	15.226	13.4407	14.953	60s
197	10.794	119.264	105.231	150	11.715	-102.995	11.715	64	15.226	13.4407	14.953	60s
198	10.794	119.407	104.923	137	11.449	175.601	11.449	64	15.226	13.4407	14.953	60s
199	10.794	122.354	104.231	134.716	11.813	-131.987	11.813	64	15.226	13.4407	14.953	60s
200	13.879	107.136	53.128	139.471	14.902	-45	14.902	64	15.226	13.4407	14.953	60s
201	12.337	126.612	100.8	149.2	13.432	-11.31	13.432	64	15.226	13.4407	14.953	60s
202	13.879	131.585	100	149.118	15.03	-83.29	15.03	64	15.226	13.4407	14.953	60s
203	15.421	127.527	111.784	141.701	16.333	-126.254	16.333	64	15.226	13.4407	14.953	60s
204	15.421	143.9	90	165	16.684	-90	16.684	64	15.226	13.4407	14.953	60s
205	10.794	110.33	70.527	138.669	11.449	-32.471	11.449	64	15.226	13.4407	14.953	60s
206	11.566	142.4	94	162	12.293	0	12.293	64	15.226	13.4407	14.953	60s
207	12.337	120.238	92.4	140.707	13.375	-23.199	13.375	64	15.226	13.4407	14.953	60s
208	9.252	110.369	102.14	113.744	9.334	-41.186	9.334	64	15.226	13.4407	14.953	60s
209	9.252	116.78	99.091	148.364	9.817	-100.305	9.817	64	15.226	13.4407	14.953	60s
210	16.192	121.889	97.5	140.9	17.296	-113.962	17.296	64	15.226	13.4407	14.953	60s
211	11.566	123.475	80.153	154	11.943	-53.973	11.943	64	15.226	13.4407	14.953	60s
212	10.794	132.143	95	160.077	11.449	-85.601	11.449	64	15.226	13.4407	14.953	60s
213	11.566	132.331	120	143	12.572	-24.775	12.572	64	15.226	13.4407	14.953	60s
214	13.108	120.61	83.562	151	14.186	-111.801	14.186	64	15.226	13.4407	14.953	60s
215	10.023	128.654	117.5	154	10.861	-75.964	10.861	64	15.226	13.4407	14.953	60s
216	11.566	130.826	117	147.291	12.48	-129.289	12.48	64	15.226	13.4407	14.953	60s
217	15.421	138.008	115.734	158.427	16.568	-122.005	16.568	64	15.226	13.4407	14.953	60s
218	13.108	134.392	126.227	139.305	14.186	-111.801	14.186	64	15.226	13.4407	14.953	60s
219	12.337	129.958	106	151.573	12.785	-105.945	12.785	64	15.226	13.4407	14.953	60s
220	9.252	121.366	107	130.479	9.334	-41.186	9.334	64	15.226	13.4407	14.953	60s
221	16.192	128.052	83	160.3	17.758	171.469	17.758	64	15.226	13.4407	14.953	60s
222	15.421	122.98	104	144.803	16.89	-117.897	16.89	64	15.226	13.4407	14.953	60s
223	16.192	113.857	57	154	17.562	0	17.562	64	15.226	13.4407	14.953	60s
224	13.879	106.054	47.654	148.858	15.107	35.538	15.107	64	15.226	13.4407	14.953	60s
225	10.023	108.333	97.306	120.444	10.718	-124.992	10.718	64	15.226	13.4407	14.953	60s
226	14.65	121.94	107.481	143.309	16.143	-135	16.143	64	15.226	13.4407	14.953	60s
227	14.65	138.613	105	166.333	15.708	-26.565	15.708	64	15.226	13.4407	14.953	60s
228	15.421	100.047	39.632	124	16.89	-81.027	16.89	64	15.226	13.4407	14.953	60s
229	17.734	144.88	118.69	161.277	19.733	159.146	19.733	64	15.226	13.4407	14.953	60s
230	10.023	122.494	77	143	10.24	-30.964	10.24	64	15.226	13.4407	14.953	60s
231	15.421	135.795	111	162.053	16.776	-6.009	16.776	64	15.226	13.4407	14.953	60s
232	16.963	129.455	104.81	148	18.461	-2.726	18.461	64	15.226	13.4407	14.953	60s
233	14.65	131.887	103.444	164	16.191	-40.601	16.191	64	15.226	13.4407	14.953	60s
234	13.879	142.79	124.062	162.668	14.902	-135	14.902	64	15.226	13.4407	14.953	60s
235	11.566	119.131	92.939	137.286	12.664	-123.69	12.664	64	15.226	13.4407	14.953	60s
236	11.566	129.133	109.857	145.286	12.418	-98.13	12.418	64	15.226	13.4407	14.953	60s
237	13.108	117.097	104.125	128.125	14.402	-37.569	14.402	64	15.226	13.4407	14.953	60s
238	11.566	111.514	104	127.571	12.199	30.256	12.199	64	15.226	13.4407	14.953	60s
239	14.65	132.236	111.667	141.815	16.191	-40.601	16.191	64	15.226	13.4407	14.953	60s
240	17.734	131.456	104	151.331	19.258	-65.772	19.258	64	15.226	13.4407	14.953	60s
241	13.108	114.691	68.188	160	13.66	-45	13.66	64	15.226	13.4407	14.953	60s
242	13.108	123.441	87	146	14.482	-14.036	14.482	64	15.226	13.4407	14.953	60s
243	11.566	109.567	53.214	144.571	12.199	-120.256	12.199	64	15.226	13.4407	14.953	60s
244	23.131	131.366	97.629	151.644	25.16	-29.249	25.16	64	15.226	13.4407	14.953	60s
245	11.566	136.988	107.98	161.49	12.572	-65.225	12.572	64	15.226	13.4407	14.953	60s
246	16.963	127.227	65	161	18.44	0	18.44	64	15.226	13.4407	14.953	60s
247	13.108	152.726	118	167.312	13.744	-116.565	13.744	64	15.226	13.4407	14.953	60s
248	17.734	124.625	104.95	149.969	18.955	-103.392	18.955	64	15.226	13.4407	14.953	60s
249	16.192	107.579	98.4	119.775	17.319	-30.466	17.319	64	15.226	13.4407	14.953	60s
250	10.794	134.885	100	157.538	11.549	-81.254	11.549	64	15.226	13.4407	14.953	60s
251	10.794	121.9	94	131.893	11.176	-45	11.176	64	15.226	13.4407	14.953	60s
252	16.963	129.355	112.388	145.138	18.853	27.759	18.853	64	15.226	13.4407	14.953	60s
253	13.879	124.77	105.363	174	14.902	-45	14.902	64	15.226	13.4407	14.953	60s
254	16.192	119.796	93.72	152.12	17.562	-36.87	17.562	64	15.226	13.4407	14.953	60s
255	19.276	122.552	70	151.875	20.872	-14.621	20.872	64	15.226	13.4407	14.953	60s
256	14.65	123.655	98.111	143.111	16.191	-77.471	16.191	64	15.226	13.4407	14.953	60s
257	9.252	129.742	97.331	166.628	9.817	-153.435	9.817	64	15.226	13.4407	14.953	60s
258	11.566	127.591	103.592	151.939	11.943	-17.103	11.943	64	15.226	13.4407	14.953	60s
259	10.794	98.857	42	128	11.415	0	11.415	64	15.226	13.4407	14.953	60s
260	10.023	125.41	106.833	141.75	10.574	-41.634	10.574	64	15.226	13.4407	14.953	60s
261	14.65	127.596	92.074	165.741	15.83	-19.44	15.83	64	15.226	13.4407	14.953	60s
262	12.337	122.546	76	144.333	13.288	-82.405	13.288	64	15.226	13.4407	14.953	60s
263	14.65	127.539	99.019	139.87	15.535	-47.291	15.535	64	15.226	13.4407	14.953	60s
264	17.734	121.833	103	141.909	19.338	-50.528	19.338	64	15.226	13.4407	14.953	60s
265	17.734	141.87	117.455	160.909	19.398	-84.806	19.398	64	15.226	13.4407	14.953	60s
266	16.963	128.48	101	141.667	18.335	-16.699	18.335	64	15.226	13.4407	14.953	60s
267	14.65	126.591	112.667	147.556	15.903	6.34	15.903	64	15.226	13.4407	14.953	60s
268	13.108	114.792	89.594	136.109	13.632	-75.069	13.632	64	15.226	13.4407	14.953	60s
269	13.108	121.419	57	150.312	14.077	-93.576	14.077	64	15.226	13.4407	14.953	60s
270	15.421	119.898	79.285	152.13	16.498	-64.799	16.498	64	15.226	13.4407	14.953	60s
271	12.337	139.83	118.338	156.276	12.785	-15.945	12.785	64	15.226	13.4407	14.953	60s
272	24.673	144.308	112	175	27.277	176.309	27.277	64	15.226	13.4407	14.953	60s
273	20.818	122.843	50.692	161.077	23.199	29.476	23.199	64	15.226	13.4407	14.953	60s
274	19.276	139.357	85.917	160	21.147	-48.366	21.147	64	15.226	13.4407	14.953	60s
275	16.963	133.322	105.111	156.943	18.853	-27.759	18.853	64	15.226	13.4407	14.953	60s
276	14.65	143.361	128.667	156	16.191	-40.601	16.191	64	15.226	13.4407	14.953	60s
277	17.734	148.393	113	161.045	19.733	-69.146	19.733	64	15.226	13.4407	14.953	60s
278	16.192	116.336	73.4	151.6	17.584	-92.862	17.584	64	15.226	13.4407	14.953	60s
279	16.192	134.481	100	153.9	17.78	-20.225	17.78	64	15.226	13.4407	14.953	60s
280	13.108	132.193	123.5	142.125	13.716	-39.806	13.716	64	15.226	13.4407	14.953	60s
281	16.963	140.173	94	158.633	18.102	-39.094	18.102	64	15.226	13.4407	14.953	60s
282	16.192	130.032	83.28	158.835	17.496	-17.526	17.496	64	15.226	13.4407	14.953	60s
283	11.566	122.867	92	141.857	12.418	-98.13	12.418	64	15.226	13.4407	14.953	60s
284	10.794	116.571	88	144	11.415	-90	11.415	64	15.226	13.4407	14.953	60s
285	8.481	128.682	95.6	150	9.167	-106.699	9.167	64	15.226	13.4407	14.953	60s
286	13.879	116.521	103.01	135	15.005	20.556	15.005	64	15.226	13.4407	14.953	60s
287	10.794	120.082	73.325	145	11.107	18.435	11.107	64	15.226	13.4407	14.953	60s
288	9.252	105.312	88.256	120.818	9.334	41.186	9.334	64	15.226	13.4407	14.953	60s
289	14.65	115.573	97.167	131	15.83	33.69	15.83	64	15.226	13.4407	14.953	60s
290	12.337	137.467	109.067	155.667	13.288	-7.595	13.288	64	15.226	13.4407	14.953	60s
291	11.566	145.267	123	165	12.293	0	12.293	64	15.226	13.4407	14.953	60s
292	13.108	142.75	115.258	156.883	13.744	-153.435	13.744	64	15.226	13.4407	14.953	60s
293	13.879	124.419	102	131.578	14.953	-49.764	14.953	64	15.226	13.4407	14.953	60s
294	11.566	130.21	119	141.724	11.943	-53.973	11.943	64	15.226	13.4407	14.953	60s
295	11.566	127.471	111	145.429	12.199	-30.256	12.199	64	15.226	13.4407	14.953	60s
296	12.337	120.312	93	136	13.171	0	13.171	64	15.226	13.4407	14.953	60s
297	18.505	138.506	101.191	158.391	20.023	-37.875	20.023	64	15.226	13.4407	14.953	60s
298	11.566	124.638	94.643	152	12.325	-4.086	12.325	64	15.226	13.4407	14.953	60s
299	11.566	133.757	98	151.5	12.199	-30.256	12.199	64	15.226	13.4407	14.953	60s
300	16.192	144.19	119	161	17.562	0	17.562	64	15.226	13.4407	14.953	60s
301	14.65	130.474	112	157	15.806	0	15.806	64	15.226	13.4407	14.953	60s
302	10.794	141.269	119.692	168	11.449	4.399	11.449	64	15.226	13.4407	14.953	60s
303	13.879	107.833	73.609	129.422	15.107	-35.538	15.107	64	15.226	13.4407	14.953	60s
304	11.566	133.078	123.306	145.857	12.664	-33.69	12.664	64	15.226	13.4407	14.953	60s
305	16.963	135.356	120.138	161	18.102	-22.834	18.102	64	15.226	13.4407	14.953	60s
306	10.794	109.258	73.923	129	11.449	4.399	11.449	64	15.226	13.4407	14.953	60s
307	13.108	121.153	115.375	135	13.716	39.806	13.716	64	15.226	13.4407	14.953	60s
308	11.566	135.348	118.714	154.571	12.572	-12.095	12.572	64	15.226	13.4407	14.953	60s
309	13.879	117.878	53	153.488	14.614	-32.735	14.614	64	15.226	13.4407	14.953	60s
310	13.108	112.54	65	166	14.159	-29.745	14.159	64	15.226	13.4407	14.953	60s
311	13.108	136.818	123.688	158	14.186	21.801	14.186	64	15.226	13.4407	14.953	60s
312	13.879	129.191	119	154	15.107	-54.462	15.107	64	15.226	13.4407	14.953	60s
313	16.963	142.753	116.612	167	18.853	-27.759	18.853	64	15.226	13.4407	14.953	60s
314	13.108	117.184	109.945	132	13.744	-26.565	13.744	64	15.226	13.4407	14.953	60s
315	13.879	120.318	60.505	155.398	15.335	-23.629	15.335	64	15.226	13.4407	14.953	60s
316	11.566	136.2	119.571	152	12.572	-77.905	12.572	64	15.226	13.4407	14.953	60s
317	11.566	129.703	95	146	12.418	-45	12.418	64	15.226	13.4407	14.953	60s
318	11.566	115.794	105.633	128	12.48	-39.289	12.48	64	15.226	13.4407	14.953	60s
319	14.65	132.994	114.815	153	15.634	-51.843	15.634	64	15.226	13.4407	14.953	60s
320	12.337	137.703	126	155	13.171	-126.87	13.171	64	15.226	13.4407	14.953	60s
321	16.192	129.742	54.188	160.4	17.252	-104.744	17.252	64	15.226	13.4407	14.953	60s
322	13.108	138.761	128.297	152.125	13.884	-108.435	13.884	64	15.226	13.4407	14.953	60s
323	12.337	146.365	124	154	13.054	-70.346	13.054	64	15.226	13.4407	14.953	60s
324	13.879	135.167	122	152	14.927	180	14.927	64	15.226	13.4407	14.953	60s
325	13.108	108.459	80.578	124.039	13.66	-45	13.66	64	15.226	13.4407	14.953	60s
326	13.108	137.706	121	157	14.482	-104.036	14.482	64	15.226	13.4407	14.953	60s
327	13.108	140.773	125.227	154	14.402	-52.431	14.402	64	15.226	13.4407	14.953	60s
328	12.337	109.975	57	170	13.171	-143.13	13.171	64	15.226	13.4407	14.953	60s
329	16.963	136.797	122	148.49	18.461	-64.654	18.461	64	15.226	13.4407	14.953	60s
330	16.192	112.021	66	147	17.385	-45	17.385	64	15.226	13.4407	14.953	60s
331	13.879	115.287	86.792	138.896	14.953	-49.764	14.953	64	15.226	13.4407	14.953	60s
332	13.108	138.32	113	159	14.159	-29.745	14.159	64	15.226	13.4407	14.953	60s
333	10.794	118.972	66.479	152.923	11.415	-157.38	11.415	64	15.226	13.4407	14.953	60s
334	16.192	127.621	102.625	151.06	17.496	17.526	17.496	64	15.226	13.4407	14.953	60s
335	14.65	133.734	103	152.444	15.83	-3.18	15.83	64	15.226	13.4407	14.953	60s
336	16.192	121.821	80.32	146.84	17.296	-23.962	17.296	64	15.226	13.4407	14.953	60s
337	12.337	135.504	97	155.6	13.288	-82.405	13.288	64	15.226	13.4407	14.953	60s
338	14.65	118.064	81.5	147.074	15.535	47.291	15.535	64	15.226	13.4407	14.953	60s
339	13.879	110.528	52.197	136.661	14.535	-115.017	14.535	64	15.226	13.4407	14.953	60s
340	16.963	127.703	83.224	153	18.272	-35.218	18.272	64	15.226	13.4407	14.953	60s
341	14.65	128.848	108.222	147.778	15.83	-86.82	15.83	64	15.226	13.4407	14.953	60s
342	16.963	120.513	107.81	132	18.017	-43.025	18.017	64	15.226	13.4407	14.953	60s
343	15.421	134.925	101	154.197	16.404	-74.476	16.404	64	15.226	13.4407	14.953	60s
344	16.192	130.054	110.475	171	17.43	-40.914	17.43	64	15.226	13.4407	14.953	60s
345	15.421	120.27	61.967	159	16.959	-111.251	16.959	64	15.226	13.4407	14.953	60s
346	13.108	149.287	125	161.188	14.294	-79.38	14.294	64	15.226	13.4407	14.953	60s
347	11.566	104.2	54	140	12.293	-90	12.293	64	15.226	13.4407	14.953	60s
348	15.421	134.212	112.543	155.482	16.89	-62.103	16.89	64	15.226	13.4407	14.953	60s
349	13.108	119.407	59	150.5	14.294	47.49	14.294	64	15.226	13.4407	14.953	60s
350	18.505	143.14	126.346	164.645	19.869	-45	19.869	64	15.226	13.4407	14.953	60s
351	13.879	133.014	124.765	149.99	14.614	-122.735	14.614	64	15.226	13.4407	14.953	60s
352	12.337	142.653	114.849	162.84	13.403	58.392	13.403	64	15.226	13.4407	14.953	60s
353	13.879	129.446	110	140.55	15.107	-54.462	15.107	64	15.226	13.4407	14.953	60s
354	16.963	136.652	115.83	152.041	18.081	-60.945	18.081	64	15.226	13.4407	14.953	60s
355	21.589	127.463	60.835	157.506	23.381	-34.287	23.381	64	15.226	13.4407	14.953	60s
356	13.879	102.341	59.121	141	14.902	-45	14.902	64	15.226	13.4407	14.953	60s
357	15.421	115.18	78.216	163	16.776	-42.879	16.776	64	15.226	13.4407	14.953	60s
358	10.794	106.896	53	124.876	11.002	-61.39	11.002	64	15.226	13.4407	14.953	60s
359	14.65	134.587	119.515	155.481	16.143	-22.38	16.143	64	15.226	13.4407	14.953	60s
360	11.566	134.138	123.214	158	12.325	-94.086	12.325	64	15.226	13.4407	14.953	60s
361	14.65	142.324	129	162.444	16.191	-40.601	16.191	64	15.226	13.4407	14.953	60s
362	19.276	116.948	81.5	145.333	20.872	-67.751	20.872	64	15.226	13.4407	14.953	60s
363	17.734	139.059	122.194	153	19.733	-122.276	19.733	64	15.226	13.4407	14.953	60s
364	14.65	137.828	119.346	157.444	15.634	-51.843	15.634	64	15.226	13.4407	14.953	60s
365	14.65	109.06	51.667	140.481	15.535	-42.709	15.535	64	15.226	13.4407	14.953	60s
366	11.566	142.724	130	163.571	12.325	-4.086	12.325	64	15.226	13.4407	14.953	60s
367	15.421	144.205	118.136	164	16.867	-51.34	16.867	64	15.226	13.4407	14.953	60s
368	17.734	142.662	107	165.463	19.258	43.152	19.258	64	15.226	13.4407	14.953	60s
369	15.421	125.45	106.895	141.468	16.661	18.435	16.661	64	15.226	13.4407	14.953	60s
370	15.421	114.333	67.163	139	16.568	-57.995	16.568	64	15.226	13.4407	14.953	60s
371	13.879	119.38	97	139	14.953	-49.764	14.953	64	15.226	13.4407	14.953	60s
372	13.879	131.806	104.796	154.464	15.36	-59.036	15.36	64	15.226	13.4407	14.953	60s
373	13.108	136.375	120	150.438	14.077	3.576	14.077	64	15.226	13.4407	14.953	60s
374	13.879	132.88	119.294	149.578	14.719	-72.646	14.719	64	15.226	13.4407	14.953	60s
375	11.566	130.6	117.857	138	12.572	12.095	12.572	64	15.226	13.4407	14.953	60s
376	16.963	130.39	110.095	160	18.461	-177.274	18.461	64	15.226	13.4407	14.953	60s
377	10.794	110.714	69	131	11.415	-90	11.415	64	15.226	13.4407	14.953	60s
378	16.963	131.813	109.297	148.735	18.102	-39.094	18.102	64	15.226	13.4407	14.953	60s
379	15.421	136.129	114.842	159	16.707	-176.987	16.707	64	15.226	13.4407	14.953	60s
380	19.276	133.39	121.625	148	21.238	-172.875	21.238	64	15.226	13.4407	14.953	60s
381	13.108	133.186	110.969	151	13.716	-39.806	13.716	64	15.226	13.4407	14.953	60s
382	10.023	107.39	54.903	126.333	10.718	-55.008	10.718	64	15.226	13.4407	14.953	60s
383	13.879	127.394	95.585	144	14.614	-57.265	14.614	64	15.226	13.4407	14.953	60s
384	14.65	126.219	58	153.383	15.708	-116.565	15.708	64	15.226	13.4407	14.953	60s
385	13.108	128.564	81.25	161.75	14.294	42.51	14.294	64	15.226	13.4407	14.953	60s
386	14.65	139.807	119.21	159.975	15.634	-51.843	15.634	64	15.226	13.4407	14.953	60s
387	10.023	134.367	121.278	145.444	10.61	24.444	10.61	64	15.226	13.4407	14.953	60s
388	13.879	134.397	123.502	151	15.107	-54.462	15.107	64	15.226	13.4407	14.953	60s
389	26.986	131.122	80.516	159.889	29.971	-31.827	29.971	64	15.226	13.4407	14.953	60s
390	13.108	130.507	85	154.312	14.294	-47.49	14.294	64	15.226	13.4407	14.953	60s
391	13.108	126.545	81.25	156.828	13.884	-34.695	13.884	64	15.226	13.4407	14.953	60s
392	15.421	124.767	90	153.324	17.049	-55.491	17.049	64	15.226	13.4407	14.953	60s
393	15.421	135.905	86.38	172.288	16.959	-111.251	16.959	64	15.226	13.4407	14.953	60s
394	13.108	126.401	113.5	162	14.159	-29.745	14.159	64	15.226	13.4407	14.953	60s
395	15.421	122.998	90.529	157.388	16.776	-42.879	16.776	64	15.226	13.4407	14.953	60s
396	16.192	125.429	112.8	142	17.91	-11.31	17.91	64	15.226	13.4407	14.953	60s
397	18.505	133.579	87.261	158.357	20.574	-39.806	20.574	64	15.226	13.4407	14.953	60s
398	19.276	131.6	82	154	21.074	-90	21.074	64	15.226	13.4407	14.953	60s
399	19.276	127.206	91.125	162.734	21.256	-38.29	21.256	64	15.226	13.4407	14.953	60s
400	13.879	106.119	55.052	178	15.107	-54.462	15.107	64	15.226	13.4407	14.953	60s
401	17.734	135.562	113.107	156.595	19.258	-43.152	19.258	64	15.226	13.4407	14.953	60s
402	16.192	130.122	65	166	17.562	-36.87	17.562	64	15.226	13.4407	14.953	60s
403	12.337	110.983	76.56	122.004	12.965	-61.699	12.965	64	15.226	13.4407	14.953	60s
404	13.108	134.934	105.562	154.25	14.077	-93.576	14.077	64	15.226	13.4407	14.953	60s
405	13.108	112.352	98.25	137.52	13.884	-108.435	13.884	64	15.226	13.4407	14.953	60s
406	16.192	130.49	37	165.8	17.649	-84.289	17.649	64	15.226	13.4407	14.953	60s
407	15.421	148.8	123	166	16.684	0	16.684	64	15.226	13.4407	14.953	60s
408	20.047	144.078	111	162.814	22.162	-56.31	22.162	64	15.226	13.4407	14.953	60s
409	17.734	150.455	132	168.545	19.278	-59.931	19.278	64	15.226	13.4407	14.953	60s
410	11.566	104.015	64.816	136.755	12.664	-56.31	12.664	64	15.226	13.4407	14.953	60s
411	16.963	119.051	107.102	145	18.102	-14.036	18.102	64	15.226	13.4407	14.953	60s
412	13.879	134.91	119.99	161	15.107	-54.462	15.107	64	15.226	13.4407	14.953	60s
413	15.421	91.791	53.208	146.593	16.498	-115.201	16.498	64	15.226	13.4407	14.953	60s
414	20.818	119.311	111.018	139	23.182	-37.304	23.182	64	15.226	13.4407	14.953	60s
415	21.589	106.568	55.317	136.951	23.725	-38.991	23.725	64	15.226	13.4407	14.953	60s
416	10.023	115.814	87	128.583	10.574	-48.366	10.574	64	15.226	13.4407	14.953	60s
417	14.65	134.02	98	154	15.83	-33.69	15.83	64	15.226	13.4407	14.953	60s
418	16.963	123.491	82.143	148.333	18.017	-43.025	18.017	64	15.226	13.4407	14.953	60s
419	13.108	125.471	87	154.125	14.159	-82.875	14.159	64	15.226	13.4407	14.953	60s
420	19.276	116.08	47.889	162	21.22	-24.444	21.22	64	15.226	13.4407	14.953	60s
421	17.734	136.748	60	167.835	19.258	-43.152	19.258	64	15.226	13.4407	14.953	60s
422	16.963	129.991	103	156.476	18.102	-67.166	18.102	64	15.226	13.4407	14.953	60s
423	19.276	130.436	102	153.667	20.946	-123.024	20.946	64	15.226	13.4407	14.953	60s
424	18.505	131.753	113	153.11	20.499	-46.736	20.499	64	15.226	13.4407	14.953	60s
425	12.337	108.95	92	125.4	13.432	-78.69	13.432	64	15.226	13.4407	14.953	60s
426	15.421	113.529	62.842	141.842	16.707	-86.987	16.707	64	15.226	13.4407	14.953	60s
427	16.963	118.882	88.222	146	18.668	-48.814	18.668	64	15.226	13.4407	14.953	60s
428	14.65	122.643	102	153	16.191	-49.399	16.191	64	15.226	13.4407	14.953	60s
429	14.65	129.696	94.222	147	16.12	29.358	16.12	64	15.226	13.4407	14.953	60s
430	22.36	133.764	110.153	158.612	24.602	-55.176	24.602	64	15.226	13.4407	14.953	60s
431	14.65	131.842	79	157	15.806	-90	15.806	64	15.226	13.4407	14.953	60s
432	13.108	119.706	74	148	14.049	0	14.049	64	15.226	13.4407	14.953	60s
433	13.879	123.262	91.782	153	15.36	-30.964	15.36	64	15.226	13.4407	14.953	60s
434	17.734	121.48	72	142.012	19.733	20.854	19.733	64	15.226	13.4407	14.953	60s
435	22.36	134.549	115.571	158.857	24.398	-30.256	24.398	64	15.226	13.4407	14.953	60s
436	16.963	127.291	65	151.537	18.461	-64.654	18.461	64	15.226	13.4407	14.953	60s
437	14.65	118.047	78.556	146.395	15.634	38.157	15.634	64	15.226	13.4407	14.953	60s
438	13.879	131.095	97	148	15.335	-76.759	15.335	64	15.226	13.4407	14.953	60s
439	16.963	126.711	114.844	172	18.272	-125.218	18.272	64	15.226	13.4407	14.953	60s
440	13.108	132.266	110.297	152.344	14.186	-68.199	14.186	64	15.226	13.4407	14.953	60s
441	19.276	119.275	57	173.953	21.256	-38.29	21.256	64	15.226	13.4407	14.953	60s
442	14.65	136.02	101	160.889	15.56	73.61	15.56	64	15.226	13.4407	14.953	60s
443	14.65	126.921	60.593	160.395	15.634	-51.843	15.634	64	15.226	13.4407	14.953	60s
444	18.505	110.221	59.767	165.48	20.043	-28.811	20.043	64	15.226	13.4407	14.953	60s
445	16.192	122.027	102	142	17.385	-45	17.385	64	15.226	13.4407	14.953	60s
446	16.192	117.391	56.92	146.41	17.671	-116.565	17.671	64	15.226	13.4407	14.953	60s
447	16.192	127.05	105.575	144	17.319	-30.466	17.319	64	15.226	13.4407	14.953	60s
448	16.192	131.864	114	155.4	17.584	-2.862	17.584	64	15.226	13.4407	14.953	60s
449	17.734	130.902	90	153.091	19.733	-69.146	19.733	64	15.226	13.4407	14.953	60s
450	16.963	134.353	94	152.857	18.017	46.975	18.017	64	15.226	13.4407	14.953	60s
451	12.337	128.587	104.542	146.067	12.965	-28.301	12.965	64	15.226	13.4407	14.953	60s
452	9.252	126.317	99.413	141.545	10.012	-37.875	10.012	64	15.226	13.4407	14.953	60s
453	13.108	135.294	90.258	153.961	13.884	-34.695	13.884	64	15.226	13.4407	14.953	60s
454	14.65	124.17	81	156	16.143	-67.62	16.143	64	15.226	13.4407	14.953	60s
455	13.879	100.853	63.176	130.529	15.158	-79.992	15.158	64	15.226	13.4407	14.953	60s
456	15.421	122.855	94.684	151.158	16.707	-86.987	16.707	64	15.226	13.4407	14.953	60s
457	18.505	133.377	105.036	152.529	20.48	-30.964	20.48	64	15.226	13.4407	14.953	60s
458	13.879	125.888	99.609	177.069	15.36	-30.964	15.36	64	15.226	13.4407	14.953	60s
459	20.818	131.997	72.876	197.464	23.049	-107.745	23.049	64	15.226	13.4407	14.953	60s
460	16.192	128.465	106.3	150.475	17.319	-30.466	17.319	64	15.226	13.4407	14.953	60s
461	13.879	122.995	95	140.782	14.614	-122.735	14.614	64	15.226	13.4407	14.953	60s
462	19.276	125.467	109	137.833	21.365	-9.462	21.365	64	15.226	13.4407	14.953	60s
463	15.421	125.907	75.967	155	16.959	-68.749	16.959	64	15.226	13.4407	14.953	60s
464	14.65	132.642	121.506	150.358	15.708	-26.565	15.708	64	15.226	13.4407	14.953	60s
465	15.421	129.7	105.789	155	16.89	-98.973	16.89	64	15.226	13.4407	14.953	60s
466	14.65	129.255	115	142.111	15.634	-128.157	15.634	64	15.226	13.4407	14.953	60s
467	18.505	126.264	117.616	141.172	19.811	-77.196	19.811	64	15.226	13.4407	14.953	60s
468	14.65	137.175	111	162.889	15.708	-26.565	15.708	64	15.226	13.4407	14.953	60s
469	10.023	102.663	63.292	138	10.61	-114.444	10.61	64	15.226	13.4407	14.953	60s
470	14.65	116.947	75.889	143	15.903	-83.66	15.903	64	15.226	13.4407	14.953	60s
471	17.734	102.79	62.678	149.322	18.915	-68.199	18.915	64	15.226	13.4407	14.953	60s
472	19.276	119.36	73	143	21.074	0	21.074	64	15.226	13.4407	14.953	60s
473	13.108	147.315	112	169.477	14.402	-52.431	14.402	64	15.226	13.4407	14.953	60s
474	13.879	129.699	119.785	138.052	14.927	-61.928	14.927	64	15.226	13.4407	14.953	60s
475	14.65	142.222	124.556	157	16.191	-40.601	16.191	64	15.226	13.4407	14.953	60s
476	10.794	136.544	124	152.231	11.715	-12.995	11.715	64	15.226	13.4407	14.953	60s
477	14.65	143.062	114	157.889	15.708	-63.435	15.708	64	15.226	13.4407	14.953	60s
478	15.421	137.536	125.601	164	16.867	-51.34	16.867	64	15.226	13.4407	14.953	60s
479	12.337	122.062	44	142	13.171	-90	13.171	64	15.226	13.4407	14.953	60s
480	11.566	106.185	86.837	129.959	12.664	-56.31	12.664	64	15.226	13.4407	14.953	60s
481	12.337	125.537	100	148	13.171	-143.13	13.171	64	15.226	13.4407	14.953	60s
482	14.65	134.287	127.833	140	16.12	-119.358	16.12	64	15.226	13.4407	14.953	60s
483	16.963	119.136	69.698	151.508	18.668	-48.814	18.668	64	15.226	13.4407	14.953	60s
484	18.505	118.166	84.828	141	20.555	19.983	20.555	64	15.226	13.4407	14.953	60s
485	13.108	128.986	106.734	150	13.66	-45	13.66	64	15.226	13.4407	14.953	60s
486	13.108	117.412	88	144	14.049	0	14.049	64	15.226	13.4407	14.953	60s
487	11.566	121.924	96	138.571	12.664	-56.31	12.664	64	15.226	13.4407	14.953	60s
488	13.108	126.132	117	134	14.482	-75.964	14.482	64	15.226	13.4407	14.953	60s
489	13.879	116.568	53.993	144.125	14.927	-61.928	14.927	64	15.226	13.4407	14.953	60s
490	11.566	120.488	98	144	11.943	-36.027	11.943	64	15.226	13.4407	14.953	60s
491	16.963	121.014	67	140.803	18.081	-60.945	18.081	64	15.226	13.4407	14.953	60s
492	11.566	137.501	129	147.224	12.664	-56.31	12.664	64	15.226	13.4407	14.953	60s
493	13.108	116.561	91.469	142	13.716	-50.194	13.716	64	15.226	13.4407	14.953	60s
494	12.337	129.738	114.6	137	13.054	-42.274	13.054	64	15.226	13.4407	14.953	60s
495	18.505	128.136	88.565	158.217	20.499	-80.134	20.499	64	15.226	13.4407	14.953	60s
496	15.421	137.11	121.083	157.446	17.049	-55.491	17.049	64	15.226	13.4407	14.953	60s
497	16.192	142.987	122	157.8	17.562	-36.87	17.562	64	15.226	13.4407	14.953	60s
498	22.36	123.538	75.658	150.908	24.223	-46.469	24.223	64	15.226	13.4407	14.953	60s
499	7.71	144.581	136	154.741	8.096	-49.399	8.096	64	15.226	13.4407	14.953	60s
500	16.192	116.902	58.1	155.2	17.584	-87.138	17.584	64	15.226	13.4407	14.953	60s
501	13.879	140.689	125.218	156.311	14.953	-40.236	14.953	64	15.226	13.4407	14.953	60s
502	22.36	145.694	119.52	158.867	24.223	-46.469	24.223	64	15.226	13.4407	14.953	60s
503	13.108	145.016	128.438	157	13.884	-34.695	13.884	64	15.226	13.4407	14.953	60s
504	14.65	133.928	66.796	175.216	15.56	-73.61	15.56	64	15.226	13.4407	14.953	60s
505	22.36	137.05	126	158	24.96	-50.711	24.96	64	15.226	13.4407	14.953	60s
506	16.192	143.217	115	159.91	17.385	-45	17.385	64	15.226	13.4407	14.953	60s
507	17.734	142.727	124.405	170	19.635	-116.565	19.635	64	15.226	13.4407	14.953	60s
508	22.36	136.975	68	175.857	24.836	-45	24.836	64	15.226	13.4407	14.953	60s
509	11.566	126.787	85.378	154	11.943	-53.973	11.943	64	15.226	13.4407	14.953	60s
510	13.879	141.051	129.979	164	14.535	-25.017	14.535	64	15.226	13.4407	14.953	60s
511	18.505	139.947	120.514	156.163	20.043	-151.189	20.043	64	15.226	13.4407	14.953	60s
512	21.589	136.085	99.519	162	24.111	-123.111	24.111	64	15.226	13.4407	14.953	60s
513	17.734	147.715	95	172	19.258	-65.772	19.258	64	15.226	13.4407	14.953	60s
514	14.65	135.734	122.444	147.333	16.12	-119.358	16.12	64	15.226	13.4407	14.953	60s
515	16.963	131.004	100	148.399	18.102	-67.166	18.102	64	15.226	13.4407	14.953	60s
516	16.963	131.348	102.857	151.476	18.771	-79.216	18.771	64	15.226	13.4407	14.953	60s
517	19.276	135.136	93.688	153.745	21.111	106.928	21.111	64	15.226	13.4407	14.953	60s
518	19.276	116.49	77	146.25	21.238	-97.125	21.238	64	15.226	13.4407	14.953	60s
519	14.65	155.151	124	167.556	15.708	-153.435	15.708	64	15.226	13.4407	14.953	60s
520	13.108	102.096	50	139.5	13.716	-50.194	13.716	64	15.226	13.4407	14.953	60s
521	13.879	133.84	120.301	147.941	14.927	-118.072	14.927	64	15.226	13.4407	14.953	60s
522	13.108	128.048	92	161	13.632	-104.931	13.632	64	15.226	13.4407	14.953	60s
523	13.108	136.533	119	151	14.294	-100.62	14.294	64	15.226	13.4407	14.953	60s
524	13.879	123.128	104.609	142.63	14.719	-107.354	14.719	64	15.226	13.4407	14.953	60s
525	16.192	128.369	112	146	17.319	-59.534	17.319	64	15.226	13.4407	14.953	60s
526	13.108	116.756	64	149.672	14.294	-47.49	14.294	64	15.226	13.4407	14.953	60s
527	15.421	124.535	96.582	150.116	16.333	-36.254	16.333	64	15.226	13.4407	14.953	60s
528	17.734	121.411	99.674	146.421	19.178	15.945	19.178	64	15.226	13.4407	14.953	60s
529	12.337	106.213	71.333	117.4	13.288	-97.595	13.288	64	15.226	13.4407	14.953	60s
530	20.047	137.157	122.8	150.2	22.022	-85.426	22.022	64	15.226	13.4407	14.953	60s
531	12.337	128.7	106	146.6	13.171	-53.13	13.171	64	15.226	13.4407	14.953	60s
532	13.108	111.048	77.25	135.125	14.294	-47.49	14.294	64	15.226	13.4407	14.953	60s
533	11.566	137.486	128	142.857	12.325	-85.914	12.325	64	15.226	13.4407	14.953	60s
534	20.818	132.124	115.207	149.331	22.898	32.471	22.898	64	15.226	13.4407	14.953	60s
535	20.818	120.957	69.254	150.953	22.83	-157.38	22.83	64	15.226	13.4407	14.953	60s
536	17.734	105.192	46.744	142.182	18.996	-33.69	18.996	64	15.226	13.4407	14.953	60s
537	15.421	117.932	101.618	127.507	16.89	-62.103	16.89	64	15.226	13.4407	14.953	60s
538	14.65	121.491	93.627	145	16.143	-67.62	16.143	64	15.226	13.4407	14.953	60s
539	10.794	127.714	109	153	11.549	-98.746	11.549	64	15.226	13.4407	14.953	60s
540	14.65	130.8	111	140.5	15.634	-38.157	15.634	64	15.226	13.4407	14.953	60s
541	19.276	132.19	92.5	159	21.147	4.764	21.147	64	15.226	13.4407	14.953	60s
542	19.276	146.635	124	163.222	20.724	-36.384	20.724	64	15.226	13.4407	14.953	60s
543	16.192	142.169	123.75	156.4	17.758	8.531	17.758	64	15.226	13.4407	14.953	60s
544	15.421	153.396	111	163.609	16.661	-18.435	16.661	64	15.226	13.4407	14.953	60s
545	13.108	137.865	101	156.375	13.632	-75.069	13.632	64	15.226	13.4407	14.953	60s
546	13.108	132.668	120	146.5	13.744	-26.565	13.744	64	15.226	13.4407	14.953	60s
547	16.192	106.319	49.96	140	17.671	-26.565	17.671	64	15.226	13.4407	14.953	60s
548	24.673	135.353	111	195	27.348	-5.528	27.348	64	15.226	13.4407	14.953	60s
549	20.818	128.988	65.393	164.58	23.182	-37.304	23.182	64	15.226	13.4407	14.953	60s
550	17.734	134.88	104.75	155.909	19.278	-120.069	19.278	64	15.226	13.4407	14.953	60s
551	18.505	137.768	111.569	167	20.499	-43.264	20.499	64	15.226	13.4407	14.953	60s
552	20.047	127.341	55	161.003	21.74	46.637	21.74	64	15.226	13.4407	14.953	60s
553	15.421	137.714	94	160.801	17.049	-55.491	17.049	64	15.226	13.4407	14.953	60s
554	16.192	131.183	94	150.96	17.562	36.87	17.562	64	15.226	13.4407	14.953	60s
555	12.337	146.236	107.298	177	12.785	-15.945	12.785	64	15.226	13.4407	14.953	60s
556	16.963	130.281	94	158.075	18.102	-50.906	18.102	64	15.226	13.4407	14.953	60s
557	13.879	139.644	98	168.848	14.927	-61.928	14.927	64	15.226	13.4407	14.953	60s
558	13.879	118.442	46.433	153.374	15.36	-59.036	15.36	64	15.226	13.4407	14.953	60s
559	11.566	129.133	105.755	148.327	12.418	-45	12.418	64	15.226	13.4407	14.953	60s
560	14.65	138.712	112.284	157	15.634	-38.157	15.634	64	15.226	13.4407	14.953	60s
561	14.65	105.882	54.944	138	15.83	-33.69	15.83	64	15.226	13.4407	14.953	60s
562	13.108	117.82	103.625	156	14.077	-86.424	14.077	64	15.226	13.4407	14.953	60s
563	20.047	125.439	91	161	21.527	-101.768	21.527	64	15.226	13.4407	14.953	60s
564	14.65	127.216	77.519	160.667	15.535	-42.709	15.535	64	15.226	13.4407	14.953	60s
565	15.421	133.762	92.864	162.698	16.776	-42.879	16.776	64	15.226	13.4407	14.953	60s
566	12.337	119.438	94	142	13.171	-90	13.171	64	15.226	13.4407	14.953	60s
567	16.963	130.432	92.224	153.592	18.102	-112.834	18.102	64	15.226	13.4407	14.953	60s
568	15.421	117.616	85.224	138.011	16.867	-128.66	16.867	64	15.226	13.4407	14.953	60s
569	13.879	121.101	90.647	136.647	14.953	-93.366	14.953	64	15.226	13.4407	14.953	60s
570	13.108	135.471	83	166	14.049	-90	14.049	64	15.226	13.4407	14.953	60s
571	10.794	143.243	115.325	160.189	11.781	-26.565	11.781	64	15.226	13.4407	14.953	60s
572	12.337	152.107	123.827	169.013	13.403	-31.608	13.403	64	15.226	13.4407	14.953	60s
573	15.421	121.05	108	139	16.684	-90	16.684	64	15.226	13.4407	14.953	60s
574	14.65	133.27	111.63	159.753	15.708	-26.565	15.708	64	15.226	13.4407	14.953	60s
575	13.108	136.485	103	196	14.482	-14.036	14.482	64	15.226	13.4407	14.953	60s
576	16.192	106.524	60	142	17.562	0	17.562	64	15.226	13.4407	14.953	60s
577	14.65	115.984	92.512	148.79	15.634	-38.157	15.634	64	15.226	13.4407	14.953	60s
578	15.421	118.63	94	147.061	16.867	38.66	16.867	64	15.226	13.4407	14.953	60s
579	13.879	116.233	92.46	147.093	15.107	-54.462	15.107	64	15.226	13.4407	14.953	60s
580	17.734	126.29	88	147	18.996	-56.31	18.996	64	15.226	13.4407	14.953	60s
581	20.047	121.769	90.347	145.723	22.387	-64.44	22.387	64	15.226	13.4407	14.953	60s
582	13.879	107.829	42.173	157.453	15.107	-54.462	15.107	64	15.226	13.4407	14.953	60s
583	17.734	147.87	105	183.19	19.258	-46.848	19.258	64	15.226	13.4407	14.953	60s
584	20.818	142.066	91.035	162.278	22.49	-51.34	22.49	64	15.226	13.4407	14.953	60s
585	15.421	139.882	112.263	157.842	16.89	-98.973	16.89	64	15.226	13.4407	14.953	60s
586	21.589	131.622	108.444	150.111	23.627	-131.987	23.627	64	15.226	13.4407	14.953	60s
587	18.505	140.329	108.79	160.495	20.499	-46.736	20.499	64	15.226	13.4407	14.953	60s
588	20.818	128.519	93	154	22.83	0	22.83	64	15.226	13.4407	14.953	60s
589	17.734	128.167	56	163.562	18.915	-68.199	18.915	64	15.226	13.4407	14.953	60s
590	19.276	126.273	102	150.917	21.092	-2.386	21.092	64	15.226	13.4407	14.953	60s
591	13.108	115.294	93.5	169	14.482	-104.036	14.482	64	15.226	13.4407	14.953	60s
592	26.215	139.361	94.914	156.612	28.602	-72.121	28.602	64	15.226	13.4407	14.953	60s
593	19.276	143.197	134	159.854	21.256	-51.71	21.256	64	15.226	13.4407	14.953	60s
594	14.65	136.088	108	153	16.12	29.358	16.12	64	15.226	13.4407	14.953	60s
595	16.963	136.396	117.717	155.476	18.102	22.834	18.102	64	15.226	13.4407	14.953	60s
596	9.252	133.47	119	144.901	9.457	-111.801	9.457	64	15.226	13.4407	14.953	60s
597	16.192	120.025	93.08	145.6	17.562	-36.87	17.562	64	15.226	13.4407	14.953	60s
598	18.505	136.175	91	153.938	19.811	-77.196	19.811	64	15.226	13.4407	14.953	60s
599	14.65	138.476	110.333	159	15.83	-33.69	15.83	64	15.226	13.4407	14.953	60s
600	20.047	136.445	115.96	151.12	22.231	9.09	22.231	64	15.226	13.4407	14.953	60s
601	13.879	130.337	110.142	144.588	15.005	-69.444	15.005	64	15.226	13.4407	14.953	60s
602	11.566	125.516	113.551	139.388	12.664	-33.69	12.664	64	15.226	13.4407	14.953	60s
603	13.879	132.885	122.107	154	14.953	-40.236	14.953	64	15.226	13.4407	14.953	60s
604	20.047	149.122	105	188.28	22.11	-173.157	22.11	64	15.226	13.4407	14.953	60s
605	16.192	122.396	77.387	161.625	17.43	-40.914	17.43	64	15.226	13.4407	14.953	60s
606	13.108	133.623	113	151	14.402	-37.569	14.402	64	15.226	13.4407	14.953	60s
607	13.879	125.243	108.844	145.976	14.953	-40.236	14.953	64	15.226	13.4407	14.953	60s
608	21.589	134.846	66.715	165.444	23.643	-148.671	23.643	64	15.226	13.4407	14.953	60s
609	14.65	138.351	124.407	155.432	15.708	-26.565	15.708	64	15.226	13.4407	14.953	60s
610	10.794	112.621	73.87	148	11.002	-28.61	11.002	64	15.226	13.4407	14.953	60s
611	12.337	113.345	67.4	160	13.171	-36.87	13.171	64	15.226	13.4407	14.953	60s
[truncated: 17,660 more rows]

## Sheet: F4g
age2	Area	Mean	Min	Max	Perim	IntenDen	%Area	RawIntDen	Min Thr	Max Thr
40s	8703.49	85.78	0	255	1205.25	746584	99.641	15156006	0	255
30s	4562.65	81.531	0	255	1063.04	371997	96.879	7551719	0	255
30s	4601.86	76.659	0	255	1083.3	352774	99.322	7161475	0	255
60s	4692.99	74.085	0	255	919.324	347681	99.831	7058096	0	255
30s	5946.27	73.244	0	255	1166.44	435528	94.881	8841422	0	255
30s	5955.72	72.247	0	255	1126.98	430283	98.72	8734955	0	255
20s	7987.75	72.135	0	255	990.745	576198	99.386	11697092	0	255
60s	7501.26	71.723	0	255	1255.78	538013	98.007	10921915	0	255
30s	9315.6	71.067	0	255	1184.65	662027	97.611	13439462	0	255
30s	7847.21	70.862	0	255	1054.54	556066	99.439	11288411	0	255
30s	5172.79	70.532	0	255	990.145	364847	99.31	7406571	0	255
30s	7414.02	69.872	0	255	1084.54	518032	99.125	10516297	0	255
30s	5169.04	69.454	0	255	982.02	359012	94.589	7288104	0	255
30s	8187.99	67.984	0	255	1123.52	556651	97.403	11300276	0	255
30s	7264.78	67.792	0	255	1080.85	492497	98.035	9919931	0	255
30s	9140.3	67.76	0	255	1179.14	619343	99.297	12474878	0	255
30s	7113.06	67.309	0	255	1076.95	478772	99.38	9643469	0	255
30s	8131.98	67.198	0	255	1123.5	546456	98.441	11093308	0	255
60s	5386.77	66.26	0	255	960.604	356927	99.725	7245777	0	255
20s	9669.97	66.13	0	255	1201.86	639478	96.496	12981694	0	255
20s	7618.4	66.105	0	255	1051.81	503614	99.243	10223600	0	255
60s	5241.11	65.385	0	255	1043.74	342688	99.452	6956728	0	255
30s	9088.31	65.215	0	255	1198.31	592698	96.273	12032050	0	255
20s	6198.01	64.661	0	255	1156.12	400771	98.396	8072375	0	255
30s	8227.49	64.299	0	255	1051.33	529021	99.649	10655590	0	255
30s	10410.5	64.274	0	255	1180.31	669127	96.031	13583593	0	255
40s	15228.7	63.979	0	255	1138.66	974318	97.919	19779122	0	255
30s	6665.31	63.452	0	255	1201.18	422928	92.573	8585643	0	255
60s	7463.67	63.227	0	255	1238.88	471909	98.337	9579974	0	255
30s	7674.11	63.048	0	255	1180.37	483838	95.322	9822145	0	255
20s	6899.74	62.922	0	255	1159.55	434147	97.932	8813385	0	255
30s	7323.33	62.869	0	255	1102.14	460411	95.519	9346555	0	255
60s	8180.85	62.774	0	255	866.47	513546	98.616	10425230	0	255
20s	8459.79	62.624	0	255	1094.31	529788	97.703	10671042	0	255
60s	8996.74	62.513	0	255	1274.1	562412	98.404	11417218	0	255
20s	6517.88	61.77	0	255	905.202	402612	99.574	8173220	0	255
20s	7867.7	61.299	0	255	1019.36	482281	99.257	9790536	0	255
40s	8207.79	61.262	0	255	1013.01	502827	98.921	10207622	0	255
60s	5272.83	61.017	0	255	1074.99	321732	97.49	6531304	0	255
20s	8635.29	60.558	0	255	1125.21	522939	99.053	10533095	0	255
30s	3698.88	59.942	0	255	1082.65	221718	96.47	4500979	0	255
20s	6347.88	59.898	0	255	1140.56	380227	99.244	7718786	0	255
40s	9397.91	59.863	0	255	902.294	562588	98.006	11420803	0	255
50s	7110.33	59.07	0	255	1165.49	420008	98.566	8526367	0	255
40s	9366.58	58.989	0	255	989.106	552526	98.91	11216537	0	255
20s	10850	57.982	0	255	1207.58	629102	98.147	12771073	0	255
30s	8434.97	57.803	0	255	1093.36	487566	99.224	9820613	0	255
20s	7877.23	57.379	0	255	1140.81	451988	99.341	9103996	0	255
40s	8927.72	57.375	0	255	1069.4	512228	98.922	10398471	0	255
20s	7435.15	57.354	0	255	977.598	426438	96.728	8656883	0	255
60s	4999.74	57.201	0	255	861.379	285990	98.45	5805732	0	255
20s	6809.69	57.051	0	255	1204.04	388499	99.58	7886717	0	255
50s	5794.3	56.605	0	255	1105.42	327987	98.877	6658299	0	255
20s	5503.52	56.49	0	255	1071.61	310893	99.185	6311273	0	255
20s	7203.03	56.386	0	255	1030.15	406151	98.114	8245053	0	255
60s	6111.63	56.384	0	255	1071.32	344595	99.203	6995449	0	255
60s	7844.74	56.118	0	255	1233.7	440235	98.626	8936976	0	255
20s	6464.83	56.066	0	255	1003.82	362460	99.288	7358105	0	255
20s	7820.18	55.976	0	255	1123.14	437739	98.464	8816989	0	255
40s	5747.9	55.724	0	255	855.747	320293	99.123	6502100	0	255
30s	6457.24	55.549	0	255	1071.34	358693	97.244	7281643	0	255
40s	7317.9	55.37	0	255	993.302	405191	99.09	8161398	0	255
60s	8516.8	55.035	0	255	1325.89	468718	99.434	9515192	0	255
30s	3968.53	54.73	0	255	1003.33	217199	95.343	4409248	0	255
40s	7079.1	54.518	0	255	1078.43	385937	98.204	7834710	0	255
40s	7579.92	54.502	0	255	944.255	413120	97.896	8386524	0	255
50s	6842.6	54.42	0	255	1054.16	372373	98.77	7559339	0	255
40s	7910.34	54.395	0	255	1010.4	430282	99.237	8666778	0	255
60s	4778.36	54	0	255	976.939	258031	97.259	5238154	0	255
20s	8878.76	53.799	0	255	1085.15	477672	97.213	9696976	0	255
40s	16096.3	53.635	0	255	1196.45	863318	98.805	17525762	0	255
60s	11075.5	53.457	0	255	976.45	592059	96.353	12019066	0	255
20s	7539.78	53.442	0	255	1210.83	402940	95.512	8179878	0	255
20s	7403.62	53.292	0	255	1104.6	394556	98.231	8009668	0	255
50s	5978.73	53.115	0	255	944.602	317562	98.833	6446666	0	255
30s	3812.23	52.714	0	255	1096.75	200959	94.707	4079558	0	255
50s	8677.34	52.435	0	255	921.935	454999	99.059	9236701	0	255
60s	8137.55	52.132	0	255	1169.03	424229	98.369	8612052	0	255
30s	9792.53	52.042	0	255	1196.93	509628	94.266	10345678	0	255
20s	9527.32	51.988	0	255	1005.48	495308	96.504	10054991	0	255
20s	8770.63	51.958	0	255	1258.63	455704	96.968	9251001	0	255
50s	7327.42	51.112	0	255	1109.25	374519	99.228	7602914	0	255
20s	6143.6	51.011	0	255	1040.44	313389	99.286	6361934	0	255
60s	6086.36	50.522	0	255	1037.31	307492	99.529	6242236	0	255
30s	10601.2	50.378	0	255	1166.02	534071	95.323	10841886	0	255
40s	12165.6	50.327	0	255	1155.93	612261	95.881	12429189	0	255
60s	9414.61	50.29	0	255	1245.98	473462	99.288	9611505	0	255
60s	8153.01	50.097	0	255	1116.9	408442	98.818	8291562	0	255
50s	6799.65	49.924	0	255	1010.78	339466	99.025	6891320	0	255
20s	8528.13	49.906	0	255	1197.13	425609	97.836	8640056	0	255
50s	7171.26	49.904	0	255	998.61	357878	99.633	7265084	0	255
40s	9251.02	49.466	0	255	1056.38	457607	98.843	9217167	0	255
40s	8570.89	49.439	0	255	1134.24	423735	98.634	8602016	0	255
30s	8169.02	49.16	0	255	1035.78	401590	91.894	8152469	0	255
60s	10143	49.124	0	255	946.083	498267	99.255	10036152	0	255
20s	6274.09	49.071	0	255	1143.51	307876	95.108	6250020	0	255
50s	7294.07	48.938	0	255	1002.19	356954	97.698	7246336	0	255
50s	7155.65	48.926	0	255	1004.63	350095	99.674	7107100	0	255
20s	6566.6	48.895	0	255	1154.39	321075	96.533	6517982	0	255
40s	7262.85	48.835	0	255	1068.09	354684	98.365	7144089	0	255
60s	9405.35	48.794	0	255	999.158	458922	96.992	9316342	0	255
30s	13745.6	48.715	0	255	1137.07	669610	95.19	13593402	0	255
30s	10481.6	48.313	0	255	1205.26	506404	93.914	10280233	0	255
60s	8575.12	48.285	0	255	1208.37	414050	97.347	8405404	0	255
40s	12287.3	47.823	0	255	1167.47	587612	93.587	11928796	0	255
60s	10673.6	47.772	0	255	1070.57	509898	96.742	10351178	0	255
20s	8959.74	47.661	0	255	1059.78	427026	98.394	8668835	0	255
40s	6764.77	47.495	0	255	922.867	321292	97.677	6522384	0	255
40s	9382.15	47.485	0	255	1039.31	445515	95.629	9044162	0	255
40s	12447.5	47.349	0	255	1158.5	589373	97.665	11964555	0	255
20s	8157.79	47.141	0	255	1243.17	384568	98.733	7806907	0	255
20s	7308.3	47.082	0	255	1168.15	344093	96.705	6985244	0	255
30s	4648.76	47.068	0	255	1001.18	218807	93.242	4441895	0	255
40s	7236.48	46.96	0	255	1052.03	339825	95.812	6898611	0	255
40s	14343.5	46.949	0	255	1284.76	673407	96.868	13670488	0	255
50s	8889.55	46.285	0	255	1115.2	411452	98.047	8352664	0	255
60s	8688.86	46.215	0	255	1295.7	401555	97.27	8151751	0	255
40s	9170.09	46.013	0	255	1034.58	421942	98.898	8498807	0	255
50s	6070.99	45.923	0	255	981.458	278795	98.715	5659677	0	255
50s	6862.26	45.921	0	255	1127.94	315122	99.503	6397116	0	255
40s	9192.78	45.832	0	255	1039.57	421324	98.754	8486360	0	255
30s	8218.92	45.802	0	255	1197.37	376439	87.849	7641893	0	255
40s	15145.5	45.769	0	255	1067.2	693199	96.076	14072259	0	255
20s	9492.78	45.719	0	255	1277.17	433997	95.888	8810334	0	255
40s	13948.9	45.413	0	255	1112.66	633463	96.014	12859604	0	255
60s	10876.7	45.305	0	255	1051.86	492766	95.522	10003375	0	255
40s	9999.03	45.268	0	255	1040.36	452632	98.825	9188651	0	255
60s	7917.6	45.257	0	255	895.225	358327	98.483	7274200	0	255
60s	11728.7	45.127	0	255	1217.37	529285	97.283	10744732	0	255
60s	13613.9	44.452	0	255	1100.07	605168	98.952	12189353	0	255
40s	11186.2	44.445	0	255	1049.74	497172	96.67	10092833	0	255
20s	8128.97	44.008	0	255	1106.07	357737	93.729	7262235	0	255
60s	10653.7	43.703	0	255	1163.2	465603	97.559	9451957	0	255
40s	9661.8	43.618	0	255	1165.43	421430	93.635	8555232	0	255
40s	12021.9	43.568	0	255	1181.63	523775	93.564	10632886	0	255
50s	8868.24	43.203	0	255	1098.3	383135	97.396	7717145	0	255
30s	5743.31	42.775	0	255	1118.4	245670	91.897	4987221	0	255
60s	9055.7	42.763	0	255	1041.88	387245	97.506	7861261	0	255
60s	7999.67	42.719	0	255	1173.13	341734	98.389	6937369	0	255
20s	7409.45	42.328	0	255	1040.5	313629	98.729	6317150	0	255
20s	6293.89	42.201	0	255	1220.41	265607	94.337	5391943	0	255
50s	9007.03	42.19	0	255	1264.74	380004	99.253	7714266	0	255
50s	9999.77	42.15	0	255	1044.76	421489	98.151	8556425	0	255
50s	11386.5	42.098	0	255	928.786	479349	98.394	9731019	0	255
30s	3287.51	42.039	0	244	1130.61	138203	94.889	2805594	0	255
60s	8421.53	41.782	0	255	1233.03	351869	97.04	7143100	0	255
40s	14020.6	41.215	0	255	1359.29	577855	96.271	11730719	0	255
50s	10110.5	41.09	0	255	1176.43	415442	98.151	8433676	0	255
50s	5962.82	40.913	0	255	946.701	243957	99.744	4952441	0	255
20s	8611.97	40.565	0	255	1269.28	349348	90.877	7091929	0	255
50s	11998.1	40.408	0	255	1080.97	484826	98.765	9842204	0	255
20s	7030.87	40.348	0	255	1150.12	283681	95.166	5758858	0	255
40s	13199.5	40.068	0	255	1213.91	528875	93.462	10736416	0	255
40s	11799.4	40.054	0	255	1097.87	472610	92.08	9594195	0	255
50s	14633.8	39.998	0	255	1268.11	585326	98.15	11882386	0	255
50s	8816.65	39.947	0	255	1091.67	352199	98.459	7094022	0	255
40s	17955.3	39.946	0	255	1123.48	717249	95.069	14560484	0	255
40s	13866.3	39.851	0	255	1167.68	552589	98.482	11217810	0	255
60s	7561.89	38.791	0	255	943.549	293336	97.048	5954868	0	255
50s	11699.3	38.753	0	255	1095.25	453385	97.319	9132133	0	255
50s	10425.5	38.344	0	255	1048.28	399753	96.01	8115172	0	255
30s	5462.78	37.692	0	254	1264.36	205905	93.904	4179970	0	255
40s	15227.9	37.688	0	255	1269.12	573917	97.5	11650789	0	255
60s	11956.2	37.408	0	255	1140.93	447254	97.634	9079462	0	255
40s	14185.9	37.026	0	255	1039.15	525243	92.887	10662676	0	255
50s	11573.2	36.676	0	255	1168.95	424456	98.088	8616655	0	255
60s	11008.8	36.505	0	255	1005.21	401876	98.396	8094623	0	255
50s	12959.7	36.355	0	255	1204.67	471150	97.706	9564561	0	255
60s	11481.7	36.089	0	255	959.705	414366	99.045	8346202	0	255
50s	13914.5	35.635	0	255	962.335	495844	98.847	10065864	0	255
60s	11363.1	35.282	0	255	1017.4	400906	97.617	8075093	0	255
40s	13075.5	34	0	255	1153.71	444565	94.873	9024879	0	255
50s	12333.7	33.412	0	255	1079.69	412098	96.675	8365780	0	255
50s	10270.5	33.077	0	255	939.514	339717	97.541	6896407	0	255
50s	12009.5	33.064	0	255	992.476	397080	96.877	8060902	0	255
50s	12665.3	32.409	0	255	1098.37	410475	98.059	8267836	0	255
50s	11846.5	32.171	0	255	1076.01	381116	96.548	7736825	0	255
50s	12438.7	31.193	0	241	836.171	388001	95.262	7876612	0	255
50s	17902.2	28.359	0	254	1184.47	507690	97.649	10225956	0	255
50s	12465.4	27.669	0	255	1005.38	344905	93.465	7001728	0	255
50s	10515.8	27.383	0	255	1053.71	287952	95.672	5845551	0	255
