# Supplementary material for: Single-cell transcriptomic atlas of the human testis across the reproductive lifespan
Source: Nat Aging. 2025 Mar 3;5(4):658–74. doi: 10.1038/s43587-025-00824-2 (PMC12003174; doi:10.1038/s43587-025-00824-2)
Supplement: Supplementary file 8 — Statistical source data. [file 43587_2025_824_MOESM8_ESM.xlsx]

## Sheet: F5c
	donor	UTF1	KIT	DAPI
40s	p115-1	14	9	108
40s	p115-2	5	5	56
40s	p115-3	6	4	60
40s	p115-4	13	13	81
40s	p115-5	5	4	48
40s	p115-6	3	9	60
40s	p115-7	7	2	53
40s	p115-8	8	2	76
40s	p115-9	14	2	118
40s	p115-10	5	4	101
40s	p115-11	7	0	76
40s	p115-12	5	1	63
40s	p115-13	12	1	58
40s	p115-14	7	5	52
40s	p115-15	4	2	47
40s	p115-16	7	3	110
40s	p115-17	5	4	56
40s	p115-18	7	0	69
40s	p115-19	8	11	69
40s	p115-20	5	9	79
40s	p115-21	7	2	49
40s	p115-22	2	3	30
40s	p115-23	5	4	53
40s	p115-24	5	4	28
40s	p115-25	6	0	47
50s	p153-1	1	0	33
50s	p153-2	1	0	39
50s	p153-3	5	0	57
50s	p153-4	9	0	60
50s	p153-5	4	0	50
50s	p153-6	6	0	53
50s	p153-7	4	0	29
50s	p153-8	7	0	38
50s	p153-9	7	0	45
50s	p153-10	8	0	53
50s	p153-11	12	0	64
50s	p153-12	11	0	70
50s	p153-13	7	0	50
50s	p153-14	4	0	26
50s	p153-15	7	0	44
50s	p153-16	10	0	39
50s	p153-17	5	0	39
50s	p153-18	7	0	91
50s	p153-19	4	0	41
50s	p153-20	7	4	60
50s	p153-21	3	4	47
50s	p153-22	8	1	55
50s	p153-23	8	2	66
50s	p153-24	12	0	64
50s	p153-25	8	1	41
20s	p159-1	7	3	83
20s	p159-2	8	3	78
20s	p159-3	5	0	91
20s	p159-4	13	6	108
20s	p159-5	8	5	89
20s	p159-6	6	2	99
20s	p159-7	7	3	95
20s	p159-8	8	9	77
20s	p159-9	10	7	99
20s	p159-10	11	2	96
20s	p159-11	10	8	96
20s	p159-12	12	9	112
20s	p159-13	10	5	96
20s	p159-14	9	4	79
20s	p159-15	11	2	101
20s	p159-16	6	1	46
20s	p159-17	9	1	97
20s	p159-18	4	1	91
20s	p159-19	3	10	123
20s	p159-20	6	10	121
20s	p159-21	7	0	89
20s	p159-22	5	3	116
20s	p159-23	5	0	68
20s	p159-24	1	1	64
20s	p159-25	4	2	91
30s	p167-1	9	3	111
30s	p167-2	5	8	100
30s	p167-3	5	1	88
30s	p167-4	11	2	88
30s	p167-5	15	0	56
30s	p167-6	8	7	107
30s	p167-7	5	8	73
30s	p167-8	10	3	88
30s	p167-9	7	6	102
30s	p167-10	7	3	90
30s	p167-11	12	1	97
30s	p167-12	5	7	104
30s	p167-13	5	4	88
30s	p167-14	15	1	142
30s	p167-15	10	10	187
30s	p167-16	6	10	172
30s	p167-17	20	6	187
30s	p167-18	11	4	194
30s	p167-19	11	3	130
30s	p167-20	4	4	119
30s	p167-21	7	0	94
30s	p167-22	4	6	136
30s	p167-23	7	3	133
30s	p167-24	11	7	133
30s	p167-25	15	4	183
60s	p23-1	4	5	47
60s	p23-2	9	2	38
60s	p23-3	8	0	48
60s	p23-4	10	1	33
60s	p23-5	14	1	44
60s	p23-6	12	1	51
60s	p23-7	7	6	40
60s	p23-8	5	1	42
60s	p23-9	5	3	50
60s	p23-10	8	3	32
60s	p23-11	9	1	50
60s	p23-12	7	0	44
60s	p23-13	16	2	44
60s	p23-14	9	5	35
60s	p23-15	4	0	31
60s	p23-16	3	3	27
60s	p23-17	9	4	31
60s	p23-19	7	4	35
60s	p23-21	1	1	15
60s	p23-23	8	3	43
60s	p23-24	14	4	43
60s	p23-25	7	2	40
30s	p148-1	5	5	91
30s	p148-2	6	15	79
30s	p148-3	12	2	112
30s	p148-4	6	12	118
30s	p148-5	11	15	87
30s	p148-6	8	21	125
30s	p148-7	5	9	110
30s	p148-8	6	6	116
30s	p148-9	6	6	92
30s	p148-10	12	8	103
30s	p148-11	11	2	108
30s	p148-12	6	15	115
30s	p148-13	13	6	98
30s	p148-14	9	6	87
30s	p148-15	15	9	113
30s	p148-16	9	7	116
30s	p148-17	17	5	172
30s	p148-18	5	12	148
30s	p148-19	14	10	142
30s	p148-20	3	10	135
30s	p148-21	5	8	128
30s	p148-22	8	9	142
30s	p148-23	11	0	83
30s	p148-24	15	17	164
30s	p148-25	10	5	132
30s	p148-26	9	18	120
40s	p156-1	4	0	59
40s	p156-2	14	5	65
40s	p156-3	19	9	119
40s	p156-4	3	3	81
40s	p156-5	11	3	71
40s	p156-6	21	9	52
40s	p156-7	15	9	65
40s	p156-8	13	1	57
40s	p156-9	12	13	76
40s	p156-10	11	4	90
40s	p156-11	11	5	80
40s	p156-12	7	2	54
40s	p156-13	13	11	88
40s	p156-14	4	18	108
40s	p156-15	19	7	87
40s	p156-16	7	4	58
40s	p156-17	15	9	116
40s	p156-18	23	2	131
40s	p156-19	11	3	66
40s	p156-20	3	1	44
40s	p156-21	5	8	42
40s	p156-22	6	18	123
40s	p156-23	12	7	138
40s	p156-24	9	8	90
40s	p156-25	12	6	116
40s	p156-26	14	7	83
40s	p156-27	13	7	90

## Sheet: F5d
Down
clusters	20s VS 30s	20s VS 40s	20s VS 50s	20s VS 60s	30s VS 40s	30s VS 50s	30s VS 60s	40s VS 50s	40s VS 60s	50s VS 60s
Differentiating S'gonia	45	20	54	30	27	133	156	100	50	239
Early primary spermatocytes	70	82	172	54	31	139	130	82	89	156
Late primary spermatocytes	26	149	196	121	34	89	78	25	62	42
Round spermatid	787	761	684	263	238	284	208	49	227	186
Elongating Spermatid	346	311	252	58	62	122	281	185	779	336
undifferentiating S'gonia	28	26	39	36	120	216	149	25	120	24
Up
clusters	20s VS 30s	20s VS 40s	20s VS 50s	20s VS 60s	30s VS 40s	30s VS 50s	30s VS 60s	40s VS 50s	40s VS 60s	50s VS 60s
Differentiating S'gonia	22	8	16	2	23	92	69	48	21	117
Early primary spermatocytes	118	95	342	30	27	191	171	118	148	213
Late primary spermatocytes	32	45	418	163	5	94	52	84	257	90
Round spermatid	381	1061	1268	810	543	800	715	45	299	246
Elongating Spermatid	543	1095	640	209	363	115	340	69	285	216
undifferentiating S'gonia	226	46	58	94	11	5	19	37	192	30

## Sheet: F5i
	Cluster	ID	Description	BgRatio	pvalue	p.adjust	qvalue	geneID	Count
1	AEBP2(+)	GO:0045745	positive regulation of G protein-coupled receptor signaling pathway	27/18903	0.000176907	0.0868612	0.0599621	GPER1/SLC39A14	2
2	AEBP2(+)	GO:0071333	cellular response to glucose stimulus	136/18903	0.00441836	0.134751	0.0930217	GPER1/SLC39A14	2
3	AEBP2(+)	GO:0071331	cellular response to hexose stimulus	138/18903	0.00454591	0.134751	0.0930217	GPER1/SLC39A14	2
4	AEBP2(+)	GO:0008277	regulation of G protein-coupled receptor signaling pathway	139/18903	0.00461033	0.134751	0.0930217	GPER1/SLC39A14	2
5	AEBP2(+)	GO:0071326	cellular response to monosaccharide stimulus	140/18903	0.00467517	0.134751	0.0930217	GPER1/SLC39A14	2
6	AEBP2(+)	GO:0010821	regulation of mitochondrion organization	150/18903	0.00534684	0.134751	0.0930217	GPER1/SREBF2	2
7	AEBP2(+)	GO:0071322	cellular response to carbohydrate stimulus	152/18903	0.00548622	0.134751	0.0930217	GPER1/SLC39A14	2
8	AEBP2(+)	GO:0001678	cellular glucose homeostasis	158/18903	0.00591437	0.134751	0.0930217	GPER1/SLC39A14	2
9	AEBP2(+)	GO:0009113	purine nucleobase biosynthetic process	10/18903	0.00738335	0.134751	0.0930217	PRPS1	1
10	AEBP2(+)	GO:0051342	regulation of cyclic-nucleotide phosphodiesterase activity	10/18903	0.00738335	0.134751	0.0930217	SLC39A14	1
11	AEBP2(+)	GO:0060947	cardiac vascular smooth muscle cell differentiation	10/18903	0.00738335	0.134751	0.0930217	GPER1	1
12	AEBP2(+)	GO:0070472	regulation of uterine smooth muscle contraction	10/18903	0.00738335	0.134751	0.0930217	GPER1	1
13	AEBP2(+)	GO:0071421	manganese ion transmembrane transport	10/18903	0.00738335	0.134751	0.0930217	SLC39A14	1
14	AEBP2(+)	GO:0032329	serine transport	11/18903	0.00811889	0.134751	0.0930217	SERINC5	1
15	AEBP2(+)	GO:0033212	iron import into cell	11/18903	0.00811889	0.134751	0.0930217	SLC39A14	1
16	AEBP2(+)	GO:0070189	kynurenine metabolic process	11/18903	0.00811889	0.134751	0.0930217	KYAT3	1
17	AEBP2(+)	GO:0070471	uterine smooth muscle contraction	11/18903	0.00811889	0.134751	0.0930217	GPER1	1
18	AEBP2(+)	GO:0009749	response to glucose	194/18903	0.00879242	0.134751	0.0930217	GPER1/SLC39A14	2
19	AEBP2(+)	GO:0032957	inositol trisphosphate metabolic process	12/18903	0.00885393	0.134751	0.0930217	GPER1	1
20	AEBP2(+)	GO:0034454	microtubule anchoring at centrosome	12/18903	0.00885393	0.134751	0.0930217	CCDC120	1
21	AEBP2(+)	GO:0046415	urate metabolic process	12/18903	0.00885393	0.134751	0.0930217	PRPS1	1
22	AEBP2(+)	GO:0009746	response to hexose	199/18903	0.00923317	0.134751	0.0930217	GPER1/SLC39A14	2
23	AEBP2(+)	GO:0034616	response to laminar fluid shear stress	13/18903	0.00958846	0.134751	0.0930217	SREBF2	1
24	AEBP2(+)	GO:0071389	cellular response to mineralocorticoid stimulus	13/18903	0.00958846	0.134751	0.0930217	GPER1	1
25	AEBP2(+)	GO:1905065	positive regulation of vascular associated smooth muscle cell differentiation	13/18903	0.00958846	0.134751	0.0930217	GPER1	1
26	AEBP2(+)	GO:1901605	alpha-amino acid metabolic process	205/18903	0.009775	0.134751	0.0930217	KYAT3/SERINC5	2
27	AEBP2(+)	GO:0034284	response to monosaccharide	207/18903	0.00995872	0.134751	0.0930217	GPER1/SLC39A14	2
28	AEBP2(+)	GO:0006563	L-serine metabolic process	14/18903	0.0103225	0.134751	0.0930217	SERINC5	1
29	AEBP2(+)	GO:0060732	positive regulation of inositol phosphate biosynthetic process	14/18903	0.0103225	0.134751	0.0930217	GPER1	1
30	AEBP2(+)	GO:0072393	microtubule anchoring at microtubule organizing center	14/18903	0.0103225	0.134751	0.0930217	CCDC120	1
31	AEBP2(+)	GO:0016051	carbohydrate biosynthetic process	212/18903	0.0104248	0.134751	0.0930217	GPER1/SLC39A14	2
32	AEBP2(+)	GO:0032933	SREBP signaling pathway	15/18903	0.011056	0.134751	0.0930217	SREBF2	1
33	AEBP2(+)	GO:0042182	ketone catabolic process	15/18903	0.011056	0.134751	0.0930217	KYAT3	1
34	AEBP2(+)	GO:0006828	manganese ion transport	16/18903	0.011789	0.134751	0.0930217	SLC39A14	1
35	AEBP2(+)	GO:0010919	regulation of inositol phosphate biosynthetic process	16/18903	0.011789	0.134751	0.0930217	GPER1	1
36	AEBP2(+)	GO:0071501	cellular response to sterol depletion	16/18903	0.011789	0.134751	0.0930217	SREBF2	1
37	AEBP2(+)	GO:0006103	2-oxoglutarate metabolic process	17/18903	0.0125215	0.134751	0.0930217	KYAT3	1
38	AEBP2(+)	GO:0009743	response to carbohydrate	234/18903	0.0125889	0.134751	0.0930217	GPER1/SLC39A14	2
39	AEBP2(+)	GO:0001956	positive regulation of neurotransmitter secretion	18/18903	0.0132535	0.134751	0.0930217	GPER1	1
40	AEBP2(+)	GO:0006991	response to sterol depletion	18/18903	0.0132535	0.134751	0.0930217	SREBF2	1
41	AEBP2(+)	GO:0046112	nucleobase biosynthetic process	18/18903	0.0132535	0.134751	0.0930217	PRPS1	1
42	AEBP2(+)	GO:0010885	regulation of cholesterol storage	19/18903	0.0139851	0.134751	0.0930217	SREBF2	1
43	AEBP2(+)	GO:0051152	positive regulation of smooth muscle cell differentiation	19/18903	0.0139851	0.134751	0.0930217	GPER1	1
44	AEBP2(+)	GO:0042593	glucose homeostasis	248/18903	0.0140605	0.134751	0.0930217	GPER1/SLC39A14	2
45	AEBP2(+)	GO:0033500	carbohydrate homeostasis	249/18903	0.0141684	0.134751	0.0930217	GPER1/SLC39A14	2
46	AEBP2(+)	GO:0006144	purine nucleobase metabolic process	20/18903	0.0147161	0.134751	0.0930217	PRPS1	1
47	AEBP2(+)	GO:1905209	positive regulation of cardiocyte differentiation	20/18903	0.0147161	0.134751	0.0930217	GPER1	1
48	AEBP2(+)	GO:0010878	cholesterol storage	21/18903	0.0154465	0.134751	0.0930217	SREBF2	1
49	AEBP2(+)	GO:0034755	iron ion transmembrane transport	21/18903	0.0154465	0.134751	0.0930217	SLC39A14	1
50	AEBP2(+)	GO:0071498	cellular response to fluid shear stress	21/18903	0.0154465	0.134751	0.0930217	SREBF2	1
51	AEBP2(+)	GO:0090370	negative regulation of cholesterol efflux	21/18903	0.0154465	0.134751	0.0930217	SREBF2	1
52	AEBP2(+)	GO:0009070	serine family amino acid biosynthetic process	22/18903	0.0161765	0.134751	0.0930217	SERINC5	1
53	AEBP2(+)	GO:0071404	cellular response to low-density lipoprotein particle stimulus	22/18903	0.0161765	0.134751	0.0930217	SREBF2	1
54	AEBP2(+)	GO:0051590	positive regulation of neurotransmitter transport	24/18903	0.017635	0.134751	0.0930217	GPER1	1
55	AEBP2(+)	GO:2000353	positive regulation of endothelial cell apoptotic process	24/18903	0.017635	0.134751	0.0930217	GPER1	1
56	AEBP2(+)	GO:0006658	phosphatidylserine metabolic process	25/18903	0.0183635	0.134751	0.0930217	SERINC5	1
57	AEBP2(+)	GO:0071577	zinc ion transmembrane transport	25/18903	0.0183635	0.134751	0.0930217	SLC39A14	1
58	AEBP2(+)	GO:1905063	regulation of vascular associated smooth muscle cell differentiation	25/18903	0.0183635	0.134751	0.0930217	GPER1	1
59	AEBP2(+)	GO:0006520	cellular amino acid metabolic process	289/18903	0.0187773	0.134751	0.0930217	KYAT3/SERINC5	2
60	AEBP2(+)	GO:0034453	microtubule anchoring	26/18903	0.0190915	0.134751	0.0930217	CCDC120	1
61	AEBP2(+)	GO:0051222	positive regulation of protein transport	294/18903	0.0193929	0.134751	0.0930217	GPER1/SREBF2	2
62	AEBP2(+)	GO:0010884	positive regulation of lipid storage	27/18903	0.019819	0.134751	0.0930217	SREBF2	1
63	AEBP2(+)	GO:0030262	apoptotic nuclear changes	27/18903	0.019819	0.134751	0.0930217	GPER1	1
64	AEBP2(+)	GO:0042537	benzene-containing compound metabolic process	27/18903	0.019819	0.134751	0.0930217	KYAT3	1
65	AEBP2(+)	GO:0048843	negative regulation of axon extension involved in axon guidance	27/18903	0.019819	0.134751	0.0930217	SEMA6D	1
66	AEBP2(+)	GO:0090200	positive regulation of release of cytochrome c from mitochondria	27/18903	0.019819	0.134751	0.0930217	GPER1	1
67	AEBP2(+)	GO:1902932	positive regulation of alcohol biosynthetic process	27/18903	0.019819	0.134751	0.0930217	GPER1	1
68	AEBP2(+)	GO:0006829	zinc ion transport	28/18903	0.020546	0.134751	0.0930217	SLC39A14	1
69	AEBP2(+)	GO:0032958	inositol phosphate biosynthetic process	28/18903	0.020546	0.134751	0.0930217	GPER1	1
70	AEBP2(+)	GO:0051607	defense response to virus	304/18903	0.0206497	0.134751	0.0930217	SERINC5/TBKBP1	2
71	AEBP2(+)	GO:0140546	defense response to symbiont	305/18903	0.0207773	0.134751	0.0930217	SERINC5/TBKBP1	2
72	AEBP2(+)	GO:0071375	cellular response to peptide hormone stimulus	306/18903	0.0209052	0.134751	0.0930217	GPER1/SLC39A14	2
73	AEBP2(+)	GO:0006921	cellular component disassembly involved in execution phase of apoptosis	29/18903	0.0212724	0.134751	0.0930217	GPER1	1
74	AEBP2(+)	GO:1904951	positive regulation of establishment of protein localization	310/18903	0.02142	0.134751	0.0930217	GPER1/SREBF2	2
75	AEBP2(+)	GO:0032372	negative regulation of sterol transport	30/18903	0.0219984	0.134751	0.0930217	SREBF2	1
76	AEBP2(+)	GO:0032375	negative regulation of cholesterol transport	30/18903	0.0219984	0.134751	0.0930217	SREBF2	1
77	AEBP2(+)	GO:0021591	ventricular system development	31/18903	0.0227239	0.134751	0.0930217	SEMA6D	1
78	AEBP2(+)	GO:0045987	positive regulation of smooth muscle contraction	31/18903	0.0227239	0.134751	0.0930217	GPER1	1
79	AEBP2(+)	GO:0072503	cellular divalent inorganic cation homeostasis	323/18903	0.0231302	0.134751	0.0930217	GPER1/SLC39A14	2
80	AEBP2(+)	GO:0006221	pyrimidine nucleotide biosynthetic process	32/18903	0.0234489	0.134751	0.0930217	PRPS1	1
81	AEBP2(+)	GO:1903955	positive regulation of protein targeting to mitochondrion	32/18903	0.0234489	0.134751	0.0930217	SREBF2	1
82	AEBP2(+)	GO:0048841	regulation of axon extension involved in axon guidance	33/18903	0.0241734	0.134751	0.0930217	SEMA6D	1
83	AEBP2(+)	GO:0009112	nucleobase metabolic process	34/18903	0.0248974	0.134751	0.0930217	PRPS1	1
84	AEBP2(+)	GO:0009156	ribonucleoside monophosphate biosynthetic process	34/18903	0.0248974	0.134751	0.0930217	PRPS1	1
85	AEBP2(+)	GO:0034405	response to fluid shear stress	34/18903	0.0248974	0.134751	0.0930217	SREBF2	1
86	AEBP2(+)	GO:0055094	response to lipoprotein particle	34/18903	0.0248974	0.134751	0.0930217	SREBF2	1
87	AEBP2(+)	GO:1905207	regulation of cardiocyte differentiation	34/18903	0.0248974	0.134751	0.0930217	GPER1	1
88	AEBP2(+)	GO:0051235	maintenance of location	342/18903	0.0257292	0.134751	0.0930217	GPER1/SREBF2	2
89	AEBP2(+)	GO:1903146	regulation of autophagy of mitochondrion	36/18903	0.0263438	0.134751	0.0930217	SREBF2	1
90	AEBP2(+)	GO:1903749	positive regulation of establishment of protein localization to mitochondrion	36/18903	0.0263438	0.134751	0.0930217	SREBF2	1
91	AEBP2(+)	GO:0048846	axon extension involved in axon guidance	37/18903	0.0270663	0.134751	0.0930217	SEMA6D	1
92	AEBP2(+)	GO:0051385	response to mineralocorticoid	37/18903	0.0270663	0.134751	0.0930217	GPER1	1
93	AEBP2(+)	GO:0071402	cellular response to lipoprotein particle stimulus	37/18903	0.0270663	0.134751	0.0930217	SREBF2	1
94	AEBP2(+)	GO:0072528	pyrimidine-containing compound biosynthetic process	37/18903	0.0270663	0.134751	0.0930217	PRPS1	1
95	AEBP2(+)	GO:1902284	neuron projection extension involved in neuron projection guidance	37/18903	0.0270663	0.134751	0.0930217	SEMA6D	1
96	AEBP2(+)	GO:0072507	divalent inorganic cation homeostasis	356/18903	0.0277181	0.134751	0.0930217	GPER1/SLC39A14	2
97	AEBP2(+)	GO:0019228	neuronal action potential	38/18903	0.0277883	0.134751	0.0930217	GPER1	1
98	AEBP2(+)	GO:0045742	positive regulation of epidermal growth factor receptor signaling pathway	38/18903	0.0277883	0.134751	0.0930217	GPER1	1
99	AEBP2(+)	GO:0006882	cellular zinc ion homeostasis	40/18903	0.0292308	0.134751	0.0930217	SLC39A14	1
100	AEBP2(+)	GO:0035886	vascular associated smooth muscle cell differentiation	40/18903	0.0292308	0.134751	0.0930217	GPER1	1
101	AEBP2(+)	GO:0071392	cellular response to estradiol stimulus	40/18903	0.0292308	0.134751	0.0930217	GPER1	1
102	AEBP2(+)	GO:1901186	positive regulation of ERBB signaling pathway	40/18903	0.0292308	0.134751	0.0930217	GPER1	1
103	AEBP2(+)	GO:0006066	alcohol metabolic process	367/18903	0.0293238	0.134751	0.0930217	GPER1/SREBF2	2
104	AEBP2(+)	GO:0009069	serine family amino acid metabolic process	41/18903	0.0299513	0.134751	0.0930217	SERINC5	1
105	AEBP2(+)	GO:0014912	negative regulation of smooth muscle cell migration	41/18903	0.0299513	0.134751	0.0930217	SEMA6D	1
106	AEBP2(+)	GO:0051281	positive regulation of release of sequestered calcium ion into cytosol	41/18903	0.0299513	0.134751	0.0930217	GPER1	1
107	AEBP2(+)	GO:1901653	cellular response to peptide	373/18903	0.0302154	0.134751	0.0930217	GPER1/SLC39A14	2
108	AEBP2(+)	GO:0055069	zinc ion homeostasis	42/18903	0.0306713	0.134751	0.0930217	SLC39A14	1
109	AEBP2(+)	GO:0050767	regulation of neurogenesis	377/18903	0.0308159	0.134751	0.0930217	GPER1/SEMA6D	2
110	AEBP2(+)	GO:0009124	nucleoside monophosphate biosynthetic process	43/18903	0.0313908	0.134751	0.0930217	PRPS1	1
111	AEBP2(+)	GO:0051150	regulation of smooth muscle cell differentiation	43/18903	0.0313908	0.134751	0.0930217	GPER1	1
112	AEBP2(+)	GO:1904037	positive regulation of epithelial cell apoptotic process	43/18903	0.0313908	0.134751	0.0930217	GPER1	1
113	AEBP2(+)	GO:0014911	positive regulation of smooth muscle cell migration	44/18903	0.0321098	0.134751	0.0930217	SEMA6D	1
114	AEBP2(+)	GO:0071526	semaphorin-plexin signaling pathway	44/18903	0.0321098	0.134751	0.0930217	SEMA6D	1
115	AEBP2(+)	GO:0071763	nuclear membrane organization	44/18903	0.0321098	0.134751	0.0930217	GPER1	1
116	AEBP2(+)	GO:1903214	regulation of protein targeting to mitochondrion	44/18903	0.0321098	0.134751	0.0930217	SREBF2	1
117	AEBP2(+)	GO:1904706	negative regulation of vascular associated smooth muscle cell proliferation	44/18903	0.0321098	0.134751	0.0930217	GPER1	1
118	AEBP2(+)	GO:0030517	negative regulation of axon extension	45/18903	0.0328283	0.136599	0.0942973	SEMA6D	1
119	AEBP2(+)	GO:0006984	ER-nucleus signaling pathway	47/18903	0.0342639	0.136777	0.0944199	SREBF2	1
120	AEBP2(+)	GO:0032369	negative regulation of lipid transport	47/18903	0.0342639	0.136777	0.0944199	SREBF2	1
121	AEBP2(+)	GO:0050919	negative chemotaxis	47/18903	0.0342639	0.136777	0.0944199	SEMA6D	1
122	AEBP2(+)	GO:0090199	regulation of release of cytochrome c from mitochondria	47/18903	0.0342639	0.136777	0.0944199	GPER1	1
123	AEBP2(+)	GO:1902895	positive regulation of miRNA transcription	47/18903	0.0342639	0.136777	0.0944199	SREBF2	1
124	AEBP2(+)	GO:0060976	coronary vasculature development	48/18903	0.0349809	0.137294	0.0947771	GPER1	1
125	AEBP2(+)	GO:0030261	chromosome condensation	49/18903	0.0356974	0.137294	0.0947771	GPER1	1
126	AEBP2(+)	GO:0042311	vasodilation	49/18903	0.0356974	0.137294	0.0947771	GPER1	1
127	AEBP2(+)	GO:0045933	positive regulation of muscle contraction	49/18903	0.0356974	0.137294	0.0947771	GPER1	1
128	AEBP2(+)	GO:0009615	response to virus	409/18903	0.0357916	0.137294	0.0947771	SERINC5/TBKBP1	2
129	AEBP2(+)	GO:1903747	regulation of establishment of protein localization to mitochondrion	50/18903	0.0364135	0.137531	0.0949404	SREBF2	1
130	AEBP2(+)	GO:2001238	positive regulation of extrinsic apoptotic signaling pathway	50/18903	0.0364135	0.137531	0.0949404	GPER1	1
131	AEBP2(+)	GO:0006875	cellular metal ion homeostasis	420/18903	0.0375709	0.13764	0.0950159	GPER1/SLC39A14	2
132	AEBP2(+)	GO:0043434	response to peptide hormone	421/18903	0.0377344	0.13764	0.0950159	GPER1/SLC39A14	2
133	AEBP2(+)	GO:0006220	pyrimidine nucleotide metabolic process	52/18903	0.0378441	0.13764	0.0950159	PRPS1	1
134	AEBP2(+)	GO:0051480	regulation of cytosolic calcium ion concentration	52/18903	0.0378441	0.13764	0.0950159	GPER1	1
135	AEBP2(+)	GO:1902930	regulation of alcohol biosynthetic process	52/18903	0.0378441	0.13764	0.0950159	GPER1	1
136	AEBP2(+)	GO:0010874	regulation of cholesterol efflux	53/18903	0.0385586	0.138192	0.0953967	SREBF2	1
137	AEBP2(+)	GO:0015804	neutral amino acid transport	53/18903	0.0385586	0.138192	0.0953967	SERINC5	1
138	AEBP2(+)	GO:0010883	regulation of lipid storage	54/18903	0.0392727	0.138774	0.0957982	SREBF2	1
139	AEBP2(+)	GO:0043647	inositol phosphate metabolic process	55/18903	0.0399863	0.138774	0.0957982	GPER1	1
140	AEBP2(+)	GO:0032102	negative regulation of response to external stimulus	436/18903	0.04022	0.138774	0.0957982	GPER1/SEMA6D	2
141	AEBP2(+)	GO:0001836	release of cytochrome c from mitochondria	56/18903	0.0406994	0.138774	0.0957982	GPER1	1
142	AEBP2(+)	GO:0010676	positive regulation of cellular carbohydrate metabolic process	56/18903	0.0406994	0.138774	0.0957982	GPER1	1
143	AEBP2(+)	GO:0042733	embryonic digit morphogenesis	56/18903	0.0406994	0.138774	0.0957982	FREM2	1
144	AEBP2(+)	GO:2000630	positive regulation of miRNA metabolic process	56/18903	0.0406994	0.138774	0.0957982	SREBF2	1
145	AEBP2(+)	GO:0006826	iron ion transport	58/18903	0.0421241	0.139108	0.096029	SLC39A14	1
146	AEBP2(+)	GO:0051898	negative regulation of protein kinase B signaling	58/18903	0.0421241	0.139108	0.096029	GPER1	1
147	AEBP2(+)	GO:1903829	positive regulation of protein localization	451/18903	0.0427678	0.139108	0.096029	GPER1/SREBF2	2
148	AEBP2(+)	GO:0001755	neural crest cell migration	59/18903	0.0428357	0.139108	0.096029	SEMA6D	1
149	AEBP2(+)	GO:0009161	ribonucleoside monophosphate metabolic process	59/18903	0.0428357	0.139108	0.096029	PRPS1	1
150	AEBP2(+)	GO:1903078	positive regulation of protein localization to plasma membrane	59/18903	0.0428357	0.139108	0.096029	GPER1	1
151	AEBP2(+)	GO:0006998	nuclear envelope organization	60/18903	0.0435468	0.139108	0.096029	GPER1	1
152	AEBP2(+)	GO:0045599	negative regulation of fat cell differentiation	60/18903	0.0435468	0.139108	0.096029	GPER1	1
153	AEBP2(+)	GO:2000351	regulation of endothelial cell apoptotic process	60/18903	0.0435468	0.139108	0.096029	GPER1	1
154	AEBP2(+)	GO:0051960	regulation of nervous system development	456/18903	0.0436306	0.139108	0.096029	GPER1/SEMA6D	2
155	AEBP2(+)	GO:0090497	mesenchymal cell migration	61/18903	0.0442574	0.139297	0.0961598	SEMA6D	1
156	AEBP2(+)	GO:1902893	regulation of miRNA transcription	61/18903	0.0442574	0.139297	0.0961598	SREBF2	1
157	AEBP2(+)	GO:0061614	miRNA transcription	62/18903	0.0449675	0.140631	0.0970805	SREBF2	1
158	AEBP2(+)	GO:0046173	polyol biosynthetic process	63/18903	0.0456772	0.141053	0.0973721	GPER1	1
159	AEBP2(+)	GO:0051055	negative regulation of lipid biosynthetic process	63/18903	0.0456772	0.141053	0.0973721	GPER1	1
160	AEBP2(+)	GO:0071384	cellular response to corticosteroid stimulus	64/18903	0.0463863	0.141863	0.0979309	GPER1	1
161	AEBP2(+)	GO:0006940	regulation of smooth muscle contraction	65/18903	0.047095	0.141863	0.0979309	GPER1	1
162	AEBP2(+)	GO:0050771	negative regulation of axonogenesis	65/18903	0.047095	0.141863	0.0979309	SEMA6D	1
163	AEBP2(+)	GO:1905953	negative regulation of lipid localization	65/18903	0.047095	0.141863	0.0979309	SREBF2	1
164	AEBP2(+)	GO:0006879	cellular iron ion homeostasis	66/18903	0.0478032	0.142251	0.0981986	SLC39A14	1
165	AEBP2(+)	GO:0072577	endothelial cell apoptotic process	66/18903	0.0478032	0.142251	0.0981986	GPER1	1
166	AEBP2(+)	GO:0022411	cellular component disassembly	483/18903	0.0484041	0.142628	0.0984589	GPER1/SREBF2	2
167	AEBP2(+)	GO:1904377	positive regulation of protein localization to cell periphery	67/18903	0.0485109	0.142628	0.0984589	GPER1	1
168	AEBP2(+)	GO:0032024	positive regulation of insulin secretion	68/18903	0.0492181	0.143846	0.0992997	GPER1	1
169	AEBP2(+)	GO:0050922	negative regulation of chemotaxis	69/18903	0.0499248	0.145048	0.100129	SEMA6D	1
170	AEBP2(+)	GO:0030003	cellular cation homeostasis	499/18903	0.0513214	0.146549	0.101165	GPER1/SLC39A14	2
171	AEBP2(+)	GO:0033344	cholesterol efflux	71/18903	0.0513368	0.146549	0.101165	SREBF2	1
172	AEBP2(+)	GO:1901607	alpha-amino acid biosynthetic process	71/18903	0.0513368	0.146549	0.101165	SERINC5	1
173	AEBP2(+)	GO:0042058	regulation of epidermal growth factor receptor signaling pathway	74/18903	0.0534511	0.149116	0.102938	GPER1	1
174	AEBP2(+)	GO:0048662	negative regulation of smooth muscle cell proliferation	74/18903	0.0534511	0.149116	0.102938	GPER1	1
175	AEBP2(+)	GO:0051145	smooth muscle cell differentiation	74/18903	0.0534511	0.149116	0.102938	GPER1	1
176	AEBP2(+)	GO:2000628	regulation of miRNA metabolic process	74/18903	0.0534511	0.149116	0.102938	SREBF2	1
177	AEBP2(+)	GO:0060337	type I interferon signaling pathway	75/18903	0.0541548	0.149326	0.103083	TBKBP1	1
178	AEBP2(+)	GO:0010822	positive regulation of mitochondrion organization	76/18903	0.0548582	0.149326	0.103083	GPER1	1
179	AEBP2(+)	GO:0015807	L-amino acid transport	76/18903	0.0548582	0.149326	0.103083	SERINC5	1
180	AEBP2(+)	GO:0019226	transmission of nerve impulse	76/18903	0.0548582	0.149326	0.103083	GPER1	1
181	AEBP2(+)	GO:0009123	nucleoside monophosphate metabolic process	77/18903	0.055561	0.149326	0.103083	PRPS1	1
182	AEBP2(+)	GO:0071357	cellular response to type I interferon	77/18903	0.055561	0.149326	0.103083	TBKBP1	1
183	AEBP2(+)	GO:0045913	positive regulation of carbohydrate metabolic process	78/18903	0.0562633	0.149326	0.103083	GPER1	1
184	AEBP2(+)	GO:0070373	negative regulation of ERK1 and ERK2 cascade	78/18903	0.0562633	0.149326	0.103083	GPER1	1
185	AEBP2(+)	GO:1903533	regulation of protein targeting	78/18903	0.0562633	0.149326	0.103083	SREBF2	1
186	AEBP2(+)	GO:0008652	cellular amino acid biosynthetic process	79/18903	0.0569652	0.149724	0.103358	SERINC5	1
187	AEBP2(+)	GO:0014068	positive regulation of phosphatidylinositol 3-kinase signaling	80/18903	0.0576665	0.149724	0.103358	GPER1	1
188	AEBP2(+)	GO:1901184	regulation of ERBB signaling pathway	80/18903	0.0576665	0.149724	0.103358	GPER1	1
189	AEBP2(+)	GO:0032371	regulation of sterol transport	81/18903	0.0583674	0.149724	0.103358	SREBF2	1
190	AEBP2(+)	GO:0032374	regulation of cholesterol transport	81/18903	0.0583674	0.149724	0.103358	SREBF2	1
191	AEBP2(+)	GO:0051149	positive regulation of muscle cell differentiation	82/18903	0.0590678	0.149724	0.103358	GPER1	1
192	AEBP2(+)	GO:0051279	regulation of release of sequestered calcium ion into cytosol	82/18903	0.0590678	0.149724	0.103358	GPER1	1
193	AEBP2(+)	GO:0072527	pyrimidine-containing compound metabolic process	82/18903	0.0590678	0.149724	0.103358	PRPS1	1
194	AEBP2(+)	GO:0006094	gluconeogenesis	83/18903	0.0597677	0.149724	0.103358	SLC39A14	1
195	AEBP2(+)	GO:0014032	neural crest cell development	83/18903	0.0597677	0.149724	0.103358	SEMA6D	1
196	AEBP2(+)	GO:0034340	response to type I interferon	83/18903	0.0597677	0.149724	0.103358	TBKBP1	1
197	AEBP2(+)	GO:0097194	execution phase of apoptosis	84/18903	0.0604671	0.150707	0.104036	GPER1	1
198	AEBP2(+)	GO:0019319	hexose biosynthetic process	86/18903	0.0618645	0.153412	0.105903	SLC39A14	1
199	AEBP2(+)	GO:0014910	regulation of smooth muscle cell migration	87/18903	0.0625625	0.153591	0.106027	SEMA6D	1
200	AEBP2(+)	GO:0019915	lipid storage	87/18903	0.0625625	0.153591	0.106027	SREBF2	1
201	AEBP2(+)	GO:0055072	iron ion homeostasis	88/18903	0.06326	0.154531	0.106676	SLC39A14	1
202	AEBP2(+)	GO:0048864	stem cell development	89/18903	0.063957	0.154867	0.106908	SEMA6D	1
203	AEBP2(+)	GO:0010586	miRNA metabolic process	90/18903	0.0646536	0.154867	0.106908	SREBF2	1
204	AEBP2(+)	GO:0046364	monosaccharide biosynthetic process	90/18903	0.0646536	0.154867	0.106908	SLC39A14	1
205	AEBP2(+)	GO:0046928	regulation of neurotransmitter secretion	91/18903	0.0653496	0.154867	0.106908	GPER1	1
206	AEBP2(+)	GO:0090277	positive regulation of peptide hormone secretion	92/18903	0.0660452	0.154867	0.106908	GPER1	1
207	AEBP2(+)	GO:0000422	autophagy of mitochondrion	93/18903	0.0667403	0.154867	0.106908	SREBF2	1
208	AEBP2(+)	GO:0030516	regulation of axon extension	93/18903	0.0667403	0.154867	0.106908	SEMA6D	1
209	AEBP2(+)	GO:0061726	mitochondrion disassembly	93/18903	0.0667403	0.154867	0.106908	SREBF2	1
210	AEBP2(+)	GO:1904427	positive regulation of calcium ion transmembrane transport	93/18903	0.0667403	0.154867	0.106908	GPER1	1
211	AEBP2(+)	GO:1904705	regulation of vascular associated smooth muscle cell proliferation	93/18903	0.0667403	0.154867	0.106908	GPER1	1
212	AEBP2(+)	GO:0002793	positive regulation of peptide secretion	94/18903	0.0674349	0.154867	0.106908	GPER1	1
213	AEBP2(+)	GO:0014909	smooth muscle cell migration	95/18903	0.068129	0.154867	0.106908	SEMA6D	1
214	AEBP2(+)	GO:0043648	dicarboxylic acid metabolic process	95/18903	0.068129	0.154867	0.106908	KYAT3	1
215	AEBP2(+)	GO:1901606	alpha-amino acid catabolic process	95/18903	0.068129	0.154867	0.106908	KYAT3	1
216	AEBP2(+)	GO:1990874	vascular associated smooth muscle cell proliferation	95/18903	0.068129	0.154867	0.106908	GPER1	1
217	AEBP2(+)	GO:0014033	neural crest cell differentiation	96/18903	0.0688227	0.155723	0.107499	SEMA6D	1
218	AEBP2(+)	GO:0008593	regulation of Notch signaling pathway	97/18903	0.0695159	0.15657	0.108084	SREBF2	1
219	AEBP2(+)	GO:0042632	cholesterol homeostasis	100/18903	0.0715925	0.160511	0.110804	SREBF2	1
220	AEBP2(+)	GO:0055092	sterol homeostasis	101/18903	0.0722838	0.160594	0.110861	SREBF2	1
221	AEBP2(+)	GO:1905477	positive regulation of protein localization to membrane	101/18903	0.0722838	0.160594	0.110861	GPER1	1
222	AEBP2(+)	GO:0043255	regulation of carbohydrate biosynthetic process	103/18903	0.0736648	0.162195	0.111966	GPER1	1
223	AEBP2(+)	GO:1903076	regulation of protein localization to plasma membrane	103/18903	0.0736648	0.162195	0.111966	GPER1	1
224	AEBP2(+)	GO:0000041	transition metal ion transport	104/18903	0.0743547	0.162258	0.11201	SLC39A14	1
225	AEBP2(+)	GO:0006626	protein targeting to mitochondrion	104/18903	0.0743547	0.162258	0.11201	SREBF2	1
226	AEBP2(+)	GO:0051588	regulation of neurotransmitter transport	105/18903	0.075044	0.163038	0.112549	GPER1	1
227	AEBP2(+)	GO:0008637	apoptotic mitochondrial changes	108/18903	0.0771092	0.16533	0.114131	GPER1	1
228	AEBP2(+)	GO:0014812	muscle cell migration	108/18903	0.0771092	0.16533	0.114131	SEMA6D	1
229	AEBP2(+)	GO:0061387	regulation of extent of cell growth	108/18903	0.0771092	0.16533	0.114131	SEMA6D	1
230	AEBP2(+)	GO:0007173	epidermal growth factor receptor signaling pathway	110/18903	0.0784836	0.166101	0.114663	GPER1	1
231	AEBP2(+)	GO:0045833	negative regulation of lipid metabolic process	110/18903	0.0784836	0.166101	0.114663	GPER1	1
232	AEBP2(+)	GO:1904035	regulation of epithelial cell apoptotic process	110/18903	0.0784836	0.166101	0.114663	GPER1	1
233	AEBP2(+)	GO:0014066	regulation of phosphatidylinositol 3-kinase signaling	111/18903	0.0791701	0.166835	0.11517	GPER1	1
234	AEBP2(+)	GO:0006939	smooth muscle contraction	113/18903	0.0805416	0.167568	0.115675	GPER1	1
235	AEBP2(+)	GO:0009063	cellular amino acid catabolic process	113/18903	0.0805416	0.167568	0.115675	KYAT3	1
236	AEBP2(+)	GO:1905954	positive regulation of lipid localization	113/18903	0.0805416	0.167568	0.115675	SREBF2	1
237	AEBP2(+)	GO:0002062	chondrocyte differentiation	114/18903	0.0812267	0.16828	0.116167	SLC39A14	1
238	AEBP2(+)	GO:0048640	negative regulation of developmental growth	115/18903	0.0819113	0.168976	0.116648	SEMA6D	1
239	AEBP2(+)	GO:0030518	intracellular steroid hormone receptor signaling pathway	116/18903	0.0825954	0.168976	0.116648	GPER1	1
240	AEBP2(+)	GO:0046916	cellular transition metal ion homeostasis	116/18903	0.0825954	0.168976	0.116648	SLC39A14	1
241	AEBP2(+)	GO:0019751	polyol metabolic process	118/18903	0.0839622	0.169652	0.117114	GPER1	1
242	AEBP2(+)	GO:0030326	embryonic limb morphogenesis	118/18903	0.0839622	0.169652	0.117114	FREM2	1
243	AEBP2(+)	GO:0035113	embryonic appendage morphogenesis	118/18903	0.0839622	0.169652	0.117114	FREM2	1
244	AEBP2(+)	GO:0030301	cholesterol transport	121/18903	0.0860089	0.171487	0.118381	SREBF2	1
245	AEBP2(+)	GO:0032355	response to estradiol	121/18903	0.0860089	0.171487	0.118381	GPER1	1
246	AEBP2(+)	GO:0008286	insulin receptor signaling pathway	122/18903	0.0866902	0.171487	0.118381	SLC39A14	1
247	AEBP2(+)	GO:0048675	axon extension	122/18903	0.0866902	0.171487	0.118381	SEMA6D	1
248	AEBP2(+)	GO:0046887	positive regulation of hormone secretion	123/18903	0.087371	0.171487	0.118381	GPER1	1
249	AEBP2(+)	GO:0072655	establishment of protein localization to mitochondrion	123/18903	0.087371	0.171487	0.118381	SREBF2	1
250	AEBP2(+)	GO:0051209	release of sequestered calcium ion into cytosol	124/18903	0.0880514	0.171487	0.118381	GPER1	1
251	AEBP2(+)	GO:0043280	positive regulation of cysteine-type endopeptidase activity involved in apoptotic process	125/18903	0.0887312	0.171487	0.118381	GPER1	1
252	AEBP2(+)	GO:0051283	negative regulation of sequestering of calcium ion	125/18903	0.0887312	0.171487	0.118381	GPER1	1
253	AEBP2(+)	GO:1904375	regulation of protein localization to cell periphery	125/18903	0.0887312	0.171487	0.118381	GPER1	1
254	AEBP2(+)	GO:0038127	ERBB signaling pathway	126/18903	0.0894106	0.171487	0.118381	GPER1	1
255	AEBP2(+)	GO:0098659	inorganic cation import across plasma membrane	126/18903	0.0894106	0.171487	0.118381	SLC39A14	1
256	AEBP2(+)	GO:0099587	inorganic ion import across plasma membrane	126/18903	0.0894106	0.171487	0.118381	SLC39A14	1
257	AEBP2(+)	GO:0051282	regulation of sequestering of calcium ion	127/18903	0.0900896	0.172117	0.118816	GPER1	1
258	AEBP2(+)	GO:0070585	protein localization to mitochondrion	128/18903	0.090768	0.172692	0.119213	SREBF2	1
259	AEBP2(+)	GO:0050714	positive regulation of protein secretion	129/18903	0.091446	0.172692	0.119213	GPER1	1
260	AEBP2(+)	GO:0051928	positive regulation of calcium ion transport	129/18903	0.091446	0.172692	0.119213	GPER1	1
261	AEBP2(+)	GO:0051208	sequestering of calcium ion	131/18903	0.0928006	0.174579	0.120515	GPER1	1
262	AEBP2(+)	GO:0015918	sterol transport	135/18903	0.0955041	0.178299	0.123083	SREBF2	1
263	AEBP2(+)	GO:2001235	positive regulation of apoptotic signaling pathway	135/18903	0.0955041	0.178299	0.123083	GPER1	1
264	AEBP2(+)	GO:0043401	steroid hormone mediated signaling pathway	136/18903	0.0961788	0.178878	0.123483	GPER1	1
265	AEBP2(+)	GO:1904019	epithelial cell apoptotic process	137/18903	0.0968531	0.179059	0.123608	GPER1	1
266	AEBP2(+)	GO:0006997	nucleus organization	139/18903	0.0982001	0.179059	0.123608	GPER1	1
267	AEBP2(+)	GO:0008203	cholesterol metabolic process	139/18903	0.0982001	0.179059	0.123608	SREBF2	1
268	AEBP2(+)	GO:1903008	organelle disassembly	139/18903	0.0982001	0.179059	0.123608	SREBF2	1
269	AEBP2(+)	GO:0010977	negative regulation of neuron projection development	142/18903	0.100217	0.179059	0.123608	SEMA6D	1
270	AEBP2(+)	GO:0035107	appendage morphogenesis	142/18903	0.100217	0.179059	0.123608	FREM2	1
271	AEBP2(+)	GO:0035108	limb morphogenesis	142/18903	0.100217	0.179059	0.123608	FREM2	1
272	AEBP2(+)	GO:0042552	myelination	142/18903	0.100217	0.179059	0.123608	SERINC5	1
273	AEBP2(+)	GO:0046165	alcohol biosynthetic process	143/18903	0.100889	0.179059	0.123608	GPER1	1
274	AEBP2(+)	GO:0055076	transition metal ion homeostasis	143/18903	0.100889	0.179059	0.123608	SLC39A14	1
275	AEBP2(+)	GO:2001056	positive regulation of cysteine-type endopeptidase activity	143/18903	0.100889	0.179059	0.123608	GPER1	1
276	AEBP2(+)	GO:0007272	ensheathment of neurons	144/18903	0.10156	0.179059	0.123608	SERINC5	1
277	AEBP2(+)	GO:0008366	axon ensheathment	144/18903	0.10156	0.179059	0.123608	SERINC5	1
278	AEBP2(+)	GO:0014065	phosphatidylinositol 3-kinase signaling	145/18903	0.10223	0.179059	0.123608	GPER1	1
279	AEBP2(+)	GO:0001508	action potential	146/18903	0.1029	0.179059	0.123608	GPER1	1
280	AEBP2(+)	GO:0050768	negative regulation of neurogenesis	146/18903	0.1029	0.179059	0.123608	SEMA6D	1
281	AEBP2(+)	GO:0006865	amino acid transport	147/18903	0.10357	0.179059	0.123608	SERINC5	1
282	AEBP2(+)	GO:0035296	regulation of tube diameter	147/18903	0.10357	0.179059	0.123608	GPER1	1
283	AEBP2(+)	GO:0045598	regulation of fat cell differentiation	147/18903	0.10357	0.179059	0.123608	GPER1	1
284	AEBP2(+)	GO:0097746	blood vessel diameter maintenance	147/18903	0.10357	0.179059	0.123608	GPER1	1
285	AEBP2(+)	GO:0035150	regulation of tube size	148/18903	0.104239	0.179476	0.123896	GPER1	1
286	AEBP2(+)	GO:0050796	regulation of insulin secretion	149/18903	0.104908	0.179476	0.123896	GPER1	1
287	AEBP2(+)	GO:1902652	secondary alcohol metabolic process	149/18903	0.104908	0.179476	0.123896	SREBF2	1
288	AEBP2(+)	GO:0007269	neurotransmitter secretion	151/18903	0.106244	0.179881	0.124176	GPER1	1
289	AEBP2(+)	GO:0051961	negative regulation of nervous system development	151/18903	0.106244	0.179881	0.124176	SEMA6D	1
290	AEBP2(+)	GO:0099643	signal release from synapse	151/18903	0.106244	0.179881	0.124176	GPER1	1
291	AEBP2(+)	GO:0062013	positive regulation of small molecule metabolic process	152/18903	0.106911	0.180389	0.124526	GPER1	1
292	AEBP2(+)	GO:0016125	sterol metabolic process	154/18903	0.108244	0.18127	0.125135	SREBF2	1
293	AEBP2(+)	GO:0010675	regulation of cellular carbohydrate metabolic process	155/18903	0.10891	0.18127	0.125135	GPER1	1
294	AEBP2(+)	GO:0032368	regulation of lipid transport	155/18903	0.10891	0.18127	0.125135	SREBF2	1
295	AEBP2(+)	GO:2001236	regulation of extrinsic apoptotic signaling pathway	155/18903	0.10891	0.18127	0.125135	GPER1	1
296	AEBP2(+)	GO:0050770	regulation of axonogenesis	156/18903	0.109575	0.181637	0.125388	SEMA6D	1
297	AEBP2(+)	GO:0007189	adenylate cyclase-activating G protein-coupled receptor signaling pathway	157/18903	0.11024	0.181637	0.125388	GPER1	1
298	AEBP2(+)	GO:0090316	positive regulation of intracellular protein transport	157/18903	0.11024	0.181637	0.125388	SREBF2	1
299	AEBP2(+)	GO:0035051	cardiocyte differentiation	159/18903	0.111569	0.183212	0.126475	GPER1	1
300	AEBP2(+)	GO:0051147	regulation of muscle cell differentiation	160/18903	0.112232	0.183687	0.126803	GPER1	1
301	AEBP2(+)	GO:0006665	sphingolipid metabolic process	163/18903	0.11422	0.186319	0.12862	SERINC5	1
302	AEBP2(+)	GO:0031960	response to corticosteroid	165/18903	0.115543	0.187853	0.129679	GPER1	1
303	AEBP2(+)	GO:0035637	multicellular organismal signaling	170/18903	0.118843	0.190701	0.131645	GPER1	1
304	AEBP2(+)	GO:0050806	positive regulation of synaptic transmission	170/18903	0.118843	0.190701	0.131645	GPER1	1
305	AEBP2(+)	GO:1904064	positive regulation of cation transmembrane transport	171/18903	0.119501	0.190701	0.131645	GPER1	1
306	AEBP2(+)	GO:1905475	regulation of protein localization to membrane	172/18903	0.120159	0.190701	0.131645	GPER1	1
307	AEBP2(+)	GO:1990138	neuron projection extension	172/18903	0.120159	0.190701	0.131645	SEMA6D	1
308	AEBP2(+)	GO:0006937	regulation of muscle contraction	174/18903	0.121474	0.190701	0.131645	GPER1	1
309	AEBP2(+)	GO:0010950	positive regulation of endopeptidase activity	174/18903	0.121474	0.190701	0.131645	GPER1	1
310	AEBP2(+)	GO:0055088	lipid homeostasis	174/18903	0.121474	0.190701	0.131645	SREBF2	1
311	AEBP2(+)	GO:0009267	cellular response to starvation	175/18903	0.122131	0.190701	0.131645	SREBF2	1
312	AEBP2(+)	GO:0048660	regulation of smooth muscle cell proliferation	175/18903	0.122131	0.190701	0.131645	GPER1	1
313	AEBP2(+)	GO:0048015	phosphatidylinositol-mediated signaling	178/18903	0.124098	0.190701	0.131645	GPER1	1
314	AEBP2(+)	GO:0048736	appendage development	178/18903	0.124098	0.190701	0.131645	FREM2	1
315	AEBP2(+)	GO:0060173	limb development	178/18903	0.124098	0.190701	0.131645	FREM2	1
316	AEBP2(+)	GO:0048659	smooth muscle cell proliferation	179/18903	0.124753	0.190701	0.131645	GPER1	1
317	AEBP2(+)	GO:0090276	regulation of peptide hormone secretion	179/18903	0.124753	0.190701	0.131645	GPER1	1
318	AEBP2(+)	GO:0006575	cellular modified amino acid metabolic process	180/18903	0.125408	0.190701	0.131645	SERINC5	1
319	AEBP2(+)	GO:0043409	negative regulation of MAPK cascade	181/18903	0.126062	0.190701	0.131645	GPER1	1
320	AEBP2(+)	GO:0002791	regulation of peptide secretion	182/18903	0.126715	0.190701	0.131645	GPER1	1
321	AEBP2(+)	GO:0046890	regulation of lipid biosynthetic process	182/18903	0.126715	0.190701	0.131645	GPER1	1
322	AEBP2(+)	GO:0048017	inositol lipid-mediated signaling	182/18903	0.126715	0.190701	0.131645	GPER1	1
323	AEBP2(+)	GO:0097553	calcium ion transmembrane import into cytosol	182/18903	0.126715	0.190701	0.131645	GPER1	1
324	AEBP2(+)	GO:0007219	Notch signaling pathway	183/18903	0.127368	0.190701	0.131645	SREBF2	1
325	AEBP2(+)	GO:0008361	regulation of cell size	183/18903	0.127368	0.190701	0.131645	SEMA6D	1
326	AEBP2(+)	GO:0030073	insulin secretion	183/18903	0.127368	0.190701	0.131645	GPER1	1
327	AEBP2(+)	GO:0050728	negative regulation of inflammatory response	184/18903	0.128021	0.190701	0.131645	GPER1	1
328	AEBP2(+)	GO:0090087	regulation of peptide transport	184/18903	0.128021	0.190701	0.131645	GPER1	1
329	AEBP2(+)	GO:1905952	regulation of lipid localization	185/18903	0.128673	0.190701	0.131645	SREBF2	1
330	AEBP2(+)	GO:0006109	regulation of carbohydrate metabolic process	186/18903	0.129325	0.190701	0.131645	GPER1	1
331	AEBP2(+)	GO:0015698	inorganic anion transport	186/18903	0.129325	0.190701	0.131645	SLC39A14	1
332	AEBP2(+)	GO:0034767	positive regulation of ion transmembrane transport	186/18903	0.129325	0.190701	0.131645	GPER1	1
333	AEBP2(+)	GO:0006006	glucose metabolic process	188/18903	0.130627	0.190701	0.131645	SLC39A14	1
334	AEBP2(+)	GO:0010721	negative regulation of cell development	188/18903	0.130627	0.190701	0.131645	SEMA6D	1
335	AEBP2(+)	GO:0030308	negative regulation of cell growth	188/18903	0.130627	0.190701	0.131645	SEMA6D	1
336	AEBP2(+)	GO:1903169	regulation of calcium ion transmembrane transport	188/18903	0.130627	0.190701	0.131645	GPER1	1
337	AEBP2(+)	GO:0006839	mitochondrial transport	189/18903	0.131277	0.190701	0.131645	SREBF2	1
338	AEBP2(+)	GO:0051896	regulation of protein kinase B signaling	189/18903	0.131277	0.190701	0.131645	GPER1	1
339	AEBP2(+)	GO:0009755	hormone-mediated signaling pathway	192/18903	0.133225	0.192961	0.133205	GPER1	1
340	AEBP2(+)	GO:0048839	inner ear development	193/18903	0.133874	0.193129	0.133321	FREM2	1
341	AEBP2(+)	GO:0010952	positive regulation of peptidase activity	194/18903	0.134522	0.193129	0.133321	GPER1	1
342	AEBP2(+)	GO:0031345	negative regulation of cell projection organization	194/18903	0.134522	0.193129	0.133321	SEMA6D	1
343	AEBP2(+)	GO:0002695	negative regulation of leukocyte activation	198/18903	0.13711	0.196271	0.13549	GPER1	1
344	AEBP2(+)	GO:0032388	positive regulation of intracellular transport	199/18903	0.137756	0.196622	0.135732	SREBF2	1
345	AEBP2(+)	GO:0051216	cartilage development	201/18903	0.139046	0.197889	0.136607	SLC39A14	1
346	AEBP2(+)	GO:0098739	import across plasma membrane	202/18903	0.13969	0.198231	0.136843	SLC39A14	1
347	AEBP2(+)	GO:0007204	positive regulation of cytosolic calcium ion concentration	205/18903	0.141621	0.199816	0.137937	GPER1	1
348	AEBP2(+)	GO:0043281	regulation of cysteine-type endopeptidase activity involved in apoptotic process	205/18903	0.141621	0.199816	0.137937	GPER1	1
349	AKR1A1(+)	GO:0016266	O-glycan processing	43/18903	0.00158673	0.187245	0.15092	GALNT13/ST3GAL4	2
350	AKR1A1(+)	GO:0060119	inner ear receptor cell development	44/18903	0.00166089	0.187245	0.15092	HES5/ATP8B1	2
351	AKR1A1(+)	GO:0007219	Notch signaling pathway	183/18903	0.00196969	0.187245	0.15092	HES5/TRAF7/GATA5	3
352	AKR1A1(+)	GO:0031641	regulation of myelination	48/18903	0.00197374	0.187245	0.15092	HES5/EIF2AK3	2
353	AKR1A1(+)	GO:0045747	positive regulation of Notch signaling pathway	48/18903	0.00197374	0.187245	0.15092	HES5/GATA5	2
354	AKR1A1(+)	GO:0034198	cellular response to amino acid starvation	49/18903	0.002056	0.187245	0.15092	EIF2AK3/RNF152	2
355	AKR1A1(+)	GO:1990928	response to amino acid starvation	51/18903	0.00222532	0.187245	0.15092	EIF2AK3/RNF152	2
356	AKR1A1(+)	GO:0051216	cartilage development	201/18903	0.00257137	0.189317	0.152591	HES5/RUNX3/EIF2AK3	3
357	BACH1(+)	GO:0031109	microtubule polymerization or depolymerization	124/18903	5.07215e-06	0.00912133	0.00866984	STMN1/KIF2C/CAMSAP2/CLASP1/CDKN1B/TTBK2/TUBG1/MAPT/KIF2B/CCDC57/CSNK1D/MAP1S/MAP7D3	13
358	BACH1(+)	GO:0007286	spermatid development	189/18903	7.05753e-06	0.00912133	0.00866984	HOOK1/AGFG1/TMF1/AFF4/SRPK1/UBE2J1/QKI/PTCH1/ACTL7A/ODF2/CEP57/ABHD2/CABYR/ACTL9/TSSK6/AKAP4	16
359	BACH1(+)	GO:0060271	cilium assembly	362/18903	1.01601e-05	0.00912133	0.00866984	SPATA6/SSX2IP/CDC14A/CEP350/IFT172/IFT57/CCDC96/AHI1/ASAP1/ODF2/EHD1/RAB3IP/TTBK2/ATMIN/GAS8/CCDC57/CSNK1D/TTC39C/DNM2/ARHGAP35/OFD1/CDKL5/AKAP4	23
360	BACH1(+)	GO:0048515	spermatid differentiation	196/18903	1.11907e-05	0.00912133	0.00866984	HOOK1/AGFG1/TMF1/AFF4/SRPK1/UBE2J1/QKI/PTCH1/ACTL7A/ODF2/CEP57/ABHD2/CABYR/ACTL9/TSSK6/AKAP4	16
361	BACH1(+)	GO:0007281	germ cell development	316/18903	1.25707e-05	0.00912133	0.00866984	HOOK1/AGFG1/TMF1/FER/AFF4/SRPK1/UBE2J1/QKI/RPS6/PTCH1/ACTL7A/ODF2/CEP57/PAQR5/ABHD2/CABYR/ACTL9/TSSK6/MOV10L1/AKAP4/DIAPH2	21
362	BACH1(+)	GO:0035966	response to topologically incorrect protein	163/18903	2.23291e-05	0.013269	0.0126122	CUL3/NGLY1/STT3B/HSPA4L/DNAJC18/HSPA1L/HERPUD2/ERMP1/DNAJB12/TM7SF3/FICD/AMFR/DNAJB1/DDRGK1	14
363	BACH1(+)	GO:0007030	Golgi organization	165/18903	2.56016e-05	0.013269	0.0126122	HOOK1/CAMSAP2/RAB1A/CLASP1/GORASP2/RAB33B/YWHAZ/STX5/ATL3/CIT/KIFC3/MYO18A/CSNK1D/DNM2	14
364	BACH1(+)	GO:0044782	cilium organization	391/18903	3.44597e-05	0.0156275	0.0148539	SPATA6/SSX2IP/CDC14A/CEP350/IFT172/IFT57/CCDC96/AHI1/ASAP1/ODF2/EHD1/RAB3IP/TTBK2/ATMIN/GAS8/CCDC57/CSNK1D/TTC39C/DNM2/ARHGAP35/OFD1/CDKL5/AKAP4	23
365	BACH1(+)	GO:0007019	microtubule depolymerization	46/18903	7.46553e-05	0.0289615	0.0275279	STMN1/KIF2C/CAMSAP2/CLASP1/TTBK2/KIF2B/MAP1S	7
366	BACH1(+)	GO:0044843	cell cycle G1/S phase transition	280/18903	7.98277e-05	0.0289615	0.0275279	RCC1/CUL3/GIGYF2/MLF1/EIF4G1/EIF4E/CUL1/RPS6/TAF10/CDKN1B/DCUN1D3/CDC34/BRD4/DDRGK1/BACH1/FBXO7/DDX3X/CUL4B	18
367	BACH1(+)	GO:0035967	cellular response to topologically incorrect protein	120/18903	9.33164e-05	0.0307774	0.029254	CUL3/NGLY1/DNAJC18/HSPA1L/HERPUD2/ERMP1/DNAJB12/TM7SF3/FICD/AMFR/DDRGK1	11
368	BACH1(+)	GO:0022411	cellular component disassembly	483/18903	0.000125824	0.0373972	0.0355461	STMN1/KIF2C/CAMSAP2/LPIN1/CLASP1/ATG7/SEMA5A/FER/TGFBR1/MRRF/FRAT1/MICAL2/STX5/CAPZA3/LCP1/TTBK2/CLEC16A/CSNK2A2/CHMP1A/KIF2B/CDC37/MAP1S/DDRGK1/BLCAP/FBXO7	25
369	BACH1(+)	GO:0046785	microtubule polymerization	85/18903	0.000134003	0.0373972	0.0355461	STMN1/CAMSAP2/CLASP1/CDKN1B/TUBG1/MAPT/CCDC57/CSNK1D/MAP7D3	9
370	BACH1(+)	GO:0070936	protein K48-linked ubiquitination	68/18903	0.000150463	0.0389915	0.0370615	CUL3/KLHL3/CUL1/UBE2R2/RNF6/AMFR/RFFL/CDC34	8
371	BACH1(+)	GO:0000209	protein polyubiquitination	246/18903	0.000172175	0.0416433	0.0395821	CUL3/RNF168/KLHL3/UBE2J1/CUL1/RNF19A/UBE2R2/ZFP91/UBE2N/RNF6/OTUB2/AKTIP/AMFR/RFFL/CDC34/DDX3X	16
372	BACH1(+)	GO:0044089	positive regulation of cellular component biogenesis	498/18903	0.000201506	0.0441567	0.0419711	AKIRIN1/FAF1/CDC42EP3/CLASP1/BRK1/EIF4G1/G3BP2/GRID2/FER/DPYSL3/PFN3/ASAP1/TGFBR1/TSC1/CDKN1B/PIP4K2C/LCP1/FMN1/ATMIN/MAPT/CDC34/DNM2/ARHGAP35/MORC2/DDX3X	25
373	BACH1(+)	GO:0000082	G1/S transition of mitotic cell cycle	250/18903	0.000206909	0.0441567	0.0419711	RCC1/CUL3/GIGYF2/EIF4G1/EIF4E/CUL1/RPS6/TAF10/CDKN1B/DCUN1D3/CDC34/BRD4/BACH1/FBXO7/DDX3X/CUL4B	16
374	BACH1(+)	GO:0034453	microtubule anchoring	26/18903	0.000263773	0.0531649	0.0505334	CEP350/CLASP1/CCDC187/CEP57/MAP1S	5
375	BACH1(+)	GO:0042994	cytoplasmic sequestering of transcription factor	15/18903	0.000295347	0.0563958	0.0536043	FAF1/G3BP2/SUFU/NFKBIB	4
376	BACH1(+)	GO:0070997	neuron death	368/18903	0.000315493	0.0572304	0.0543976	MCL1/CAPN2/NR4A2/ATF2/EIF4G1/GRID2/FZD9/SRPK2/OXR1/TSC1/INPP5A/GRIN2B/CIT/KDM2B/DIABLO/GFER/MAPT/CDC34/GPI/FBXO7	20
377	BACH1(+)	GO:0006997	nucleus organization	139/18903	0.00034194	0.0585538	0.0556555	RCC1/LPIN1/AGFG1/TMF1/LMNB1/SRPK1/SRPK2/NUP98/USPL1/CHMP1A/TSSK6	11
378	BACH1(+)	GO:0051261	protein depolymerization	118/18903	0.000365828	0.0585538	0.0556555	STMN1/KIF2C/CAMSAP2/CLASP1/SEMA5A/MICAL2/CAPZA3/TTBK2/KIF2B/MAP1S	10
379	BACH1(+)	GO:0022412	cellular process involved in reproduction in multicellular organism	430/18903	0.000371207	0.0585538	0.0556555	HOOK1/AGFG1/TMF1/FER/AFF4/SRPK1/UBE2J1/QKI/RPS6/PTCH1/TGFBR1/ACTL7A/ODF2/CEP57/PAQR5/ABHD2/CABYR/ACTL9/TSSK6/MOV10L1/AKAP4/DIAPH2	22
380	BACH1(+)	GO:1903358	regulation of Golgi organization	17/18903	0.000496714	0.0700573	0.0665896	CAMSAP2/RAB33B/STX5/DNM2	4
381	BACH1(+)	GO:1901214	regulation of neuron death	325/18903	0.000497699	0.0700573	0.0665896	MCL1/CAPN2/NR4A2/ATF2/EIF4G1/GRID2/FZD9/SRPK2/OXR1/TSC1/INPP5A/GRIN2B/KDM2B/GFER/MAPT/CDC34/GPI/FBXO7	18
382	BACH1(+)	GO:0031122	cytoplasmic microtubule organization	62/18903	0.000502065	0.0700573	0.0665896	HOOK1/CAMSAP2/IFT172/CLIP4/CLASP1/TUBG1/MAPT	7
383	BACH1(+)	GO:1903203	regulation of oxidative stress-induced neuron death	30/18903	0.000530269	0.0712524	0.0677256	MCL1/OXR1/TSC1/GFER/FBXO7	5
384	BACH1(+)	GO:0044772	mitotic cell cycle phase transition	473/18903	0.000559199	0.0724562	0.0688698	RCC1/CDC14A/CLASP1/CUL3/GIGYF2/EIF4G1/EIF4E/CUL1/RAD21/RPS6/TAF10/CDKN1B/CIT/ARPP19/DCUN1D3/CCDC57/CDC34/DNM2/BRD4/BACH1/FBXO7/DDX3X/CUL4B	23
385	BACH1(+)	GO:0007289	spermatid nucleus differentiation	18/18903	0.000627227	0.077065	0.0732504	AGFG1/TMF1/SRPK1/TSSK6	4
386	BACH1(+)	GO:0042176	regulation of protein catabolic process	361/18903	0.000653442	0.077065	0.0732504	FAF1/NRDC/ATG7/TMF1/SH3RF2/ZDHHC2/RNF19A/RAD23B/UBQLN3/STX5/CDKN1B/ANXA2/CDH1/TIMP2/CSNK1D/PSMF1/DDRGK1/USP25/CUL4B	19
387	BACH1(+)	GO:0120032	regulation of plasma membrane bounded cell projection assembly	199/18903	0.000658494	0.077065	0.0732504	AKIRIN1/CDC42EP3/BRK1/PLD1/FER/DPYSL3/TGFBR1/ODF2/RAB3IP/ATMIN/DNM2/ARHGAP35/CDKL5	13
388	BACH1(+)	GO:0051085	chaperone cofactor-dependent protein refolding	32/18903	0.000721874	0.0794784	0.0755444	DNAJC18/HSPA1L/DNAJB12/DNAJB1/ST13	5
389	BACH1(+)	GO:0060491	regulation of cell projection assembly	201/18903	0.000722929	0.0794784	0.0755444	AKIRIN1/CDC42EP3/BRK1/PLD1/FER/DPYSL3/TGFBR1/ODF2/RAB3IP/ATMIN/DNM2/ARHGAP35/CDKL5	13
390	BACH1(+)	GO:0036475	neuron death in response to oxidative stress	33/18903	0.000835064	0.0891062	0.0846956	MCL1/OXR1/TSC1/GFER/FBXO7	5
391	BACH1(+)	GO:1902115	regulation of organelle assembly	207/18903	0.000948937	0.0983641	0.0934952	ALMS1/G3BP2/GRID2/ASAP1/ODF2/PIP4K2C/LCP1/ATMIN/CHMP1A/CEP295NL/DNM2/ARHGAP35/CDKL5	13
392	BACH1(+)	GO:0034976	response to endoplasmic reticulum stress	261/18903	0.000988717	0.0996407	0.0947087	FAF1/GORASP2/NGLY1/STT3B/EIF4G1/DNAJC18/UBE2J1/HERPUD2/ERMP1/DNAJB12/FICD/AMFR/DDRGK1/USP25/DDX3X	15
393	BACH1(+)	GO:1903204	negative regulation of oxidative stress-induced neuron death	21/18903	0.00116232	0.11397	0.108329	OXR1/TSC1/GFER/FBXO7	4
394	BACH1(+)	GO:0030516	regulation of axon extension	93/18903	0.00126672	0.120938	0.114952	SEMA5A/RAB21/RNF6/ISLR2/CDH1/MAPT/DNM2/CDKL5	8
395	BACH1(+)	GO:1902903	regulation of supramolecular fiber organization	384/18903	0.00135239	0.122974	0.116887	STMN1/CAMSAP2/CDC42EP3/ALMS1/CLASP1/BRK1/SEMA5A/FER/PFN3/TGFBR1/TSC1/CDKN1B/CAPZA3/CIT/FMN1/TTBK2/MAPT/MAP1S/ARHGAP35	19
396	BACH1(+)	GO:0051220	cytoplasmic sequestering of protein	22/18903	0.00139532	0.122974	0.116887	FAF1/G3BP2/SUFU/NFKBIB	4
397	BACH1(+)	GO:0007018	microtubule-based movement	415/18903	0.00140063	0.122974	0.116887	KIF2C/SSX2IP/KIF21B/IFT172/RAB1A/KIF5C/TMF1/IFT57/VPS13A/RAB21/LAMP1/KIFC3/GAS8/MAPT/TTLL6/KIF2B/CABYR/MAP1S/OFD1/AKAP4	20
398	BACH1(+)	GO:0051084	'de novo' post-translational protein folding	37/18903	0.00142363	0.122974	0.116887	DNAJC18/HSPA1L/DNAJB12/DNAJB1/ST13	5
399	BACH1(+)	GO:0006986	response to unfolded protein	141/18903	0.00146237	0.123384	0.117276	STT3B/HSPA4L/HSPA1L/HERPUD2/ERMP1/TM7SF3/FICD/AMFR/DNAJB1/DDRGK1	10
400	BACH1(+)	GO:0031334	positive regulation of protein-containing complex assembly	192/18903	0.00153344	0.126439	0.120181	FAF1/CDC42EP3/CLASP1/BRK1/EIF4G1/FER/ASAP1/CDKN1B/LCP1/FMN1/MAPT/DDX3X	12
401	BACH1(+)	GO:0043161	proteasome-mediated ubiquitin-dependent protein catabolic process	450/18903	0.00159619	0.128063	0.121724	FAF1/CUL3/STT3B/FEM1C/DNAJC18/SH3RF2/UBE2J1/CUL1/RNF19A/RAD23B/DNAJB12/UBQLN3/AMFR/RFFL/CSNK1D/CDC34/PSMF1/DDRGK1/ADRM1/LTN1/CUL4B	21
402	BACH1(+)	GO:0001675	acrosome assembly	23/18903	0.00165902	0.128063	0.121724	AGFG1/TMF1/ACTL7A/ACTL9	4
403	BACH1(+)	GO:0071218	cellular response to misfolded protein	23/18903	0.00165902	0.128063	0.121724	CUL3/NGLY1/DNAJC18/DNAJB12	4
404	BACH1(+)	GO:0018210	peptidyl-threonine modification	120/18903	0.0016966	0.128235	0.121887	GCG/ATF2/EOGT/EIF4G1/TGFBR1/DYRK4/CIT/CSNK2A2/NLK	9
405	BACH1(+)	GO:0007015	actin filament organization	454/18903	0.00177685	0.13156	0.125048	STMN1/TPM3/CDC42EP3/ALMS1/CLASP1/CUL3/BRK1/SEMA5A/FER/DPYSL3/PFN3/PHACTR1/TGFBR1/TSC1/MICAL2/CAPZA3/CIT/LCP1/FMN1/ARHGAP35/DIAPH2	21
406	BACH1(+)	GO:0010839	negative regulation of keratinocyte proliferation	24/18903	0.00195544	0.139105	0.132219	IFT172/IFT57/PTCH1/ZEB1	4
407	BACH1(+)	GO:0070841	inclusion body assembly	24/18903	0.00195544	0.139105	0.132219	DNAJA4/MAPT/CDC34/DNAJB1	4
408	BACH1(+)	GO:0051258	protein polymerization	281/18903	0.00204769	0.142866	0.135794	STMN1/CAMSAP2/CDC42EP3/CLASP1/FER/PFN3/CDKN1B/CAPZA3/FMN1/TUBG1/MAPT/CCDC57/CSNK1D/DIAPH2/MAP7D3	15
409	BACH1(+)	GO:0021953	central nervous system neuron differentiation	174/18903	0.00217229	0.148699	0.141339	CHD5/IFT172/NR4A2/GIGYF2/GRID2/PTCH1/LHX6/SUFU/RORA/MAPT/ARHGAP35	11
410	BACH1(+)	GO:0006458	'de novo' protein folding	41/18903	0.00227225	0.15083	0.143364	DNAJC18/HSPA1L/DNAJB12/DNAJB1/ST13	5
411	BACH1(+)	GO:0051788	response to misfolded protein	25/18903	0.00228656	0.15083	0.143364	CUL3/NGLY1/DNAJC18/DNAJB12	4
412	BACH1(+)	GO:1902905	positive regulation of supramolecular fiber organization	176/18903	0.00237524	0.153882	0.146265	CDC42EP3/CLASP1/BRK1/SEMA5A/FER/PFN3/TGFBR1/TSC1/CDKN1B/FMN1/MAPT	11
413	BACH1(+)	GO:0006470	protein dephosphorylation	261/18903	0.00272672	0.170563	0.162121	SSU72/CDC14A/PPM1J/ACP1/PPP1R7/NCEH1/TSC1/PTPRB/PPTC7/CTDSPL2/ARPP19/PGP/RPRD1A/PTPRT	14
414	BACH1(+)	GO:0045931	positive regulation of mitotic cell cycle	129/18903	0.00278272	0.170563	0.162121	CUL3/EIF4G1/EIF4E/USP2/STAT5B/CCDC57/BRD4/DDX3X/CUL4B	9
415	BACH1(+)	GO:0018095	protein polyglutamylation	13/18903	0.00282078	0.170563	0.162121	TTLL2/TTLL5/TTLL6	3
416	BACH1(+)	GO:1903909	regulation of receptor clustering	13/18903	0.00282078	0.170563	0.162121	FZD9/ZDHHC2/CRKL	3
417	BACH1(+)	GO:0001841	neural tube formation	106/18903	0.00290768	0.172935	0.164375	IFT172/IFT57/STK3/PTCH1/TSC1/SUFU/KDM2B/ARHGAP35	8
418	BACH1(+)	GO:0006513	protein monoubiquitination	84/18903	0.00301923	0.175754	0.167055	CUL3/RNF168/CUL1/UBE2R2/KDM2B/FANCM/CUL4B	7
419	BACH1(+)	GO:0050770	regulation of axonogenesis	156/18903	0.003077	0.175754	0.167055	PLXNB1/SEMA5A/UST/TIAM2/RNF6/ISLR2/CDH1/MAPT/ARHGAP35/CDKL5	10
420	BACH1(+)	GO:0099111	microtubule-based transport	209/18903	0.00310041	0.175754	0.167055	SSX2IP/IFT172/RAB1A/KIF5C/IFT57/RAB21/LAMP1/GAS8/MAPT/CABYR/MAP1S/OFD1	12
421	BACH1(+)	GO:0061387	regulation of extent of cell growth	108/18903	0.00326394	0.182178	0.17316	SEMA5A/RAB21/RNF6/ISLR2/CDH1/MAPT/DNM2/CDKL5	8
422	BACH1(+)	GO:0016311	dephosphorylation	357/18903	0.00351355	0.190124	0.180713	SSU72/CDC14A/PPM1J/ACP1/LPIN1/INPP1/PPP1R7/NCEH1/TSC1/INPP5A/PTPRB/PPTC7/CTDSPL2/ARPP19/PGP/RPRD1A/PTPRT	17
423	BACH1(+)	GO:0031100	animal organ regeneration	65/18903	0.00356351	0.190124	0.180713	LPIN1/PTCH1/LCP1/GFER/CSNK2A2/ACE	6
424	BACH1(+)	GO:1905515	non-motile cilium assembly	65/18903	0.00356351	0.190124	0.180713	CEP350/IFT172/IFT57/ATMIN/CSNK1D/DNM2	6
425	BACH1(+)	GO:0031110	regulation of microtubule polymerization or depolymerization	87/18903	0.00367617	0.191138	0.181677	STMN1/CAMSAP2/CLASP1/CDKN1B/TTBK2/MAPT/MAP1S	7
426	BACH1(+)	GO:0051017	actin filament bundle assembly	160/18903	0.00368788	0.191138	0.181677	STMN1/ALMS1/CLASP1/CUL3/DPYSL3/PFN3/PHACTR1/TGFBR1/TSC1/LCP1	10
427	BACH1(+)	GO:0032984	protein-containing complex disassembly	242/18903	0.00376228	0.191878	0.18238	STMN1/KIF2C/CAMSAP2/CLASP1/SEMA5A/FRAT1/MICAL2/CAPZA3/TTBK2/CLEC16A/CHMP1A/KIF2B/MAP1S	13
428	BACH1(+)	GO:0018107	peptidyl-threonine phosphorylation	111/18903	0.00386082	0.191878	0.18238	GCG/ATF2/EIF4G1/TGFBR1/DYRK4/CIT/CSNK2A2/NLK	8
429	BACH1(+)	GO:0120034	positive regulation of plasma membrane bounded cell projection assembly	111/18903	0.00386082	0.191878	0.18238	AKIRIN1/CDC42EP3/BRK1/DPYSL3/TGFBR1/ATMIN/DNM2/ARHGAP35	8
430	BACH1(+)	GO:0036503	ERAD pathway	112/18903	0.00407745	0.199905	0.19001	FAF1/NGLY1/STT3B/DNAJC18/UBE2J1/DNAJB12/AMFR/USP25	8
431	BCLAF1(+)	GO:0016570	histone modification	474/18903	7.22992e-40	4.57292e-36	3.73749e-36	NOC2L/SKI/MTHFR/PRDM2/RBBP4/SFPQ/MEAF6/RLF/ZMPSTE24/NFYC/DMAP1/MYSM1/MIER1/MTF2/WDR77/SETDB1/CHTOP/GATAD2B/ASH1L/USP21/TADA1/RNF2/CDC73/RBBP5/ELK4/RCOR3/TAF5L/ARID4B/NCOA1/SUPT7L/DPY30/MTA3/SMYD5/TET3/KDM3A/KANSL3/IWS1/EPC2/RIF1/HAT1/ATF2/SF3B1/BARD1/TRIP12/PER2/SETD5/BRPF1/SETD2/WDR82/ATXN7/RYBP/NAA50/RUVBL1/MSL2/TBL1XR1/YEATS2/PCGF3/CTBP1/NELFA/TADA2B/CLOCK/REST/SMARCAD1/JADE1/SETD7/SMARCA5/HPF…	245
432	BCLAF1(+)	GO:0022613	ribonucleoprotein complex biogenesis	489/18903	2.09723e-35	6.63248e-32	5.42078e-32	NOC2L/MRPL20/NOL9/EXOSC10/SRSF10/YTHDF2/AGO4/AGO1/AGO3/SNIP1/GNL2/C1orf109/UTP11/ZNHIT6/PTBP2/WDR77/WDR3/SF3B4/PRPF3/ADAR/GPATCH4/DHX9/CDC73/RRP15/NVL/HEATR1/TFB2M/DDX1/TRMT61B/WDR43/XPO1/SNRPG/MPHOSPH10/GCFC2/USP39/SNRNP200/DDX18/NIFK/IMP4/METTL5/WDR75/SF3B1/NOP58/WDR12/FASTKD2/XRCC5/MTERF4/DHX30/RRP9/SHQ1/RUVBL1/ATR/NMD3/LSG1/NOP14/YTHDC1/UTP3/SDAD1/MRPL1/HELQ/GAR1/ABCE1/NAF1/FRG1/DROSHA/BRIX1/…	242
433	BCLAF1(+)	GO:0008380	RNA splicing	469/18903	5.79057e-35	1.22084e-31	9.97806e-32	CCNL2/TARDBP/HNRNPR/SRSF10/SRRM1/SYF2/PPP1R8/SRSF4/KHDRBS1/SFPQ/THRAP3/SNIP1/RRAGC/PPIE/MAGOH/SRSF11/RBMXL1/ZNF326/PTBP2/PRPF38B/RBM15/WDR77/BCAS2/TTF2/SF3B4/PRPF3/TADA1/DHX9/IVNS1ABP/TAF5L/HNRNPU/DDX1/SUPT7L/FAM98A/SRSF7/SNRNP27/TIA1/SNRPG/MPHOSPH10/ZNF638/GCFC2/USP39/SNRNP200/C2orf49/IWS1/PRPF40A/PPIG/HNRNPA3/CWC22/SF3B1/CLK1/NCL/RBM44/TSEN2/ATXN7/PPP4R2/MBNL1/CCNL1/RSRC1/TRA2B/NCBP2/TADA2B/DHX…	234
434	BCLAF1(+)	GO:0034470	ncRNA processing	439/18903	9.18796e-29	1.45285e-25	1.18742e-25	PUSL1/NOL9/EXOSC10/YTHDF2/PUM1/AGO4/AGO1/AGO3/SNIP1/YRDC/UTP11/ZMPSTE24/TOE1/TYW3/ZNHIT6/WDR3/INTS3/ADAR/TRMT1L/INTS7/RRP15/NVL/TSNAX/TARBP1/HEATR1/TFB2M/DDX1/PUM2/TRMT61B/WDR43/FAM98A/THUMPD2/THADA/MPHOSPH10/C2orf49/DDX18/NIFK/TSN/IMP4/METTL5/METTL8/WDR75/NOP58/WDR12/MTERF4/TRNT1/TSEN2/TRIM71/ELP6/RRP9/RPP14/SHQ1/TRMT10C/QTRT2/NCBP2/NOP14/TRMT44/UTP3/GRSF1/MRPL1/HELQ/PPP3CA/GAR1/LARP7/NAF1/FRG1/…	211
435	BCLAF1(+)	GO:0018205	peptidyl-lysine modification	414/18903	3.62208e-28	4.58193e-25	3.74484e-25	NOC2L/MEAF6/RLF/ZMPSTE24/NFYC/DMAP1/PRKAA2/MTF2/RWDD3/PIAS3/ARNT/SETDB1/ASH1L/TADA1/RBBP5/TAF5L/ARID4B/SMC6/NCOA1/SUPT7L/DPY30/BCL11A/SMYD5/TET3/KDM3A/KANSL3/RANBP2/IWS1/EPC2/RIF1/HAT1/ATF2/SF3B1/SUMO1/SETD5/BRPF1/SETD2/WDR82/GNL3/ATXN7/SENP7/NAA50/RUVBL1/MSL2/PLOD2/YEATS2/SENP5/RNF212/CTBP1/NELFA/TADA2B/CLOCK/JADE1/SETD7/SMARCA5/SLF1/TAF7/PWWP2A/SIRT5/JARID2/DEK/TRIM27/EHMT2/PHF1/NFYA/SUPT3H/ZNF…	201
436	BCLAF1(+)	GO:0042254	ribosome biogenesis	310/18903	9.43297e-26	9.94392e-23	8.12724e-23	NOC2L/MRPL20/NOL9/EXOSC10/YTHDF2/GNL2/C1orf109/UTP11/ZNHIT6/WDR3/GPATCH4/RRP15/NVL/HEATR1/TFB2M/TRMT61B/WDR43/XPO1/MPHOSPH10/DDX18/NIFK/IMP4/METTL5/WDR75/NOP58/WDR12/FASTKD2/XRCC5/MTERF4/DHX30/RRP9/SHQ1/NMD3/LSG1/NOP14/UTP3/SDAD1/MRPL1/HELQ/GAR1/ABCE1/NAF1/FRG1/DROSHA/BRIX1/DHX29/DIMT1/UTP15/RIOK2/WDR36/SRFBP1/MRPL22/NPM1/NOP16/RIOK1/PAK1IP1/WDR46/RPL10A/BYSL/RPL7L1/MDN1/RPF2/LTV1/MRM2/DDX56/NSUN…	159
437	BCLAF1(+)	GO:0033044	regulation of chromosome organization	252/18903	1.5469e-25	1.39773e-22	1.14238e-22	EXOSC10/ARID1A/SFPQ/CDCA8/SETDB1/CCT3/NEK7/CENPF/PARP1/HNRNPU/SMC6/GEN1/CCT4/NCAPH/BUB1/ANAPC1/SPC25/INO80D/XRCC5/DYNC1LI1/SMARCC1/PBRM1/GNL3/ACTR8/MCM2/RUVBL1/ATR/SMC4/RNF4/ANAPC4/HNRNPD/CENPE/SMARCA5/NAF1/CCT5/GTF2H2/SLF1/RIOK2/APC/DCP2/RAD50/CDC23/PPP1R10/SENP6/TTK/ARID1B/TCP1/MAP3K4/PHF10/ACTB/HNRNPA2B1/CCT6A/BAZ1B/BCL7B/POT1/PINX1/TERF1/NBN/RAD21/SMC5/SMC2/CDK5RAP2/ANAPC2/WAPL/TNKS2/SLF2/NSM…	137
438	BCLAF1(+)	GO:0000375	RNA splicing, via transesterification reactions	333/18903	4.7131e-25	3.48914e-22	2.85171e-22	HNRNPR/SRSF10/SRRM1/SYF2/SRSF4/KHDRBS1/SFPQ/THRAP3/SNIP1/PPIE/MAGOH/RBMXL1/PTBP2/RBM15/WDR77/BCAS2/SF3B4/PRPF3/DHX9/HNRNPU/DDX1/SRSF7/SNRNP27/TIA1/SNRPG/MPHOSPH10/GCFC2/USP39/SNRNP200/PRPF40A/HNRNPA3/CWC22/SF3B1/NCL/RBM44/MBNL1/RSRC1/TRA2B/NCBP2/REST/YTHDC1/LARP7/PLRG1/FRG1/SMN2/SMN1/FAM172A/DDX46/ZMAT2/RBM22/GEMIN5/NPM1/DDX41/HNRNPH1/PRPF4B/RBM24/DHX16/DDX39B/LSM2/SRPK1/SRSF3/USP49/CDC5L/SYNCRIP…	166
439	BCLAF1(+)	GO:0006302	double-strand break repair	300/18903	4.96479e-25	3.48914e-22	2.85171e-22	ARID1A/RPA2/SFPQ/MEAF6/DMAP1/RAD54L/CDC7/POGZ/INTS3/UBQLN4/NUCKS1/PARP1/DDX1/SMC6/GEN1/MSH2/PPP4R3B/ACTR2/MCM6/EPC2/RIF1/XRCC5/TRIP12/OGG1/WDR48/SETD2/SMARCC1/PBRM1/ACTR8/PPP4R2/POLQ/MCM2/RUVBL1/ATR/HELQ/SMARCAD1/HPF1/NIPBL/WDR70/XRCC4/SLF1/RAD50/UIMC1/DEK/RNF8/MCM3/MMS22L/REV3L/MCM9/ARID1B/PHF10/AP5Z1/ACTB/POLM/FIGNL1/BCL7B/TRRAP/MCM7/ING3/POT1/XRCC2/WRN/GINS4/SPIDR/PRKDC/MCM4/UBE2V2/NBN/RAD54B/…	154
440	BCLAF1(+)	GO:0000377	RNA splicing, via transesterification reactions with bulged adenosine as nucleophile	329/18903	9.48389e-24	5.45324e-21	4.45697e-21	HNRNPR/SRSF10/SRRM1/SYF2/SRSF4/KHDRBS1/SFPQ/THRAP3/SNIP1/PPIE/MAGOH/RBMXL1/PTBP2/RBM15/WDR77/BCAS2/SF3B4/PRPF3/DHX9/HNRNPU/DDX1/SRSF7/SNRNP27/TIA1/SNRPG/GCFC2/USP39/SNRNP200/PRPF40A/HNRNPA3/CWC22/SF3B1/NCL/RBM44/MBNL1/RSRC1/TRA2B/NCBP2/REST/YTHDC1/LARP7/PLRG1/FRG1/SMN2/SMN1/FAM172A/DDX46/ZMAT2/RBM22/GEMIN5/NPM1/DDX41/HNRNPH1/PRPF4B/RBM24/DHX16/DDX39B/LSM2/SRPK1/SRSF3/USP49/CDC5L/SYNCRIP/SRSF12/QK…	162
441	BCLAF1(+)	GO:0000398	mRNA splicing, via spliceosome	329/18903	9.48389e-24	5.45324e-21	4.45697e-21	HNRNPR/SRSF10/SRRM1/SYF2/SRSF4/KHDRBS1/SFPQ/THRAP3/SNIP1/PPIE/MAGOH/RBMXL1/PTBP2/RBM15/WDR77/BCAS2/SF3B4/PRPF3/DHX9/HNRNPU/DDX1/SRSF7/SNRNP27/TIA1/SNRPG/GCFC2/USP39/SNRNP200/PRPF40A/HNRNPA3/CWC22/SF3B1/NCL/RBM44/MBNL1/RSRC1/TRA2B/NCBP2/REST/YTHDC1/LARP7/PLRG1/FRG1/SMN2/SMN1/FAM172A/DDX46/ZMAT2/RBM22/GEMIN5/NPM1/DDX41/HNRNPH1/PRPF4B/RBM24/DHX16/DDX39B/LSM2/SRPK1/SRSF3/USP49/CDC5L/SYNCRIP/SRSF12/QK…	162
442	BCLAF1(+)	GO:0006913	nucleocytoplasmic transport	329/18903	2.99317e-23	1.45629e-20	1.19024e-20	TARDBP/KHDRBS1/KPNA6/DMAP1/MAGOH/NDC1/CHTOP/UHMK1/DHX9/SMG7/IPO9/ZC3H11A/PTPN14/NUP133/AHCTF1/DNAJC27/XPO1/PPP3R1/RGPD1/RGPD2/RANBP2/RGPD5/IWS1/ATF2/SUMO1/BARD1/SETD2/HYAL2/APPL1/CBLB/GSK3B/KPNA1/RSRC1/KPNA4/NMD3/ECT2/LSG1/NCBP2/FYTTD1/YTHDC1/SDAD1/NUP54/PPP3CA/ABCE1/NSUN2/IPO11/TNPO1/RIOK2/PHAX/HSPA9/TMCO6/HDAC3/RBM22/RANBP17/NPM1/THOC3/SQSTM1/ATXN1/NUP153/E2F3/PPP1R10/DDX39B/MAPK14/SRSF3/XPO5/H…	161
443	BCLAF1(+)	GO:0051169	nuclear transport	329/18903	2.99317e-23	1.45629e-20	1.19024e-20	TARDBP/KHDRBS1/KPNA6/DMAP1/MAGOH/NDC1/CHTOP/UHMK1/DHX9/SMG7/IPO9/ZC3H11A/PTPN14/NUP133/AHCTF1/DNAJC27/XPO1/PPP3R1/RGPD1/RGPD2/RANBP2/RGPD5/IWS1/ATF2/SUMO1/BARD1/SETD2/HYAL2/APPL1/CBLB/GSK3B/KPNA1/RSRC1/KPNA4/NMD3/ECT2/LSG1/NCBP2/FYTTD1/YTHDC1/SDAD1/NUP54/PPP3CA/ABCE1/NSUN2/IPO11/TNPO1/RIOK2/PHAX/HSPA9/TMCO6/HDAC3/RBM22/RANBP17/NPM1/THOC3/SQSTM1/ATXN1/NUP153/E2F3/PPP1R10/DDX39B/MAPK14/SRSF3/XPO5/H…	161
444	BCLAF1(+)	GO:1903311	regulation of mRNA metabolic process	309/18903	8.25231e-23	3.72828e-20	3.04715e-20	PLEKHN1/CDK11B/CDK11A/TARDBP/SRSF10/SRRM1/YTHDF2/SRSF4/PUM1/KHDRBS1/THRAP3/PABPC4/MAGOH/RBMXL1/RBM15/WDR77/CSDE1/SF3B4/RC3H1/DHX9/CDC73/ANGEL2/HNRNPU/ROCK2/NBAS/PUM2/SRSF7/PNPT1/TIA1/CNOT11/IWS1/CWC22/FASTKD2/BARD1/CNOT9/NCL/CNOT10/TRIM71/DCP1A/MBNL1/TRA2B/NCBP2/REST/YTHDC1/CNOT6L/HNRNPD/LARP7/NOCT/RBM46/PAIP1/FAM172A/DCP2/HNRNPA0/LARP1/NPM1/HNRNPAB/CNOT6/RBM24/SRPK1/MAPK14/SRSF3/SYNCRIP/SRSF12/Q…	153
445	BCLAF1(+)	GO:2001020	regulation of response to DNA damage stimulus	312/18903	8.87703e-22	3.74315e-19	3.0593e-19	ARID1A/RPA2/MEAF6/ZMPSTE24/DMAP1/USP1/POGZ/UBQLN4/TADA1/DHX9/PARP1/TAF5L/SUPT7L/PPP4R3B/ACTR2/ETAA1/EPC2/RIF1/INO80D/BARD1/TRIP12/OGG1/WDR48/SETD2/SMARCC1/PBRM1/NEK4/ACTR8/ATXN7/PPP4R2/POLQ/RUVBL1/ATR/SKIL/TADA2B/HELQ/SMARCA5/ING2/SLF1/TAF7/NPM1/UIMC1/WRNIP1/DEK/PPP1R10/DDX39B/RNF8/POLH/SUPT3H/BCLAF1/ARMT1/ARID1B/PHF10/ACTB/FIGNL1/BAZ1B/BCL7B/TRRAP/TAF6/ING3/POT1/PAXIP1/CCAR2/TTI2/SPIDR/PRKDC/UBE…	152
446	BCLAF1(+)	GO:0006260	DNA replication	286/18903	2.09244e-21	8.27166e-19	6.76049e-19	RPA2/RBBP4/MEAF6/ZMPSTE24/NASP/ORC1/NFIA/CDC7/DHX9/NUCKS1/DTL/SDE2/PARP1/RNASEH1/GEN1/CCDC88A/ETAA1/POLE4/REV1/ZRANB3/MCM6/RBMS1/INO80D/BARD1/ACTR8/POLQ/MCM2/RUVBL1/TOPBP1/ATR/RFC1/PDS5A/ANKRD17/ZGRF1/CCNA2/JADE1/SMARCA5/RAD50/PPP2CA/PURA/WRNIP1/EHMT2/POLH/MCM3/PRIM2/ORC3/MMS22L/REV3L/MCM9/RFC2/MCM7/DNAJC2/ORC5/WRN/GINS4/MCM4/TERF1/NBN/RRM2B/CHRAC1/TOP1MT/TONSL/STOML2/RMI1/POLE3/CDK9/CIZ1/SET/TTF…	142
447	BCLAF1(+)	GO:0016072	rRNA metabolic process	268/18903	3.87652e-21	1.44229e-18	1.1788e-18	NOL9/EXOSC10/MTOR/YTHDF2/UTP11/ZNHIT6/WDR3/RRP15/NVL/HEATR1/TFB2M/TAF1B/GTF3C2/TRMT61B/WDR43/MPHOSPH10/DDX18/NIFK/IMP4/METTL5/WDR75/NOP58/WDR12/NCL/MTERF4/RRP9/SHQ1/NOP14/UTP3/MRPL1/HELQ/GAR1/NAF1/FRG1/DROSHA/BRIX1/DIMT1/UTP15/RIOK2/WDR36/SRFBP1/TCOF1/RIOK1/WDR46/RPL10A/BYSL/RPL7L1/MDN1/RPF2/MRM2/DDX56/NSUN5/ERI1/MAK16/PRKDC/RRS1/DCAF13/UTP23/ZCCHC7/POLR1E/SPIN1/EXOSC2/GTF3C4/GTF3C5/REXO4/GTPBP4/…	135
448	BCLAF1(+)	GO:0018394	peptidyl-lysine acetylation	197/18903	8.60073e-21	3.0222e-18	2.47007e-18	NOC2L/MEAF6/ZMPSTE24/NFYC/DMAP1/PRKAA2/TADA1/TAF5L/NCOA1/SUPT7L/KANSL3/IWS1/EPC2/HAT1/ATF2/SF3B1/SETD5/BRPF1/ATXN7/NAA50/RUVBL1/MSL2/YEATS2/CTBP1/TADA2B/CLOCK/JADE1/SMARCA5/TAF7/PWWP2A/DEK/NFYA/SUPT3H/ZNF451/MAP3K7/ATG5/HDAC2/ACTB/AUTS2/BAZ1B/POR/TRRAP/TAF6/KMT2E/ING3/PAXIP1/PIWIL2/KAT6A/TAF2/PHF20L1/MLLT3/SMC5/POLE3/SET/GTF3C4/WDR5/BMI1/EPC1/ERCC6/DDX21/KAT6B/LDB1/NAA40/KMT2A/ING4/MCRS1/DIP2B/NF…	108
449	BCLAF1(+)	GO:0006473	protein acetylation	230/18903	1.49878e-20	4.98936e-18	4.07784e-18	NOC2L/MEAF6/ZMPSTE24/NFYC/DMAP1/PRKAA2/TADA1/TAF5L/NCOA1/SUPT7L/FAM161A/KANSL3/IWS1/EPC2/HAT1/ATF2/SF3B1/SETD5/BRPF1/ATXN7/NAA50/GSK3B/RUVBL1/MSL2/YEATS2/CTBP1/TADA2B/CLOCK/JADE1/NAA15/SMARCA5/TAF7/PWWP2A/DEK/NFYA/SUPT3H/ZNF451/MAP3K7/ATG5/HDAC2/ACTB/AUTS2/BAZ1B/POR/TRRAP/TAF6/KMT2E/ING3/PAXIP1/PIWIL2/KAT6A/TAF2/PHF20L1/MLLT3/SMC5/NAA35/POLE3/SET/GTF3C4/WDR5/BMI1/EPC1/ERCC6/DDX21/KAT6B/LDB1/NAT10…	120
450	BCLAF1(+)	GO:0016573	histone acetylation	180/18903	1.58417e-20	5.00995e-18	4.09467e-18	NOC2L/MEAF6/ZMPSTE24/NFYC/DMAP1/TADA1/TAF5L/NCOA1/SUPT7L/KANSL3/IWS1/EPC2/HAT1/ATF2/SF3B1/SETD5/BRPF1/ATXN7/NAA50/RUVBL1/MSL2/YEATS2/CTBP1/TADA2B/CLOCK/JADE1/SMARCA5/TAF7/PWWP2A/DEK/NFYA/SUPT3H/ZNF451/MAP3K7/ATG5/ACTB/AUTS2/BAZ1B/TRRAP/TAF6/KMT2E/ING3/PAXIP1/PIWIL2/KAT6A/TAF2/PHF20L1/MLLT3/POLE3/SET/GTF3C4/WDR5/BMI1/EPC1/ERCC6/DDX21/KAT6B/LDB1/NAA40/KMT2A/ING4/MCRS1/NFYB/NOS1/EP400/BRCA2/MBIP/EID…	101
451	BCLAF1(+)	GO:0006475	internal protein amino acid acetylation	188/18903	1.81988e-20	5.4813e-18	4.47991e-18	NOC2L/MEAF6/ZMPSTE24/NFYC/DMAP1/TADA1/TAF5L/NCOA1/SUPT7L/KANSL3/IWS1/EPC2/HAT1/ATF2/SF3B1/SETD5/BRPF1/ATXN7/NAA50/RUVBL1/MSL2/YEATS2/CTBP1/TADA2B/CLOCK/JADE1/SMARCA5/TAF7/PWWP2A/DEK/NFYA/SUPT3H/ZNF451/MAP3K7/ATG5/ACTB/AUTS2/BAZ1B/POR/TRRAP/TAF6/KMT2E/ING3/PAXIP1/PIWIL2/KAT6A/TAF2/PHF20L1/MLLT3/SMC5/POLE3/SET/GTF3C4/WDR5/BMI1/EPC1/ERCC6/DDX21/KAT6B/LDB1/NAA40/KMT2A/ING4/MCRS1/NFYB/NOS1/EP400/BRCA2…	104
452	BCLAF1(+)	GO:0018393	internal peptidyl-lysine acetylation	186/18903	2.50346e-20	7.19745e-18	5.88253e-18	NOC2L/MEAF6/ZMPSTE24/NFYC/DMAP1/TADA1/TAF5L/NCOA1/SUPT7L/KANSL3/IWS1/EPC2/HAT1/ATF2/SF3B1/SETD5/BRPF1/ATXN7/NAA50/RUVBL1/MSL2/YEATS2/CTBP1/TADA2B/CLOCK/JADE1/SMARCA5/TAF7/PWWP2A/DEK/NFYA/SUPT3H/ZNF451/MAP3K7/ATG5/ACTB/AUTS2/BAZ1B/POR/TRRAP/TAF6/KMT2E/ING3/PAXIP1/PIWIL2/KAT6A/TAF2/PHF20L1/MLLT3/SMC5/POLE3/SET/GTF3C4/WDR5/BMI1/EPC1/ERCC6/DDX21/KAT6B/LDB1/NAA40/KMT2A/ING4/MCRS1/NFYB/NOS1/EP400/BRCA2…	103
453	BCLAF1(+)	GO:0006354	DNA-templated transcription elongation	241/18903	5.4961e-20	1.51143e-17	1.2353e-17	MED18/THRAP3/ZNF326/PIAS3/INTS3/GON4L/HDGF/DHX9/CDC73/INTS7/PTPN14/HNRNPU/TFB2M/DDX1/WDR43/KDM3A/ERCC3/CCNT2/NAB1/SETD5/VHL/SETD2/WDR82/RYBP/ZXDC/MED12L/NCBP2/NELFA/MED28/LARP7/MED10/ELL2/KDM3B/TCERG1/SAP30L/PWWP2A/DDX39B/RNF8/MED23/BCLAF1/SCAF8/PHF10/INTS1/CDK13/TRRAP/SND1/KDM7A/EZH2/INTS10/CCAR2/KAT6A/TCEA1/INTS8/MTDH/PSIP1/POLR1E/NCBP1/CDK9/MED27/MED22/NELFB/ZMYND11/ERCC6/JMJD1C/KAT6B/BTAF1/LD…	123
454	BCLAF1(+)	GO:0043543	protein acylation	272/18903	6.79459e-20	1.79066e-17	1.46352e-17	NOC2L/ZDHHC18/MEAF6/ZMPSTE24/NFYC/DMAP1/PRKAA2/TADA1/TAF5L/NCOA1/SUPT7L/FAM161A/KANSL3/IWS1/EPC2/HAT1/ATF2/SF3B1/SETD5/BRPF1/ATXN7/NAA50/GSK3B/RUVBL1/MSL2/YEATS2/CTBP1/TADA2B/CLOCK/JADE1/NAA15/SMARCA5/TAF7/PWWP2A/CDYL/DEK/NFYA/SUPT3H/ZNF451/MAP3K7/ATG5/HDAC2/ACTB/OGDH/AUTS2/BAZ1B/POR/TRRAP/TAF6/KMT2E/DLD/ING3/PAXIP1/PIWIL2/KAT6A/TAF2/PHF20L1/ZDHHC21/MLLT3/SMC5/NAA35/POLE3/SET/GTF3C4/WDR5/NMT2/BMI…	134
455	BCLAF1(+)	GO:0006282	regulation of DNA repair	212/18903	7.98256e-20	2.01959e-17	1.65063e-17	ARID1A/RPA2/MEAF6/DMAP1/USP1/POGZ/UBQLN4/TADA1/DHX9/PARP1/TAF5L/SUPT7L/PPP4R3B/ACTR2/EPC2/RIF1/INO80D/BARD1/TRIP12/OGG1/WDR48/SETD2/SMARCC1/PBRM1/ACTR8/ATXN7/PPP4R2/POLQ/RUVBL1/ATR/TADA2B/HELQ/SLF1/TAF7/UIMC1/WRNIP1/DEK/RNF8/POLH/SUPT3H/ARID1B/PHF10/ACTB/FIGNL1/BCL7B/TRRAP/TAF6/ING3/POT1/SPIDR/PRKDC/UBE2V2/UBR5/TAF2/CDK9/EPC1/ERCC6/PARG/MMS19/SLF2/MGMT/DPF2/KMT5B/RNF169/NFRKB/RAD52/FOXM1/TIGAR/RA…	112
456	BCLAF1(+)	GO:0043414	macromolecule methylation	348/18903	1.13049e-19	2.71966e-17	2.2228e-17	ICMT/MTHFR/PRDM2/RLF/ZMPSTE24/NFYC/DMAP1/TYW3/MTF2/RBM15/WDR77/SETDB1/CHTOP/ASH1L/TRMT1L/RBBP5/PARP1/TARBP1/ARID4B/TFB2M/TRMT61B/DPY30/FAM98A/THUMPD2/THADA/FBXO11/SNRPG/SMYD5/TET3/KDM3A/KANSL3/IWS1/RIF1/METTL5/METTL8/ZDBF2/SETD5/SETD2/WDR82/TRMT10C/MORC1/PIK3CA/NELFA/TRMT44/LARP7/SETD7/SMARCA5/NSUN2/DIMT1/ETF1/JARID2/EHMT2/PHF1/CMTR1/NFYA/ARMT1/MRM2/AUTS2/NSUN5/FKBP6/MEPCE/KMT2E/CBLL1/METTL2B/EZH…	160
457	BCLAF1(+)	GO:0006364	rRNA processing	229/18903	1.16096e-19	2.71966e-17	2.2228e-17	NOL9/EXOSC10/YTHDF2/UTP11/ZNHIT6/WDR3/RRP15/NVL/HEATR1/TFB2M/TRMT61B/WDR43/MPHOSPH10/DDX18/NIFK/IMP4/METTL5/WDR75/NOP58/WDR12/MTERF4/RRP9/SHQ1/NOP14/UTP3/MRPL1/HELQ/GAR1/NAF1/FRG1/DROSHA/BRIX1/DIMT1/UTP15/RIOK2/WDR36/SRFBP1/RIOK1/WDR46/RPL10A/BYSL/RPL7L1/MDN1/RPF2/MRM2/DDX56/NSUN5/ERI1/MAK16/PRKDC/RRS1/DCAF13/UTP23/EXOSC2/REXO4/GTPBP4/BMS1/DDX21/RRP12/EXOSC1/NPM3/NOLC1/PDCD11/NAT10/WDR74/TRMT112/…	118
458	BCLAF1(+)	GO:0006338	chromatin remodeling	373/18903	1.8119e-19	4.09294e-17	3.3452e-17	RERE/MTHFR/HP1BP3/ARID1A/RBBP4/SCMH1/DMAP1/NASP/RAD54L/MYSM1/MIER1/TTF2/CHD1L/ANP32E/SETDB1/GATAD2B/MTA3/TSPYL6/ZRANB3/RIF1/BAZ2B/HAT1/SF3B1/SATB2/INO80D/ZDBF2/HJURP/ZNF445/SETD2/SMARCC1/RAD54L2/PBRM1/ACTR8/MCM2/RUVBL1/HLTF/PIK3CA/YEATS2/TP63/CTBP1/TADA2B/SMARCAD1/SETD7/SMARCA5/BRD9/FAM172A/CHD1/NPM1/JARID2/DEK/BRD2/DAXX/RNF8/UBR2/HDAC2/ASF1A/SHPRH/ARID1B/PHF10/ACTB/CBX3/BAZ1B/BCL7B/GATAD1/EZH2/L…	168
459	BCLAF1(+)	GO:0051054	positive regulation of DNA metabolic process	301/18903	2.64652e-19	5.77216e-17	4.71763e-17	ARID1A/MEAF6/DMAP1/USP1/CDC7/POGZ/CCT3/DHX9/NEK7/NVL/PARP1/MSH2/CCT4/ACTR2/EPC2/RIF1/INO80D/XRCC5/WDR48/SMARCC1/PBRM1/GNL3/ACTR8/RUVBL1/ATR/TFRC/PARM1/HNRNPD/HELQ/SMARCA5/OTUD4/NAF1/CCT5/SLF1/RAD50/UIMC1/HNRNPAB/PPP1R10/RNF8/HSP90AB1/PRIM2/ARID1B/TCP1/MAP3K4/PHF10/ACTB/HNRNPA2B1/CCT6A/BCL7B/RFC2/TRRAP/ING3/POT1/PAXIP1/PTK2B/WRN/GINS4/SPIDR/PRKDC/UBE2V2/TERF1/NBN/STOML2/CIZ1/EPC1/ERCC6/DNA2/TNKS2/…	143
460	BCLAF1(+)	GO:0006403	RNA localization	202/18903	4.09409e-19	8.63171e-17	7.05477e-17	EXOSC10/KHDRBS1/MAGOH/NDC1/ZNHIT6/CHTOP/CCT3/DHX9/SMG7/ZC3H11A/NUP133/HNRNPU/AHCTF1/SRSF7/LRPPRC/PNPT1/XPO1/CCT4/RANBP2/IWS1/NOP58/SETD2/SHQ1/RUVBL1/ATR/NCBP2/FYTTD1/SLBP/YTHDC1/G3BP2/NUP54/NAF1/NSUN2/CCT5/DCP2/PHAX/RANBP17/NPM1/THOC3/HNRNPAB/NUP153/DDX39B/SRSF3/XPO5/TCP1/QKI/HNRNPA2B1/CCT6A/POM121/POM121C/NUP205/TERF1/STAU2/ZC3H3/BICD2/NCBP1/GLE1/NUP188/UPF2/NUP160/NXF1/ATM/PARP11/MAGOHB/BICD1/A…	107
461	BCLAF1(+)	GO:0072594	establishment of protein localization to organelle	449/18903	5.36917e-19	1.09548e-16	8.95347e-17	PEX14/TARDBP/MFN2/VPS13D/KPNA6/DMAP1/LEPROT/SORT1/CCT3/PEX19/IPO9/TIMM17A/RAB3GAP2/RHOU/NUP133/RAB10/CCT4/PPP3R1/RGPD1/RGPD2/GCC2/RANBP2/RGPD5/RAB3GAP1/STAM2/ATF2/MTX2/HSPD1/SUMO1/MTERF4/EDEM1/ARIH2/HYAL2/SPCS1/APPL1/TOMM70/CBLB/KPNA1/SEC61A1/RAB7A/PIK3R4/SSR3/KPNA4/SEC62/ECT2/PARL/GRPEL1/SRP72/NUP54/SCARB2/PPP3CA/FBXW7/CCT5/NIPBL/IPO11/TNPO1/ZFYVE16/SRP19/HSPA4/TMCO6/HDAC3/GRPEL2/RBM22/RANBP17/S…	192
462	BCLAF1(+)	GO:0050684	regulation of mRNA processing	139/18903	9.49642e-19	1.87703e-16	1.53411e-16	CDK11B/CDK11A/SRSF10/SRRM1/SRSF4/KHDRBS1/THRAP3/MAGOH/RBMXL1/RBM15/WDR77/SF3B4/DHX9/CDC73/HNRNPU/SRSF7/TIA1/IWS1/CWC22/BARD1/NCL/MBNL1/TRA2B/NCBP2/REST/YTHDC1/LARP7/FAM172A/NPM1/RBM24/SRPK1/SRSF3/SRSF12/QKI/HNRNPA2B1/ZC3H3/SMU1/HNRNPK/NCBP1/CDK9/CELF1/PRPF19/CPSF7/SF1/HSPA8/HNRNPA1/CPSF6/SFSWAP/RBM23/NOVA1/RBM25/SNW1/PAPOLA/LEO1/SLTM/CPEB1/RNPS1/METTL16/FXR2/SUPT6H/DDX5/SRSF2/PTBP1/CIRBP/CELF5/SA…	82
463	BCLAF1(+)	GO:0007059	chromosome segregation	382/18903	8.43743e-18	1.57309e-15	1.2857e-15	PHF13/RCC2/CDC42/CEP85/ARID1A/NUDC/PUM1/SFPQ/AGO4/CDCA8/NDC1/POGZ/PMF1/KIF14/NSL1/CENPF/HNRNPU/SMC6/GEN1/PUM2/EML4/ACTR2/CIAO1/NCAPH/BUB1/ANAPC1/TTL/SPC25/TLK1/HJURP/ARL8B/RAD18/SGO1/DYNC1LI1/SMARCC1/PBRM1/SPICE1/NAA50/STAG1/SMC4/ECT2/RNF212/ANAPC4/PDS5A/CENPC/SMARCAD1/CENPE/SMARCA5/FBXW7/MND1/NIPBL/CENPH/SLF1/RIOK2/APC/CDC23/NR3C1/EHMT2/SRPK1/CENPQ/TTK/LATS1/ARID1B/PHF10/SUN1/ACTB/BAZ1B/BCL7B/PI…	167
464	BCLAF1(+)	GO:0071103	DNA conformation change	106/18903	8.70485e-18	1.57309e-15	1.2857e-15	RAD54L/CHD1L/DHX9/DDX1/ERCC3/ZRANB3/MCM6/XRCC5/RAD54L2/POLQ/MCM2/RUVBL1/HELQ/SMARCAD1/GTF2H2/CHD1/RAD50/PURA/G3BP1/WRNIP1/MCM3/ASCC3/MCM9/HNRNPA2B1/RFC2/MTERF1/MCM7/POT1/WRN/GINS4/MCM4/NBN/RAD54B/TOP1MT/ABL1/SETX/DNA2/SUPV3L1/ASCC1/CHD4/RECQL/DDX11/HELB/RFC5/HMGB1/GTF2F2/CHD8/FANCM/MNAT1/BLM/CHTF18/CHD9/GINS3/CHTF8/RPA1/CHD3/TOP3A/RECQL5/UPF1/MCM8/TOP1/CHD6/MCM5/XRCC6/DDX3X/ERCC6L/ATRX	67
465	BCLAF1(+)	GO:2001252	positive regulation of chromosome organization	106/18903	8.70485e-18	1.57309e-15	1.2857e-15	SFPQ/SETDB1/CCT3/NEK7/CCT4/NCAPH/INO80D/XRCC5/GNL3/ACTR8/RUVBL1/ATR/SMC4/HNRNPD/NAF1/CCT5/GTF2H2/SLF1/RAD50/PPP1R10/TCP1/MAP3K4/HNRNPA2B1/CCT6A/POT1/TERF1/NBN/RAD21/SMC5/SMC2/TNKS2/SLF2/NUMA1/ATM/NFRKB/NCAPD2/ATF7IP/DDX11/PPHLN1/MCRS1/HNRNPA1/CDK2/MAPKAPK5/MPHOSPH8/SETDB2/LIG4/YY1/INO80/SIN3A/SLX4/ATF7IP2/PARN/INO80E/TERF2/CDT1/AURKB/MAP2K7/DNMT1/ERCC1/PNKP/ZNF304/TRIM28/CCT8/MAPK1/MORC2/ATRX/DKC1	67
466	BCLAF1(+)	GO:0034504	protein localization to nucleus	306/18903	3.73208e-17	6.55705e-15	5.35913e-15	DVL1/TARDBP/KPNA6/DMAP1/LAMTOR5/CCT3/HDGF/TOR1AIP2/IPO9/NVL/PARP1/NUP133/HNRNPU/SUPT7L/XPO1/CCT4/PPP3R1/POLR1A/RGPD1/RGPD2/EIF2AK3/RANBP2/RGPD5/ATF2/SUMO1/PIKFYVE/BARD1/HYAL2/APPL1/CBLB/GSK3B/KPNA1/KPNA4/NMD3/ECT2/TFRC/NUP54/PPP3CA/LARP7/PLRG1/CCT5/IPO11/TNPO1/CTNNA1/TMCO6/HDAC3/RBM22/RANBP17/NPM1/SQSTM1/NUP153/E2F3/PPP1R10/MAPK14/BYSL/TAF8/HSP90AB1/CD2AP/RAB23/RPF2/FYN/LATS1/TCP1/SUN1/GLI3/CCT6A…	140
467	BCLAF1(+)	GO:0032392	DNA geometric change	99/18903	5.05669e-17	8.64421e-15	7.06498e-15	RAD54L/CHD1L/DHX9/DDX1/ERCC3/ZRANB3/MCM6/XRCC5/RAD54L2/POLQ/MCM2/RUVBL1/HELQ/SMARCAD1/GTF2H2/CHD1/RAD50/PURA/G3BP1/WRNIP1/MCM3/ASCC3/MCM9/HNRNPA2B1/RFC2/MTERF1/MCM7/POT1/WRN/GINS4/MCM4/NBN/RAD54B/SETX/DNA2/SUPV3L1/ASCC1/CHD4/RECQL/DDX11/HELB/RFC5/HMGB1/GTF2F2/CHD8/FANCM/MNAT1/BLM/CHTF18/CHD9/GINS3/CHTF8/RPA1/CHD3/RECQL5/UPF1/MCM8/CHD6/MCM5/XRCC6/DDX3X/ERCC6L/ATRX	63
468	BCLAF1(+)	GO:0043484	regulation of RNA splicing	180/18903	5.42896e-17	9.03636e-15	7.38549e-15	CCNL2/SRSF10/SRRM1/SRSF4/KHDRBS1/THRAP3/MAGOH/RBMXL1/ZNF326/PTBP2/RBM15/WDR77/SF3B4/TADA1/TAF5L/HNRNPU/SUPT7L/SRSF7/TIA1/CWC22/CLK1/NCL/ATXN7/MBNL1/CCNL1/TRA2B/TADA2B/REST/YTHDC1/GRSF1/LARP7/FAM172A/RBM22/NPM1/HNRNPH1/RBM24/SRPK1/SRSF3/SUPT3H/SRSF12/QKI/HNRNPA2B1/TRRAP/RBM12B/SMU1/HNRNPK/NCBP1/PTBP3/SETX/HNRNPH3/CELF1/PRPF19/SF1/HSPA8/SLC38A2/HNRNPA1/SFSWAP/RBM23/NOVA1/SRSF5/RBM25/SNW1/RNPS1/FUS/…	95
469	BCLAF1(+)	GO:0000725	recombinational repair	173/18903	8.88699e-17	1.44129e-14	1.17798e-14	RPA2/SFPQ/MEAF6/DMAP1/RAD54L/CDC7/POGZ/INTS3/UBQLN4/NUCKS1/PARP1/SMC6/GEN1/ACTR2/MCM6/EPC2/RIF1/XRCC5/WDR48/SETD2/PPP4R2/POLQ/MCM2/RUVBL1/HELQ/NIPBL/SLF1/MCM3/MMS22L/REV3L/MCM9/AP5Z1/ACTB/FIGNL1/TRRAP/MCM7/ING3/XRCC2/WRN/GINS4/SPIDR/MCM4/NBN/RAD54B/RAD21/TONSL/SMC5/RMI1/INIP/EPC1/ERCC6/MMS19/SLF2/POLL/NSMCE4A/ATM/RAD52/RAD51AP1/RECQL/TIMELESS/HELB/PARPBP/EP400/BRCA2/FANCM/YY1/XRCC3/FAN1/INO80/TP5…	92
470	BCLAF1(+)	GO:0000724	double-strand break repair via homologous recombination	169/18903	1.70408e-16	2.69457e-14	2.20229e-14	RPA2/SFPQ/MEAF6/DMAP1/RAD54L/CDC7/POGZ/INTS3/UBQLN4/NUCKS1/PARP1/SMC6/GEN1/ACTR2/MCM6/EPC2/RIF1/WDR48/SETD2/PPP4R2/POLQ/MCM2/RUVBL1/HELQ/NIPBL/SLF1/MCM3/MMS22L/REV3L/MCM9/AP5Z1/ACTB/FIGNL1/TRRAP/MCM7/ING3/XRCC2/WRN/GINS4/SPIDR/MCM4/NBN/RAD54B/RAD21/TONSL/SMC5/RMI1/INIP/EPC1/ERCC6/MMS19/SLF2/POLL/NSMCE4A/ATM/RAD52/RAD51AP1/RECQL/TIMELESS/HELB/PARPBP/EP400/BRCA2/FANCM/YY1/XRCC3/FAN1/INO80/TP53BP1/M…	90
471	BCLAF1(+)	GO:0006401	RNA catabolic process	299/18903	1.91395e-16	2.95262e-14	2.4132e-14	PLEKHN1/TARDBP/EXOSC10/PNRC2/PPP1R8/YTHDF2/PUM1/AGO4/AGO1/AGO3/THRAP3/PABPC4/MAGOH/CSDE1/GAS5/RC3H1/DHX9/SMG7/ANGEL2/HNRNPU/RNASEH1/ROCK2/NBAS/PUM2/LRPPRC/PNPT1/CNOT11/FASTKD2/CNOT9/CNOT10/TRIM71/WDR82/DCP1A/NCBP2/GRSF1/CNOT6L/HNRNPD/NOCT/RBM46/NAF1/NSUN2/PAIP1/NUDT12/DCP2/PHAX/HNRNPA0/ETF1/LARP1/NPM1/HNRNPAB/CNOT6/RBM24/LSM2/MAPK14/SYNCRIP/LIN28B/LSM5/SND1/CNOT4/CNOT7/LSM1/YTHDF3/RIDA/POP1/PABPC…	136
472	BCLAF1(+)	GO:0006261	DNA-templated DNA replication	166/18903	5.32906e-16	8.02531e-14	6.55915e-14	ZMPSTE24/ORC1/CDC7/NUCKS1/PARP1/GEN1/ETAA1/POLE4/ZRANB3/MCM6/BARD1/POLQ/MCM2/TOPBP1/ATR/RFC1/ZGRF1/RAD50/PURA/WRNIP1/MCM3/PRIM2/ORC3/MMS22L/REV3L/MCM9/RFC2/MCM7/ORC5/WRN/GINS4/MCM4/TERF1/NBN/RRM2B/TONSL/STOML2/POLE3/CDK9/CIZ1/DNA2/DDX21/NOC3L/MCMBP/E2F8/FAM111A/POLD3/RECQL/DDX11/DDX23/CDK2/TIMELESS/HELB/RFC5/BRCA2/FANCM/POLE2/WDHD1/INO80/POLG/BLM/CHTF18/DNAJA3/ORC6/GINS3/CHTF8/TERF2/RFWD3/CDT1/RP…	88
473	BCLAF1(+)	GO:0032259	methylation	390/18903	5.48383e-16	8.06633e-14	6.59268e-14	ICMT/MTHFR/PRDM2/RLF/ZMPSTE24/NFYC/DMAP1/TYW3/MTF2/RBM15/WDR77/SETDB1/CHTOP/ASH1L/TRMT1L/RBBP5/PARP1/TARBP1/ARID4B/MTR/TFB2M/TRMT61B/DPY30/FAM98A/THUMPD2/THADA/FBXO11/SNRPG/SMYD5/TET3/KDM3A/KANSL3/IWS1/RIF1/METTL5/METTL8/ZDBF2/SETD5/SETD2/WDR82/TRMT10C/MORC1/PIK3CA/NELFA/TRMT44/LARP7/SETD7/SMARCA5/NSUN2/DIMT1/ETF1/JARID2/TPMT/EHMT2/PHF1/CMTR1/NFYA/COQ3/ARMT1/MRM2/AUTS2/NSUN5/FKBP6/MEPCE/KMT2E/CBL…	165
474	BCLAF1(+)	GO:0032508	DNA duplex unwinding	93/18903	6.11381e-16	8.7886e-14	7.18299e-14	RAD54L/CHD1L/DHX9/DDX1/ERCC3/MCM6/XRCC5/RAD54L2/POLQ/MCM2/RUVBL1/HELQ/SMARCAD1/GTF2H2/CHD1/RAD50/PURA/G3BP1/WRNIP1/MCM3/ASCC3/MCM9/RFC2/MCM7/POT1/WRN/GINS4/MCM4/NBN/RAD54B/SETX/DNA2/SUPV3L1/ASCC1/CHD4/RECQL/DDX11/HELB/RFC5/GTF2F2/CHD8/FANCM/MNAT1/BLM/CHTF18/CHD9/GINS3/CHTF8/RPA1/CHD3/RECQL5/UPF1/MCM8/CHD6/MCM5/XRCC6/DDX3X/ERCC6L/ATRX	59
475	BCLAF1(+)	GO:0043161	proteasome-mediated ubiquitin-dependent protein catabolic process	450/18903	1.51494e-15	2.12934e-13	1.74032e-13	DVL1/UBE4B/PSMB2/HECTD3/ZYG11B/GLMN/PSMB4/UBQLN4/EDEM3/KIF14/DTL/RNF144A/UBXN2A/SOCS5/XPO1/PELI1/RNF103/RMND5A/ANAPC1/SPOPL/UBR3/NFE2L2/DNAJC10/SUMO1/ANKZF1/TRIP12/EDEM1/STT3B/TRIM71/SMARCC1/ARIH2/USP19/RYBP/PCNP/GSK3B/ARMC8/TBL1XR1/PSMD2/UBXN7/FBXO45/MAEA/TMEM129/RNF4/WFS1/ANAPC4/UBE2K/UCHL1/CLOCK/RCHY1/DNAJB14/FBXW7/SH3RF1/FBXL7/SKP2/RNF180/FBXL17/APC/FEM1C/CDC23/FBXO38/CSNK1A1/FBXW11/FAF2/CANX…	183
476	BCLAF1(+)	GO:0048193	Golgi vesicle transport	298/18903	2.63321e-15	3.62067e-13	2.9592e-13	VAMP3/MACF1/EPS15/SORT1/SEC22B/SCAMP3/COPA/STX6/KLHL12/RAB7B/MIA3/COG2/EXOC8/CNST/NBAS/RAB10/PREB/SPAST/PREPL/SPTBN1/LMAN2L/GCC2/CCDC93/MYO1B/PGAP1/ACSL3/RBSN/GOLGA4/SEC22C/SCAP/TFG/COPG1/ATP2C1/PRKCI/CEP19/GAK/HTT/TBC1D14/EXOC1/USO1/SEC31A/SEC24B/TRAPPC11/PDCD6/GOLPH3/SCAMP1/TMED7/AP3S1/SNX2/YIPF5/LMAN2/TMED9/EXOC2/KIF13A/GOPC/CYTH3/YKT6/TMED4/COG5/COPG2/EXOC4/INSIG1/NRBP2/VCP/VPS13A/BICD2/RAB14…	133
477	BCLAF1(+)	GO:0000723	telomere maintenance	154/18903	3.75865e-15	5.05819e-13	4.1341e-13	EXOSC10/RPA2/CCT3/NEK7/PARP1/EXO1/HNRNPU/SMC6/CCT4/RIF1/INO80D/XRCC5/GNL3/ACTR8/RUVBL1/ATR/RFC1/HNRNPD/GAR1/NAF1/CCT5/SLF1/DCP2/RAD50/PPP1R10/HSP90AB1/TCP1/MAP3K4/HNRNPA2B1/CCT6A/POT1/PINX1/WRN/PRKDC/TERF1/NBN/SMC5/DCLRE1C/DNA2/TNKS2/SLF2/DCLRE1A/NSMCE4A/NAT10/ATM/NFRKB/MCRS1/HNRNPA1/PTGES3/MAPKAPK5/BRCA2/APEX1/HNRNPC/YLPM1/YY1/HSP90AA1/XRCC3/NOP10/INO80/BLM/TELO2/SLX4/USP7/PARN/SMG1/INO80E/TERF2…	82
478	BCLAF1(+)	GO:0051168	nuclear export	165/18903	4.28441e-15	5.6456e-13	4.6142e-13	KHDRBS1/MAGOH/CHTOP/UHMK1/DHX9/SMG7/ZC3H11A/PTPN14/NUP133/DNAJC27/XPO1/RANBP2/IWS1/BARD1/SETD2/GSK3B/NMD3/LSG1/NCBP2/FYTTD1/YTHDC1/SDAD1/ABCE1/NSUN2/RIOK2/PHAX/HSPA9/RBM22/RANBP17/NPM1/THOC3/ATXN1/NUP153/DDX39B/SRSF3/XPO5/MDN1/LTV1/HNRNPA2B1/POM121/POM121C/XPO7/RRS1/NCBP1/ANP32B/GLE1/NUP188/UPF2/LZTS2/BAG3/NUP160/NXF1/MAGOHB/DUSP16/HNRNPA1/XPOT/CPSF6/PTPN11/RAN/XPO4/PABPN1/NEMF/STYX/NRDE2/CTDSPL2…	86
479	BCLAF1(+)	GO:0000070	mitotic sister chromatid segregation	204/18903	5.07033e-15	6.54487e-13	5.34917e-13	PHF13/ARID1A/NUDC/CDCA8/POGZ/KIF14/NSL1/CENPF/HNRNPU/GEN1/EML4/NCAPH/BUB1/ANAPC1/SPC25/SGO1/DYNC1LI1/SMARCC1/PBRM1/NAA50/SMC4/ANAPC4/PDS5A/CENPC/CENPE/SMARCA5/NIPBL/SLF1/RIOK2/APC/CDC23/TTK/ARID1B/PHF10/ACTB/BAZ1B/BCL7B/PINX1/CHMP7/RRS1/RMDN1/RAD21/SMC5/SMC2/CDK5RAP2/ANAPC2/SLF2/SMC3/INCENP/CDCA5/DPF2/NUMA1/ATM/NCAPD3/NCAPD2/SMARCD1/SMARCC2/ANAPC5/BCL7A/KMT5A/RAN/PDS5B/RB1/CDC16/CHAMP1/XRCC3/INO8…	100
480	BCLAF1(+)	GO:0000819	sister chromatid segregation	239/18903	6.77768e-15	8.57377e-13	7.00741e-13	PHF13/ARID1A/NUDC/SFPQ/CDCA8/POGZ/KIF14/NSL1/CENPF/HNRNPU/GEN1/EML4/NCAPH/BUB1/ANAPC1/SPC25/SGO1/DYNC1LI1/SMARCC1/PBRM1/NAA50/STAG1/SMC4/ANAPC4/PDS5A/CENPC/CENPE/SMARCA5/FBXW7/NIPBL/SLF1/RIOK2/APC/CDC23/TTK/LATS1/ARID1B/PHF10/ACTB/BAZ1B/BCL7B/PINX1/CHMP7/RRS1/RMDN1/RAD21/SMC5/SMC2/CDK5RAP2/ANAPC2/WAPL/SLF2/SMC3/MCMBP/INCENP/CDCA5/DPF2/NUMA1/ATM/NCAPD3/NCAPD2/DDX11/SMARCD1/SMARCC2/ANAPC5/BCL7A/KMT…	112
481	BCLAF1(+)	GO:0034655	nucleobase-containing compound catabolic process	428/18903	7.85841e-15	9.74597e-13	7.96546e-13	PLEKHN1/DFFA/TARDBP/EXOSC10/PNRC2/PPP1R8/YTHDF2/PUM1/AGO4/AGO1/AGO3/THRAP3/PABPC4/MAGOH/CSDE1/NUDT17/GAS5/RC3H1/DHX9/SMG7/ANGEL2/HNRNPU/RNASEH1/ROCK2/NBAS/PUM2/LRPPRC/PNPT1/CNOT11/FASTKD2/CNOT9/OGG1/CNOT10/TRIM71/EXOG/WDR82/DCP1A/MBD4/NCBP2/GRSF1/CNOT6L/HNRNPD/PDE5A/NOCT/RBM46/NAF1/NSUN2/PAIP1/NUDT12/DCP2/PHAX/HNRNPA0/ETF1/LARP1/NPM1/HNRNPAB/CNOT6/MGAT1/RBM24/LSM2/NUDT3/MAPK14/DNPH1/ENPP4/SYNCRIP…	174
482	BCLAF1(+)	GO:0032784	regulation of DNA-templated transcription elongation	104/18903	8.01728e-15	9.75178e-13	7.97021e-13	MED18/ZNF326/INTS3/CDC73/INTS7/HNRNPU/WDR43/CCNT2/SETD5/VHL/WDR82/NCBP2/NELFA/MED28/LARP7/MED10/ELL2/TCERG1/PWWP2A/DDX39B/RNF8/MED23/SCAF8/INTS1/CDK13/EZH2/INTS10/CCAR2/INTS8/NCBP1/CDK9/MED27/MED22/NELFB/ZMYND11/ERCC6/LDB1/MED19/INTS4/MED17/MED4/INTS6/SUPT16H/MED6/CCNK/LEO1/AXIN1/SUPT6H/MED1/CDK12/KAT7/SUPT4H1/RECQL5/MED16/BRD4/SUPT5H/ZC3H4/MED25/NELFCD/HMGN1/CBX7/HTATSF1	62
483	BCLAF1(+)	GO:0031056	regulation of histone modification	175/18903	9.84804e-15	1.17526e-12	9.6055e-13	NOC2L/SKI/MTHFR/ZMPSTE24/NFYC/MTF2/CHTOP/KDM3A/KANSL3/IWS1/RIF1/SF3B1/TRIP12/SETD5/YEATS2/CTBP1/NELFA/TADA2B/SETD7/SMARCA5/HPF1/ING2/NIPBL/TAF7/PWWP2A/JARID2/DEK/EHMT2/PHF1/NFYA/ZNF451/ATG5/AUTS2/BAZ1B/KMT2E/PAXIP1/PIWIL2/UBR5/CDK9/SET/PRDM12/WDR5/EHMT1/MAPK8/ERCC6/PARG/DDX21/CTR9/KMT2A/KDM5A/LRRK2/MCRS1/NFYB/SART3/NOS1/MBIP/SNW1/EID1/SIN3A/GLYR1/BRD7/CTCF/MYBBP1A/MYOCD/FLCN/SREBF1/SUPT6H/TADA2A/…	89
484	BCLAF1(+)	GO:0016571	histone methylation	167/18903	1.07759e-14	1.25135e-12	1.02274e-12	MTHFR/PRDM2/RLF/NFYC/MTF2/WDR77/SETDB1/CHTOP/ASH1L/RBBP5/ARID4B/DPY30/SMYD5/TET3/KDM3A/KANSL3/IWS1/RIF1/SETD5/SETD2/WDR82/NELFA/SETD7/SMARCA5/JARID2/EHMT2/PHF1/NFYA/AUTS2/KMT2E/EZH2/KMT2C/PAXIP1/ASH2L/PRDM12/WDR5/EHMT1/CTR9/TRMT112/KMT5B/EED/KMT2A/KMT2D/MCRS1/NFYB/PWP1/PRDM4/SETD1B/KMT5A/SETDB2/ARID4A/SNW1/SETD3/CREBBP/PAGR1/SETD1A/SETD6/CTCF/PRMT7/SUPT6H/SUZ12/MLLT6/EZH1/KANSL1/SIRT7/SMAD4/DOT1L…	86
485	BCLAF1(+)	GO:2000779	regulation of double-strand break repair	135/18903	1.08813e-14	1.25135e-12	1.02274e-12	ARID1A/RPA2/MEAF6/DMAP1/POGZ/UBQLN4/PARP1/PPP4R3B/ACTR2/EPC2/RIF1/TRIP12/OGG1/WDR48/SETD2/SMARCC1/PBRM1/PPP4R2/POLQ/RUVBL1/ATR/HELQ/SLF1/DEK/ARID1B/PHF10/ACTB/FIGNL1/BCL7B/TRRAP/ING3/POT1/SPIDR/PRKDC/UBE2V2/UBR5/EPC1/ERCC6/MMS19/SLF2/MGMT/DPF2/KMT5B/RNF169/FOXM1/RAD51AP1/DDX11/SMARCD1/SMARCC2/TIMELESS/HELB/PARPBP/BCL7A/EP400/TP53BP1/MORF4L1/NUDT16L1/PPP4C/FUS/BRD7/SPIRE2/SMARCE1/MBTD1/SMARCD2/REC…	74
486	BCLAF1(+)	GO:0006402	mRNA catabolic process	248/18903	2.1024e-14	2.37459e-12	1.94077e-12	PLEKHN1/TARDBP/EXOSC10/PNRC2/YTHDF2/PUM1/AGO4/AGO1/AGO3/THRAP3/PABPC4/MAGOH/CSDE1/RC3H1/DHX9/SMG7/ANGEL2/HNRNPU/ROCK2/NBAS/PUM2/PNPT1/CNOT11/FASTKD2/CNOT9/CNOT10/TRIM71/DCP1A/NCBP2/CNOT6L/HNRNPD/NOCT/RBM46/PAIP1/NUDT12/DCP2/HNRNPA0/ETF1/LARP1/NPM1/HNRNPAB/CNOT6/RBM24/LSM2/MAPK14/SYNCRIP/LSM5/SND1/CNOT4/CNOT7/LSM1/YTHDF3/RIDA/PABPC1/ZCCHC7/NCBP1/RC3H2/EXOSC2/TRAF2/LARP4B/UPF2/SUPV3L1/NANOS1/RNH1/C…	114
487	BCLAF1(+)	GO:0016236	macroautophagy	317/18903	2.28654e-14	2.53726e-12	2.07372e-12	MTOR/MFN2/VPS13D/STX12/PRKAA2/SNX7/GNAI3/SEC22B/SNAPIN/UBQLN4/RAB3GAP2/EXOC8/UBXN2A/FEZ2/RAB3GAP1/STAM2/PIKFYVE/ATG16L1/ATG4B/ARL8B/TBC1D5/RAB5A/SNX4/RAB7A/PIK3R4/PIK3CA/RUBCN/HTT/TBC1D14/UCHL1/EXOC1/LRBA/CASP3/SNX18/ATG12/VDAC1/LARP1/ATP6V0E1/SQSTM1/EHMT2/RAB23/MAP3K7/ATG5/VTA1/VPS41/TECPR1/EXOC4/ATP6V1B2/CHMP7/BNIP3L/RB1CC1/ATP6V1H/UBXN2B/RIPK2/NRBP2/PLAA/C9orf72/VCP/UBQLN1/SPTLC1/SNX30/ATP6V1G…	137
488	BCLAF1(+)	GO:0032204	regulation of telomere maintenance	101/18903	2.71432e-14	2.96001e-12	2.41924e-12	EXOSC10/CCT3/NEK7/PARP1/HNRNPU/SMC6/CCT4/INO80D/XRCC5/GNL3/ACTR8/RUVBL1/ATR/HNRNPD/NAF1/CCT5/SLF1/DCP2/RAD50/PPP1R10/TCP1/MAP3K4/HNRNPA2B1/CCT6A/POT1/PINX1/TERF1/NBN/SMC5/TNKS2/SLF2/NSMCE4A/NAT10/ATM/NFRKB/MCRS1/HNRNPA1/MAPKAPK5/HNRNPC/YLPM1/YY1/INO80/SLX4/USP7/PARN/SMG1/INO80E/TERF2/SMG6/AURKB/TEN1/MAP2K7/UPF1/ERCC1/PNKP/CCT8/MAPK1/GNL3L/ATRX/DKC1	60
489	BCLAF1(+)	GO:0034968	histone lysine methylation	130/18903	4.79996e-14	5.14572e-12	4.20564e-12	RLF/NFYC/MTF2/SETDB1/ASH1L/RBBP5/ARID4B/DPY30/SMYD5/TET3/KDM3A/KANSL3/IWS1/RIF1/SETD5/SETD2/WDR82/NELFA/SETD7/JARID2/EHMT2/PHF1/NFYA/AUTS2/KMT2E/EZH2/KMT2C/PAXIP1/ASH2L/PRDM12/WDR5/EHMT1/CTR9/TRMT112/KMT5B/KMT2A/KMT2D/MCRS1/NFYB/PWP1/SETD1B/KMT5A/SETDB2/ARID4A/SNW1/SETD3/PAGR1/SETD1A/SETD6/SUPT6H/MLLT6/EZH1/KANSL1/SMAD4/DOT1L/DNMT1/BRD4/KMT2B/ZNF304/DNMT3B/NCOA6/CTCFL/N6AMT1/SETD4/SMARCB1/BCOR/KD…	71
490	BCLAF1(+)	GO:0051236	establishment of RNA localization	166/18903	7.92176e-14	8.35086e-12	6.82522e-12	KHDRBS1/MAGOH/NDC1/CHTOP/DHX9/SMG7/ZC3H11A/NUP133/AHCTF1/SRSF7/LRPPRC/PNPT1/XPO1/RANBP2/IWS1/SETD2/ATR/NCBP2/FYTTD1/SLBP/YTHDC1/G3BP2/NUP54/NSUN2/PHAX/RANBP17/NPM1/THOC3/NUP153/DDX39B/SRSF3/XPO5/QKI/HNRNPA2B1/POM121/POM121C/NUP205/TERF1/ZC3H3/BICD2/NCBP1/GLE1/NUP188/UPF2/NUP160/NXF1/ATM/PARP11/MAGOHB/AAAS/HNRNPA1/XPOT/CPSF6/NUP37/ATXN2/RAN/NUP58/UPF3A/PABPN1/NRDE2/THOC6/SMG1/NUP93/NUTF2/DDX19A/MY…	84
491	BCLAF1(+)	GO:0044772	mitotic cell cycle phase transition	473/18903	8.51953e-14	8.83378e-12	7.21992e-12	RCC2/SYF2/ARID1A/RPA2/KHDRBS1/CDCA8/NASP/ORC1/CDC7/SASS6/ENSA/INTS3/CKS1B/CDC73/KIF14/DTL/CENPF/SDE2/RHOU/ADAM17/KLF11/E2F6/GEN1/SPAST/MTA3/BUB1/ANAPC1/CLASP1/ERCC3/SPC25/BARD1/XPC/UBE2E2/DYNC1LI1/TRIM71/CLASP2/KLHL18/SMARCC1/CDC25A/PBRM1/APPL1/TPRA1/TOPBP1/EIF4G1/DLG1/ANAPC4/ANKRD17/CCNG2/PKD2/PPP3CA/CENPE/CCNA2/JADE1/PLRG1/FBXL7/SKP2/RIOK2/FBXL17/APC/RAD50/PPP2CA/CDC23/LSM11/UIMC1/TMEM14B/E2F3/…	185
492	BCLAF1(+)	GO:0006310	DNA recombination	332/18903	1.22799e-13	1.25274e-11	1.02388e-11	RPA2/SFPQ/MEAF6/DMAP1/RAD54L/CDC7/POGZ/INTS3/UBQLN4/NUCKS1/PARP1/EXO1/SMC6/GEN1/MSH2/MSH6/ACTR2/TSN/ZRANB3/MCM6/EPC2/RIF1/HSPD1/INO80D/BARD1/XRCC5/WDR48/SETD2/ACTR8/PPP4R2/POLQ/KPNA1/MCM2/RUVBL1/TOPBP1/TFRC/RNF212/THAP9/HELQ/SMARCAD1/MND1/NIPBL/MSH3/XRCC4/SLF1/RAD50/TCF7/NDFIP1/RNF8/UBR2/MCM3/MMS22L/REV3L/MCM9/AP5Z1/ACTB/POLM/FIGNL1/TRRAP/MCM7/ING3/XRCC2/PAXIP1/WRN/GINS4/SPIDR/PRKDC/MCM4/NBN/RAD5…	140
493	BCLAF1(+)	GO:0071826	ribonucleoprotein complex subunit organization	242/18903	1.5175e-13	1.52352e-11	1.24518e-11	MRPL20/SRSF10/AGO4/AGO1/AGO3/SNIP1/ZNHIT6/PTBP2/WDR77/SF3B4/PRPF3/ADAR/DHX9/CDC73/DDX1/SNRPG/GCFC2/USP39/SNRNP200/SF3B1/FASTKD2/XRCC5/DHX30/SHQ1/RUVBL1/ATR/YTHDC1/NAF1/BRIX1/DHX29/SMN2/SMN1/DDX46/GEMIN5/DDX39B/LSM2/SRPK1/HSP90AB1/SRSF12/MDN1/RPF2/MRM2/EIF3B/LUC7L2/WEE2-AS1/PRKDC/TGS1/RRS1/PSIP1/VCP/NCBP1/SETX/KIF5B/EIF3A/EIF3M/CELF1/PRPF19/CPSF7/SF1/SART1/SF3B2/ATM/NOP2/SCAF11/DDX23/EIF4B/PTGES3/…	110
494	BCLAF1(+)	GO:0048024	regulation of mRNA splicing, via spliceosome	109/18903	1.62327e-13	1.60425e-11	1.31116e-11	SRSF10/SRRM1/SRSF4/KHDRBS1/THRAP3/MAGOH/RBMXL1/RBM15/WDR77/SF3B4/HNRNPU/SRSF7/TIA1/CWC22/NCL/MBNL1/TRA2B/REST/YTHDC1/LARP7/FAM172A/NPM1/RBM24/SRPK1/SRSF3/SRSF12/QKI/HNRNPA2B1/SMU1/HNRNPK/NCBP1/CELF1/PRPF19/SF1/HSPA8/HNRNPA1/SFSWAP/RBM23/NOVA1/RBM25/SNW1/RNPS1/METTL16/FXR2/DDX5/SRSF2/PTBP1/CIRBP/CELF5/RBM42/HNRNPL/SNRNP70/U2AF2/RBM39/SRSF6/RBM38/SON/DYRK1A/DDX17/RBM3/RBMX/FMR1	62
495	BCLAF1(+)	GO:0098813	nuclear chromosome segregation	321/18903	1.79191e-13	1.74367e-11	1.42512e-11	PHF13/RCC2/CDC42/ARID1A/NUDC/SFPQ/AGO4/CDCA8/NDC1/POGZ/KIF14/NSL1/CENPF/HNRNPU/GEN1/EML4/ACTR2/NCAPH/BUB1/ANAPC1/TTL/SPC25/SGO1/DYNC1LI1/SMARCC1/PBRM1/SPICE1/NAA50/STAG1/SMC4/ECT2/RNF212/ANAPC4/PDS5A/CENPC/CENPE/SMARCA5/FBXW7/MND1/NIPBL/SLF1/RIOK2/APC/CDC23/EHMT2/CENPQ/TTK/LATS1/ARID1B/PHF10/SUN1/ACTB/BAZ1B/BCL7B/PINX1/CHMP7/RRS1/TERF1/RMDN1/RAD21/SMC5/RMI1/SMC2/CDK5RAP2/ANAPC2/WAPL/SLF2/SMC3/MCM…	136
496	BCLAF1(+)	GO:0022618	ribonucleoprotein complex assembly	234/18903	2.01469e-13	1.93075e-11	1.57801e-11	MRPL20/SRSF10/AGO4/AGO1/AGO3/SNIP1/ZNHIT6/PTBP2/WDR77/SF3B4/PRPF3/ADAR/DHX9/CDC73/DDX1/SNRPG/GCFC2/USP39/SNRNP200/SF3B1/FASTKD2/XRCC5/DHX30/SHQ1/RUVBL1/ATR/YTHDC1/NAF1/BRIX1/DHX29/SMN2/SMN1/DDX46/GEMIN5/DDX39B/LSM2/SRPK1/HSP90AB1/SRSF12/MDN1/RPF2/MRM2/EIF3B/LUC7L2/WEE2-AS1/PRKDC/TGS1/RRS1/PSIP1/NCBP1/SETX/EIF3A/EIF3M/CELF1/PRPF19/CPSF7/SF1/SART1/SF3B2/ATM/NOP2/SCAF11/DDX23/EIF4B/PTGES3/CPSF6/SART…	107
497	BCLAF1(+)	GO:0140014	mitotic nuclear division	325/18903	2.32039e-13	2.19052e-11	1.79033e-11	PHF13/CDC42/CEP85/ARID1A/NUDC/CDCA8/POGZ/KIF14/NSL1/CENPF/HNRNPU/GEN1/SPAST/EML4/NCAPH/BUB1/ANAPC1/CLASP1/SPC25/SGO1/DYNC1LI1/CLASP2/SMARCC1/NME6/PBRM1/CEP97/SPICE1/NAA50/STAG1/SMC4/ANAPC4/PDS5A/CENPC/CENPE/SMARCA5/MAP9/NIPBL/SLF1/RIOK2/APC/CDC23/PHIP/TTK/ARID1B/PHF10/ACTB/ANLN/BAZ1B/BCL7B/PINX1/CHMP7/CDCA2/UBXN2B/RRS1/RMDN1/FBXO43/RAD21/KIFC2/DMRT1/SMC5/SMC2/CDK5RAP2/ANAPC2/KIF20B/SLF2/SMC3/BCCI…	137
498	BCLAF1(+)	GO:2001022	positive regulation of response to DNA damage stimulus	166/18903	2.60534e-13	2.42335e-11	1.98062e-11	ARID1A/MEAF6/DMAP1/USP1/POGZ/DHX9/PARP1/ACTR2/EPC2/RIF1/INO80D/WDR48/SMARCC1/PBRM1/ACTR8/RUVBL1/ATR/SKIL/HELQ/SLF1/UIMC1/RNF8/BCLAF1/ARID1B/PHF10/ACTB/BCL7B/TRRAP/ING3/PAXIP1/CCAR2/TTI2/SPIDR/PRKDC/UBE2V2/EPC1/ERCC6/MMS19/SLF2/NSMCE4A/MGMT/DPF2/RAD9A/KMT5B/ATM/NFRKB/FOXM1/TIGAR/RAD51AP1/ING4/DDX11/MCRS1/SMARCD1/SMARCC2/TIMELESS/BCL7A/EP400/HMGB1/YY1/INO80/MORF4L1/TELO2/INO80E/FUS/BRD7/SPIRE2/FXR2…	83
499	BCLAF1(+)	GO:0016197	endosomal transport	247/18903	2.99975e-13	2.74977e-11	2.24741e-11	VAMP3/STX12/EPS15/ZFYVE9/LEPROT/EVI5/SNX7/SORT1/SNX27/VAMP4/STX6/DENND1B/RAB7B/LYST/ITSN2/RAB10/SNX17/DPY30/HEATR5B/PREPL/ALMS1/DCTN1/GCC2/TMEM87B/CCDC93/STAM2/ALS2/PIKFYVE/ARL8B/RBSN/TBC1D5/CMTM6/TBC1D23/SNX4/RAB7A/TMCC1/ACAP2/TBC1D14/ANKRD50/ARFIP1/SNX18/ZFYVE16/SNX2/SQSTM1/TRIM27/REPS1/VTA1/SNX9/AP5Z1/YKT6/VPS50/LMTK2/CHMP7/LEPROTL1/LAPTM4B/RIC1/VCP/ABCA1/SNX30/RAB14/STAM/ANXA8/VPS26A/GBF1/VTI…	111
500	BCLAF1(+)	GO:0006479	protein methylation	208/18903	6.21441e-13	5.53607e-11	4.52468e-11	ICMT/MTHFR/PRDM2/RLF/NFYC/MTF2/WDR77/SETDB1/CHTOP/ASH1L/RBBP5/ARID4B/DPY30/FAM98A/FBXO11/SMYD5/TET3/KDM3A/KANSL3/IWS1/RIF1/SETD5/SETD2/WDR82/NELFA/SETD7/SMARCA5/ETF1/JARID2/EHMT2/PHF1/NFYA/ARMT1/AUTS2/KMT2E/EZH2/KMT2C/PAXIP1/ASH2L/PCMTD1/PRDM12/WDR5/EHMT1/CTR9/TRMT112/KMT5B/EED/KMT2A/KMT2D/MCRS1/NFYB/PWP1/PRDM4/SETD1B/KMT5A/SETDB2/VCPKMT/ARID4A/SNW1/SETD3/FAM98B/CREBBP/GSPT1/METTL9/PAGR1/SETD1A/S…	97
501	BCLAF1(+)	GO:0008213	protein alkylation	208/18903	6.21441e-13	5.53607e-11	4.52468e-11	ICMT/MTHFR/PRDM2/RLF/NFYC/MTF2/WDR77/SETDB1/CHTOP/ASH1L/RBBP5/ARID4B/DPY30/FAM98A/FBXO11/SMYD5/TET3/KDM3A/KANSL3/IWS1/RIF1/SETD5/SETD2/WDR82/NELFA/SETD7/SMARCA5/ETF1/JARID2/EHMT2/PHF1/NFYA/ARMT1/AUTS2/KMT2E/EZH2/KMT2C/PAXIP1/ASH2L/PCMTD1/PRDM12/WDR5/EHMT1/CTR9/TRMT112/KMT5B/EED/KMT2A/KMT2D/MCRS1/NFYB/PWP1/PRDM4/SETD1B/KMT5A/SETDB2/VCPKMT/ARID4A/SNW1/SETD3/FAM98B/CREBBP/GSPT1/METTL9/PAGR1/SETD1A/S…	97
502	BCLAF1(+)	GO:0051028	mRNA transport	130/18903	6.87028e-13	6.03535e-11	4.93274e-11	MAGOH/NDC1/CHTOP/DHX9/SMG7/ZC3H11A/NUP133/AHCTF1/SRSF7/LRPPRC/XPO1/RANBP2/IWS1/SETD2/NCBP2/FYTTD1/SLBP/YTHDC1/G3BP2/NUP54/NSUN2/RANBP17/THOC3/NUP153/DDX39B/SRSF3/QKI/HNRNPA2B1/POM121/POM121C/NUP205/ZC3H3/BICD2/NCBP1/GLE1/NUP188/UPF2/NUP160/NXF1/PARP11/MAGOHB/AAAS/HNRNPA1/NUP37/NUP58/UPF3A/PABPN1/THOC6/SMG1/NUP93/NUTF2/DDX19A/MYO1C/SMG6/NCBP3/ALKBH5/SUPT6H/CASC3/IGF2BP1/SRSF1/NUP85/SEH1L/KHSRP/UPF…	69
503	BCLAF1(+)	GO:0019827	stem cell population maintenance	177/18903	7.5637e-13	6.47051e-11	5.2884e-11	SKI/ARID1A/RBBP4/MTF2/BCL9/CDC73/ASPM/TAF5L/ARID4B/WDR43/KDM3A/SAP130/RIF1/FZD7/RAF1/SMARCC1/GNL3/TP63/HES1/MED28/RBPJ/KIT/REST/ING2/BRD9/NIPBL/SAP30L/ZNF322/FOXO3/HDAC2/PHF10/ACTB/BCL7B/BRAF/PCM1/PIWIL2/LOXL2/LSM1/HOOK3/KLF10/SMC5/MED27/LDB1/TRIM8/SMC3/CTR9/DPF2/BRMS1/LRP5/MED17/YAP1/DDX6/BCL9L/SMARCD1/CNOT2/TBX3/BCL7A/FOXO1/ZC3H13/LIG4/CUL4A/BRMS1L/SAV1/ARID4A/MED6/LEO1/SIN3A/SETD6/HNF1B/SMARCE…	86
504	BCLAF1(+)	GO:0050657	nucleic acid transport	163/18903	7.67254e-13	6.47051e-11	5.2884e-11	KHDRBS1/MAGOH/NDC1/CHTOP/DHX9/SMG7/ZC3H11A/NUP133/AHCTF1/SRSF7/LRPPRC/PNPT1/XPO1/RANBP2/IWS1/SETD2/NCBP2/FYTTD1/SLBP/YTHDC1/G3BP2/NUP54/NSUN2/PHAX/RANBP17/NPM1/THOC3/NUP153/DDX39B/SRSF3/XPO5/QKI/HNRNPA2B1/POM121/POM121C/NUP205/ZC3H3/BICD2/NCBP1/GLE1/NUP188/UPF2/NUP160/NXF1/PARP11/MAGOHB/AAAS/HNRNPA1/XPOT/CPSF6/NUP37/ATXN2/RAN/NUP58/UPF3A/PABPN1/NRDE2/THOC6/SMG1/NUP93/NUTF2/DDX19A/MYO1C/SMG6/NCBP3…	81
505	BCLAF1(+)	GO:0050658	RNA transport	163/18903	7.67254e-13	6.47051e-11	5.2884e-11	KHDRBS1/MAGOH/NDC1/CHTOP/DHX9/SMG7/ZC3H11A/NUP133/AHCTF1/SRSF7/LRPPRC/PNPT1/XPO1/RANBP2/IWS1/SETD2/NCBP2/FYTTD1/SLBP/YTHDC1/G3BP2/NUP54/NSUN2/PHAX/RANBP17/NPM1/THOC3/NUP153/DDX39B/SRSF3/XPO5/QKI/HNRNPA2B1/POM121/POM121C/NUP205/ZC3H3/BICD2/NCBP1/GLE1/NUP188/UPF2/NUP160/NXF1/PARP11/MAGOHB/AAAS/HNRNPA1/XPOT/CPSF6/NUP37/ATXN2/RAN/NUP58/UPF3A/PABPN1/NRDE2/THOC6/SMG1/NUP93/NUTF2/DDX19A/MYO1C/SMG6/NCBP3…	81
506	BCLAF1(+)	GO:0045739	positive regulation of DNA repair	128/18903	9.51395e-13	7.91786e-11	6.47133e-11	ARID1A/MEAF6/DMAP1/USP1/POGZ/DHX9/PARP1/ACTR2/EPC2/RIF1/INO80D/WDR48/SMARCC1/PBRM1/ACTR8/RUVBL1/HELQ/SLF1/UIMC1/RNF8/ARID1B/PHF10/ACTB/BCL7B/TRRAP/ING3/SPIDR/PRKDC/UBE2V2/EPC1/ERCC6/MMS19/SLF2/MGMT/DPF2/KMT5B/NFRKB/FOXM1/TIGAR/RAD51AP1/DDX11/MCRS1/SMARCD1/SMARCC2/TIMELESS/BCL7A/EP400/HMGB1/YY1/INO80/MORF4L1/INO80E/FUS/BRD7/SPIRE2/SMARCE1/MBTD1/SMARCD2/RBBP8/PIAS4/SMARCA4/CEBPG/PNKP/TRIM28/SMARCB1…	68
507	BCLAF1(+)	GO:0098727	maintenance of cell number	181/18903	1.19344e-12	9.8033e-11	8.01231e-11	SKI/ARID1A/RBBP4/MTF2/BCL9/CDC73/ASPM/TAF5L/ARID4B/WDR43/KDM3A/SAP130/RIF1/FZD7/RAF1/SMARCC1/GNL3/TP63/HES1/MED28/RBPJ/KIT/REST/ING2/BRD9/NIPBL/SAP30L/ZNF322/FOXO3/HDAC2/PHF10/ACTB/BCL7B/BRAF/EZH2/PCM1/PIWIL2/LOXL2/LSM1/HOOK3/KLF10/SMC5/MED27/LDB1/TRIM8/SMC3/CTR9/DPF2/BRMS1/LRP5/MED17/YAP1/DDX6/BCL9L/SMARCD1/CNOT2/TBX3/BCL7A/FOXO1/ZC3H13/LIG4/CUL4A/BRMS1L/SAV1/ARID4A/MED6/LEO1/SIN3A/SETD6/HNF1B/S…	87
508	BCLAF1(+)	GO:2000781	positive regulation of double-strand break repair	88/18903	1.89205e-12	1.53425e-10	1.25396e-10	ARID1A/MEAF6/DMAP1/POGZ/PARP1/ACTR2/EPC2/RIF1/WDR48/SMARCC1/PBRM1/RUVBL1/HELQ/SLF1/ARID1B/PHF10/ACTB/BCL7B/TRRAP/ING3/SPIDR/PRKDC/UBE2V2/EPC1/ERCC6/MMS19/SLF2/MGMT/DPF2/KMT5B/FOXM1/RAD51AP1/DDX11/SMARCD1/SMARCC2/TIMELESS/BCL7A/EP400/MORF4L1/FUS/BRD7/SPIRE2/SMARCE1/MBTD1/SMARCD2/RBBP8/PIAS4/SMARCA4/PNKP/SMARCB1/FANCB/MORF4L2	52
509	BCLAF1(+)	GO:1901987	regulation of cell cycle phase transition	453/18903	2.90032e-12	2.32209e-10	1.89787e-10	RCC2/SYF2/ARID1A/RPA2/CDCA8/ORC1/CDC7/SASS6/INTS3/CDC73/KIF14/INTS7/DTL/CENPF/SDE2/ADAM17/GEN1/MTA3/MSH2/ETAA1/BUB1/ERCC3/SPC25/ATF2/BARD1/XPC/UBE2E2/DYNC1LI1/KLHL18/SMARCC1/CDC25A/PBRM1/APPL1/TPRA1/TOPBP1/CEP63/ATR/EIF4G1/DLG1/ANAPC4/CLOCK/ANKRD17/PKD2/CENPE/JADE1/FBXW7/PLRG1/NSUN2/RAD1/RIOK2/APC/RAD50/PPP2CA/CDC23/LSM11/NPM1/UIMC1/TMEM14B/TRIM39/PPP1R10/MDC1/DDX39B/MAPK14/CDC5L/TTK/ARID1B/PHF10…	174
510	BCLAF1(+)	GO:0044270	cellular nitrogen compound catabolic process	474/18903	3.86945e-12	3.05928e-10	2.50038e-10	PLEKHN1/DFFA/TARDBP/EXOSC10/PNRC2/PPP1R8/YTHDF2/PUM1/AGO4/AGO1/AGO3/THRAP3/PABPC4/UROD/MAGOH/CSDE1/NUDT17/NIT1/GAS5/RC3H1/DHX9/SMG7/ANGEL2/HNRNPU/RNASEH1/ROCK2/NBAS/PUM2/LRPPRC/PNPT1/TET3/CNOT11/FASTKD2/CNOT9/OGG1/CNOT10/TRIM71/EXOG/WDR82/DCP1A/MBD4/NCBP2/GRSF1/CNOT6L/HNRNPD/PDE5A/NOCT/RBM46/NAF1/NSUN2/PAIP1/NUDT12/DCP2/PHAX/HNRNPA0/ETF1/LARP1/NPM1/HNRNPAB/CNOT6/MGAT1/RBM24/LSM2/NUDT3/MAPK14/DNPH…	180
511	BCLAF1(+)	GO:0046700	heterocycle catabolic process	468/18903	4.36713e-12	3.41013e-10	2.78713e-10	PLEKHN1/DFFA/TARDBP/EXOSC10/PNRC2/PPP1R8/YTHDF2/PUM1/AGO4/AGO1/AGO3/THRAP3/PABPC4/UROD/MAGOH/CSDE1/NUDT17/GAS5/RC3H1/DHX9/SMG7/ANGEL2/HNRNPU/RNASEH1/ROCK2/NBAS/PUM2/LRPPRC/PNPT1/TET3/CNOT11/NFE2L2/FASTKD2/CNOT9/OGG1/CNOT10/TRIM71/EXOG/WDR82/DCP1A/MBD4/NCBP2/GRSF1/CNOT6L/HNRNPD/PDE5A/NOCT/RBM46/NAF1/NSUN2/PAIP1/NUDT12/DCP2/PHAX/HNRNPA0/ETF1/LARP1/NPM1/HNRNPAB/CNOT6/MGAT1/RBM24/LSM2/NUDT3/MAPK14/DN…	178
512	BCLAF1(+)	GO:0031647	regulation of protein stability	325/18903	6.71277e-12	5.17784e-10	4.23189e-10	DVL1/PER3/TARDBP/DDI2/OTUD3/DDOST/STX12/USP33/CCT3/PEX19/ATP1B1/CDC73/TMEM183A/MDM4/CCT4/AAK1/HSPD1/SUMO1/CREB1/EPHA4/USP40/VHL/CMTM6/USP19/RUVBL1/USP13/TNIP2/HTT/WFS1/NAA15/FBXW7/CDKN2AIP/CASP3/CCT5/ZBED3/PFDN1/HDAC3/NPM1/FBXW11/TRIM39/PIM1/HSP90AB1/TCP1/CCT6A/PINX1/MTMR9/CCAR2/TTI2/BAG4/PRKDC/ASPH/STK3/DERL1/CDC37L1/APTX/GNAQ/DPM2/DNLZ/SEC16A/GTPBP4/BAG3/USP47/TRIM44/CTNND1/SYVN1/USP28/TMEM25/I…	133
513	BCLAF1(+)	GO:0018022	peptidyl-lysine methylation	144/18903	9.74137e-12	7.4234e-10	6.0672e-10	RLF/NFYC/MTF2/SETDB1/ASH1L/RBBP5/ARID4B/DPY30/SMYD5/TET3/KDM3A/KANSL3/IWS1/RIF1/SETD5/SETD2/WDR82/NELFA/SETD7/JARID2/EHMT2/PHF1/NFYA/AUTS2/KMT2E/EZH2/KMT2C/PAXIP1/ASH2L/PRDM12/WDR5/EHMT1/CTR9/TRMT112/KMT5B/KMT2A/KMT2D/MCRS1/NFYB/PWP1/SETD1B/KMT5A/SETDB2/VCPKMT/ARID4A/SNW1/SETD3/PAGR1/SETD1A/SETD6/SUPT6H/MLLT6/EZH1/KANSL1/SMAD4/DOT1L/DNMT1/BRD4/KMT2B/ZNF304/DNMT3B/NCOA6/CTCFL/N6AMT1/SETD4/SMARCB1/…	72
514	BCLAF1(+)	GO:0006275	regulation of DNA replication	136/18903	1.10285e-11	8.30419e-10	6.78708e-10	MEAF6/ZMPSTE24/CDC7/DHX9/NUCKS1/CCDC88A/ZRANB3/MCM6/INO80D/ACTR8/MCM2/RUVBL1/ATR/PDS5A/ANKRD17/CCNA2/JADE1/SMARCA5/PPP2CA/WRNIP1/EHMT2/MCM3/ORC3/RFC2/MCM7/ORC5/GINS4/MCM4/TERF1/NBN/CHRAC1/STOML2/POLE3/CIZ1/TTF1/GTPBP4/DNA2/WAPL/SMC3/E2F8/NFRKB/MCRS1/ATF1/CDK2/TIMELESS/RFC5/BRCA2/YY1/INO80/CDAN1/BLM/CHTF18/KCTD13/INO80E/GINS3/CHTF8/CDT1/MAP2K4/ZNF830/DBF4B/KAT7/POLG2/METTL4/ESCO1/WIZ/PPP2R1A/ACTR5…	69
515	BCLAF1(+)	GO:0034243	regulation of transcription elongation by RNA polymerase II	86/18903	1.17004e-11	8.70647e-10	7.11586e-10	MED18/INTS3/CDC73/INTS7/HNRNPU/WDR43/VHL/NCBP2/NELFA/MED28/LARP7/MED10/ELL2/TCERG1/PWWP2A/RNF8/MED23/INTS1/CDK13/EZH2/INTS10/INTS8/NCBP1/CDK9/MED27/MED22/NELFB/ZMYND11/ERCC6/LDB1/MED19/INTS4/MED17/MED4/INTS6/SUPT16H/MED6/CCNK/LEO1/AXIN1/SUPT6H/MED1/CDK12/SUPT4H1/RECQL5/MED16/BRD4/MED25/NELFCD/CBX7	50
516	BCLAF1(+)	GO:0032200	telomere organization	185/18903	1.54221e-11	1.13424e-09	9.27024e-10	EXOSC10/RPA2/CCT3/NEK7/PARP1/EXO1/HNRNPU/SMC6/CCT4/RIF1/HAT1/INO80D/XRCC5/GNL3/ACTR8/RUVBL1/ATR/RFC1/HNRNPD/GAR1/NAF1/CCT5/SLF1/DCP2/RAD50/PPP1R10/HSP90AB1/TCP1/MAP3K4/HNRNPA2B1/CCT6A/POT1/EZH2/PINX1/WRN/PRKDC/TERF1/NBN/SMC5/DCLRE1C/DNA2/TNKS2/SLF2/DCLRE1A/NSMCE4A/NAT10/ATM/NFRKB/MCRS1/HNRNPA1/PTGES3/MAPKAPK5/BRCA2/APEX1/HNRNPC/YLPM1/YY1/HSP90AA1/XRCC3/NOP10/INO80/BLM/TELO2/SLX4/USP7/PARN/SMG1/IN…	86
517	BCLAF1(+)	GO:0006289	nucleotide-excision repair	84/18903	1.58509e-11	1.15238e-09	9.4185e-10	ARID1A/RPA2/ERCC3/OGG1/XPC/SMARCC1/PBRM1/UVSSA/SLC30A9/GTF2H2C/GTF2H2/USP45/ARID1B/PHF10/ACTB/BCL7B/XPA/ERCC6/MMS19/POLL/GTF2H1/DDB2/DDB1/DPF2/POLD3/RAD52/SMARCD1/SMARCC2/BCL7A/GTF2H3/BRCA2/LIG4/CUL4A/MNAT1/ATXN3/FAN1/SLX4/USP7/BRD7/RPA1/SMARCE1/KAT7/SMARCD2/SMARCA4/ERCC1/PNKP/POLD1/HMGN1/SMARCB1	49
518	BCLAF1(+)	GO:1903313	positive regulation of mRNA metabolic process	140/18903	1.8819e-11	1.35262e-09	1.10551e-09	PLEKHN1/TARDBP/YTHDF2/PUM1/THRAP3/RBMXL1/WDR77/CSDE1/SF3B4/RC3H1/DHX9/CDC73/HNRNPU/ROCK2/PNPT1/CNOT11/CNOT9/NCL/CNOT10/TRIM71/DCP1A/TRA2B/NCBP2/CNOT6L/HNRNPD/NOCT/PAIP1/DCP2/CNOT6/RBM24/SYNCRIP/CNOT4/CNOT7/LSM1/YTHDF3/RIDA/PABPC1/NCBP1/RC3H2/EXOSC2/NANOS1/CELF1/PATL1/PRPF19/POLR2G/HSPA8/DCPS/CNOT2/PAN3/DIS3/TTC5/SNW1/LEO1/CPEB1/PARN/TNRC6A/METTL16/IGF2BP1/TNRC6C/ROCK1/CIRBP/KHSRP/UPF1/SAMD4B/PAF1…	70
519	BCLAF1(+)	GO:0040029	epigenetic regulation of gene expression	163/18903	2.27559e-11	1.6172e-09	1.32175e-09	EXOSC10/ARID1A/SCMH1/GLMN/RBM15/LRIF1/SETDB1/ARID4B/HNRNPU/SMYD5/KANSL3/RIF1/HAT1/ZDBF2/ZNF445/CGGBP1/MORC1/MSL2/PIK3CA/PCGF3/CTBP1/YTHDC1/SMARCA5/FAM172A/CDYL/JARID2/TRIM27/UBR2/ARID1B/CBX3/EZH2/POLE3/WDR5/BMI1/EPC1/CTR9/SPTY2D1/ATF7IP/PPHLN1/KMT2D/MCRS1/SMARCD1/CDK2/BAZ2A/TDG/MPHOSPH8/HMGB1/RB1/SETDB2/ARID4A/NDN/BAHD1/SIN3A/AXIN1/ATF7IP2/CTCF/PRMT7/SUZ12/MSL1/EZH1/PPM1D/MBD2/MBD3/DOT1L/DNMT1/GS…	78
520	BCLAF1(+)	GO:0071897	DNA biosynthetic process	198/18903	2.41411e-11	1.69658e-09	1.38663e-09	EXOSC10/MEAF6/USP1/CCT3/NEK7/DTL/CENPF/NVL/LIN9/SPRTN/HNRNPU/CCT4/POLE4/REV1/XRCC5/POLQ/ATR/RFC1/PARM1/RCHY1/HNRNPD/GAR1/JADE1/NAF1/CCT5/DCP2/RAD50/WRNIP1/POLH/HSP90AB1/REV3L/TCP1/MAP3K4/HNRNPA2B1/POLM/CCT6A/RFC2/DNAJC2/POT1/PINX1/PTK2B/WRN/GINS4/TERF1/RRM2B/CHRAC1/VCP/POLE3/TNKS2/POLL/NAT10/POLD3/ATM/ING4/HNRNPA1/PTGES3/MAPKAPK5/RFC5/PARP4/LIG4/TFDP1/HNRNPC/POLE2/HSP90AA1/NOP10/POLG/CHTF18/TELO2…	90
521	BCLAF1(+)	GO:0090305	nucleic acid phosphodiester bond hydrolysis	253/18903	3.14295e-11	2.18453e-09	1.78543e-09	NOL9/EXOSC10/PNRC2/PPP1R8/AGO4/AGO3/TOE1/TATDN3/ANGEL2/TSNAX/EXO1/RNASEH1/DDX1/GEN1/PNPT1/TSN/ERCC3/ZRANB3/OGG1/TATDN2/TSEN2/EXOG/DCP1A/RPP14/NCBP2/NOP14/N4BP2/FIP1L1/CNOT6L/NOCT/DROSHA/RAD1/NUDT12/DCP2/RAD50/G3BP1/CNOT6/RPP21/PMS2/CPSF4/SND1/ERI1/CNOT7/PIWIL2/WRN/RRS1/RIDA/POP1/UTP23/TATDN1/CPSF1/APTX/NCBP1/XPA/EXOSC2/REXO4/DCLRE1C/BMS1/CSTF2T/DNA2/DCLRE1A/CPSF7/TUT1/RAD9A/ENDOD1/REXO2/DCPS/ENDO…	108
522	BCLAF1(+)	GO:0006368	transcription elongation by RNA polymerase II promoter	109/18903	4.02259e-11	2.76553e-09	2.26029e-09	MED18/INTS3/CDC73/INTS7/HNRNPU/WDR43/ERCC3/VHL/SETD2/NCBP2/NELFA/MED28/LARP7/MED10/ELL2/TCERG1/PWWP2A/RNF8/MED23/INTS1/CDK13/EZH2/INTS10/TCEA1/INTS8/NCBP1/CDK9/MED27/MED22/NELFB/ZMYND11/ERCC6/LDB1/CTR9/MED19/INTS4/MED17/GTF2F2/MED4/INTS6/SUPT16H/MED6/CCNK/LEO1/AXIN1/SUPT6H/MED1/CDK12/SUPT4H1/RECQL5/ELP2/MED16/BRD4/PAF1/SUPT5H/MED25/NELFCD/CBX7	58
523	BCLAF1(+)	GO:0006417	regulation of translation	486/18903	4.46181e-11	3.03451e-09	2.48013e-09	PLEKHN1/TARDBP/MTOR/EIF4G3/RPS6KA1/TRNAU1AP/YTHDF2/PUM1/KHDRBS1/AGO4/AGO1/AGO3/DPH2/MKNK1/MAGOH/BARHL2/CSDE1/UHMK1/RC3H1/DHX9/PPP1R15B/HNRNPU/ROCK2/DDX1/PUM2/LRPPRC/MTIF2/PNPT1/TIA1/EIF2AK3/CNOT11/METTL5/METTL8/FASTKD2/CNOT9/NCL/PER2/PASK/CNOT10/TRIM71/EIF1B/ELP6/DCP1A/TRMT10C/CNBP/NCK1/PLD1/EIF2B5/EIF4G1/EIF4A2/NCBP2/SEPSECS/GUF1/CNOT6L/HNRNPD/NOCT/ABCE1/PAIP1/DHX29/DHFR/DCP2/ETF1/PURA/TCOF1/LAR…	180
524	BCLAF1(+)	GO:0032386	regulation of intracellular transport	336/18903	4.7816e-11	3.2174e-09	2.62961e-09	TARDBP/KHDRBS1/DMAP1/LEPROT/SNAPIN/UHMK1/DHX9/PTPN14/RHOU/TRIM58/DNAJC27/PREB/XPO1/GCC2/IWS1/TTC21B/PGAP1/SUMO1/MAP2/BARD1/EDEM1/SETD2/ARIH2/HYAL2/GSK3B/DNAJC13/ECT2/PARL/NCBP2/RUFY3/NUP54/SEC24B/FBXW7/ARFIP1/ICE1/NSUN2/RIOK2/HDAC3/YIPF5/RBM22/WWC1/NUP153/MAPK14/HSP90AB1/RAB23/MDN1/FYN/NUS1/EZR/GLI3/LEP/TCAF1/INSIG1/PCM1/BNIP3L/BAG4/UBR5/ANGPT1/ANP32B/MAPK8/SAR1A/KIF20B/NOLC1/BAG3/INPP5F/HRAS/BRS…	134
525	BCLAF1(+)	GO:0007004	telomere maintenance via telomerase	69/18903	6.64062e-11	4.42125e-09	3.61353e-09	EXOSC10/CCT3/NEK7/HNRNPU/CCT4/XRCC5/ATR/RFC1/GAR1/NAF1/CCT5/DCP2/RAD50/HSP90AB1/TCP1/MAP3K4/CCT6A/POT1/PINX1/TERF1/TNKS2/NAT10/ATM/HNRNPA1/PTGES3/MAPKAPK5/HNRNPC/HSP90AA1/NOP10/TELO2/PARN/TERF2/RPA1/SMG6/AURKB/TEN1/MAP2K7/PNKP/CCT8/MAPK1/GNL3L/DKC1	42
526	BCLAF1(+)	GO:0006360	transcription by RNA polymerase I	62/18903	7.6293e-11	5.0266e-09	4.10828e-09	MTOR/ZMPSTE24/TAF1A/HEATR1/TAF1B/WDR43/POLR1A/EIF2AK3/WDR75/SF3B1/NCL/SMARCA5/UTP15/TCOF1/DEK/POLR1C/BAZ1B/POLR1E/TTF1/ERCC6/DDX21/POLR2L/GTF2H1/DDX11/BAZ2A/PWP1/RASL11A/RRN3/TAF1C/MYBBP1A/DHX33/UBTF/NOL11/SIRT7/SMARCA4/SMARCB1/ATF4/PHF8/TAF1	39
527	BCLAF1(+)	GO:0019439	aromatic compound catabolic process	489/18903	7.99726e-11	5.21471e-09	4.26202e-09	PLEKHN1/DFFA/TARDBP/EXOSC10/PNRC2/PPP1R8/YTHDF2/PUM1/AGO4/AGO1/AGO3/THRAP3/PABPC4/UROD/MAGOH/KYAT3/CSDE1/NUDT17/GAS5/RC3H1/DHX9/SMG7/ANGEL2/HNRNPU/RNASEH1/ROCK2/NBAS/PUM2/LRPPRC/PNPT1/TET3/CNOT11/FASTKD2/CNOT9/OGG1/CNOT10/TRIM71/ACAA1/EXOG/WDR82/DCP1A/MBD4/NCBP2/QDPR/GRSF1/CNOT6L/HNRNPD/PDE5A/NOCT/RBM46/NAF1/NSUN2/PAIP1/NUDT12/DCP2/PHAX/HNRNPA0/ETF1/LARP1/NPM1/HNRNPAB/CNOT6/MGAT1/RBM24/LSM2/NUDT3…	180
528	BCLAF1(+)	GO:0032206	positive regulation of telomere maintenance	67/18903	8.81524e-11	5.68943e-09	4.65002e-09	CCT3/NEK7/CCT4/INO80D/XRCC5/GNL3/ACTR8/RUVBL1/ATR/HNRNPD/NAF1/CCT5/RAD50/PPP1R10/TCP1/MAP3K4/HNRNPA2B1/CCT6A/POT1/TERF1/NBN/TNKS2/ATM/NFRKB/MCRS1/HNRNPA1/MAPKAPK5/YY1/INO80/SLX4/PARN/INO80E/TERF2/AURKB/MAP2K7/ERCC1/PNKP/CCT8/MAPK1/ATRX/DKC1	41
529	BCLAF1(+)	GO:0035601	protein deacylation	133/18903	1.07011e-10	6.8368e-09	5.58777e-09	SKI/RBBP4/SFPQ/PRKAA2/MIER1/GATAD2B/ELK4/RCOR3/LYPLAL1/MTA3/PER2/ABHD10/TBL1XR1/YEATS2/CTBP1/REST/SMARCAD1/SMARCA5/ING2/NIPBL/HDAC3/SIRT5/HDAC2/CCAR2/FNTA/ABHD17B/WDR5/MAPK8/SIRT3/BRMS1/RBM14/KDM5A/CHD4/LRRK2/BAZ2A/FRY/NEK3/BRMS1L/MBIP/RCOR1/NDN/SIN3A/MORF4L1/ABHD17C/CHD3/SREBF1/TADA2A/KAT2A/SAP30BP/SIRT7/NOTUM/MBD2/MIER2/MBD3/ABHD17A/AKAP8/SIN3B/GATAD2A/PRKD2/KAT14/ABHD12/DYRK1A/EP300/TBL1X/MSL3…	66
530	BCLAF1(+)	GO:0000956	nuclear-transcribed mRNA catabolic process	125/18903	1.22942e-10	7.77606e-09	6.35543e-09	EXOSC10/PNRC2/AGO1/THRAP3/MAGOH/CSDE1/RC3H1/DHX9/SMG7/HNRNPU/NBAS/CNOT11/CNOT9/CNOT10/DCP1A/NCBP2/CNOT6L/HNRNPD/NOCT/PAIP1/DCP2/ETF1/HNRNPAB/CNOT6/SYNCRIP/CNOT4/CNOT7/LSM1/PABPC1/ZCCHC7/NCBP1/RC3H2/EXOSC2/UPF2/NANOS1/PATL1/POLR2G/ATM/DCPS/MAGOHB/PYM1/CNOT2/PAN3/DIS3/UPF3A/RNPS1/GSPT1/PARN/SMG1/TNRC6A/EDC4/EXOSC6/SMG6/CASC3/IGF2BP1/SMG8/DDX5/TNRC6C/UPF1/SAMD4B/CNOT3/XRN2/TNRC6B	63
531	BCLAF1(+)	GO:0010506	regulation of autophagy	344/18903	1.48768e-10	9.23132e-09	7.54483e-09	MTOR/VPS13D/RRAGC/ZMPSTE24/TMEM59/PRKAA2/USP33/SNX7/GNAI3/SEC22B/UBQLN4/ATF6/ABL2/RAB3GAP2/EXOC8/GPR137B/FEZ2/RAB3GAP1/ATG16L1/GSK3B/SNX4/PIK3R4/PIK3CB/PIK3CA/USP13/PARL/EIF4G1/RUBCN/HTT/TBC1D14/UCHL1/EXOC1/CISD2/FBXW7/CASP3/SNX18/ATG12/VDAC1/LARP1/ATP6V0E1/TRIM27/EHMT2/RRAGD/MAP3K7/ATG5/FOXO3/TAB2/TECPR1/LEP/EXOC4/MTMR9/ATP6V1B2/BNIP3L/RB1CC1/ATP6V1H/RIPK2/MTDH/NRBP2/C9orf72/UBQLN1/SPTLC1/TRIM14…	135
532	BCLAF1(+)	GO:0016482	cytosolic transport	171/18903	1.48869e-10	9.23132e-09	7.54483e-09	VAMP3/SRSF10/EPS15/EVI5/SORT1/STX6/RAB7B/HEATR5B/PREPL/ACTR2/DCTN1/GCC2/TMEM87B/PIKFYVE/MAP2/ARL8B/RBSN/TBC1D5/RAB5A/TBC1D23/RAB7A/PIK3R4/DNAJC13/GAK/TBC1D14/ARFIP1/SNX2/TRIM27/EZR/YKT6/LMTK2/HOOK3/RIC1/VPS13A/RAB14/KIF5B/VPS26A/GBF1/VTI1A/DENND5A/MTMR2/RDX/VPS11/SORL1/ERC1/GOLT1B/LRRK2/KIF5A/MON2/CLN5/HEATR5A/SNX6/ATG14/TMEM87A/VPS13C/SNX1/MAP2K1/CORO7/USP7/AP1G1/WDR81/ANKFY1/BECN1/SNF8/CLTC/TAN…	79
533	BCLAF1(+)	GO:0031331	positive regulation of cellular catabolic process	429/18903	1.51168e-10	9.28291e-09	7.587e-09	PLEKHN1/DVL1/TARDBP/MTOR/VPS13D/YTHDF2/PUM1/ZYG11B/TMEM59/PRKAA2/SNX7/GNAI3/CSDE1/ARNT/ATF6/GAS5/RC3H1/DHX9/RAB3GAP2/HNRNPU/RNF144A/ROCK2/SOCS5/PNPT1/CNOT11/RAB3GAP1/NFE2L2/SUMO1/CNOT9/ATG16L1/CNOT10/TRIM71/ABHD5/ARIH2/DCP1A/GSK3B/SNX4/PIK3CB/HTT/GRSF1/RCHY1/CNOT6L/HNRNPD/NOCT/FBXW7/SH3RF1/PAIP1/SNX18/RNF180/DCP2/VDAC1/CSNK1A1/LARP1/MAPK9/CNOT6/RBM24/RNF144B/GPLD1/TRIM27/GCLC/SYNCRIP/MAP3K7/LIN28…	161
534	BCLAF1(+)	GO:0007033	vacuole organization	213/18903	1.69159e-10	1.02878e-08	8.40832e-09	MTOR/MFN2/STX12/SNX7/SEC22B/PI4KB/SNAPIN/RAB7B/RAB3GAP2/LYST/UBXN2A/FEZ2/CCDC115/RAB3GAP1/ATF2/PIKFYVE/ATG16L1/ATG4B/ARL8B/RAB5A/SNX4/RAB7A/TBC1D14/TMEM165/SCARB2/LRBA/SNX18/ARSB/ATG12/EHMT2/RAB23/ATG5/FIG4/TMEM106B/CHMP7/HOOK3/RB1CC1/ATP6V1H/UBXN2B/LAPTM4B/EXT1/C9orf72/UBQLN1/ABCA1/SNX30/RAB14/TBC1D12/BAG3/CTSD/TMEM41B/ATG13/RAB1B/VPS11/LRRK2/ATG101/GNPTAB/ATP2A2/VPS33A/ULK1/IFT88/CLN5/SCFD1/ATG…	93
535	BCLAF1(+)	GO:0043487	regulation of RNA stability	187/18903	2.29946e-10	1.38515e-08	1.13209e-08	PLEKHN1/TARDBP/YTHDF2/PUM1/THRAP3/PABPC4/CSDE1/RC3H1/DHX9/ANGEL2/HNRNPU/ROCK2/PUM2/PNPT1/CNOT11/FASTKD2/CNOT9/CNOT10/TRIM71/DCP1A/CNOT6L/HNRNPD/NOCT/RBM46/NAF1/NSUN2/PAIP1/DCP2/PHAX/HNRNPA0/LARP1/NPM1/CNOT6/RBM24/MAPK14/SYNCRIP/LIN28B/CNOT4/CNOT7/LSM1/YTHDF3/RIDA/PABPC1/RC3H2/EXOSC2/TRAF2/LARP4B/NANOS1/CELF1/PATL1/POLR2G/DCPS/CNOT2/PAN3/DIS3/APEX1/HNRNPC/AKT1/PARN/TNRC6A/FUS/ZC3H18/METTL16/FXR2/A…	84
536	BCLAF1(+)	GO:0032984	protein-containing complex disassembly	242/18903	2.62708e-10	1.55366e-08	1.26982e-08	PEX14/ARID1A/ZMPSTE24/SNAPIN/UBQLN4/CAMSAP2/SPAST/SPTBN1/CLASP1/CLASP2/VILL/SMARCC1/APEH/ATXN7/GSK3B/PIK3R4/PIK3CA/RUBCN/GAK/ADD1/ABCE1/GFM2/APC/ATG12/ETF1/ATG5/MICAL1/VTA1/SCAF8/TECPR1/CAPZA2/MTPN/CHMP7/ASPH/SH3GL2/KIF24/VCP/UBQLN1/GLE1/SPTAN1/SET/SETX/CAMSAP1/KIF5B/ADD3/SWAP70/TSG101/SSRP1/PPP1CA/UVRAG/RDX/HSPA8/TWF1/NCKAP5L/SMARCD1/PYM1/SMARCC2/AVIL/ATP2A2/VPS33A/SUPT16H/CFL2/ATG14/CALM1/KLC1/…	102
537	BCLAF1(+)	GO:0016050	vesicle organization	353/18903	2.65226e-10	1.55366e-08	1.26982e-08	VAMP3/STX12/EPS15/FNBP1L/SORT1/GNAI3/SEC22B/SNAPIN/VAMP4/STX6/KLHL12/RAB7B/MIA3/EXOC8/LYST/SDC1/PREB/TGFBRAP1/ZEB2/STAM2/ALS2/CREB1/PIKFYVE/PTPRN/AP1S3/ARL8B/SCAP/TFG/RAB7A/TMCC1/DNAJC13/HPS3/PRKCI/VPS8/CPLX1/PI4K2B/USO1/SCARB2/SEC31A/SEC24B/CLCN3/TRAPPC11/PDCD6/GOLPH3/ZFYVE16/AP3S1/YIPF5/TMED9/SQSTM1/BLOC1S5/DTNBP1/KIF13A/CD2AP/STX7/VTA1/SNX10/VPS41/WASL/INSIG1/CHMP7/AP3M2/HOOK3/ATP6V1H/SDCBP/LA…	137
538	BCLAF1(+)	GO:0010639	negative regulation of organelle organization	366/18903	2.65289e-10	1.55366e-08	1.26982e-08	EXOSC10/WASF2/CDCA8/OMA1/ODF2L/S1PR1/SEC22B/CAMSAP2/CENPF/PARP1/HNRNPU/GEN1/FEZ2/SPTBN1/BUB1/CLASP1/SPC25/TMEFF2/MAP2/PPARG/DYNC1LI1/CLASP2/VILL/MAP4/NME6/ATXN7/CEP97/PHLDB2/MCM2/RAB7A/PIK3CA/PARL/OPA1/TFRC/PAK2/ADD1/SMARCA5/RAD1/APC/DCP2/RAD50/NPM1/PRELID1/TBC1D7/EHMT2/GCLC/TTK/BAZ1B/CAPZA2/POT1/MTPN/PINX1/DLC1/ARFGEF1/TERF1/NBN/TMEM67/FBXO43/RAD21/KANK1/DMRT1/KIF24/FXN/CDK5RAP2/SPTAN1/CAMSAP1/G…	141
539	BCLAF1(+)	GO:0043967	histone H4 acetylation	74/18903	3.26708e-10	1.87857e-08	1.53537e-08	MEAF6/ZMPSTE24/DMAP1/NCOA1/KANSL3/IWS1/EPC2/HAT1/ATF2/NAA50/RUVBL1/MSL2/CTBP1/JADE1/TAF7/ATG5/ACTB/AUTS2/TRRAP/ING3/KAT6A/WDR5/EPC1/NAA40/KMT2A/ING4/MCRS1/EP400/BRCA2/MORF4L1/TRIM16/USP22/MSL1/KAT2A/KANSL1/KAT7/MBTD1/SMARCB1/EP300/MSL3/OGT/MORF4L2/HCFC1	43
540	BCLAF1(+)	GO:2000756	regulation of peptidyl-lysine acetylation	74/18903	3.26708e-10	1.87857e-08	1.53537e-08	NOC2L/ZMPSTE24/NFYC/PRKAA2/IWS1/SF3B1/SETD5/CTBP1/TADA2B/SMARCA5/TAF7/PWWP2A/DEK/NFYA/ZNF451/ATG5/HDAC2/AUTS2/BAZ1B/KMT2E/PAXIP1/PIWIL2/SET/ERCC6/DDX21/KMT2A/DIP2B/NFYB/NOS1/EID1/SIN3A/GLYR1/BRD7/CTCF/MYBBP1A/MYOCD/FLCN/TADA2A/KAT2A/KAT7/SMAD4/DIP2A/SMARCB1	43
541	BCLAF1(+)	GO:0000280	nuclear division	481/18903	4.21665e-10	2.40273e-08	1.96377e-08	PHF13/CDC42/CEP85/ARID1A/NUDC/AGO4/CDCA8/FOXJ3/RAD54L/NDC1/POGZ/ASPM/KIF14/NSL1/CENPF/HNRNPU/GEN1/SPAST/EML4/ACTR2/NCAPH/BUB1/ANAPC1/CLASP1/SPC25/SGO1/DYNC1LI1/CLASP2/SMARCC1/NME6/PBRM1/CEP97/SPICE1/NAA50/STAG1/SMC4/RNF212/ANAPC4/PDS5A/CENPC/CENPE/SMARCA5/MND1/MAP9/ING2/RAD1/NIPBL/SLF1/RIOK2/APC/RAD50/CDC23/EHMT2/UBR2/PHIP/TTK/ARID1B/PHF10/SUN1/ACTB/ANLN/FIGNL1/BAZ1B/BCL7B/WEE2/PINX1/PIWIL2/CHMP7…	175
542	BCLAF1(+)	GO:0006405	RNA export from nucleus	90/18903	4.50835e-10	2.54601e-08	2.08087e-08	KHDRBS1/MAGOH/CHTOP/DHX9/SMG7/ZC3H11A/NUP133/IWS1/SETD2/NCBP2/FYTTD1/YTHDC1/NSUN2/PHAX/NPM1/THOC3/NUP153/DDX39B/SRSF3/XPO5/HNRNPA2B1/POM121/POM121C/NCBP1/GLE1/NUP188/UPF2/NUP160/NXF1/MAGOHB/HNRNPA1/XPOT/CPSF6/RAN/PABPN1/NRDE2/THOC6/SMG1/NUP93/DDX19A/SMG6/NCBP3/ALKBH5/SUPT6H/CASC3/NUP85/UPF1/NUP62/MCM3AP	49
543	BCLAF1(+)	GO:0098732	macromolecule deacylation	137/18903	5.36462e-10	2.99991e-08	2.45185e-08	SKI/RBBP4/SFPQ/PRKAA2/MIER1/GATAD2B/ELK4/RCOR3/LYPLAL1/MTA3/PER2/ABHD10/TBL1XR1/YEATS2/CTBP1/REST/SMARCAD1/SMARCA5/ING2/NIPBL/HDAC3/SIRT5/HDAC2/CCAR2/FNTA/ABHD17B/WDR5/MAPK8/SIRT3/BRMS1/RBM14/KDM5A/CHD4/LRRK2/BAZ2A/FRY/NEK3/BRMS1L/MBIP/RCOR1/NDN/SIN3A/MORF4L1/ABHD17C/CHD3/SREBF1/TADA2A/KAT2A/SAP30BP/SIRT7/NOTUM/MBD2/MIER2/MBD3/ABHD17A/AKAP8/SIN3B/GATAD2A/PRKD2/KAT14/ABHD12/DYRK1A/EP300/TBL1X/MSL3…	66
544	BCLAF1(+)	GO:0015931	nucleobase-containing compound transport	223/18903	5.40694e-10	2.99991e-08	2.45185e-08	KHDRBS1/MAGOH/NDC1/CHTOP/DHX9/SMG7/ZC3H11A/NUP133/AHCTF1/SRSF7/LRPPRC/PNPT1/XPO1/RANBP2/IWS1/SETD2/SLC25A36/ABCC5/NCBP2/FYTTD1/SLBP/YTHDC1/G3BP2/NUP54/NSUN2/PHAX/RANBP17/NPM1/THOC3/RIPK1/NUP153/DDX39B/SRSF3/XPO5/QKI/SLC29A4/HNRNPA2B1/POM121/POM121C/SLC35B4/NUP205/SLC25A32/ZC3H3/BICD2/NCBP1/SLC25A25/GLE1/NUP188/UPF2/NUP160/NXF1/SLC29A2/PARP11/MAGOHB/AAAS/HNRNPA1/XPOT/SLC35E3/CPSF6/NUP37/ATXN2/RAN/…	95
545	BCLAF1(+)	GO:0051170	import into nucleus	169/18903	5.6726e-10	3.11993e-08	2.54994e-08	TARDBP/KPNA6/DMAP1/IPO9/NUP133/PPP3R1/RGPD1/RGPD2/RANBP2/RGPD5/ATF2/SUMO1/HYAL2/APPL1/CBLB/KPNA1/KPNA4/ECT2/NUP54/PPP3CA/IPO11/TNPO1/TMCO6/HDAC3/RBM22/RANBP17/SQSTM1/NUP153/E2F3/PPP1R10/MAPK14/HSP90AB1/RAB23/GLI3/POM121/POM121C/LEP/TNPO3/STK3/UBR5/ANGPT1/NUP188/NOLC1/BAG3/FAM53B/IPO7/LRRK2/PRKAG1/HNRNPA1/APPL2/RAN/NUP58/UFM1/PSEN1/HSP90AA1/AKT1/SPG11/SMAD3/TSC2/NUP93/NUTF2/CDH1/NF1/RPL23/MED1/STA…	77
546	BCLAF1(+)	GO:0035065	regulation of histone acetylation	65/18903	5.82875e-10	3.17818e-08	2.59755e-08	NOC2L/ZMPSTE24/NFYC/IWS1/SF3B1/SETD5/CTBP1/TADA2B/SMARCA5/TAF7/PWWP2A/DEK/NFYA/ZNF451/ATG5/AUTS2/BAZ1B/KMT2E/PAXIP1/PIWIL2/SET/ERCC6/DDX21/KMT2A/NFYB/NOS1/EID1/SIN3A/GLYR1/BRD7/CTCF/MYBBP1A/MYOCD/FLCN/TADA2A/KAT2A/KAT7/SMAD4/SMARCB1	39
547	BCLAF1(+)	GO:0006892	post-Golgi vesicle-mediated transport	104/18903	6.22042e-10	3.36275e-08	2.7484e-08	VAMP3/MACF1/EPS15/SORT1/SCAMP3/EXOC8/CNST/RAB10/PREPL/SPTBN1/CCDC93/MYO1B/ACSL3/RBSN/GOLGA4/ATP2C1/GAK/EXOC1/GOLPH3/SCAMP1/AP3S1/EXOC2/KIF13A/GOPC/EXOC4/VPS13A/RAB14/SEC16A/EXOC6/GBF1/ARL3/VTI1A/OSBPL5/SORL1/MON2/AP1G2/STXBP6/SCFD1/EXOC5/VPS13C/CSK/CORO7/GGA2/BBS2/AP1G1/ANKFY1/RABEP1/VAMP2/NSF/AP3D1/KIF16B/ARFGEF2/RNF215/RP2	54
548	BCLAF1(+)	GO:0006605	protein targeting	325/18903	7.12387e-10	3.81852e-08	3.1209e-08	ICMT/PEX14/MFN2/VPS13D/ZDHHC18/LEPROT/SORT1/AP4B1/PEX19/TIMM17A/RHOU/GCC2/MTX2/HSPD1/TRAK2/PIKFYVE/AP1S3/MTERF4/EDEM1/ARIH2/SPCS1/TOMM70/SEC61A1/RAB7A/PIK3R4/SSR3/SEC62/PRKCI/PARL/GRPEL1/SRP72/NUP54/SCARB2/FBXW7/ERBIN/ZFYVE16/SRP19/HSPA4/GRPEL2/SSR1/SEC63/FYN/PEX7/VPS41/SEC61G/RABGEF1/YWHAG/PEX1/PMPCB/TCAF1/BNIP3L/KIF13B/BAG4/SDCBP/GDAP1/ZDHHC21/VPS13A/DNLZ/PMPCA/SEC61A2/PARD3/BAG3/HRAS/TIMM10B/I…	127
549	BCLAF1(+)	GO:0000209	protein polyubiquitination	246/18903	7.87172e-10	4.18392e-08	3.41955e-08	UBE4B/RNF115/UBE2Q1/RC3H1/DTL/FBXO28/TRIM58/RNF144A/PELI1/RMND5A/ANAPC1/UBE2E3/BARD1/TRIP12/UBE2E2/TRIM71/ARIH2/TMEM129/RNF4/ANAPC4/UBE2K/FBXL7/SKP2/RNF180/LNPEP/FBXL17/CDC23/FBXO38/FBXW11/RNF144B/TRIM27/RNF8/UBE3D/SHPRH/SASH1/RNF216/ZNRF2/ANKIB1/UBE3C/UBE2V2/WWP1/RNF19A/UBR5/PLAA/TRIM14/RC3H2/TRAF2/ANAPC2/TNKS2/TRIM6/TRIM44/TRAF6/DDB2/PRPF19/SYVN1/BIRC2/UBE4A/CBL/MDM2/UBE3B/ANAPC5/CHFR/RNF6/NHLR…	102
550	BCLAF1(+)	GO:0010833	telomere maintenance via telomere lengthening	81/18903	9.59933e-10	5.05965e-08	4.13529e-08	EXOSC10/CCT3/NEK7/PARP1/HNRNPU/CCT4/XRCC5/ATR/RFC1/GAR1/NAF1/CCT5/DCP2/RAD50/HSP90AB1/TCP1/MAP3K4/HNRNPA2B1/CCT6A/POT1/PINX1/TERF1/TNKS2/NAT10/ATM/HNRNPA1/PTGES3/MAPKAPK5/HNRNPC/HSP90AA1/NOP10/TELO2/SLX4/PARN/TERF2/RPA1/SMG6/AURKB/TEN1/MAP2K7/PNKP/CCT8/MAPK1/GNL3L/DKC1	45
551	BCLAF1(+)	GO:0007034	vacuolar transport	162/18903	1.05797e-09	5.5303e-08	4.51996e-08	VPS13D/LEPROT/SORT1/SNX27/SNAPIN/RAB7B/LYST/RHOB/TGFBRAP1/GCC2/STAM2/ALS2/ARL8B/RBSN/RAB7A/PIK3R4/GAK/SCARB2/ARSB/ZFYVE16/AP3S1/NDFIP1/KIF13A/VTA1/IGF2R/TMEM106B/VPS41/CHMP7/LEPROTL1/HOOK3/C9orf72/VCP/VPS13A/STAM/PSAP/VTI1A/TSG101/UEVLD/VPS37C/VPS11/SORL1/HSPA8/LRRK2/SCYL2/GNPTAB/VPS33A/VPS36/AP1G2/ATG14/VIPAS39/NEDD4/VPS13C/MGRN1/VPS4A/AP1G1/MON1B/ANKFY1/VPS25/BECN1/GRN/SNF8/RNF157/CHMP6/HGS/RAB…	74
552	BCLAF1(+)	GO:0006606	protein import into nucleus	165/18903	1.07849e-09	5.59137e-08	4.56987e-08	TARDBP/KPNA6/DMAP1/IPO9/NUP133/PPP3R1/RGPD1/RGPD2/RANBP2/RGPD5/ATF2/SUMO1/HYAL2/APPL1/CBLB/KPNA1/KPNA4/ECT2/NUP54/PPP3CA/IPO11/TNPO1/TMCO6/HDAC3/RBM22/RANBP17/SQSTM1/NUP153/E2F3/PPP1R10/MAPK14/HSP90AB1/RAB23/GLI3/POM121/POM121C/LEP/TNPO3/STK3/UBR5/ANGPT1/NUP188/NOLC1/BAG3/FAM53B/IPO7/LRRK2/APPL2/RAN/NUP58/UFM1/PSEN1/HSP90AA1/AKT1/SPG11/SMAD3/TSC2/NUP93/NUTF2/CDH1/NF1/RPL23/MED1/STAT3/KPNB1/NUP85/…	75
553	BCLAF1(+)	GO:1901990	regulation of mitotic cell cycle phase transition	354/18903	1.37646e-09	7.07811e-08	5.785e-08	RCC2/SYF2/ARID1A/RPA2/CDCA8/ORC1/CDC7/SASS6/INTS3/CDC73/KIF14/DTL/CENPF/SDE2/ADAM17/GEN1/MTA3/BUB1/ERCC3/SPC25/BARD1/XPC/UBE2E2/DYNC1LI1/KLHL18/SMARCC1/CDC25A/PBRM1/APPL1/TPRA1/TOPBP1/EIF4G1/DLG1/ANAPC4/ANKRD17/PKD2/CENPE/JADE1/PLRG1/RIOK2/APC/RAD50/PPP2CA/CDC23/LSM11/UIMC1/TMEM14B/TRIM39/TTK/ARID1B/PHF10/ACTB/ANLN/BCL7B/ZNF655/MEPCE/KMT2E/CASP2/EZH2/PINX1/PRKDC/NBN/RRM2B/RAD21/INIP/CDK5RAP2/WAC/…	135
554	BCLAF1(+)	GO:0051656	establishment of organelle localization	437/18903	1.40352e-09	7.15907e-08	5.85116e-08	PIK3CD/PEX14/CDC42/NUDC/CDCA8/DOCK7/FNBP1L/GPSM2/S100A13/SNAPIN/KIF14/KLHL12/CENPF/EXOC8/HNRNPU/TRIM58/SDC1/PREB/SPAST/EML4/LRPPRC/XPO1/DCTN1/TTL/CLASP1/ITGA4/MYO1B/TRAK2/MAP2/CLASP2/MAP4/TBC1D23/TFG/SPICE1/SNX4/RAB7A/COPG1/NMD3/OPA1/LSG1/CEP19/DLG1/HTT/UCHL1/KIT/EXOC1/CENPC/SDAD1/CENPE/ABCE1/TRAPPC11/PDCD6/ZBED3/RIOK2/AP3S1/CEP120/KIF3A/CDC23/NPM1/FBXW11/TMED9/EXOC2/BLOC1S5/DTNBP1/KIF13A/CENPQ/M…	160
555	BCLAF1(+)	GO:0061013	regulation of mRNA catabolic process	190/18903	1.54599e-09	7.79204e-08	6.3685e-08	PLEKHN1/TARDBP/YTHDF2/PUM1/THRAP3/PABPC4/MAGOH/CSDE1/RC3H1/DHX9/ANGEL2/HNRNPU/ROCK2/NBAS/PUM2/PNPT1/CNOT11/FASTKD2/CNOT9/CNOT10/TRIM71/DCP1A/CNOT6L/HNRNPD/NOCT/RBM46/PAIP1/DCP2/HNRNPA0/LARP1/NPM1/HNRNPAB/CNOT6/RBM24/MAPK14/SYNCRIP/CNOT4/CNOT7/LSM1/YTHDF3/RIDA/PABPC1/RC3H2/EXOSC2/TRAF2/LARP4B/NANOS1/CELF1/PATL1/POLR2G/DCPS/CNOT2/PAN3/DIS3/TTC5/APEX1/HNRNPC/AKT1/PARN/TNRC6A/FUS/METTL16/FXR2/ALKBH5/…	83
556	BCLAF1(+)	GO:0043488	regulation of mRNA stability	175/18903	1.55225e-09	7.79204e-08	6.3685e-08	PLEKHN1/TARDBP/YTHDF2/PUM1/THRAP3/PABPC4/CSDE1/RC3H1/DHX9/ANGEL2/HNRNPU/ROCK2/PUM2/PNPT1/CNOT11/FASTKD2/CNOT9/CNOT10/TRIM71/DCP1A/CNOT6L/HNRNPD/NOCT/RBM46/PAIP1/DCP2/HNRNPA0/LARP1/NPM1/CNOT6/RBM24/MAPK14/SYNCRIP/CNOT4/CNOT7/LSM1/YTHDF3/RIDA/PABPC1/RC3H2/EXOSC2/TRAF2/LARP4B/NANOS1/CELF1/PATL1/POLR2G/DCPS/CNOT2/PAN3/DIS3/APEX1/HNRNPC/AKT1/PARN/TNRC6A/FUS/METTL16/FXR2/ALKBH5/TAF15/MEIOC/IGF2BP1/AXIN…	78
557	BCLAF1(+)	GO:0046822	regulation of nucleocytoplasmic transport	109/18903	1.71675e-09	8.54994e-08	6.98793e-08	TARDBP/KHDRBS1/DMAP1/UHMK1/DHX9/PTPN14/DNAJC27/XPO1/IWS1/SUMO1/BARD1/SETD2/HYAL2/GSK3B/ECT2/NCBP2/NUP54/NSUN2/RIOK2/HDAC3/RBM22/NUP153/MAPK14/HSP90AB1/RAB23/MDN1/GLI3/LEP/UBR5/ANGPT1/ANP32B/NOLC1/BAG3/AAAS/CPSF6/PPP1R12A/PTPN11/RAN/XPO4/NUP58/UFM1/PSEN1/NRDE2/HSP90AA1/CTDSPL2/NEDD4/SMAD3/CDH1/YWHAE/SUPT6H/NF1/SIRT7/PIK3R2/TRIM28/MAVS	55
558	BCLAF1(+)	GO:0051983	regulation of chromosome segregation	132/18903	2.10786e-09	1.04158e-07	8.51291e-08	RCC2/ARID1A/PUM1/CDCA8/CENPF/HNRNPU/SMC6/GEN1/PUM2/NCAPH/BUB1/ANAPC1/SPC25/RAD18/DYNC1LI1/SMARCC1/PBRM1/SMC4/ANAPC4/CENPE/RIOK2/APC/CDC23/TTK/ARID1B/PHF10/ACTB/BCL7B/CDCA2/RAD21/SMC5/SMC2/CDK5RAP2/ANAPC2/WAPL/MKI67/INCENP/DPF2/NUMA1/ATM/SMARCD1/SMARCC2/ANAPC5/BCL7A/CHFR/RB1/CDC16/XRCC3/BRD7/CSNK2A2/CDT1/AURKB/ZNF207/SMARCE1/BECN1/CDC27/TEX14/SMARCD2/SMARCA4/CSNK2A1/UBE2C/SMARCB1/NCAPH2	63
559	BCLAF1(+)	GO:0140694	non-membrane-bounded organelle assembly	386/18903	2.229e-09	1.0929e-07	8.93238e-08	MRPL20/YTHDF2/CDCA8/PRKAA2/SASS6/GPSM2/CSDE1/POGZ/PRRC2C/RC3H1/ASPM/NEK7/CENPF/OBSCN/HNRNPU/PUM2/TIA1/ALMS1/CLASP1/NEB/FASTKD2/XRCC5/MTERF4/CLASP2/DHX30/CEP97/SPICE1/CEP63/STAG1/RNF4/CEP135/CENPC/G3BP2/CNOT6L/CDS1/CENPE/MYOZ2/NOCT/MAP9/CEP44/BRIX1/DHX29/CENPH/CEP120/HDAC3/G3BP1/MRPL22/NPM1/MAPK9/CNOT6/SENP6/MDN1/RPF2/EZR/MRM2/ANLN/MYOM2/CNOT7/CHMP7/PRKDC/YTHDF3/RRS1/MTERF3/SQLE/ASAP1/PLEC/KIFC2/H…	144
560	BCLAF1(+)	GO:1901983	regulation of protein acetylation	88/18903	2.36816e-09	1.1522e-07	9.41703e-08	NOC2L/ZMPSTE24/NFYC/PRKAA2/FAM161A/IWS1/SF3B1/SETD5/GSK3B/CTBP1/TADA2B/SMARCA5/TAF7/PWWP2A/DEK/NFYA/ZNF451/ATG5/HDAC2/AUTS2/BAZ1B/KMT2E/PAXIP1/PIWIL2/SET/ERCC6/DDX21/KMT2A/DIP2B/NFYB/NOS1/EID1/SIN3A/GLYR1/BRD7/CTCF/MYBBP1A/MYOCD/FLCN/TAOK1/TADA2A/KAT2A/KAT7/SMAD4/DIP2A/SMARCB1/DDX3X	47
561	BCLAF1(+)	GO:2000278	regulation of DNA biosynthetic process	121/18903	2.42995e-09	1.17324e-07	9.589e-08	EXOSC10/MEAF6/USP1/CCT3/NEK7/NVL/HNRNPU/CCT4/XRCC5/ATR/PARM1/HNRNPD/JADE1/NAF1/CCT5/DCP2/HSP90AB1/TCP1/MAP3K4/HNRNPA2B1/CCT6A/RFC2/DNAJC2/POT1/PINX1/PTK2B/GINS4/TERF1/TNKS2/NAT10/ATM/ING4/HNRNPA1/PTGES3/MAPKAPK5/RFC5/PARP4/TFDP1/HNRNPC/HSP90AA1/CHTF18/PARN/SH2B1/GINS3/CHTF8/TERF2/SMG6/ARRB2/AURKB/KAT7/POLG2/TEN1/MAP2K7/PRKD2/PNKP/CCT8/MAPK1/GNL3L/DKC1	59
562	BCLAF1(+)	GO:0006278	RNA-templated DNA biosynthetic process	75/18903	2.49214e-09	1.19415e-07	9.75987e-08	EXOSC10/CCT3/NEK7/HNRNPU/CCT4/XRCC5/ATR/RFC1/GAR1/NAF1/CCT5/DCP2/RAD50/HSP90AB1/TCP1/MAP3K4/CCT6A/POT1/PINX1/TERF1/TNKS2/NAT10/ATM/HNRNPA1/PTGES3/MAPKAPK5/HNRNPC/HSP90AA1/NOP10/TELO2/PARN/TERF2/RPA1/SMG6/AURKB/TEN1/MAP2K7/PNKP/CCT8/MAPK1/GNL3L/DKC1	42
563	BCLAF1(+)	GO:0032786	positive regulation of DNA-templated transcription, elongation	60/18903	2.66733e-09	1.26849e-07	1.03674e-07	MED18/CDC73/CCNT2/NCBP2/MED28/MED10/ELL2/TCERG1/PWWP2A/DDX39B/MED23/SCAF8/CDK13/NCBP1/CDK9/MED27/MED22/ERCC6/MED19/MED17/MED4/SUPT16H/MED6/CCNK/LEO1/SUPT6H/MED1/CDK12/KAT7/SUPT4H1/MED16/BRD4/SUPT5H/MED25/HMGN1/CBX7	36
564	BCLAF1(+)	GO:0070828	heterochromatin organization	91/18903	2.7795e-09	1.31197e-07	1.07228e-07	MTHFR/HP1BP3/SCMH1/SETDB1/RIF1/HAT1/ZDBF2/ZNF445/PIK3CA/CTBP1/SETD7/SMARCA5/FAM172A/UBR2/HDAC2/CBX3/EZH2/LOXL2/POLE3/CTR9/SPTY2D1/ATF7IP/PPHLN1/KMT2D/CDK2/BAZ2A/MPHOSPH8/HMGB1/RB1/SETDB2/NDN/BAHD1/SIN3A/AXIN1/ATF7IP2/CTCF/EZH1/PPM1D/MBD2/MBD3/DOT1L/DNMT1/ZNF304/TRIM28/L3MBTL1/MORC2/PHF8/MECP2	48
565	BCLAF1(+)	GO:0000075	cell cycle checkpoint signaling	186/18903	2.89137e-09	1.35466e-07	1.10717e-07	SYF2/RPA2/CDCA8/ORC1/INTS3/INTS7/DTL/CENPF/SDE2/GEN1/MSH2/ETAA1/BUB1/SPC25/ATF2/BARD1/XPC/DYNC1LI1/TOPBP1/CEP63/ATR/CLOCK/NSUN2/RAD1/APC/RAD50/UIMC1/TRIM39/PPP1R10/MDC1/DDX39B/MAPK14/CDC5L/TTK/CASP2/CCAR2/TTI2/PRKDC/NBN/INIP/CDK5RAP2/WAC/ERCC6/DNA2/PRPF19/INCENP/RAD9A/CCND1/ATM/USP28/CDK2/TIMELESS/MDM2/PTPN11/CHFR/BRCA2/RNASEH2B/CUL4A/XRCC3/EIF2AK4/ZFYVE19/TP53BP1/WDR76/BLM/TELO2/TAOK2/NAE1/VPS4A…	81
566	BCLAF1(+)	GO:0032210	regulation of telomere maintenance via telomerase	53/18903	3.20936e-09	1.49259e-07	1.2199e-07	EXOSC10/CCT3/NEK7/HNRNPU/CCT4/XRCC5/ATR/NAF1/CCT5/DCP2/TCP1/MAP3K4/CCT6A/POT1/PINX1/TERF1/TNKS2/NAT10/ATM/HNRNPA1/MAPKAPK5/HNRNPC/PARN/TERF2/SMG6/AURKB/TEN1/MAP2K7/PNKP/CCT8/MAPK1/GNL3L/DKC1	33
567	BCLAF1(+)	GO:0006476	protein deacetylation	122/18903	3.61311e-09	1.66809e-07	1.36335e-07	SKI/RBBP4/SFPQ/PRKAA2/MIER1/GATAD2B/ELK4/RCOR3/MTA3/PER2/TBL1XR1/YEATS2/CTBP1/REST/SMARCAD1/SMARCA5/ING2/NIPBL/HDAC3/SIRT5/HDAC2/CCAR2/FNTA/WDR5/MAPK8/SIRT3/BRMS1/RBM14/KDM5A/CHD4/LRRK2/BAZ2A/FRY/NEK3/BRMS1L/MBIP/RCOR1/NDN/SIN3A/MORF4L1/CHD3/SREBF1/TADA2A/KAT2A/SAP30BP/SIRT7/MBD2/MIER2/MBD3/AKAP8/SIN3B/GATAD2A/PRKD2/KAT14/DYRK1A/EP300/TBL1X/MSL3/MORF4L2	59
568	BCLAF1(+)	GO:1903320	regulation of protein modification by small protein conjugation or removal	252/18903	3.75003e-09	1.71877e-07	1.40476e-07	BCL10/GLMN/RWDD3/PIAS3/ARNT/IVNS1ABP/SPRTN/UBXN2A/PELI1/SPOPL/TANK/TRIP12/COPS7B/COPS8/PER2/COPS9/WDR48/GNL3/CBLB/WFS1/DCUN1D4/RCHY1/OTUD4/FBXW7/PDCD6/SKP2/RNF180/HDAC3/NDFIP1/TNIP1/NPM1/SQSTM1/MAPK9/TBC1D7/DAXX/HSP90AB1/GCLC/ATG5/FYN/SASH1/LIMK1/PAXIP1/PINX1/UBE2V2/RIPK2/TSPYL5/UBR5/ANGPT1/DERL1/PLAA/DNAJA1/VCP/UBQLN1/TGFBR1/ABL1/GTPBP4/BMI1/MASTL/TRIM44/TRAF6/RELA/BIRC2/DCUN1D5/COPS7A/LRRK2/SAR…	102
569	BCLAF1(+)	GO:0016241	regulation of macroautophagy	160/18903	3.93942e-09	1.79258e-07	1.46509e-07	MTOR/VPS13D/PRKAA2/SNX7/GNAI3/SEC22B/UBQLN4/RAB3GAP2/EXOC8/FEZ2/RAB3GAP1/SNX4/PIK3R4/PIK3CA/RUBCN/HTT/UCHL1/EXOC1/CASP3/SNX18/ATG12/VDAC1/LARP1/ATP6V0E1/EHMT2/MAP3K7/ATG5/TECPR1/EXOC4/ATP6V1B2/BNIP3L/ATP6V1H/RIPK2/NRBP2/C9orf72/UBQLN1/SPTLC1/SNX30/ATP6V1G1/WAC/MAPK8/VPS26A/BAG3/CAPN1/UVRAG/PAFAH1B2/TIGAR/LRRK2/ATP6V0A2/ULK1/RNF31/SCFD1/SNX6/ATG14/SPTLC2/AKT1/NEDD4/VPS13C/TSC2/ATP6V0C/SMG1/SMCR8/P…	72
570	BCLAF1(+)	GO:0045943	positive regulation of transcription by RNA polymerase I	33/18903	4.51274e-09	2.03879e-07	1.66632e-07	MTOR/HEATR1/WDR43/EIF2AK3/WDR75/SF3B1/NCL/SMARCA5/UTP15/DEK/BAZ1B/ERCC6/DDX21/DDX11/PWP1/RASL11A/MYBBP1A/DHX33/UBTF/NOL11/SMARCA4/SMARCB1/ATF4/PHF8	24
571	BCLAF1(+)	GO:2000036	regulation of stem cell population maintenance	71/18903	4.69428e-09	2.10577e-07	1.72106e-07	ARID1A/RBBP4/TAF5L/ARID4B/WDR43/KDM3A/SAP130/SMARCC1/TP63/REST/ING2/BRD9/SAP30L/ZNF322/HDAC2/PHF10/ACTB/BCL7B/LOXL2/DPF2/BRMS1/YAP1/SMARCD1/CNOT2/BCL7A/ZC3H13/BRMS1L/SAV1/ARID4A/SIN3A/HNF1B/SMARCE1/KAT2A/SS18/SMARCA4/CNOT3/NCOA3/BMP7/SMARCB1/OGT	40
572	BCLAF1(+)	GO:1904356	regulation of telomere maintenance via telomere lengthening	61/18903	5.00873e-09	2.231e-07	1.82341e-07	EXOSC10/CCT3/NEK7/PARP1/HNRNPU/CCT4/XRCC5/ATR/NAF1/CCT5/DCP2/TCP1/MAP3K4/HNRNPA2B1/CCT6A/POT1/PINX1/TERF1/TNKS2/NAT10/ATM/HNRNPA1/MAPKAPK5/HNRNPC/SLX4/PARN/TERF2/SMG6/AURKB/TEN1/MAP2K7/PNKP/CCT8/MAPK1/GNL3L/DKC1	36
573	BCLAF1(+)	GO:0009411	response to UV	149/18903	5.18225e-09	2.29215e-07	1.87339e-07	NOC2L/SDF4/UBE4B/USP1/DTL/SDE2/PARP1/SPRTN/MAP4K3/MSH2/MSH6/REV1/ERCC3/ZRANB3/RHBDD1/COPS9/XPC/CDC25A/HYAL2/ATR/UVSSA/PPID/CASP3/GTF2H2/NPM1/POLH/OPN5/MAP3K4/CCAR2/WRN/XPA/MAPK8/ERCC6/CASP7/USP47/CAT/DDB2/DDB1/RELA/CCND1/POLD3/USP28/BRCA2/CUL4A/YY1/AKT1/EIF2AK4/INO80/NEDD4/CREBBP/DCUN1D3/N4BP1/MC1R/AURKB/TP53I13/IMPACT/CIRBP/MAP2K7/ERCC1/BAX/POLD1/BRSK1/ACTR5/HMGN1/ATF4/EP300/TAF1/CUL4B	68
574	BCLAF1(+)	GO:1903829	positive regulation of protein localization	451/18903	5.33334e-09	2.3426e-07	1.91462e-07	DVL1/TARDBP/EPB41/DMAP1/PRKAA2/LEPROT/GPSM2/LAMTOR5/LRIG2/CCT3/PARP1/RHOU/GPR137B/CNST/ROCK2/SPTBN1/CCDC88A/CCT4/EIF2AK3/ACSL3/EDEM1/PPARG/ARIH2/HYAL2/GNL3/TOMM70/GSK3B/ATP2C1/NMD3/PRKCI/ECT2/TFRC/DLG1/EXOC1/CEP135/RUFY3/LARP7/FBXW7/PPID/ICE1/CCT5/GOLPH3/APC/CEP120/HDAC3/RBM22/NPM1/SQSTM1/GPLD1/PPARD/MAPK14/HSP90AB1/CD2AP/CENPQ/FYN/EZR/TCP1/GPER1/GLI3/GCK/CCT6A/GNAI1/SRI/CNPY4/MEPCE/LEP/TCAF1/PIN…	162
575	BCLAF1(+)	GO:0050821	protein stabilization	214/18903	7.76233e-09	3.38598e-07	2.76739e-07	DVL1/PER3/OTUD3/STX12/USP33/CCT3/PEX19/ATP1B1/MDM4/CCT4/AAK1/HSPD1/SUMO1/CREB1/EPHA4/VHL/USP19/RUVBL1/USP13/TNIP2/WFS1/NAA15/FBXW7/CCT5/ZBED3/PFDN1/NPM1/TRIM39/PIM1/HSP90AB1/TCP1/CCT6A/MTMR9/TTI2/BAG4/STK3/CDC37L1/GNAQ/DNLZ/SEC16A/GTPBP4/BAG3/TRIM44/CTNND1/SYVN1/IFT46/TBRG1/CREBL2/ATF7IP/RPAP3/PTGES3/NAA16/SUGT1/DNAAF2/SAV1/SEL1L/HSP90AA1/HYPK/SMAD3/TELO2/USP7/COG7/WDR81/PFN1/ZSWIM7/ZNF207/RPL23/…	89
576	BCLAF1(+)	GO:0031123	RNA 3'-end processing	113/18903	9.06572e-09	3.92744e-07	3.20993e-07	EXOSC10/TOE1/RPRD2/CDC73/INTS7/PNPT1/PAPOLG/WDR33/BARD1/TRNT1/TRMT10C/NCBP2/SLBP/FIP1L1/YTHDC1/GRSF1/LARP7/LSM11/LIN28B/SCAF8/INTS1/CPSF4/ERI1/INTS8/PABPC1/ZC3H3/CPSF1/NCBP1/CDK9/EXOSC2/CSTF2T/SUPV3L1/CPSF7/TUT1/CPSF6/INTS6/CPSF2/PAPOLA/LEO1/CPEB1/PARN/ERI2/USB1/EXOSC6/ELAC2/PAF1/SNRPA/RPRD1B/CSTF1/RPS21/APP/INTS6L/CT45A10/SAGE1/DKC1	55
577	BCLAF1(+)	GO:0031058	positive regulation of histone modification	102/18903	9.87306e-09	4.2481e-07	3.47201e-07	MTF2/CHTOP/KANSL3/RIF1/SF3B1/CTBP1/NELFA/TADA2B/SMARCA5/ING2/NIPBL/JARID2/DEK/PHF1/AUTS2/BAZ1B/KMT2E/PAXIP1/PIWIL2/PRDM12/WDR5/ERCC6/DDX21/CTR9/KMT2A/LRRK2/MCRS1/SART3/NOS1/SNW1/GLYR1/BRD7/MYBBP1A/SREBF1/TADA2A/KAT2A/KANSL1/KAT7/SAP30BP/SMAD4/DNMT1/BRD4/AKAP8/PAF1/PRKD2/ZNF304/DNMT3B/SMARCB1/OGT/HCFC1/MECP2	51
578	BCLAF1(+)	GO:1903312	negative regulation of mRNA metabolic process	94/18903	1.11394e-08	4.7606e-07	3.89088e-07	TARDBP/SRSF10/SRSF4/THRAP3/CSDE1/DHX9/ANGEL2/HNRNPU/NBAS/SRSF7/BARD1/HNRNPD/NOCT/RBM46/PAIP1/HNRNPA0/LARP1/NPM1/HNRNPAB/RBM24/MAPK14/SYNCRIP/SRSF12/HNRNPA2B1/PABPC1/HNRNPK/TRAF2/LARP4B/SFSWAP/HNRNPC/RNPS1/FUS/METTL16/TAF15/MEIOC/IGF2BP1/AXIN2/PTBP1/CIRBP/RBM42/HNRNPL/U2AF2/E2F1/SRSF6/RBM38/DYRK1A/RBMX/FMR1	48
579	BCLAF1(+)	GO:0033157	regulation of intracellular protein transport	225/18903	1.19151e-08	5.0579e-07	4.13386e-07	TARDBP/DMAP1/LEPROT/UHMK1/PTPN14/RHOU/DNAJC27/XPO1/GCC2/SUMO1/BARD1/EDEM1/ARIH2/HYAL2/GSK3B/ECT2/PARL/RUFY3/NUP54/FBXW7/ICE1/HDAC3/RBM22/MAPK14/HSP90AB1/RAB23/FYN/GLI3/LEP/TCAF1/INSIG1/PCM1/BNIP3L/BAG4/UBR5/ANGPT1/ANP32B/MAPK8/SAR1A/KIF20B/NOLC1/BAG3/HRAS/BRSK2/ATG13/B3GAT3/VPS11/SORL1/C2CD5/LRRK2/OS9/PTPN11/RAN/XPO4/NUP58/UFM1/UBAC2/RNF31/AKAP5/PSEN1/HSP90AA1/CTDSPL2/SMAD3/CEMIP/CSNK2A2/CDH1/YWH…	92
580	BCLAF1(+)	GO:0018107	peptidyl-threonine phosphorylation	111/18903	1.26011e-08	5.31348e-07	4.34275e-07	MTOR/CDC42BPA/ROCK2/CAD/ATF2/CLK1/CAB39/OXSR1/GSK3B/EIF4G1/DGKQ/UBE2K/CSNK2B/TTBK1/TTK/LMTK2/HIPK2/PRKAG2/PRKDC/RIPK2/TGFBR1/PARD3/MAPK8/STOX1/TRIM6/HIPK3/MARK2/GRK2/WNK1/LRRK2/ACVR1B/MAP3K12/DYRK2/ULK1/CALM1/CDC42BPB/AKT1/CEMIP/AXIN1/PDPK1/SBK1/CSNK2A2/CDK10/PRKCA/ROCK1/GSK3A/PRKD2/CSNK2A1/BMP7/APP/DYRK1A/MAPK1/WNK3/TAF1	54
581	BCLAF1(+)	GO:0051098	regulation of binding	372/18903	1.38797e-08	5.81386e-07	4.75171e-07	DVL1/SKI/PEX14/RAP1GAP/CDC42/ZNF593/EPB41/ZMPSTE24/PTPRF/RNF220/USP33/LAMTOR5/SNAPIN/PEX19/DHX9/NUCKS1/NVL/PARP1/EPB41L5/ITGA4/SUMO1/MAP2/EPHA4/HJURP/PER2/PPARG/PLCL2/CBLB/GSK3B/NPHP3/NMD3/EIF4G1/HES1/ADD1/CRMP1/PPP3CA/FBXW7/RAPGEF2/PPP2CA/CSNK1A1/DTNBP1/CSNK2B/TTBK1/HSP90AB1/HDAC2/LFNG/ACTB/SRI/MEPCE/HIPK2/PINX1/PPP2CB/RIPK2/STK3/CTHRC1/ANGPT1/DERL1/C9orf72/NCBP1/TGFBR1/ZNF462/ZNF618/CDK9/ABL1/E…	137
582	BCLAF1(+)	GO:0090501	RNA phosphodiester bond hydrolysis	158/18903	1.42372e-08	5.92436e-07	4.84203e-07	NOL9/EXOSC10/PPP1R8/AGO4/AGO3/TOE1/ANGEL2/TSNAX/EXO1/RNASEH1/PNPT1/TSEN2/EXOG/RPP14/NCBP2/NOP14/FIP1L1/CNOT6L/NOCT/DROSHA/NUDT12/DCP2/CNOT6/RPP21/CPSF4/SND1/ERI1/CNOT7/PIWIL2/RRS1/RIDA/POP1/UTP23/CPSF1/NCBP1/EXOSC2/BMS1/CSTF2T/CPSF7/TUT1/REXO2/DCPS/ENDOU/CPSF6/CNOT2/UTP20/POP5/PAN3/DIS3/APEX1/KHNYN/CPSF2/DICER1/PARN/ERI2/N4BP1/USB1/NOB1/SMG6/TSR1/RNASEK/ELAC2/PLD6/ERN1/ENDOV/KRI1/TSEN34/XRN2/RPS2…	70
583	BCLAF1(+)	GO:0007051	spindle organization	195/18903	1.63367e-08	6.75358e-07	5.51975e-07	NUDC/CDCA8/SASS6/GPSM2/ASPM/NEK7/TBCE/HNRNPU/SPAST/DCTN1/CLASP1/SPC25/CLASP2/MAP4/CEP97/SPICE1/CEP63/STAG1/DLG1/RNF4/CENPE/MAP9/CENPH/CEP120/HDAC3/SENP6/TTK/EZR/GNAI1/CHMP7/TACC1/RMDN1/KIFC2/HAUS6/VCP/LZTS2/SMC3/BCCIP/TUBGCP2/INCENP/NUMA1/UVRAG/CEP126/AAAS/RAN/MZT1/TUBGCP3/HAUS4/EML1/DYNC1H1/TUBGCP5/GOLGA8A/GOLGA8B/INO80/TUBGCP4/KIF23/CHD3/AURKB/NCOR1/ZNF207/KPNB1/CLTC/CHMP6/CEP192/MAPRE2/VPS4B/H…	82
584	BCLAF1(+)	GO:1900180	regulation of protein localization to nucleus	135/18903	1.80084e-08	7.39632e-07	6.04507e-07	TARDBP/DMAP1/LAMTOR5/CCT3/NVL/PARP1/CCT4/POLR1A/EIF2AK3/SUMO1/HYAL2/GSK3B/NMD3/ECT2/TFRC/NUP54/LARP7/CCT5/CTNNA1/HDAC3/RBM22/NPM1/MAPK14/BYSL/HSP90AB1/CD2AP/RAB23/FYN/LATS1/TCP1/GLI3/CCT6A/MEPCE/LEP/PINX1/UBR5/ANGPT1/NOLC1/TRIM8/BAG3/YAP1/MCRS1/RAN/NUP58/UFM1/PSEN1/HSP90AA1/AKT1/SMAD3/SIN3A/GLIS2/CDH1/FLCN/NF1/KAT7/PIK3R2/TRIM28/MAVS/CCT8/SUMO3/LIMK2/DKC1	62
585	BCLAF1(+)	GO:1900182	positive regulation of protein localization to nucleus	87/18903	1.90656e-08	7.77999e-07	6.35865e-07	TARDBP/DMAP1/LAMTOR5/CCT3/PARP1/CCT4/EIF2AK3/HYAL2/NMD3/ECT2/TFRC/LARP7/CCT5/HDAC3/RBM22/NPM1/MAPK14/HSP90AB1/CD2AP/FYN/TCP1/GLI3/CCT6A/MEPCE/LEP/PINX1/UBR5/TRIM8/BAG3/YAP1/MCRS1/RAN/PSEN1/HSP90AA1/AKT1/SMAD3/GLIS2/CDH1/KAT7/PIK3R2/TRIM28/MAVS/CCT8/LIMK2/DKC1	45
586	BCLAF1(+)	GO:0010948	negative regulation of cell cycle process	318/18903	2.24552e-08	9.10444e-07	7.44113e-07	SYF2/RPA2/CDCA8/ORC1/INTS3/CDC73/INTS7/DTL/CENPF/SDE2/GEN1/MSH2/ETAA1/BUB1/SPC25/ATF2/BARD1/XPC/DYNC1LI1/NME6/TPRA1/TOPBP1/CEP63/ATR/DLG1/CLOCK/PKD2/JADE1/SMARCA5/NSUN2/RAD1/APC/RAD50/NPM1/UIMC1/TRIM39/PPP1R10/MDC1/DDX39B/MAPK14/CDC5L/TTK/GPER1/BAZ1B/ZNF655/CASP2/EZH2/PINX1/CCAR2/TTI2/PRKDC/TERF1/NBN/TMEM67/FBXO43/RAD21/DMRT1/INIP/CDK5RAP2/DAB2IP/WAC/ERCC6/DNA2/WAPL/USP47/E2F8/PRPF19/INCENP/RBM14…	120
587	BCLAF1(+)	GO:0045814	negative regulation of gene expression, epigenetic	93/18903	2.40826e-08	9.70205e-07	7.92956e-07	SCMH1/SETDB1/SMYD5/RIF1/HAT1/ZDBF2/ZNF445/PIK3CA/CTBP1/SMARCA5/FAM172A/TRIM27/UBR2/CBX3/EZH2/POLE3/BMI1/EPC1/CTR9/SPTY2D1/ATF7IP/PPHLN1/KMT2D/CDK2/BAZ2A/MPHOSPH8/HMGB1/RB1/SETDB2/NDN/BAHD1/SIN3A/AXIN1/ATF7IP2/CTCF/EZH1/PPM1D/MBD2/MBD3/DOT1L/DNMT1/ZNF304/TRIM28/L3MBTL1/MORC2/PHF8/MECP2	47
588	BCLAF1(+)	GO:0050779	RNA destabilization	107/18903	2.43504e-08	9.74786e-07	7.96701e-07	PLEKHN1/TARDBP/YTHDF2/PUM1/CSDE1/RC3H1/DHX9/HNRNPU/ROCK2/PNPT1/CNOT11/CNOT9/CNOT10/TRIM71/DCP1A/CNOT6L/HNRNPD/NOCT/PAIP1/DCP2/CNOT6/RBM24/SYNCRIP/LIN28B/CNOT4/CNOT7/LSM1/YTHDF3/RIDA/PABPC1/RC3H2/EXOSC2/NANOS1/CELF1/PATL1/POLR2G/DCPS/CNOT2/PAN3/DIS3/PARN/TNRC6A/ZC3H18/METTL16/IGF2BP1/TNRC6C/ROCK1/KHSRP/UPF1/SAMD4B/CNOT3/TNRC6B	52
589	BCLAF1(+)	GO:0000086	G2/M transition of mitotic cell cycle	142/18903	2.62164e-08	1.04289e-06	8.52359e-07	RCC2/SYF2/KHDRBS1/ORC1/CDC7/ENSA/INTS3/KIF14/DTL/CENPF/MTA3/BARD1/CDC25A/TOPBP1/CCNA2/FBXL7/SKP2/FBXL17/RAD50/UIMC1/TRIM39/LATS1/CDK14/PINX1/NBN/RRM2B/RAD21/TAF2/FBXL6/MELK/INIP/MASTL/STOX1/FBXL15/BRSK2/USP47/CCND1/PPME1/ATM/FOXM1/CDK2/CHFR/RNASEH2B/FBXL3/CALM1/ZFYVE19/ARPP19/SIN3A/BLM/TAOK2/NAE1/VPS4A/AURKB/TAOK1/ZNF830/DBF4B/PPM1D/RBBP8/VPS4B/BRD4/BRSK1/CDC25B/APP/MECP2	64
590	BCLAF1(+)	GO:0018105	peptidyl-serine phosphorylation	313/18903	3.12024e-08	1.23347e-06	1.00812e-06	MTOR/RPS6KA1/MAST2/MKNK1/DOCK7/GADD45A/PKN2/CDC7/UHMK1/NEK7/AKT3/ROCK2/EIF2AK3/TLK1/CLK1/PIKFYVE/CNOT9/CAB39/RAF1/GSK3B/NCK1/ATR/PRKCI/PIK3CA/EIF4G1/TFRC/PAK2/DGKQ/FNIP2/RICTOR/CSNK1G3/FNIP1/CSNK1A1/MAPK9/RIPK1/MAPK14/STK38/TTBK1/HSP90AB1/TTK/LATS1/AKAP9/LMTK2/HIPK2/BRAF/BAG4/IKBKB/PRKDC/SGK3/RIPK2/ANGPT1/TGFBR1/CAMK1D/MASTL/MAPK8/STOX1/CHUK/INPP5F/BRSK2/TRIM6/HIPK3/SMTNL1/MARK2/GRK2/ATM/WNK1/CRE…	118
591	BCLAF1(+)	GO:0010569	regulation of double-strand break repair via homologous recombination	72/18903	3.20421e-08	1.2588e-06	1.02883e-06	RPA2/MEAF6/DMAP1/POGZ/UBQLN4/PARP1/ACTR2/EPC2/RIF1/WDR48/SETD2/PPP4R2/POLQ/RUVBL1/HELQ/ACTB/FIGNL1/TRRAP/ING3/SPIDR/EPC1/ERCC6/MMS19/RAD51AP1/TIMELESS/HELB/PARPBP/EP400/TP53BP1/MORF4L1/PPP4C/FUS/MBTD1/RECQL5/RBBP8/PIAS4/FANCB/KLHL15/MORF4L2	39
592	BCLAF1(+)	GO:1902115	regulation of organelle assembly	207/18903	3.35312e-08	1.30917e-06	1.06999e-06	PRKAA2/ODF2L/SNX7/SASS6/GPSM2/SEC22B/RAB3GAP2/SDCCAG8/HNRNPU/SDC1/FEZ2/CCDC88A/ALMS1/RAB3GAP1/PIKFYVE/RAB5A/MAP4/CEP97/SPICE1/GSK3B/SNX4/RNF4/HTT/TBC1D14/CEP135/G3BP2/CNOT6L/INTU/SNX18/CEP120/G3BP1/NPM1/MAPK9/CNOT6/TBC1D7/EHMT2/SENP6/ATG5/EZR/CHMP7/SDCBP/ASAP1/C9orf72/KIF24/SNX30/CDK5RAP2/GDI2/STAM/TBC1D12/TSG101/RAB1B/RBM14/NUMA1/YAP1/RDX/VPS11/LRRK2/MDM1/CNOT2/TCHP/MPHOSPH9/ULK1/IFT88/PAN3/SCFD…	85
593	BCLAF1(+)	GO:0031507	heterochromatin formation	83/18903	3.6874e-08	1.43085e-06	1.16944e-06	SCMH1/SETDB1/RIF1/HAT1/ZDBF2/ZNF445/PIK3CA/CTBP1/SMARCA5/FAM172A/UBR2/CBX3/EZH2/POLE3/CTR9/SPTY2D1/ATF7IP/PPHLN1/KMT2D/CDK2/BAZ2A/MPHOSPH8/HMGB1/RB1/SETDB2/NDN/BAHD1/SIN3A/AXIN1/ATF7IP2/CTCF/EZH1/PPM1D/MBD2/MBD3/DOT1L/DNMT1/ZNF304/TRIM28/L3MBTL1/MORC2/PHF8/MECP2	43
594	BCLAF1(+)	GO:0022411	cellular component disassembly	483/18903	3.73614e-08	1.44092e-06	1.17768e-06	DFFA/PEX14/MFN2/VPS13D/ARID1A/ZMPSTE24/PRKAA2/SNX7/SNAPIN/UBQLN4/LAMC1/CAMSAP2/EXOC8/TRIM58/SPAST/STON1/SPTBN1/MTIF2/DCTN1/MAP4K4/CLASP1/ACVR1C/EPHA4/ATG4B/IQSEC1/CLASP2/VILL/EXOG/SMARCC1/APEH/ATXN7/GSK3B/PIK3R4/PIK3CA/PARL/RUBCN/GAK/ADD1/HTT/CISD2/ABCE1/LRBA/FBXW7/GFM2/APC/ATG12/VDAC1/ETF1/SQSTM1/FBXL4/ASCC3/ATG5/MICAL1/VTA1/SCAF8/GPER1/TECPR1/CAPZA2/MTPN/CHMP7/BNIP3L/RB1CC1/ASPH/SH3GL2/PLIN2/KI…	168
595	BCLAF1(+)	GO:1902459	positive regulation of stem cell population maintenance	47/18903	3.87759e-08	1.48641e-06	1.21485e-06	ARID1A/RBBP4/ARID4B/SAP130/SMARCC1/TP63/REST/ING2/BRD9/SAP30L/ZNF322/HDAC2/PHF10/ACTB/BCL7B/DPF2/BRMS1/YAP1/SMARCD1/BCL7A/BRMS1L/ARID4A/SIN3A/SMARCE1/SS18/SMARCA4/NCOA3/SMARCB1/OGT	29
596	BCLAF1(+)	GO:0090329	regulation of DNA-templated DNA replication	57/18903	4.19704e-08	1.59917e-06	1.30702e-06	ZMPSTE24/CDC7/ZRANB3/MCM6/MCM2/WRNIP1/MCM3/RFC2/MCM7/GINS4/MCM4/NBN/STOML2/CIZ1/E2F8/CDK2/TIMELESS/RFC5/BRCA2/INO80/BLM/CHTF18/GINS3/CHTF8/CDT1/ZNF830/DBF4B/KAT7/POLG2/METTL4/WIZ/MCM5/ATRX	33
597	BCLAF1(+)	GO:0042274	ribosomal small subunit biogenesis	78/18903	4.46082e-08	1.6895e-06	1.38085e-06	WDR3/HEATR1/WDR43/MPHOSPH10/IMP4/XRCC5/NOP14/UTP3/RIOK2/SRFBP1/NPM1/RIOK1/WDR46/BYSL/LTV1/NOM1/PRKDC/RRS1/DCAF13/UTP23/SURF6/BMS1/NAT10/EMG1/HELB/UTP20/DHX37/IMP3/RPS17/TSR3/UTP4/NOB1/TSR1/ERAL1/UTP6/NOL11/RPS28/KRI1/RPS21/RRP7A/TSR2	41
598	BCLAF1(+)	GO:0061157	mRNA destabilization	103/18903	4.7068e-08	1.77205e-06	1.44831e-06	PLEKHN1/TARDBP/YTHDF2/PUM1/CSDE1/RC3H1/DHX9/HNRNPU/ROCK2/PNPT1/CNOT11/CNOT9/CNOT10/TRIM71/DCP1A/CNOT6L/HNRNPD/NOCT/PAIP1/DCP2/CNOT6/RBM24/SYNCRIP/CNOT4/CNOT7/LSM1/YTHDF3/RIDA/PABPC1/RC3H2/EXOSC2/NANOS1/CELF1/PATL1/POLR2G/DCPS/CNOT2/PAN3/DIS3/PARN/TNRC6A/METTL16/IGF2BP1/TNRC6C/ROCK1/KHSRP/UPF1/SAMD4B/CNOT3/TNRC6B	50
599	BCLAF1(+)	GO:0031570	DNA integrity checkpoint signaling	129/18903	4.74481e-08	1.77579e-06	1.45137e-06	SYF2/RPA2/ORC1/INTS7/DTL/SDE2/MSH2/ETAA1/ATF2/BARD1/XPC/TOPBP1/CEP63/ATR/CLOCK/RAD1/UIMC1/TRIM39/PPP1R10/MDC1/DDX39B/MAPK14/CDC5L/CASP2/CCAR2/TTI2/PRKDC/NBN/WAC/ERCC6/DNA2/PRPF19/RAD9A/CCND1/ATM/USP28/CDK2/TIMELESS/MDM2/PTPN11/BRCA2/RNASEH2B/CUL4A/EIF2AK4/TP53BP1/WDR76/BLM/TELO2/TAOK2/NAE1/RFWD3/CDT1/TAOK1/ZNF830/DOT1L/BRSK1/E2F1/TTI1/GTSE1	59
600	BCLAF1(+)	GO:0031330	negative regulation of cellular catabolic process	247/18903	5.31008e-08	1.97566e-06	1.61472e-06	DFFA/TARDBP/MTOR/THRAP3/LRIG2/CSDE1/SEC22B/UBQLN4/DHX9/ANGEL2/HNRNPU/NBAS/FEZ2/LRPPRC/SMARCC1/RYBP/PIK3CA/EIF4G1/RUBCN/TBC1D14/HNRNPD/NOCT/RBM46/NAF1/NSUN2/PAIP1/PHAX/HNRNPA0/LARP1/HNRNPAB/RBM24/GPLD1/TRIM39/EHMT2/MAPK14/HSP90AB1/SYNCRIP/TAB2/LEP/HIPK2/MTMR9/CCAR2/SDCBP/PABPC1/NRBP2/PTPN3/TRAF2/LARP4B/WAC/EIF4G2/MTMR2/SORL1/TIGAR/LRRK2/HNRNPC/SCFD1/STYX/PSEN1/NRDE2/AKT1/MAP1A/HERC1/TSC2/USP7/PARN…	97
601	BCLAF1(+)	GO:0090068	positive regulation of cell cycle process	260/18903	5.41573e-08	2.00319e-06	1.63722e-06	RCC2/CDC42/SFPQ/CDCA8/PKN2/CDC7/SASS6/GPSM2/CDC73/KIF14/DTL/HNRNPU/ADAM17/ROCK2/GEN1/SPAST/MTA3/NCAPH/PKP4/UBE2E2/DYNC1LI1/KLHL18/CDC25A/USP19/SMC4/ECT2/EIF4G1/ANKRD17/PLRG1/SLF1/CEP120/CDC23/LSM11/NPM1/PPP1R10/DDX39B/PHIP/MEPCE/KMT2E/EZH2/PIWIL2/UBXN2B/RRM2B/RAD21/ZNF16/DMRT1/SMC5/SMC2/STOX1/KIF20B/SLF2/E2F8/INCENP/CDCA5/LRP5/CCND1/NUMA1/RDX/RAD51AP1/DDX11/MDM2/ANAPC5/RB1/CUL4A/TFDP1/CDC16/APEX1…	101
602	BCLAF1(+)	GO:0000245	spliceosomal complex assembly	95/18903	5.63354e-08	2.07164e-06	1.69317e-06	SRSF10/SNIP1/PTBP2/SF3B4/DDX1/SNRPG/GCFC2/USP39/SNRNP200/SF3B1/YTHDC1/SMN2/SMN1/DDX46/DDX39B/SRPK1/SRSF12/LUC7L2/WEE2-AS1/PSIP1/NCBP1/SETX/CELF1/PRPF19/SF1/SF3B2/SCAF11/DDX23/SFSWAP/PRPF39/SRSF5/LUC7L/LUC7L3/SRSF1/SNRPD1/CELF5/SNRPD2/SNRPB2/CRNKL1/SRSF6/PRPF6/SF3A1/PHF5A/ZRSR2/RBMX2/HTATSF1/RBMX	47
603	BCLAF1(+)	GO:0006356	regulation of transcription by RNA polymerase I	43/18903	6.74606e-08	2.44163e-06	1.99557e-06	MTOR/ZMPSTE24/HEATR1/WDR43/EIF2AK3/WDR75/SF3B1/NCL/SMARCA5/UTP15/DEK/BAZ1B/ERCC6/DDX21/POLR2L/DDX11/PWP1/RASL11A/MYBBP1A/DHX33/UBTF/NOL11/SIRT7/SMARCA4/SMARCB1/ATF4/PHF8	27
604	BCLAF1(+)	GO:1902275	regulation of chromatin organization	43/18903	6.74606e-08	2.44163e-06	1.99557e-06	SETDB1/HNRNPU/TLK1/SETD5/ZNF445/PIK3CA/LSM11/ALKBH4/MLLT3/MKI67/CTR9/SSRP1/ATF7IP/PPHLN1/CDK2/MPHOSPH8/SETDB2/SIN3A/ATF7IP2/SETD1A/TLK2/METTL4/DNMT1/ZNF304/TRIM28/MORC2/PHF8	27
605	BCLAF1(+)	GO:0044839	cell cycle G2/M phase transition	157/18903	6.7555e-08	2.44163e-06	1.99557e-06	RCC2/SYF2/KHDRBS1/ORC1/CDC7/ENSA/INTS3/KIF14/DTL/CENPF/MTA3/BARD1/CDC25A/TOPBP1/CCNA2/FBXL7/SKP2/FBXL17/RAD50/NPM1/UIMC1/TRIM39/LATS1/CDK14/PAXIP1/PINX1/NBN/RRM2B/RAD21/TAF2/FBXL6/MELK/INIP/MASTL/STOX1/FBXL15/BRSK2/USP47/CCND1/PPME1/ATM/FOXM1/ING4/CDK2/CHFR/RNASEH2B/FBXL3/CALM1/ZFYVE19/ARPP19/SIN3A/BLM/TAOK2/NAE1/VPS4A/AURKB/TAOK1/ZNF830/DBF4B/PPM1D/RBBP8/VPS4B/BRD4/AKAP8/BRSK1/CDC25B/APP/MECP2	68
606	BCLAF1(+)	GO:0006305	DNA alkylation	79/18903	7.13457e-08	2.5495e-06	2.08373e-06	RLF/ZMPSTE24/DMAP1/PARP1/TET3/ZDBF2/MORC1/PIK3CA/SMARCA5/EHMT2/FKBP6/KMT2E/EZH2/PIWIL2/EHMT1/BMI1/TDRD1/MGMT/KMT2A/ATF7IP/BAZ2A/MPHOSPH8/TDRD9/CTCF/PRMT7/PLD6/PPM1D/METTL4/MBD2/MBD3/DNMT1/GATAD2A/TDRD12/GSK3A/TRIM28/DNMT3B/CTCFL/N6AMT1/MIS18A/ATRX/MECP2	41
607	BCLAF1(+)	GO:0006306	DNA methylation	79/18903	7.13457e-08	2.5495e-06	2.08373e-06	RLF/ZMPSTE24/DMAP1/PARP1/TET3/ZDBF2/MORC1/PIK3CA/SMARCA5/EHMT2/FKBP6/KMT2E/EZH2/PIWIL2/EHMT1/BMI1/TDRD1/MGMT/KMT2A/ATF7IP/BAZ2A/MPHOSPH8/TDRD9/CTCF/PRMT7/PLD6/PPM1D/METTL4/MBD2/MBD3/DNMT1/GATAD2A/TDRD12/GSK3A/TRIM28/DNMT3B/CTCFL/N6AMT1/MIS18A/ATRX/MECP2	41
608	BCLAF1(+)	GO:0061014	positive regulation of mRNA catabolic process	107/18903	7.36245e-08	2.61615e-06	2.1382e-06	PLEKHN1/TARDBP/YTHDF2/PUM1/CSDE1/RC3H1/DHX9/HNRNPU/ROCK2/PNPT1/CNOT11/CNOT9/CNOT10/TRIM71/DCP1A/CNOT6L/HNRNPD/NOCT/PAIP1/DCP2/CNOT6/RBM24/SYNCRIP/CNOT4/CNOT7/LSM1/YTHDF3/RIDA/PABPC1/RC3H2/EXOSC2/NANOS1/CELF1/PATL1/POLR2G/DCPS/CNOT2/PAN3/DIS3/TTC5/PARN/TNRC6A/METTL16/IGF2BP1/TNRC6C/ROCK1/KHSRP/UPF1/SAMD4B/CNOT3/TNRC6B	51
609	BCLAF1(+)	GO:0000045	autophagosome assembly	110/18903	7.72776e-08	2.73062e-06	2.23176e-06	MFN2/STX12/SNX7/SEC22B/RAB3GAP2/UBXN2A/FEZ2/RAB3GAP1/PIKFYVE/ATG16L1/ATG4B/RAB5A/SNX4/RAB7A/TBC1D14/LRBA/SNX18/ATG12/EHMT2/RAB23/ATG5/RB1CC1/UBXN2B/C9orf72/UBQLN1/SNX30/TBC1D12/BAG3/CTSD/TMEM41B/ATG13/RAB1B/LRRK2/ATG101/ATP2A2/ULK1/IFT88/SCFD1/ATG14/PSEN1/ATG2B/GABARAPL2/SMCR8/ULK2/PIP4K2B/BECN1/VMP1/WDR45B/TRAPPC8/PIK3C3/CHMP4B/MTMR3	52
610	BCLAF1(+)	GO:0010212	response to ionizing radiation	143/18903	9.49397e-08	3.33608e-06	2.7266e-06	ZMPSTE24/RAD54L/GADD45A/INTS3/NUCKS1/INTS7/PARP1/RHOB/MSH2/TANK/BARD1/XRCC5/TOPBP1/ATR/ECT2/CLOCK/CASP3/RAD1/NIPBL/XRCC4/UIMC1/MAPK14/RNF8/SOD2/BRAT1/FIGNL1/XRCC2/PAXIP1/WRN/SPIDR/PRKDC/RAD54B/TSPYL5/INIP/ALAD/NET1/DCLRE1C/ERCC6/MGMT/HRAS/RAD9A/CCND1/YAP1/ATM/USP28/CBL/TIGAR/RAD51AP1/MDM2/BRCA2/LIG4/INO80/TP53BP1/AEN/BLM/DCUN1D3/RFWD3/TLK2/GRB2/ERCC1/BAX/BCL2L1/XRCC6	63
611	BCLAF1(+)	GO:0016575	histone deacetylation	102/18903	9.68186e-08	3.3833e-06	2.7652e-06	SKI/RBBP4/SFPQ/MIER1/GATAD2B/ELK4/RCOR3/MTA3/PER2/TBL1XR1/YEATS2/CTBP1/REST/SMARCAD1/SMARCA5/ING2/NIPBL/HDAC3/HDAC2/WDR5/MAPK8/BRMS1/RBM14/KDM5A/CHD4/LRRK2/BAZ2A/BRMS1L/MBIP/RCOR1/SIN3A/MORF4L1/CHD3/SREBF1/TADA2A/KAT2A/SAP30BP/SIRT7/MBD2/MIER2/MBD3/AKAP8/SIN3B/GATAD2A/PRKD2/KAT14/TBL1X/MSL3/MORF4L2	49
612	BCLAF1(+)	GO:1905818	regulation of chromosome separation	111/18903	1.11729e-07	3.8829e-06	3.17353e-06	ARID1A/CDCA8/CENPF/GEN1/NCAPH/BUB1/ANAPC1/SPC25/DYNC1LI1/SMARCC1/PBRM1/SMC4/ANAPC4/CENPE/RIOK2/APC/CDC23/TTK/ARID1B/PHF10/ACTB/BCL7B/RAD21/SMC2/CDK5RAP2/ANAPC2/INCENP/DPF2/NUMA1/ATM/SMARCD1/SMARCC2/ANAPC5/BCL7A/CHFR/RB1/CDC16/XRCC3/BRD7/CSNK2A2/CDT1/AURKB/ZNF207/SMARCE1/CDC27/TEX14/SMARCD2/SMARCA4/CSNK2A1/UBE2C/SMARCB1/NCAPH2	52
613	BCLAF1(+)	GO:0016032	viral process	421/18903	1.14143e-07	3.94511e-06	3.22437e-06	TARDBP/KPNA6/PPIE/EPS15/NFIA/PKN2/LAMTOR5/CSDE1/SETDB1/ADAR/XPR1/DHX9/NUCKS1/PCBP1/MGAT4A/CCNT2/ITGAV/STAT1/PIKFYVE/ATG16L1/ARL8B/UBP1/ZNF502/DAG1/HYAL2/SPCS1/GSK3B/ITGB5/RAB7A/ZNF639/TFRC/CTBP1/REST/SCARB2/LARP7/PPID/PAIP1/CHD1/YTHDC2/ATG12/CSNK1A1/TNIP1/LARP1/CANX/MGAT1/NUP153/DEK/TRIM27/TRIM26/SRPK1/HSP90AB1/ATG5/VTA1/IGF2R/EIF3B/DDX56/FKBP6/CNOT7/CHMP7/WWP1/PABPC1/SLC52A2/VCP/TRIM14/CDK9/MAN1…	148
614	BCLAF1(+)	GO:1905168	positive regulation of double-strand break repair via homologous recombination	39/18903	1.1481e-07	3.94659e-06	3.22558e-06	MEAF6/DMAP1/POGZ/PARP1/ACTR2/EPC2/WDR48/RUVBL1/HELQ/ACTB/TRRAP/ING3/EPC1/ERCC6/MMS19/RAD51AP1/TIMELESS/EP400/MORF4L1/FUS/MBTD1/RBBP8/PIAS4/FANCB/MORF4L2	25
615	BCLAF1(+)	GO:1905037	autophagosome organization	117/18903	1.19294e-07	4.07858e-06	3.33345e-06	MFN2/STX12/SNX7/SEC22B/RAB3GAP2/UBXN2A/FEZ2/RAB3GAP1/PIKFYVE/ATG16L1/ATG4B/RAB5A/SNX4/RAB7A/TBC1D14/LRBA/SNX18/ATG12/EHMT2/RAB23/ATG5/RB1CC1/UBXN2B/C9orf72/UBQLN1/SNX30/TBC1D12/BAG3/CTSD/TMEM41B/ATG13/RAB1B/LRRK2/ATG101/ATP2A2/ULK1/IFT88/SCFD1/ATG14/PSEN1/ATG2B/SPG11/ULK3/GABARAPL2/SMCR8/ULK2/PIP4K2B/BECN1/VMP1/WDR45B/TRAPPC8/PIK3C3/CHMP4B/MTMR3	54
616	BCLAF1(+)	GO:0018210	peptidyl-threonine modification	120/18903	1.22325e-07	4.1597e-06	3.39975e-06	MTOR/CDC42BPA/ROCK2/CAD/ATF2/CLK1/CAB39/OXSR1/GSK3B/EIF4G1/DGKQ/UBE2K/CSNK2B/TTBK1/TTK/LMTK2/HIPK2/PRKAG2/PRKDC/RIPK2/TGFBR1/PARD3/MAPK8/STOX1/TRIM6/HIPK3/MARK2/GRK2/WNK1/LRRK2/ACVR1B/MAP3K12/DYRK2/GALNT4/ULK1/CALM1/CDC42BPB/AKT1/CEMIP/AXIN1/PDPK1/SBK1/CSNK2A2/CDK10/PRKCA/ROCK1/GSK3A/PRKD2/CSNK2A1/BMP7/APP/DYRK1A/MAPK1/WNK3/TAF1	55
617	BCLAF1(+)	GO:0031023	microtubule organizing center organization	150/18903	1.27473e-07	4.28866e-06	3.50516e-06	CCNL2/CEP85/PATJ/GADD45A/USP33/SASS6/PDE4DIP/SDCCAG8/ROCK2/GEN1/XPO1/CEP68/ALMS1/DCTN1/GCC2/CLASP1/SGO1/CLASP2/SPICE1/CEP63/CCNL1/CEP135/PKD2/MAP9/CEP44/CEP120/KIF3A/NPM1/FBXW11/XRCC2/PCM1/UBXN2B/TMEM67/MPDZ/CNTLN/HAUS6/CDK5RAP2/NAT10/RBM14/UVRAG/CHORDC1/CDK2/MDM1/PPP1R12A/BRCA2/HAUS4/XRCC3/BBS4/FES/CCNF/CCP110/CHD3/KAT2A/CEP131/CEP192/VPS4B/HAUS8/MARK4/NUP62/BRSK1/CHMP2A/CHMP4B/CEP250/PARD6B/RAN…	65
618	BCLAF1(+)	GO:0098876	vesicle-mediated transport to the plasma membrane	150/18903	1.27473e-07	4.28866e-06	3.50516e-06	VAMP3/CLSTN1/STX12/MACF1/EPS15/SNX7/SNX27/VAMP4/STX6/DENND1B/EXOC8/CNST/RAB10/SNX17/PREPL/SPTBN1/CCDC93/ACSL3/CMTM6/GOLGA4/SNX4/RAB7A/ATP2C1/ACAP2/CPLX1/EXOC1/ANKRD50/GOLPH3/EXOC2/KIF13A/GOPC/VPS50/LMTK2/EXOC4/SNX30/RAB14/SEC16A/VPS26A/EXOC6/ARL3/VTI1A/INPP5F/OSBPL5/STX3/SORL1/STXBP6/ARF6/EXOC5/AKAP5/CSK/GGA2/BBS2/NDRG4/RABEP1/VAMP2/NSF/SNF8/HGS/EPG5/RAB8A/ANKRD27/ARFGEF2/STX16/GRIPAP1/SNX12	65
619	BCLAF1(+)	GO:0051568	histone H3-K4 methylation	75/18903	1.38107e-07	4.62184e-06	3.77747e-06	RLF/NFYC/ASH1L/RBBP5/DPY30/TET3/KANSL3/WDR82/NELFA/EHMT2/NFYA/AUTS2/KMT2E/KMT2C/PAXIP1/ASH2L/WDR5/CTR9/KMT2A/KMT2D/MCRS1/NFYB/SETD1B/ARID4A/SNW1/PAGR1/SETD1A/KANSL1/SMAD4/DNMT1/KMT2B/DNMT3B/NCOA6/CTCFL/SETD4/BCOR/KDM6A/OGT/HCFC1	39
620	BCLAF1(+)	GO:0072698	protein localization to microtubule cytoskeleton	54/18903	1.40531e-07	4.67821e-06	3.82354e-06	DVL1/HNRNPU/CRIPT/GSK3B/CCDC14/APC/DIAPH1/TTK/SNX10/PCM1/HOOK3/UBXN2B/ABHD17B/ABL1/KIF20B/NUMA1/BICD1/CEP83/CHAMP1/MAP1A/BBS4/ABHD17C/CEP131/CEP192/MAPRE2/ABHD17A/MARK4/NUP62/MAPRE1/CEP250/FAM83D	31
621	BCLAF1(+)	GO:0043966	histone H3 acetylation	78/18903	1.56784e-07	5.19193e-06	4.24341e-06	MEAF6/TADA1/TAF5L/SUPT7L/BRPF1/ATXN7/YEATS2/TADA2B/JADE1/TAF7/PWWP2A/SUPT3H/ZNF451/MAP3K7/TRRAP/TAF6/PIWIL2/KAT6A/TAF2/POLE3/WDR5/KAT6B/LDB1/KMT2A/ING4/BRCA2/MBIP/SIN3A/TRIM16/USP22/TADA2A/KAT2A/ATXN7L3/KAT7/SMAD4/KAT14/MCM3AP/SMARCB1/EP300/BRD1	40
622	BCLAF1(+)	GO:0006352	DNA-templated transcription initiation	145/18903	1.76018e-07	5.79852e-06	4.73917e-06	MED18/TFB2M/TAF1B/ERCC3/MORC1/GTF2E1/MED28/SMARCA5/MED10/GTF2H2/BDP1/TAF7/PWWP2A/E2F3/TAF8/ZNF451/MED23/BCLAF1/CRCP/TAF6/PAXIP1/TAF2/POLR1E/CDK9/MED27/SETX/GTF3C4/GTF3C5/MED22/TAF3/ERCC6/MED19/POLR2G/RSF1/MED17/ATF7IP/BAZ2A/CAND1/HMGB1/GTF2F2/MED4/MED6/GTF2A1/BRF1/RRN3/GTF3C1/MAZ/TAF1C/HNF1B/MED1/UBTF/PPM1D/MED13/TAF4B/MED16/SMARCA4/ERCC1/MED25/NCOA6/SMARCB1/POLR3H/TAF1/TAF9B	63
623	BCLAF1(+)	GO:0018209	peptidyl-serine modification	332/18903	1.83642e-07	6.01831e-06	4.91882e-06	MTOR/RPS6KA1/MAST2/MKNK1/DOCK7/GADD45A/PKN2/CDC7/UHMK1/NEK7/AKT3/ROCK2/EIF2AK3/TLK1/CLK1/PIKFYVE/CNOT9/CAB39/RAF1/POGLUT1/GSK3B/NCK1/ATR/PRKCI/PIK3CA/EIF4G1/TFRC/PAK2/DGKQ/FNIP2/HPF1/RICTOR/CSNK1G3/FNIP1/CSNK1A1/MAPK9/RIPK1/MAPK14/STK38/TTBK1/HSP90AB1/TTK/LATS1/AKAP9/LMTK2/HIPK2/BRAF/BAG4/IKBKB/PRKDC/SGK3/RIPK2/ANGPT1/TGFBR1/CAMK1D/MASTL/MAPK8/STOX1/CHUK/INPP5F/BRSK2/TRIM6/HIPK3/SMTNL1/MARK2/GRK2…	121
624	BCLAF1(+)	GO:0030490	maturation of SSU-rRNA	55/18903	2.48252e-07	8.09378e-06	6.61511e-06	WDR3/HEATR1/WDR43/MPHOSPH10/IMP4/NOP14/UTP3/RIOK2/SRFBP1/RIOK1/WDR46/BYSL/RRS1/DCAF13/UTP23/BMS1/NAT10/HELB/UTP20/DHX37/IMP3/TSR3/UTP4/NOB1/TSR1/UTP6/NOL11/RPS28/KRI1/RPS21/TSR2	31
625	BCLAF1(+)	GO:0007032	endosome organization	96/18903	2.59932e-07	8.43112e-06	6.89083e-06	VAMP4/STX6/EXOC8/STAM2/ALS2/RAB7A/TMCC1/DNAJC13/PI4K2B/SCARB2/CLCN3/SQSTM1/VTA1/SNX10/CHMP7/HOOK3/ATP6V1H/LAPTM4B/STAM/ANXA8/PI4K2A/TSG101/VPS37C/VPS11/RAB5B/CORO1C/VPS36/USP8/VPS33B/ATP6V0C/VPS4A/IST1/RNASEK/ATP6V0A1/VPS25/SNF8/CHMP6/HGS/PIK3C3/VPS4B/PLEKHJ1/CHMP2A/CHMP4B/ARFGEF2/RAB22A/ATP6AP2	46
626	BCLAF1(+)	GO:2000573	positive regulation of DNA biosynthetic process	74/18903	3.04131e-07	9.81444e-06	8.02142e-06	USP1/CCT3/NEK7/NVL/CCT4/XRCC5/ATR/PARM1/NAF1/CCT5/HSP90AB1/TCP1/MAP3K4/CCT6A/RFC2/POT1/PTK2B/GINS4/TNKS2/ATM/HNRNPA1/PTGES3/MAPKAPK5/RFC5/HSP90AA1/CHTF18/PARN/GINS3/CHTF8/ARRB2/AURKB/POLG2/MAP2K7/PRKD2/PNKP/CCT8/MAPK1/DKC1	38
627	BCLAF1(+)	GO:0031124	mRNA 3'-end processing	58/18903	3.10308e-07	9.91263e-06	8.10167e-06	RPRD2/CDC73/PNPT1/PAPOLG/WDR33/BARD1/NCBP2/SLBP/FIP1L1/YTHDC1/GRSF1/LSM11/SCAF8/CPSF4/PABPC1/ZC3H3/CPSF1/NCBP1/CDK9/CSTF2T/CPSF7/TUT1/CPSF6/CPSF2/PAPOLA/LEO1/CPEB1/PAF1/SNRPA/RPRD1B/CSTF1/APP	32
628	BCLAF1(+)	GO:0044380	protein localization to cytoskeleton	58/18903	3.10308e-07	9.91263e-06	8.10167e-06	DVL1/HNRNPU/CRIPT/GSK3B/CCDC14/APC/DIAPH1/TTK/SNX10/PCM1/HOOK3/UBXN2B/ABHD17B/ABL1/KIF20B/NUMA1/BICD1/CEP83/CHAMP1/MAP1A/BBS4/ABHD17C/PPP1R9B/CEP131/CEP192/MAPRE2/ABHD17A/MARK4/NUP62/MAPRE1/CEP250/FAM83D	32
629	BCLAF1(+)	GO:0007098	centrosome cycle	135/18903	3.34915e-07	1.05917e-05	8.65666e-06	CCNL2/CEP85/GADD45A/USP33/SASS6/PDE4DIP/SDCCAG8/ROCK2/GEN1/XPO1/CEP68/ALMS1/DCTN1/SGO1/SPICE1/CEP63/CCNL1/CEP135/PKD2/MAP9/CEP44/CEP120/KIF3A/NPM1/XRCC2/PCM1/UBXN2B/TMEM67/CNTLN/HAUS6/CDK5RAP2/NAT10/RBM14/UVRAG/CHORDC1/CDK2/MDM1/PPP1R12A/BRCA2/HAUS4/XRCC3/BBS4/FES/CCNF/CCP110/CHD3/KAT2A/CEP131/CEP192/VPS4B/HAUS8/MARK4/NUP62/BRSK1/CHMP2A/CHMP4B/CEP250/PARD6B/RANBP1	59
630	BCLAF1(+)	GO:0051304	chromosome separation	135/18903	3.34915e-07	1.05917e-05	8.65666e-06	ARID1A/CDCA8/CENPF/GEN1/NCAPH/BUB1/ANAPC1/SPC25/DYNC1LI1/SMARCC1/PBRM1/SMC4/ANAPC4/SMARCAD1/CENPE/RIOK2/APC/CDC23/TTK/ARID1B/PHF10/ACTB/BCL7B/RAD21/RMI1/SMC2/CDK5RAP2/ANAPC2/INCENP/DPF2/NUMA1/ATM/SMARCD1/SMARCC2/ANAPC5/BCL7A/CHFR/RB1/CDC16/FANCM/XRCC3/SLX4/BRD7/CSNK2A2/CDT1/AURKB/TOP3A/ZNF207/SMARCE1/CDC27/TEX14/SMARCD2/RECQL5/SMARCA4/PPP2R1A/CSNK2A1/UBE2C/SMARCB1/NCAPH2	59
631	BCLAF1(+)	GO:0009314	response to radiation	452/18903	3.40242e-07	1.07066e-05	8.7506e-06	NOC2L/SDF4/PER3/UBE4B/ZMPSTE24/RAD54L/USP1/GADD45A/INTS3/NUCKS1/INTS7/DTL/SDE2/PARP1/SPRTN/RHOB/PPP1CB/MAP4K3/MSH2/MSH6/REV1/ERCC3/ZRANB3/TANC1/TANK/BARD1/XRCC5/RHBDD1/PER2/COPS9/OGG1/XPC/CDC25A/HYAL2/TOPBP1/ATR/ECT2/UVSSA/KIT/CLOCK/CDS1/SLC7A11/PPID/CASP3/RAD1/NIPBL/GTF2H2/XRCC4/FBXL17/NPM1/UIMC1/GRM6/MAPK14/RNF8/POLH/OPN5/SOD2/MAP3K4/BRAT1/FIGNL1/BRAF/XRCC2/PAXIP1/ANGPT2/CCAR2/WRN/DDHD2/SPIDR/P…	155
632	BCLAF1(+)	GO:0006457	protein folding	223/18903	3.54051e-07	1.1086e-05	9.06069e-06	DFFA/NUDC/PPIE/NFYC/ANP32E/CCT3/PEX19/ATF6/TBCE/PDIA6/CCT4/LMAN2L/RANBP2/UGGT1/PPIG/DNAJC10/HSPD1/NKTR/GAK/WFS1/GRPEL1/DNAJB14/PPID/CCT5/DNAJC21/HSPA4/HSPA9/PFDN1/GRPEL2/CANX/FKBP5/HSP90AB1/TCP1/CCT6A/FKBP6/DNAJC2/PDIA4/DNAJB6/BAG4/CDC37L1/DNAJA1/QSOX2/DNLZ/HSPA14/PPIF/BAG3/RIC3/STIP1/CHORDC1/HYOU1/TBCEL/HSPA8/FKBP4/PTGES3/HSP90B1/SACS/HSPH1/DNAJC3/ENTPD5/AHSA1/HSP90AA1/PDIA3/HYPK/TRAP1/DNAJA3/DN…	87
633	BCLAF1(+)	GO:0009451	RNA modification	176/18903	4.32193e-07	1.34661e-05	1.1006e-05	PUSL1/YRDC/TYW3/RBM15/ADAR/TRMT1L/TARBP1/TFB2M/TRMT61B/THUMPD2/THADA/SNRPG/METTL5/METTL8/ELP6/TRMT10C/QTRT2/TRMT44/GAR1/LARP7/NAF1/NSUN2/DIMT1/DTWD2/THG1L/HNRNPAB/CDKAL1/CMTR1/MRM2/TYW1/TYW1B/NSUN5/MEPCE/PUS7/CBLL1/METTL2B/ELP3/TGS1/TRMO/TRUB2/NSUN6/TRUB1/NAT10/TRMT112/PUS3/NOP2/EMG1/PUS7L/METTL1/PUS1/ZC3H13/OSGEP/NOP10/DTWD1/RPUSD1/TSR3/PARN/ADAD2/METTL16/ALKBH5/MRM1/METTL2A/FTSJ3/METTL4/RNMT/SN…	72
634	BCLAF1(+)	GO:0030705	cytoskeleton-dependent intracellular transport	208/18903	4.57044e-07	1.41706e-05	1.15817e-05	KIF1B/PEX14/CDC42/SFPQ/FNBP1L/SNAPIN/HNRNPU/TRIM58/WDR35/SPAST/LRPPRC/CCDC88A/TTC21B/MYO1B/TRAK2/MAP2/TRAF3IP1/ARL8B/COPG1/IFT122/IFT80/OPA1/HTT/WDR19/UCHL1/INTU/MYO10/AP3S1/KIF3A/PURA/FBXW11/BLOC1S5/DTNBP1/KIF13A/MYO6/LCA5/SUN1/WASL/COPG2/PCM1/NEFL/AP3M2/HOOK3/STAU2/AGTPBP1/BICD2/SSNA1/ARHGAP21/KIF5B/ARL3/BORCS7/CCDC186/BAG3/DYNC2H1/IFT46/HSPA8/BICD1/TUBA1B/TUBA1C/KIF5A/IFT88/SYNE2/CCDC88C/DYNC1…	82
635	BCLAF1(+)	GO:0000077	DNA damage checkpoint signaling	121/18903	4.61144e-07	1.4228e-05	1.16287e-05	SYF2/RPA2/INTS7/DTL/SDE2/MSH2/ETAA1/ATF2/BARD1/XPC/TOPBP1/CEP63/ATR/CLOCK/RAD1/UIMC1/TRIM39/PPP1R10/MDC1/DDX39B/MAPK14/CDC5L/CASP2/CCAR2/TTI2/PRKDC/NBN/WAC/ERCC6/PRPF19/RAD9A/CCND1/ATM/USP28/CDK2/MDM2/PTPN11/BRCA2/RNASEH2B/CUL4A/EIF2AK4/TP53BP1/WDR76/BLM/TELO2/TAOK2/RFWD3/TAOK1/ZNF830/DOT1L/BRSK1/E2F1/TTI1/GTSE1	54
636	BCLAF1(+)	GO:0042176	regulation of protein catabolic process	361/18903	4.74045e-07	1.4555e-05	1.18959e-05	DVL1/ZYG11B/GLMN/LRIG2/SEC22B/UBQLN4/MDM4/DTL/EGLN1/RNF144A/UBXN2A/SOCS5/FBXO11/XPO1/UBR3/NFE2L2/SUMO1/BARD1/SMARCC1/ARIH2/USP19/RYBP/CBLB/GSK3B/RAB7A/USP13/PSMD2/UBE2K/RCHY1/FBXW7/SH3RF1/RNF180/APC/NDFIP1/CSNK1A1/MAPK9/RNF144B/GPLD1/TRIM39/HSP90AB1/GCLC/FYN/SNX9/EZR/GNA12/ANKIB1/CCAR2/ADAM9/SDCBP/LAPTM4B/RNF19A/AZIN1/RIC1/VCP/UBQLN1/PTPN3/ALAD/DAB2IP/WAC/IDE/DDB1/RELA/RDX/VPS11/SORL1/USP5/LRRK2/…	128
637	BCLAF1(+)	GO:0032212	positive regulation of telomere maintenance via telomerase	34/18903	5.25914e-07	1.60696e-05	1.31338e-05	CCT3/NEK7/CCT4/XRCC5/ATR/NAF1/CCT5/TCP1/MAP3K4/CCT6A/POT1/TNKS2/ATM/HNRNPA1/MAPKAPK5/PARN/AURKB/MAP2K7/PNKP/CCT8/MAPK1/DKC1	22
638	BCLAF1(+)	GO:0032388	positive regulation of intracellular transport	199/18903	5.28548e-07	1.60724e-05	1.31361e-05	TARDBP/KHDRBS1/DMAP1/LEPROT/SNAPIN/DHX9/RHOU/PGAP1/MAP2/EDEM1/ARIH2/HYAL2/GSK3B/ECT2/NCBP2/RUFY3/FBXW7/ICE1/RIOK2/HDAC3/RBM22/MAPK14/HSP90AB1/FYN/EZR/GLI3/LEP/TCAF1/PCM1/UBR5/ANP32B/MAPK8/SAR1A/KIF20B/BAG3/HRAS/ATG13/B3GAT3/NUMA1/MTMR2/RDX/VPS11/SORL1/C2CD5/CPSF6/RAN/XPO4/RNF31/AKAP5/PSEN1/NRDE2/DYNC1H1/HSP90AA1/CTDSPL2/NEDD4/SMAD3/CEMIP/CSNK2A2/CDH1/YWHAE/MYO1C/VAMP2/NPEPPS/USP36/CEP131/OAZ1/UBL…	79
639	BCLAF1(+)	GO:0000380	alternative mRNA splicing, via spliceosome	81/18903	5.72114e-07	1.72315e-05	1.40835e-05	KHDRBS1/SFPQ/THRAP3/MAGOH/RBM15/DHX9/HNRNPU/TIA1/MBNL1/RSRC1/TRA2B/NCBP2/REST/YTHDC1/FAM172A/RBM24/SRSF12/CDK13/SMU1/NCBP1/RBM17/CELF1/HNRNPA1/SFSWAP/NOVA1/RBM25/RNPS1/FXR2/SRSF1/DDX5/SRSF2/PTBP1/CELF5/HNRNPM/HNRNPL/SRSF6/RBM38/DDX17/RBMX/FMR1	40
640	BCLAF1(+)	GO:0031060	regulation of histone methylation	81/18903	5.72114e-07	1.72315e-05	1.40835e-05	MTHFR/MTF2/CHTOP/KDM3A/KANSL3/IWS1/RIF1/NELFA/SETD7/SMARCA5/JARID2/EHMT2/PHF1/AUTS2/KMT2E/PAXIP1/PRDM12/WDR5/EHMT1/CTR9/KMT2A/MCRS1/SNW1/CTCF/SUPT6H/MLLT6/KANSL1/SMAD4/DNMT1/BRD4/PAF1/ZNF304/DNMT3B/CTCFL/SMARCB1/BCOR/OGT/ATRX/HCFC1/MECP2	40
641	BCLAF1(+)	GO:0006626	protein targeting to mitochondrion	104/18903	5.88804e-07	1.76502e-05	1.44256e-05	MFN2/LEPROT/TIMM17A/RHOU/MTX2/HSPD1/MTERF4/ARIH2/TOMM70/PARL/GRPEL1/FBXW7/HSPA4/GRPEL2/PMPCB/BNIP3L/BAG4/GDAP1/DNLZ/PMPCA/BAG3/TIMM10B/IMMP1L/ATG13/VPS11/LRRK2/MIPEP/RNF31/HSP90AA1/PAM16/CSNK2A2/TIMM22/SREBF1/NPEPPS/USP36/LMAN1/TIMM21/TIMM13/TIMM44/UBL5/PDCD5/GSK3A/TOMM40/ROMO1/HPS4/SAMM50/HUWE1/AIFM1	48
642	BCLAF1(+)	GO:1903322	positive regulation of protein modification by small protein conjugation or removal	137/18903	6.13266e-07	1.82967e-05	1.49541e-05	BCL10/RWDD3/PIAS3/ARNT/SPRTN/PELI1/TANK/GNL3/CBLB/WFS1/DCUN1D4/RCHY1/FBXW7/PDCD6/SKP2/RNF180/HDAC3/NDFIP1/TNIP1/NPM1/MAPK9/TBC1D7/PAXIP1/UBE2V2/RIPK2/TSPYL5/ANGPT1/DERL1/VCP/UBQLN1/BMI1/MASTL/TRAF6/BIRC2/DCUN1D5/LRRK2/SART3/CHFR/MYCBP2/DCUN1D2/FANCM/UBE3A/PIAS1/FANCI/AXIN1/STUB1/RPS2/DCUN1D3/RNF40/MALT1/PIAS4/UBA2/GSK3A/TRIB3/UBE2C/PTTG1IP/DDX3X/HUWE1/XIAP	59
643	BCLAF1(+)	GO:0010970	transport along microtubule	168/18903	6.25476e-07	1.85711e-05	1.51783e-05	KIF1B/PEX14/CDC42/SFPQ/SNAPIN/HNRNPU/TRIM58/WDR35/SPAST/LRPPRC/TTC21B/TRAK2/MAP2/TRAF3IP1/ARL8B/COPG1/IFT122/IFT80/OPA1/HTT/WDR19/UCHL1/INTU/AP3S1/KIF3A/PURA/FBXW11/BLOC1S5/DTNBP1/KIF13A/LCA5/SUN1/COPG2/PCM1/NEFL/AP3M2/STAU2/AGTPBP1/BICD2/SSNA1/ARHGAP21/KIF5B/ARL3/BORCS7/BAG3/DYNC2H1/IFT46/HSPA8/BICD1/KIF5A/IFT88/SYNE2/DYNC1H1/RASGRP1/MAP1A/SPG11/BLOC1S6/RHOT2/TERF2/SPG7/CEP131/AP3D1/BORCS8/STAU1…	69
644	BCLAF1(+)	GO:0009895	negative regulation of catabolic process	332/18903	6.28335e-07	1.85711e-05	1.51783e-05	DFFA/TARDBP/MTOR/THRAP3/LRIG2/CSDE1/SEC22B/UBQLN4/DHX9/MDM4/ANGEL2/HNRNPU/NBAS/FEZ2/LRPPRC/SLC25A12/SMARCC1/USP19/RYBP/PIK3CA/EIF4G1/RUBCN/TBC1D14/HNRNPD/NOCT/RBM46/NAF1/NSUN2/PAIP1/PHAX/HNRNPA0/LARP1/HNRNPAB/RBM24/GPLD1/TRIM39/EHMT2/MAPK14/HSP90AB1/SYNCRIP/FYN/TAB2/LEP/HIPK2/MTMR9/CCAR2/SDCBP/LAPTM4B/PABPC1/AZIN1/NRBP2/RIC1/PTPN3/ALAD/DAB2IP/TRAF2/LARP4B/WAC/EIF4G2/RELA/MTMR2/SORL1/TIGAR/LRRK2/M…	119
645	BCLAF1(+)	GO:0032968	positive regulation of transcription elongation by RNA polymerase II	49/18903	6.4281e-07	1.89106e-05	1.54558e-05	MED18/CDC73/NCBP2/MED28/MED10/ELL2/TCERG1/PWWP2A/MED23/CDK13/NCBP1/CDK9/MED27/MED22/MED19/MED17/MED4/SUPT16H/MED6/CCNK/LEO1/SUPT6H/MED1/CDK12/MED16/BRD4/MED25/CBX7	28
646	BCLAF1(+)	GO:0031668	cellular response to extracellular stimulus	262/18903	6.76914e-07	1.98217e-05	1.62004e-05	MTOR/RRAGC/SZT2/PRKAA2/USP33/PRKAB2/XPR1/NCOA1/EIF2AK3/INHBB/ATF2/NFE2L2/ITGA4/PIK3R4/EIF4G1/SRD5A1/RICTOR/CARTPT/JMY/FNIP1/EHMT2/PIM1/RRAGD/ATG5/FOXO3/MAP3K5/NUDT1/MIOS/VPS41/LEP/PRKAG2/WRN/GDAP1/KLF10/PLEC/SLC39A4/PLIN2/MAPK8/ERCC6/BRSK2/UCP2/SIK2/CBL/HSPA8/DCPS/ITFG2/LRRK2/SLC38A2/PRKAG1/SP1/HNRNPA1/ATP2B1/NUAK1/PRKAB1/GCN1/ULK1/FOXO1/NUDT15/TTC5/ATG14/SNW1/KIF26A/EIF2AK4/FES/IGF1R/TNRC6A/DCTP…	98
647	BCLAF1(+)	GO:0042770	signal transduction in response to DNA damage	181/18903	6.91776e-07	2.01635e-05	1.64798e-05	SYF2/RPA2/ZMPSTE24/GADD45A/MDM4/INTS7/DTL/SDE2/MSH2/ETAA1/ATF2/BARD1/XPC/TOPBP1/CEP63/ATR/CLOCK/RAD1/NPM1/UIMC1/TRIM39/PPP1R10/MDC1/DDX39B/MAPK14/CDC5L/MYO6/FOXO3/HIPK2/CASP2/PAXIP1/CCAR2/TTI2/PRKDC/NBN/ABL1/WAC/ERCC6/PRPF19/RAD9A/CCND1/ATM/USP28/FOXM1/ING4/CDK2/MDM2/PTPN11/KMT5A/BRCA2/RNASEH2B/CUL4A/EIF2AK4/TP53BP1/WDR76/BLM/TELO2/TAOK2/RFWD3/USP10/TAOK1/ZNF830/PPM1D/DDX5/GRB2/DOT1L/BRSK1/E2F1/T…	73
648	BCLAF1(+)	GO:0031396	regulation of protein ubiquitination	210/18903	7.26842e-07	2.10884e-05	1.72357e-05	BCL10/GLMN/IVNS1ABP/SPRTN/UBXN2A/PELI1/SPOPL/TRIP12/PER2/WDR48/CBLB/WFS1/DCUN1D4/RCHY1/FBXW7/PDCD6/SKP2/RNF180/HDAC3/NDFIP1/NPM1/SQSTM1/MAPK9/TBC1D7/DAXX/HSP90AB1/GCLC/ATG5/FYN/SASH1/LIMK1/PAXIP1/PINX1/UBE2V2/RIPK2/TSPYL5/UBR5/ANGPT1/DERL1/PLAA/DNAJA1/UBQLN1/TGFBR1/ABL1/GTPBP4/BMI1/MASTL/TRIM44/TRAF6/BIRC2/DCUN1D5/LRRK2/CHFR/MYCBP2/DCUN1D2/FANCM/PSEN1/HSP90AA1/AKT1/UBE3A/FANCI/AXIN1/STUB1/RPS2/DC…	82
649	BCLAF1(+)	GO:0042273	ribosomal large subunit biogenesis	76/18903	7.3094e-07	2.11105e-05	1.72538e-05	NOC2L/MRPL20/NOL9/C1orf109/ZNHIT6/RRP15/NVL/DDX18/NIFK/WDR12/FASTKD2/DHX30/SDAD1/MRPL1/BRIX1/NPM1/NOP16/PAK1IP1/RPL10A/RPL7L1/MDN1/RPF2/MRM2/MAK16/RRS1/SURF6/GTPBP4/WDR74/NOP2/RPLP0/TRAF7/RSL1D1/DDX28/FTSJ3/PPAN/URB1/PES1/RPL10	38
650	BCLAF1(+)	GO:0045786	negative regulation of cell cycle	405/18903	7.45845e-07	2.1443e-05	1.75256e-05	RUNX3/SYF2/RPA2/CDCA8/ORC1/INTS3/CDC73/INTS7/DTL/ANGEL2/CENPF/TP53BP2/SDE2/GEN1/RHOB/MSH2/ETAA1/BUB1/SPC25/ATF2/BARD1/XPC/DYNC1LI1/NME6/TPRA1/TOPBP1/CEP63/ATR/DLG1/CLOCK/PKD2/NUDT6/JADE1/SMARCA5/CASP3/NSUN2/RAD1/APC/YTHDC2/RAD50/NPM1/UIMC1/TRIM39/PPP1R10/MDC1/DDX39B/MAPK14/CDC5L/TTK/HECA/LATS1/GPER1/BAZ1B/ZNF655/TAF6/WEE2/CASP2/EZH2/PINX1/CCAR2/FZD3/TTI2/PRKDC/TERF1/NBN/TMEM67/FBXO43/RAD21/DMRT1/…	140
651	BCLAF1(+)	GO:0000288	nuclear-transcribed mRNA catabolic process, deadenylation-dependent decay	68/18903	8.22893e-07	2.35511e-05	1.92485e-05	CSDE1/RC3H1/DHX9/HNRNPU/CNOT11/CNOT9/CNOT10/DCP1A/CNOT6L/HNRNPD/NOCT/PAIP1/DCP2/CNOT6/SYNCRIP/CNOT4/CNOT7/LSM1/PABPC1/RC3H2/EXOSC2/NANOS1/PATL1/POLR2G/DCPS/CNOT2/PAN3/DIS3/PARN/TNRC6A/IGF2BP1/TNRC6C/SAMD4B/CNOT3/TNRC6B	35
652	BCLAF1(+)	GO:1904358	positive regulation of telomere maintenance via telomere lengthening	37/18903	8.28995e-07	2.36189e-05	1.93039e-05	CCT3/NEK7/CCT4/XRCC5/ATR/NAF1/CCT5/TCP1/MAP3K4/HNRNPA2B1/CCT6A/POT1/TNKS2/ATM/HNRNPA1/MAPKAPK5/PARN/AURKB/MAP2K7/PNKP/CCT8/MAPK1/DKC1	23
653	BCLAF1(+)	GO:0044728	DNA methylation or demethylation	105/18903	8.34124e-07	2.36585e-05	1.93362e-05	RLF/ZMPSTE24/DMAP1/PARP1/TET3/ZDBF2/MORC1/PIK3CA/SMARCA5/OTUD4/HNRNPAB/EHMT2/FKBP6/ALKBH4/KMT2E/EZH2/PIWIL2/EHMT1/BMI1/TDRD1/MGMT/KMT2A/ATF7IP/BAZ2A/TDG/ALKBH2/MPHOSPH8/APEX1/TDRD9/USP7/CTCF/PRMT7/PLD6/PPM1D/METTL4/MBD2/MBD3/DNMT1/GATAD2A/TDRD12/GSK3A/TRIM28/DNMT3B/CTCFL/N6AMT1/MIS18A/ATRX/MECP2	48
654	BCLAF1(+)	GO:0007041	lysosomal transport	129/18903	8.58783e-07	2.4064e-05	1.96677e-05	SORT1/SNX27/SNAPIN/RAB7B/LYST/RHOB/TGFBRAP1/GCC2/ALS2/ARL8B/RBSN/RAB7A/PIK3R4/GAK/SCARB2/ARSB/ZFYVE16/KIF13A/IGF2R/TMEM106B/VPS41/CHMP7/HOOK3/C9orf72/VCP/PSAP/TSG101/UEVLD/VPS11/SORL1/HSPA8/LRRK2/SCYL2/GNPTAB/VPS33A/ATG14/VIPAS39/NEDD4/MGRN1/VPS4A/AP1G1/ANKFY1/BECN1/GRN/RNF157/CHMP6/HGS/RAB12/PIK3C3/EPG5/VPS4B/AP3D1/CHMP2A/CHMP4B/HMGXB4/LAMP2	56
655	BCLAF1(+)	GO:0006446	regulation of translational initiation	82/18903	8.59837e-07	2.4064e-05	1.96677e-05	MTOR/EIF4G3/YTHDF2/KHDRBS1/CSDE1/UHMK1/PPP1R15B/DDX1/MTIF2/EIF2AK3/EIF1B/NCK1/EIF2B5/EIF4G1/EIF4A2/NCBP2/PAIP1/DHX29/LARP1/NPM1/EIF3B/EIF2AK1/YTHDF3/NCBP1/GLE1/EIF4EBP2/EIF4G2/POLR2G/PPP1CA/EIF4B/DNAJC3/EIF5/EIF2AK4/RPS6KB1/IMPACT/EIF3K/RPL13A/ATF4/DDX3X/FMR1	40
656	BCLAF1(+)	GO:2000736	regulation of stem cell differentiation	82/18903	8.59837e-07	2.4064e-05	1.96677e-05	YTHDF2/RBBP4/GATAD2B/HNRNPU/MTA3/SMYD5/KDM3A/NFE2L2/GSK3B/HES1/REST/NSUN2/HSPA9/RBM24/HDAC2/CDK13/PUS7/EZH2/PRKDC/ABL1/NELFB/TRIM6/LTBP3/YAP1/CHD4/PWP1/TBX3/N4BP2L2/SETD1A/CHD3/CDK12/STAT3/HOXB4/SOX9/MBD3/GATAD2A/TCF15/SLC4A11/JAG1/ITCH	40
657	BCLAF1(+)	GO:0072655	establishment of protein localization to mitochondrion	123/18903	8.71262e-07	2.42763e-05	1.98413e-05	MFN2/LEPROT/TIMM17A/RHOU/MTX2/HSPD1/MTERF4/ARIH2/TOMM70/PARL/GRPEL1/FBXW7/HSPA4/GRPEL2/RALA/PMPCB/BNIP3L/BAG4/GDAP1/DNAJA1/DNLZ/PMPCA/MAPK8/BAG3/TIMM10B/IMMP1L/ATG13/VPS11/LRRK2/DDIT3/MIPEP/RNF31/HSP90AA1/AKT1/PAM16/CSNK2A2/TIMM22/SREBF1/NPEPPS/USP36/LMAN1/TIMM21/TIMM13/TIMM44/UBL5/PDCD5/GSK3A/TOMM40/BAX/ROMO1/HPS4/SAMM50/HUWE1/AIFM1	54
658	BCLAF1(+)	GO:0051310	metaphase plate congression	71/18903	9.22571e-07	2.55932e-05	2.09176e-05	NUDC/CDCA8/KIF14/CENPF/HNRNPU/EML4/TTL/SPICE1/CENPC/CENPE/CDC23/CENPQ/PINX1/CHMP7/RRS1/RMDN1/INCENP/CDCA5/NUMA1/CHAMP1/DYNC1H1/KIF22/VPS4A/CDT1/AURKB/BECN1/MEIOC/KPNB1/CHMP6/SEH1L/VPS4B/NUP62/CHMP2A/MAPRE1/CHMP4B/FAM83D	36
659	BCLAF1(+)	GO:0006399	tRNA metabolic process	195/18903	9.36736e-07	2.58727e-05	2.1146e-05	PUSL1/LRRC47/EXOSC10/YRDC/TYW3/WARS2/TARS2/TRMT1L/IARS2/TARBP1/DDX1/GTF3C2/TRMT61B/FAM98A/THUMPD2/THADA/C2orf49/METTL8/FARSB/TRNT1/TSEN2/LARS2/ELP6/RPP14/TRMT10C/QTRT2/TRMT44/SEPSECS/GRSF1/GATB/NSUN2/DTWD2/HARS2/THG1L/CDKAL1/RPP21/VARS2/TYW1/TYW1B/PUS7/METTL2B/ELP3/POP1/ZCCHC7/TRMO/TRUB2/EXOSC2/GTF3C4/GTF3C5/NSUN6/TRUB1/POLR2L/NAT10/TRMT112/NARS2/PUS3/METTL1/GATC/POP5/PUS1/OSGEP/DICER1/BRF1/FAM98…	77
660	BCLAF1(+)	GO:0098781	ncRNA transcription	63/18903	1.0052e-06	2.76429e-05	2.25928e-05	MTOR/TAF1B/GTF3C2/NIFK/NCL/TOPAZ1/WDR82/LARP7/ICE1/ELL2/TCOF1/MEPCE/POLR1E/SPIN1/GTF3C4/GTF3C5/SNAPC4/ERCC6/NPM3/POLR2L/ZNF143/DDX11/PWP1/BRF1/ICE2/GTF3C1/NOL11/SIRT7/SMARCA4/CC2D1A/ZC3H4/SMARCB1/ATRX	33
661	BCLAF1(+)	GO:0044089	positive regulation of cellular component biogenesis	498/18903	1.01003e-06	2.76557e-05	2.26032e-05	AGRN/CLSTN1/MTOR/CDC42/WASF2/TRABD2B/FNBP1L/SNX7/SASS6/GPSM2/PDE4DIP/SETDB1/NEK7/RAB3GAP2/ROCK2/SDC1/FAM98A/CCDC88A/ACTR2/DCTN1/MAP4K4/LIMS1/EPB41L5/CLASP1/RAB3GAP1/NCKAP1/SUMO1/ABI2/CLASP2/DAG1/PHLDB2/GSK3B/SNX4/RAB7A/NCK1/ATR/PIK3CA/EIF4G1/TFRC/DLG1/HTT/SLAIN2/KIT/CEP135/G3BP2/CNOT6L/FNIP2/ICE1/RICTOR/SNX18/OCLN/SLF1/APC/CEP120/FNIP1/G3BP1/MAPK9/CNOT6/TTBK1/SNX9/RAC1/ANLN/RALA/AUTS2/LIMK1/AKAP9…	166
662	BCLAF1(+)	GO:0034063	stress granule assembly	28/18903	1.07437e-06	2.91648e-05	2.38367e-05	YTHDF2/PRKAA2/CSDE1/PRRC2C/PUM2/TIA1/G3BP2/G3BP1/YTHDF3/C9orf72/DDX6/BICD1/DAZAP2/ATXN2/DYNC1H1/OGFOD1/CIRBP/LSM14A/DDX3X	19
663	BCLAF1(+)	GO:2000819	regulation of nucleotide-excision repair	28/18903	1.07437e-06	2.91648e-05	2.38367e-05	ARID1A/SMARCC1/PBRM1/ARID1B/PHF10/ACTB/BCL7B/DPF2/RAD52/SMARCD1/SMARCC2/BCL7A/CUL4A/BRD7/SMARCE1/KAT7/SMARCD2/SMARCA4/SMARCB1	19
664	BCLAF1(+)	GO:0000184	nuclear-transcribed mRNA catabolic process, nonsense-mediated decay	40/18903	1.20587e-06	3.25946e-05	2.66399e-05	EXOSC10/PNRC2/MAGOH/SMG7/NBAS/DCP1A/NCBP2/DCP2/ETF1/HNRNPAB/PABPC1/NCBP1/UPF2/MAGOHB/PYM1/UPF3A/RNPS1/GSPT1/PARN/SMG1/SMG6/CASC3/SMG8/UPF1	24
665	BCLAF1(+)	GO:0007064	mitotic sister chromatid cohesion	26/18903	1.32292e-06	3.56062e-05	2.91012e-05	POGZ/SGO1/NAA50/PDS5A/NIPBL/SLF1/SMC5/SLF2/SMC3/CDCA5/PDS5B/RB1/CHTF8/ESCO1/MAU2/SMC1A/ATRX/NAA10	18
666	BCLAF1(+)	GO:0007030	Golgi organization	165/18903	1.46593e-06	3.92881e-05	3.21105e-05	CDC42/ZFP69B/SEC22B/PDE4DIP/ATP8B2/VAMP4/CAMSAP2/COG2/UBXN2A/ATL2/LMAN2L/GCC2/CLASP1/RBSN/CLASP2/ZNF501/GAK/HTT/PI4K2B/USO1/TRAPPC11/GOLPH3/LYSMD3/TMED7/YIPF5/CSNK1A1/LMAN2/TMED9/TJAP1/TMED4/AKAP9/COG5/UBXN2B/VCPIP1/ARFGEF1/SURF4/SEC16A/USP6NL/ARHGAP21/PI4K2A/GBF1/VTI1A/SEC23IP/RAB1B/DYNC2H1/LRRK2/COG6/ARHGEF7/RAB2B/TRIP11/GOLGA5/GOLGA8G/GOLGA8A/GOLGA8B/MAP2K1/GOLGA6B/CORO7/COG7/MYO18A/VMP1/NPLOC…	67
667	BCLAF1(+)	GO:0007091	metaphase/anaphase transition of mitotic cell cycle	95/18903	1.5207e-06	4.0584e-05	3.31697e-05	ARID1A/CDCA8/CENPF/GEN1/BUB1/ANAPC1/SPC25/DYNC1LI1/SMARCC1/PBRM1/ANAPC4/CENPE/RIOK2/APC/CDC23/TTK/ARID1B/PHF10/ACTB/BCL7B/RAD21/CDK5RAP2/ANAPC2/INCENP/DPF2/ATM/SMARCD1/SMARCC2/ANAPC5/BCL7A/RB1/CDC16/XRCC3/BRD7/CDT1/AURKB/ZNF207/SMARCE1/CDC27/TEX14/SMARCD2/SMARCA4/UBE2C/SMARCB1	44
668	BCLAF1(+)	GO:0044784	metaphase/anaphase transition of cell cycle	98/18903	1.56116e-06	4.14888e-05	3.39091e-05	ARID1A/CDCA8/CENPF/GEN1/BUB1/ANAPC1/SPC25/DYNC1LI1/SMARCC1/PBRM1/ANAPC4/CENPE/RIOK2/APC/CDC23/TTK/ARID1B/PHF10/ACTB/BCL7B/RAD21/CDK5RAP2/ANAPC2/INCENP/DPF2/ATM/SMARCD1/SMARCC2/ANAPC5/BCL7A/CHFR/RB1/CDC16/XRCC3/BRD7/CDT1/AURKB/ZNF207/SMARCE1/CDC27/TEX14/SMARCD2/SMARCA4/UBE2C/SMARCB1	45
669	BCLAF1(+)	GO:0006304	DNA modification	128/18903	1.58293e-06	4.17169e-05	3.40955e-05	RLF/ZMPSTE24/DMAP1/PARP1/TET3/ZDBF2/OGG1/MORC1/MBD4/PIK3CA/SMARCA5/OTUD4/HNRNPAB/EHMT2/ASCC3/FKBP6/ALKBH4/KMT2E/EZH2/PIWIL2/EHMT1/BMI1/ASCC1/TDRD1/MGMT/KMT2A/ATF7IP/BAZ2A/TDG/ALKBH2/UNG/MPHOSPH8/PARP2/APEX1/TDRD9/USP7/CTCF/PRMT7/EXOSC6/PLD6/PPM1D/METTL4/MBD2/MBD3/DNMT1/GATAD2A/TDRD12/GSK3A/TRIM28/DNMT3B/CTCFL/N6AMT1/MIS18A/ATRX/MECP2	55
670	BCLAF1(+)	GO:0070585	protein localization to mitochondrion	128/18903	1.58293e-06	4.17169e-05	3.40955e-05	MFN2/LEPROT/TIMM17A/RHOU/MTX2/HSPD1/MTERF4/ARIH2/TOMM70/PARL/GRPEL1/FBXW7/HSPA4/GRPEL2/RALA/PMPCB/BNIP3L/BAG4/GDAP1/DNAJA1/DNLZ/PMPCA/MAPK8/BAG3/TIMM10B/IMMP1L/ATG13/VPS11/DNM1L/LRRK2/DDIT3/MIPEP/RNF31/HSP90AA1/AKT1/PAM16/CSNK2A2/TIMM22/SREBF1/NPEPPS/USP36/LMAN1/TIMM21/TIMM13/TIMM44/UBL5/PDCD5/GSK3A/TOMM40/BAX/ROMO1/HPS4/SAMM50/HUWE1/AIFM1	55
671	BCLAF1(+)	GO:0051306	mitotic sister chromatid separation	101/18903	1.59359e-06	4.18233e-05	3.41826e-05	ARID1A/CDCA8/CENPF/GEN1/BUB1/ANAPC1/SPC25/DYNC1LI1/SMARCC1/PBRM1/ANAPC4/CENPE/RIOK2/APC/CDC23/TTK/ARID1B/PHF10/ACTB/BCL7B/RAD21/CDK5RAP2/ANAPC2/INCENP/DPF2/ATM/SMARCD1/SMARCC2/ANAPC5/BCL7A/RB1/CDC16/XRCC3/BRD7/CDT1/AURKB/ZNF207/SMARCE1/CDC27/TEX14/SMARCD2/SMARCA4/PPP2R1A/UBE2C/SMARCB1/NCAPH2	46
672	BCLAF1(+)	GO:0033045	regulation of sister chromatid segregation	107/18903	1.63538e-06	4.27429e-05	3.49341e-05	ARID1A/CDCA8/CENPF/HNRNPU/GEN1/BUB1/ANAPC1/SPC25/DYNC1LI1/SMARCC1/PBRM1/ANAPC4/CENPE/RIOK2/APC/CDC23/TTK/ARID1B/PHF10/ACTB/BCL7B/RAD21/CDK5RAP2/ANAPC2/INCENP/DPF2/NUMA1/ATM/SMARCD1/SMARCC2/ANAPC5/BCL7A/CHFR/RB1/CDC16/XRCC3/BRD7/CDT1/AURKB/ZNF207/SMARCE1/BECN1/CDC27/TEX14/SMARCD2/SMARCA4/UBE2C/SMARCB1	48
673	BCLAF1(+)	GO:0045787	positive regulation of cell cycle	362/18903	1.75527e-06	4.56876e-05	3.73409e-05	RCC2/CDC42/SFPQ/CDCA8/PKN2/CDC7/SASS6/GPSM2/CKS1B/CDC73/KIF14/DTL/HNRNPU/ADAM17/ROCK2/GEN1/SPAST/MTA3/NCAPH/TTL/CCNT2/PKP4/CCNYL1/UBE2E2/DYNC1LI1/KLHL18/CDC25A/USP19/SMC4/ECT2/EIF4G1/HES1/ANKRD17/PKD2/PLRG1/SLF1/YTHDC2/CEP120/CDC23/LSM11/NPM1/PPP1R10/DDX39B/PHIP/LFNG/MEPCE/KMT2E/EZH2/PIWIL2/UBXN2B/RRM2B/RAD21/ZNF16/DMRT1/SHB/SMC5/SMC2/ABL1/STOX1/KIF20B/SLF2/E2F8/INCENP/CDCA5/LRP5/CCND1/NUMA1/RDX/…	126
674	BCLAF1(+)	GO:0006406	mRNA export from nucleus	67/18903	1.79507e-06	4.65321e-05	3.8031e-05	MAGOH/CHTOP/SMG7/ZC3H11A/NUP133/IWS1/SETD2/NCBP2/FYTTD1/YTHDC1/NSUN2/THOC3/DDX39B/SRSF3/HNRNPA2B1/NCBP1/GLE1/UPF2/NUP160/NXF1/MAGOHB/PABPN1/THOC6/SMG1/NUP93/DDX19A/SMG6/NCBP3/ALKBH5/SUPT6H/CASC3/NUP85/UPF1/MCM3AP	34
675	BCLAF1(+)	GO:0044088	regulation of vacuole organization	51/18903	1.92954e-06	4.98136e-05	4.07131e-05	SNX7/SEC22B/RAB3GAP2/FEZ2/RAB3GAP1/PIKFYVE/RAB5A/SNX4/TBC1D14/SCARB2/SNX18/EHMT2/TMEM106B/LAPTM4B/C9orf72/SNX30/TBC1D12/RAB1B/LRRK2/ULK1/IFT88/SCFD1/SMCR8/PIP4K2B/BECN1/GRN/CHMP4B/MTMR3	28
676	BCLAF1(+)	GO:0032869	cellular response to insulin stimulus	208/18903	1.98731e-06	5.10966e-05	4.17617e-05	PIK3R3/SHC1/NUCKS1/PARP1/NCOA1/RAB10/INHBB/STAT1/NCL/PPARG/SMARCC1/APPL1/GSK3B/NCK1/PRKCI/PIK3CA/USO1/SRD5A1/APC/AP3S1/GPLD1/GCLC/PHIP/GCK/YWHAG/BAIAP2L1/LEP/INSIG1/PRKDC/NCOA2/KANK1/DENND4C/EIF4EBP2/IDE/PIK3C2A/SLC29A2/UCP2/SIK2/SORL1/C2CD5/SP1/OSBPL8/ATP2B1/APPL2/PTPN11/FOXO1/RB1/SRSF5/AKT1/CYFIP1/ZNF106/CPEB1/ZNF592/IGF1R/TSC2/PDPK1/BCAR1/ZDHHC7/APRT/MYO1C/VAMP2/SREBF1/PIP4K2B/RPS6KB1/GRB2/LPI…	80
677	BCLAF1(+)	GO:0031669	cellular response to nutrient levels	231/18903	2.01346e-06	5.15592e-05	4.21397e-05	MTOR/RRAGC/SZT2/PRKAA2/USP33/PRKAB2/XPR1/NCOA1/EIF2AK3/INHBB/ATF2/NFE2L2/PIK3R4/EIF4G1/SRD5A1/RICTOR/CARTPT/JMY/FNIP1/EHMT2/PIM1/RRAGD/ATG5/FOXO3/MAP3K5/MIOS/VPS41/LEP/PRKAG2/WRN/GDAP1/KLF10/SLC39A4/PLIN2/MAPK8/BRSK2/UCP2/SIK2/CBL/HSPA8/DCPS/ITFG2/LRRK2/SLC38A2/PRKAG1/SP1/HNRNPA1/ATP2B1/NUAK1/PRKAB1/GCN1/ULK1/FOXO1/TTC5/ATG14/SNW1/EIF2AK4/FES/IGF1R/TNRC6A/WDR59/GABARAPL2/SLC7A5/MYBBP1A/FLCN/SREBF…	87
678	BCLAF1(+)	GO:0034976	response to endoplasmic reticulum stress	261/18903	2.0652e-06	5.2671e-05	4.30484e-05	UBE4B/ATF6/EDEM3/PPP1R15B/PDIA6/RNF103/EIF2AK3/UGGT1/NFE2L2/DNAJC10/ANKZF1/RHBDD1/EDEM1/STT3B/QRICH1/USP19/GSK3B/NCK1/USP13/EIF2B5/EIF4G1/OPA1/TMEM129/WFS1/TMEM33/DNAJB14/STC2/FAF2/CANX/ATF6B/MAP3K5/PDIA4/PPP2CB/ERLIN2/TMEM67/DERL1/VCP/UBQLN1/DAB2IP/ABL1/SEC16A/TRAF2/MAN1B1/NRBF2/ERLIN1/BRSK2/NR1H3/SYVN1/CCND1/RNF121/UBE4A/HYOU1/LRRK2/DDIT3/OS9/APAF1/HSP90B1/ATP2A2/UFM1/DNAJC3/UBAC2/TMTC4/TMX1/SE…	96
679	BCLAF1(+)	GO:0042147	retrograde transport, endosome to Golgi	93/18903	2.10726e-06	5.35277e-05	4.37486e-05	VAMP3/EVI5/STX6/RAB7B/HEATR5B/PREPL/DCTN1/GCC2/TMEM87B/PIKFYVE/RBSN/TBC1D5/TBC1D23/RAB7A/TBC1D14/ARFIP1/SNX2/TRIM27/YKT6/RIC1/VPS26A/GBF1/VTI1A/DENND5A/ERC1/GOLT1B/LRRK2/CLN5/HEATR5A/SNX6/TMEM87A/SNX1/USP7/ANKFY1/CLTC/UBE2O/PLEKHJ1/TBC1D17/SNX5/STX16/TRAPPC10/RAB9A/SNX12	43
680	BCLAF1(+)	GO:0046824	positive regulation of nucleocytoplasmic transport	62/18903	2.23126e-06	5.64013e-05	4.60973e-05	TARDBP/KHDRBS1/DMAP1/DHX9/HYAL2/GSK3B/ECT2/NCBP2/RIOK2/HDAC3/RBM22/MAPK14/HSP90AB1/GLI3/LEP/UBR5/ANP32B/BAG3/CPSF6/RAN/XPO4/PSEN1/NRDE2/HSP90AA1/CTDSPL2/NEDD4/SMAD3/CDH1/YWHAE/PIK3R2/TRIM28/MAVS	32
681	BCLAF1(+)	GO:0046112	nucleobase biosynthetic process	18/18903	2.24714e-06	5.64013e-05	4.60973e-05	MTOR/CTPS1/CMPK1/CAD/UMPS/PPAT/PAICS/SHMT2/DHODH/APRT/SHMT1/ADA/GART/PRPS1	14
682	BCLAF1(+)	GO:1904872	regulation of telomerase RNA localization to Cajal body	18/18903	2.24714e-06	5.64013e-05	4.60973e-05	EXOSC10/CCT3/CCT4/SHQ1/RUVBL1/NAF1/CCT5/DCP2/TCP1/CCT6A/NOP10/PARN/CCT8/DKC1	14
683	BCLAF1(+)	GO:0034250	positive regulation of cellular amide metabolic process	170/18903	2.3162e-06	5.7905e-05	4.73262e-05	MTOR/YTHDF2/KHDRBS1/BARHL2/CSDE1/UHMK1/DHX9/HNRNPU/ROCK2/METTL5/METTL8/NFE2L2/FASTKD2/EPHA4/PASK/TRMT10C/CNBP/NCK1/PLD1/EIF2B5/EIF4G1/GUF1/HNRNPD/CASP3/PAIP1/DHX29/LARP1/NPM1/SYNCRIP/IFNGR1/RMND1/NSUN5/PIWIL2/PTK2B/PRKDC/YTHDF3/PABPC1/TRUB2/LARP4B/SIRT3/NAT10/POLR2G/RELA/PICALM/LARP4/SP1/PYM1/GCN1/DNAJC3/UPF3A/CHRNA7/THBS1/EIF2AK4/NGRN/EIF3C/FXR2/IGF2BP1/RPS6KB1/IMPACT/CIRBP/EEF2/HNRNPL/GSK3A/USP…	68
684	BCLAF1(+)	GO:0051303	establishment of chromosome localization	82/18903	2.61224e-06	6.50489e-05	5.3165e-05	NUDC/CDCA8/KIF14/CENPF/HNRNPU/EML4/TTL/SPICE1/CENPC/CENPE/CDC23/CENPQ/SUN1/PINX1/CHMP7/RRS1/TERF1/RMDN1/INCENP/CDCA5/NUMA1/ATM/CHAMP1/DYNC1H1/KIF22/VPS4A/CDT1/AURKB/BECN1/MEIOC/KPNB1/CHMP6/SEH1L/VPS4B/NUP62/CHMP2A/MAPRE1/CHMP4B/FAM83D	39
685	BCLAF1(+)	GO:0032868	response to insulin	269/18903	2.64295e-06	6.55555e-05	5.3579e-05	MTOR/SRSF4/PIK3R3/STXBP3/SORT1/SHC1/NUCKS1/PARP1/NCOA1/RAB10/INHBB/ACVR1C/STAT1/NCL/TWIST2/PPARG/EPM2AIP1/SCAP/SMARCC1/APPL1/GSK3B/NCK1/PRKCI/PIK3CA/USO1/SRD5A1/ZBED3/APC/AP3S1/GPLD1/MAPK14/GCLC/PHIP/KBTBD2/GCK/YWHAG/BAIAP2L1/LEP/INSIG1/PRKDC/NCOA2/KANK1/DENND4C/GCNT1/EIF4EBP2/IDE/PIK3C2A/CAT/SLC29A2/GAL/INPPL1/UCP2/SIK2/SORL1/C2CD5/SP1/OSBPL8/ATP2B1/APPL2/PTPN11/FOXO1/RB1/SRSF5/AKT1/CYFIP1/ZNF10…	98
686	BCLAF1(+)	GO:0043254	regulation of protein-containing complex assembly	410/18903	2.726e-06	6.72237e-05	5.49424e-05	MTOR/CDC42/TRABD2B/PDE4DIP/ARPC5/NEK7/KIF14/CAMSAP2/AIDA/PARP1/PREB/SPTBN1/DCTN1/TGFBRAP1/CLASP1/NCKAP1/SUMO1/MAP2/HJURP/TRAF3IP1/ARPC4/RAF1/VILL/GSK3B/NCK1/ATR/EIF4G1/VPS8/HES1/TFRC/DLG1/RNF4/ADD1/SLAIN2/FNIP2/ICE1/RICTOR/OCLN/RASA1/SLF1/FNIP1/CYFIP2/MAPK9/TTBK1/SENP6/STXBP5/LATS1/SNX9/RAC1/VPS41/AKAP9/BAIAP2L1/CAPZA2/MTPN/PTK2B/BAG4/SPIDR/ARFGEF1/TERF1/ASAP1/KANK1/VCP/UNC13B/ABCA1/CDK5RAP2/DAB2…	139
687	BCLAF1(+)	GO:0000281	mitotic cytokinesis	85/18903	2.73146e-06	6.72237e-05	5.49424e-05	CDCA8/JTB/EXOC8/ROCK2/RHOB/SPAST/SPTBN1/ECT2/EXOC1/MAP9/SNX18/RASA1/APC/EXOC2/SNX9/ANLN/EXOC4/CHMP7/KIF20B/EXOC6/LZTS2/ARL3/INCENP/EXOC5/USP8/KIF23/BBS4/VPS4A/AURKB/MYH10/TTC19/UNC119/CHMP6/ROCK1/VPS4B/NUP62/CHMP2A/CHMP4B/SON/KIF4A	40
688	BCLAF1(+)	GO:0034502	protein localization to chromosome	115/18903	3.0734e-06	7.51452e-05	6.14168e-05	RCC2/RPA2/CCT3/MSH2/CCT4/XRCC5/SETD2/GNL3/ATR/CCT5/NIPBL/XRCC4/SLF1/JARID2/CENPQ/TTK/MCM9/TCP1/CCT6A/POT1/EZH2/PINX1/CHMP7/SPIDR/VCPIP1/TERF1/RAD21/VCP/SMC5/CDK9/WAPL/TNKS2/SLF2/CDCA5/IFFO1/PPHLN1/BRCA2/RB1/CHAMP1/CTCF/TERF2/CDT1/RPA1/AURKB/MAU2/MCM8/CCT8/GNL3L/ATRX/DKC1	50
689	BCLAF1(+)	GO:2000737	negative regulation of stem cell differentiation	27/18903	3.07709e-06	7.51452e-05	6.14168e-05	YTHDF2/HNRNPU/NFE2L2/GSK3B/HES1/REST/HSPA9/CDK13/EZH2/NELFB/TRIM6/YAP1/TBX3/N4BP2L2/CDK12/STAT3/TCF15/JAG1	18
690	BCLAF1(+)	GO:0031503	protein-containing complex localization	178/18903	3.39753e-06	8.26514e-05	6.75517e-05	CLSTN1/RCC2/SFPQ/NDC1/SNAPIN/IPO9/HNRNPU/WDR35/XPO1/PPP3R1/TTC21B/TRAF3IP1/DAG1/IFT122/ATR/IFT80/NMD3/LSG1/DLG1/CPLX1/WDR19/SDAD1/INTU/ABCE1/RIOK2/PURA/NPM1/LCA5/MDN1/STX7/LTV1/EZR/MIOS/AKAP9/WASL/PCM1/RRS1/TERF1/STAU2/SSNA1/KIF5B/ARL3/HRAS/AP2A2/STX3/DYNC2H1/ATM/IFT46/FKBP4/KIF5A/RAN/IFT88/MZT1/EFNB2/GPHN/NUMB/ADAM10/NPTN/TERF2/DLG4/CEP131/SEH1L/AP3D1/RAB8A/EXOC3L2/STAU1/RABL2B/RPGR/GRIPAP1/GPC4	70
691	BCLAF1(+)	GO:0007062	sister chromatid cohesion	63/18903	3.49687e-06	8.47421e-05	6.92604e-05	SFPQ/POGZ/BUB1/SGO1/NAA50/STAG1/PDS5A/FBXW7/NIPBL/SLF1/RAD21/SMC5/WAPL/SLF2/SMC3/MCMBP/CDCA5/DDX11/PDS5B/RB1/KIF22/CTCF/CHTF8/AXIN2/ESCO1/MAU2/PPP2R1A/RAD21L1/SMC1A/ATRX/STAG2/NAA10	32
692	BCLAF1(+)	GO:0009267	cellular response to starvation	175/18903	3.57182e-06	8.62281e-05	7.04749e-05	MTOR/RRAGC/SZT2/PRKAA2/USP33/XPR1/EIF2AK3/INHBB/ATF2/NFE2L2/PIK3R4/SRD5A1/CARTPT/JMY/FNIP1/EHMT2/RRAGD/ATG5/FOXO3/MAP3K5/MIOS/VPS41/PRKAG2/WRN/KLF10/SLC39A4/PLIN2/MAPK8/BRSK2/UCP2/SIK2/HSPA8/ITFG2/LRRK2/SLC38A2/PRKAG1/SP1/HNRNPA1/NUAK1/GCN1/FOXO1/TTC5/ATG14/EIF2AK4/IGF1R/TNRC6A/WDR59/GABARAPL2/SLC7A5/MYBBP1A/FLCN/SREBF1/BECN1/PPM1D/WDR45B/SEH1L/IMPACT/PIK3C3/HNRNPL/KPTN/BRSK1/MAPK1/MTMR3/DEPDC5/A…	69
693	BCLAF1(+)	GO:0051972	regulation of telomerase activity	47/18903	3.70255e-06	8.90443e-05	7.27766e-05	NEK7/NVL/CCT4/XRCC5/PARM1/HNRNPD/NAF1/HSP90AB1/TCP1/MAP3K4/HNRNPA2B1/POT1/PINX1/TERF1/PTGES3/MAPKAPK5/PARP4/HSP90AA1/PARN/SMG6/AURKB/TEN1/MAP2K7/PNKP/MAPK1/DKC1	26
694	BCLAF1(+)	GO:0007265	Ras protein signal transduction	353/18903	3.78897e-06	9.04649e-05	7.39377e-05	GNB1/MFN2/CDC42/WASF2/PHACTR4/SYDE2/ARHGAP29/GPSM2/NRAS/SETDB1/DENND4B/RIT1/ARHGEF11/ABL2/KIF14/RHOU/ROCK2/RHOB/DOK1/MAP4K4/NCKAP1/ALS2/ABI2/RAF1/IQSEC1/NKIRAS1/NISCH/PIK3CB/PLD1/G3BP2/CCNA2/RAPGEF2/ERBIN/CCDC125/RASA1/CDC42SE2/G3BP1/SQSTM1/GNA12/CYTH3/RAC1/ELMO1/RALA/RABGEF1/AUTS2/LIMK1/DLC1/PPP2CB/SDCBP/ARFGEF1/KANK1/DENND4C/ABCA1/LPAR1/DAB2IP/SCAI/RALGPS1/ABL1/RAPGEF1/RALGDS/NET1/ITGB1/GBF1/SH…	122
695	BCLAF1(+)	GO:0042594	response to starvation	211/18903	3.79023e-06	9.04649e-05	7.39377e-05	MTOR/RRAGC/SZT2/PRKAA2/ACADM/USP33/XPR1/EIF2AK3/INHBB/ATF2/NFE2L2/TBC1D5/PIK3R4/SRD5A1/CARTPT/JMY/FNIP1/LARP1/EHMT2/RRAGD/ATG5/FOXO3/MAP3K5/EIF2AK1/MIOS/VPS41/PRKAG2/WRN/KLF10/SLC39A4/PLIN2/MAPK8/BRSK2/UCP2/SIK2/CBL/HSPA8/ITFG2/LRRK2/SLC38A2/PRKAG1/SP1/HNRNPA1/DDIT3/NUAK1/GCN1/ULK1/FOXO1/TTC5/ATG14/EIF2AK4/IGF1R/TNRC6A/WDR59/GABARAPL2/SLC7A5/MYBBP1A/FLCN/SREBF1/ULK2/BECN1/GIP/PPM1D/FOXK2/WDR45B/S…	80
696	BCLAF1(+)	GO:0051225	spindle assembly	128/18903	3.84206e-06	9.13572e-05	7.4667e-05	CDCA8/SASS6/GPSM2/ASPM/NEK7/HNRNPU/CLASP1/CLASP2/CEP97/SPICE1/CEP63/STAG1/RNF4/MAP9/HDAC3/SENP6/CHMP7/KIFC2/HAUS6/LZTS2/SMC3/BCCIP/TUBGCP2/INCENP/NUMA1/AAAS/MZT1/TUBGCP3/HAUS4/DYNC1H1/TUBGCP5/GOLGA8A/GOLGA8B/INO80/TUBGCP4/KIF23/AURKB/NCOR1/ZNF207/KPNB1/CHMP6/CEP192/MAPRE2/VPS4B/HAUS8/LSM14A/CHMP2A/TPX2/MAPRE1/CHMP4B/MYBL2/SMC1A/KIF4A/STAG2	54
697	BCLAF1(+)	GO:0050686	negative regulation of mRNA processing	25/18903	3.86446e-06	9.15458e-05	7.48211e-05	SRSF10/SRSF4/SRSF7/BARD1/NPM1/SRSF12/HNRNPA2B1/HNRNPK/SFSWAP/RNPS1/PTBP1/RBM42/HNRNPL/U2AF2/SRSF6/DYRK1A/RBMX	17
698	BCLAF1(+)	GO:1901989	positive regulation of cell cycle phase transition	122/18903	4.01573e-06	9.47742e-05	7.74597e-05	RCC2/CDC7/SASS6/CDC73/DTL/ADAM17/MTA3/UBE2E2/KLHL18/CDC25A/EIF4G1/ANKRD17/PLRG1/CDC23/LSM11/NPM1/PPP1R10/DDX39B/MEPCE/KMT2E/EZH2/RRM2B/ZNF16/STOX1/CDCA5/CCND1/RDX/MDM2/ANAPC5/RB1/CUL4A/TFDP1/CDC16/APEX1/AKT1/TMOD3/SIN3A/PAGR1/CDT1/CDK10/DBF4B/CDC27/VPS4B/BRD4/PAF1/CDC25B/FAM83D/UBE2C/APP/DDX3X/CUL4B/MECP2	52
699	BCLAF1(+)	GO:0050000	chromosome localization	89/18903	4.04594e-06	9.49807e-05	7.76285e-05	NUDC/CDCA8/KIF14/CENPF/HNRNPU/EML4/ACTR2/TTL/SPICE1/CENPC/CENPE/CDC23/CENPQ/SUN1/PINX1/CHMP7/RRS1/TERF1/RMDN1/INCENP/CDCA5/NUMA1/ATM/IFFO1/CHAMP1/DYNC1H1/KIF22/VPS4A/CDT1/AURKB/BECN1/MEIOC/KPNB1/CHMP6/SEH1L/VPS4B/NUP62/CHMP2A/MAPRE1/CHMP4B/FAM83D	41
700	BCLAF1(+)	GO:0006623	protein targeting to vacuole	42/18903	4.05451e-06	9.49807e-05	7.76285e-05	VPS13D/SORT1/GCC2/RAB7A/PIK3R4/SCARB2/ZFYVE16/VPS41/VPS13A/VPS37C/SORL1/HSPA8/GNPTAB/ATG14/NEDD4/VPS13C/VPS4A/MON1B/BECN1/HGS/PIK3C3/AP3D1/RNF215/LAMP2	24
701	BCLAF1(+)	GO:0030071	regulation of mitotic metaphase/anaphase transition	92/18903	4.13619e-06	9.65365e-05	7.89001e-05	ARID1A/CDCA8/CENPF/GEN1/BUB1/SPC25/DYNC1LI1/SMARCC1/PBRM1/ANAPC4/CENPE/RIOK2/APC/CDC23/TTK/ARID1B/PHF10/ACTB/BCL7B/RAD21/CDK5RAP2/INCENP/DPF2/ATM/SMARCD1/SMARCC2/ANAPC5/BCL7A/RB1/CDC16/XRCC3/BRD7/CDT1/AURKB/ZNF207/SMARCE1/CDC27/TEX14/SMARCD2/SMARCA4/UBE2C/SMARCB1	42
702	BCLAF1(+)	GO:1902099	regulation of metaphase/anaphase transition of cell cycle	95/18903	4.20396e-06	9.77574e-05	7.9898e-05	ARID1A/CDCA8/CENPF/GEN1/BUB1/SPC25/DYNC1LI1/SMARCC1/PBRM1/ANAPC4/CENPE/RIOK2/APC/CDC23/TTK/ARID1B/PHF10/ACTB/BCL7B/RAD21/CDK5RAP2/INCENP/DPF2/ATM/SMARCD1/SMARCC2/ANAPC5/BCL7A/CHFR/RB1/CDC16/XRCC3/BRD7/CDT1/AURKB/ZNF207/SMARCE1/CDC27/TEX14/SMARCD2/SMARCA4/UBE2C/SMARCB1	43
703	BCLAF1(+)	GO:0010965	regulation of mitotic sister chromatid separation	98/18903	4.25031e-06	9.84732e-05	8.04829e-05	ARID1A/CDCA8/CENPF/GEN1/BUB1/ANAPC1/SPC25/DYNC1LI1/SMARCC1/PBRM1/ANAPC4/CENPE/RIOK2/APC/CDC23/TTK/ARID1B/PHF10/ACTB/BCL7B/RAD21/CDK5RAP2/ANAPC2/INCENP/DPF2/ATM/SMARCD1/SMARCC2/ANAPC5/BCL7A/RB1/CDC16/XRCC3/BRD7/CDT1/AURKB/ZNF207/SMARCE1/CDC27/TEX14/SMARCD2/SMARCA4/UBE2C/SMARCB1	44
704	BCLAF1(+)	GO:0070646	protein modification by small protein removal	176/18903	4.51275e-06	0.000104172	8.51408e-05	OTUD3/USP48/USP24/MYSM1/USP1/USP33/USP21/TADA1/TAF5L/DESI2/SUPT7L/USP34/USP39/TANK/BARD1/COPS7B/USP40/COPS8/WDR48/USP19/ATXN7/SENP7/USP13/SENP5/TADA2B/UCHL1/OTUD4/OTULIN/TAF7/TNIP1/UIMC1/USP49/SUPT3H/SENP6/USP45/USP42/TRRAP/TAF6/VCPIP1/TAF2/VCP/USP54/ZRANB1/USP47/USP28/COPS7A/USP5/SHMT2/SART3/USP12/ATXN3/OTUD7A/COPS2/USP8/USP3/USP7/USP31/USP10/SENP3/USP22/KAT2A/ATXN7L3/USP36/GPS1/USP14/ASXL1/ITCH…	69
705	BCLAF1(+)	GO:1901988	negative regulation of cell cycle phase transition	272/18903	4.58942e-06	0.000105557	8.62723e-05	SYF2/RPA2/CDCA8/ORC1/INTS3/CDC73/INTS7/DTL/CENPF/SDE2/GEN1/MSH2/ETAA1/BUB1/SPC25/ATF2/BARD1/XPC/DYNC1LI1/TPRA1/TOPBP1/CEP63/ATR/DLG1/CLOCK/PKD2/JADE1/NSUN2/RAD1/APC/RAD50/UIMC1/TRIM39/PPP1R10/MDC1/DDX39B/MAPK14/CDC5L/TTK/ZNF655/CASP2/EZH2/PINX1/CCAR2/TTI2/PRKDC/NBN/RAD21/INIP/CDK5RAP2/WAC/ERCC6/DNA2/USP47/PRPF19/INCENP/RAD9A/CDK2AP2/CCND1/ATM/USP28/CDK2/TIMELESS/MDM2/PTPN11/CHFR/BRCA2/RB1/RNASEH2…	98
706	BCLAF1(+)	GO:0006353	DNA-templated transcription termination	23/18903	4.76148e-06	0.000108723	8.88605e-05	MED18/ZMPSTE24/TTF2/DHX9/WDR82/SMN2/SMN1/SCAF8/MTERF1/SETX/TTF1/MAZ/POLR2A/ZC3H4/XRN2/SCAF4	16
707	BCLAF1(+)	GO:0048025	negative regulation of mRNA splicing, via spliceosome	23/18903	4.76148e-06	0.000108723	8.88605e-05	SRSF10/SRSF4/SRSF7/NPM1/SRSF12/HNRNPA2B1/HNRNPK/SFSWAP/RNPS1/PTBP1/RBM42/HNRNPL/U2AF2/SRSF6/DYRK1A/RBMX	16
708	BCLAF1(+)	GO:0070918	small regulatory ncRNA processing	61/18903	4.8831e-06	0.000111099	9.08024e-05	PUM1/AGO4/AGO1/AGO3/SNIP1/ZMPSTE24/ADAR/TSNAX/PUM2/TSN/TRIM71/NCBP2/PPP3CA/DROSHA/RIPK1/SRSF3/LIN28B/HNRNPA2B1/NCBP1/TRUB1/NCOR2/DICER1/MAP2K1/SMAD3/ZC3H7A/NCOR1/STAT3/DDX5/SMAD2/ZC3H7B/DDX3X	31
709	BCLAF1(+)	GO:0001701	in utero embryonic development	393/18903	4.91487e-06	0.000111421	9.10656e-05	SLC35E2B/MFN2/SYF2/INPP5B/CCDC24/NASP/MYBPHL/ARNT/CHTOP/FLVCR1/EGLN1/KIDINS220/NCOA1/BIRC6/MSH2/EPB41L5/HS6ST1/ACVR1C/SP3/ATF2/ALS2/TTLL4/SETD2/SLC25A20/MBNL1/SKIL/TBL1XR1/HES1/RBPJ/WDR19/YTHDC1/PKD2/RBM46/NSUN2/MGAT1/BYSL/TAF8/RPL7L1/LATS1/INTS1/GNA12/GLI3/CCM2/PSPH/ZP3/XRCC2/DNAJB6/GINS4/NBN/STK3/ANGPT1/ZFAND5/PTCH1/ANKS6/TGFBR1/BMI1/ITGB1/SH3PXD2A/CTR9/E2F8/TRAF6/WDR74/YAP1/NPAT/EMG1/ACVR1B/CN…	133
710	BCLAF1(+)	GO:2000058	regulation of ubiquitin-dependent protein catabolic process	170/18903	4.99332e-06	0.000112795	9.21887e-05	DVL1/ZYG11B/GLMN/UBQLN4/RNF144A/SOCS5/XPO1/NFE2L2/SUMO1/SMARCC1/ARIH2/RYBP/GSK3B/UBE2K/RCHY1/FBXW7/SH3RF1/RNF180/CSNK1A1/MAPK9/RNF144B/TRIM39/HSP90AB1/GCLC/LATS1/GNA12/ANKIB1/HIPK2/CCAR2/PTK2B/SDCBP/RNF19A/PTK2/VCP/UBQLN1/AGTPBP1/WAC/USP5/LRRK2/CDK2/MDM2/CHFR/HECTD1/STYX/SOCS4/PSEN1/AKT1/UBE3A/MAP1A/PIAS1/AXIN1/STUB1/USP7/N4BP1/CSNK2A2/RPL23/TLK2/AXIN2/SUMO2/USP14/GIPC1/GSK3A/TRIB3/CSNK2A1/ARAF/T…	67
711	BCLAF1(+)	GO:0045931	positive regulation of mitotic cell cycle	129/18903	5.08111e-06	0.00011437	9.34757e-05	RCC2/PKN2/CDC7/SASS6/DTL/ADAM17/MTA3/TTL/UBE2E2/KLHL18/CDC25A/EIF4G1/HES1/ANKRD17/PLRG1/CDC23/LSM11/PPP1R10/MEPCE/KMT2E/RRM2B/SHB/ABL1/STOX1/CDCA5/CCND1/RDX/MDM2/PTPN11/ANAPC5/BRCA2/RB1/CUL4A/TFDP1/CDC16/APEX1/AKT1/TMOD3/SIN3A/CDT1/CDK10/USP22/DBF4B/CDC27/RPS6KB1/PRKCA/VPS4B/BRD4/CDC25B/UBE2C/APP/DDX3X/CUL4B/MECP2	54
712	BCLAF1(+)	GO:1902116	negative regulation of organelle assembly	45/18903	5.12639e-06	0.00011498	9.39742e-05	ODF2L/SEC22B/FEZ2/MAP4/CEP97/TBC1D7/EHMT2/KIF24/CDK5RAP2/GDI2/RBM14/YAP1/LRRK2/MDM1/TCHP/MPHOSPH9/SCFD1/CCP110/CDK10/SMCR8/KAT2A/BECN1/SMAD4/CHMP4B/LIMK2	25
713	BCLAF1(+)	GO:0006383	transcription by RNA polymerase III	53/18903	5.28229e-06	0.000118058	9.649e-05	MTOR/IVNS1ABP/GTF3C2/SF3B1/SMARCA5/ICE1/BDP1/POLR3G/DEK/ZNF76/POLR1C/CRCP/BAZ1B/POLR3D/GTF3C4/GTF3C5/SNAPC4/ERCC6/DDX21/POLR2L/ZNF143/CHD8/BRF1/ICE2/GTF3C1/MYBBP1A/POLR3H/TENM1	28
714	BCLAF1(+)	GO:0006413	translational initiation	123/18903	5.35006e-06	0.000119152	9.73838e-05	MTOR/EIF4G3/YTHDF2/KHDRBS1/EIF2B3/CSDE1/UHMK1/PPP1R15B/DDX1/MTIF2/EIF2AK3/EIF1B/NCK1/EIF2B5/EIF4G1/EIF4A2/NCBP2/SLBP/ABCE1/PAIP1/DHX29/LARP1/NPM1/EIF3B/EIF2AK1/YTHDF3/NCBP1/GLE1/EIF4EBP2/EIF3A/EIF4G2/EIF3M/POLR2G/EIF1AD/PPP1CA/EIF4B/DENR/DNAJC3/EIF5/EIF2AK4/RPS17/EIF3C/DHX33/EIF4A1/RPS6KB1/IMPACT/EIF3K/RPL13A/ATF4/EIF2S3/DDX3X/FMR1	52
715	BCLAF1(+)	GO:0036092	phosphatidylinositol-3-phosphate biosynthetic process	21/18903	5.72124e-06	0.000126971	0.000103775	PIK3CD/PIK3R3/INPP4A/PIKFYVE/PIK3R4/PIK3CB/PIK3CA/FIG4/PIK3C2A/UVRAG/ATM/ATG14/BECN1/PIK3C3/OCRL	15
716	BCLAF1(+)	GO:0010389	regulation of G2/M transition of mitotic cell cycle	99/18903	5.88876e-06	0.000130232	0.00010644	RCC2/SYF2/ORC1/CDC7/INTS3/KIF14/DTL/CENPF/MTA3/BARD1/CDC25A/TOPBP1/RAD50/UIMC1/TRIM39/PINX1/NBN/RRM2B/RAD21/INIP/STOX1/USP47/CCND1/ATM/CDK2/CHFR/RNASEH2B/ZFYVE19/SIN3A/BLM/TAOK2/NAE1/VPS4A/AURKB/TAOK1/ZNF830/DBF4B/RBBP8/VPS4B/BRD4/BRSK1/CDC25B/APP/MECP2	44
717	BCLAF1(+)	GO:0000910	cytokinesis	187/18903	6.03513e-06	0.000133004	0.000108705	CDC42/CDCA8/PKN2/JTB/KIF14/EXOC8/AHCTF1/ROCK2/RHOB/SPAST/BIRC6/SPTBN1/ACTR2/PRPF40A/PKP4/SETD2/PIK3R4/ECT2/EXOC1/MAP9/SNX18/RASA1/APC/EXOC2/KIF13A/SNX9/ANLN/ALKBH4/EXOC4/CHMP7/PLEC/KLHL9/KIF20B/EXOC6/LZTS2/ARL3/E2F8/INCENP/UVRAG/BRCA2/EXOC5/CALM1/ZFYVE19/USP8/KIF23/BBS4/IGF1R/CCP110/VPS4A/IST1/SPIRE2/AURKB/MYH10/TTC19/FLCN/UNC119/BECN1/TEX14/CHMP6/ROCK1/PIK3C3/VPS4B/GIPC1/NUP62/CHMP2A/CDC25B/BCL2…	72
718	BCLAF1(+)	GO:0007623	circadian rhythm	210/18903	6.11226e-06	0.000134236	0.000109712	PER3/GPR157/TARDBP/MTOR/SFPQ/THRAP3/PRKAA2/PARP1/HNRNPU/ROCK2/PPP1CB/GFPT1/CREB1/PER2/PPARG/NR1D2/IMPDH2/GSK3B/C3orf70/CLOCK/HNRNPD/NOCT/FBXW7/SRD5A1/CARTPT/NUDT12/FBXL17/HDAC3/FBXW11/MAPK9/OPN5/HDAC2/AHR/NAMPT/LEP/EZH2/PIWIL2/CCAR2/PRKDC/NCOA2/KLF10/FBXL6/GNAQ/SETX/MAPK8/TH/NR1H3/DDB1/KDM2A/PPP1CA/KMT2A/KDM5A/TIMELESS/FBXL3/MYCBP2/CIPC/UBE3A/SIN3A/USP7/ZFHX3/MYBBP1A/NCOR1/RAI1/SREBF1/NOS2/HNF1B/…	79
719	BCLAF1(+)	GO:0000082	G1/S transition of mitotic cell cycle	250/18903	6.15151e-06	0.000134631	0.000110035	ARID1A/RPA2/KHDRBS1/NASP/CDC7/SASS6/CDC73/KIF14/SDE2/RHOU/ADAM17/KLF11/E2F6/UBE2E2/TRIM71/SMARCC1/CDC25A/PBRM1/APPL1/EIF4G1/DLG1/ANKRD17/PKD2/PPP3CA/JADE1/PLRG1/SKP2/APC/PPP2CA/LSM11/TMEM14B/E2F3/LATS1/ARID1B/PHF10/ACTB/BCL7B/CDK14/ZNF655/MEPCE/KMT2E/CASP2/EZH2/PRKDC/WAC/ITGB1/STOX1/CACUL1/DPF2/CDK2AP2/CCND1/CUL5/NPAT/ATM/RDX/SMARCD1/ACVR1B/CDK2/SMARCC2/MDM2/APPL2/BCL7A/RB1/CUL4A/TFDP1/APEX1/MNAT…	91
720	BCLAF1(+)	GO:0009299	mRNA transcription	48/18903	6.24124e-06	0.000136124	0.000111255	FOXE3/NCOA1/ATF2/CREB1/PPARG/HLTF/NCBP2/TAF7/TAF8/TAF6/NCOA2/TAF2/NCBP1/TAF3/HIPK3/NR1H3/TFCP2/NCBP3/SREBF1/SUPT6H/MED1/STAT3/DDX5/TAF4B/ATF4/TAF1	26
721	BCLAF1(+)	GO:0090670	RNA localization to Cajal body	19/18903	6.6448e-06	0.000142782	0.000116697	EXOSC10/CCT3/CCT4/SHQ1/RUVBL1/NAF1/CCT5/DCP2/TCP1/CCT6A/NOP10/PARN/CCT8/DKC1	14
722	BCLAF1(+)	GO:0090671	telomerase RNA localization to Cajal body	19/18903	6.6448e-06	0.000142782	0.000116697	EXOSC10/CCT3/CCT4/SHQ1/RUVBL1/NAF1/CCT5/DCP2/TCP1/CCT6A/NOP10/PARN/CCT8/DKC1	14
723	BCLAF1(+)	GO:0090672	telomerase RNA localization	19/18903	6.6448e-06	0.000142782	0.000116697	EXOSC10/CCT3/CCT4/SHQ1/RUVBL1/NAF1/CCT5/DCP2/TCP1/CCT6A/NOP10/PARN/CCT8/DKC1	14
724	BCLAF1(+)	GO:0090685	RNA localization to nucleus	19/18903	6.6448e-06	0.000142782	0.000116697	EXOSC10/CCT3/CCT4/SHQ1/RUVBL1/NAF1/CCT5/DCP2/TCP1/CCT6A/NOP10/PARN/CCT8/DKC1	14
725	BCLAF1(+)	GO:0009048	dosage compensation by inactivation of X chromosome	28/18903	6.68198e-06	0.000142782	0.000116697	EXOSC10/RBM15/LRIF1/HNRNPU/KANSL3/MSL2/PCGF3/YTHDC1/CDYL/JARID2/WDR5/MCRS1/SUZ12/MSL1/MSL3/OGT/XIST/RLIM	18
726	BCLAF1(+)	GO:0033119	negative regulation of RNA splicing	28/18903	6.68198e-06	0.000142782	0.000116697	SRSF10/SRSF4/PTBP2/SRSF7/NPM1/SRSF12/HNRNPA2B1/HNRNPK/PTBP3/SFSWAP/RNPS1/PTBP1/RBM42/HNRNPL/U2AF2/SRSF6/DYRK1A/RBMX	18
727	BCLAF1(+)	GO:0072666	establishment of protein localization to vacuole	59/18903	6.82138e-06	0.00014527	0.00011873	VPS13D/SORT1/GCC2/STAM2/RAB7A/PIK3R4/SCARB2/ZFYVE16/VPS41/VPS13A/STAM/TSG101/VPS37C/SORL1/HSPA8/GNPTAB/VPS36/ATG14/NEDD4/VPS13C/VPS4A/MON1B/VPS25/BECN1/SNF8/HGS/PIK3C3/AP3D1/RNF215/LAMP2	30
728	BCLAF1(+)	GO:2000142	regulation of DNA-templated transcription initiation	76/18903	7.03555e-06	0.000149328	0.000122047	MED18/MORC1/MED28/MED10/TAF7/PWWP2A/TAF8/ZNF451/MED23/BCLAF1/TAF6/PAXIP1/TAF2/MED27/SETX/MED22/TAF3/ERCC6/MED19/MED17/ATF7IP/CAND1/HMGB1/MED4/MED6/GTF2A1/RRN3/HNF1B/MED1/PPM1D/MED13/TAF4B/MED16/ERCC1/MED25/TAF1	36
729	BCLAF1(+)	GO:0042789	mRNA transcription by RNA polymerase II	43/18903	7.09479e-06	0.000149582	0.000122254	FOXE3/NCOA1/ATF2/CREB1/PPARG/HLTF/NCBP2/TAF7/TAF8/TAF6/NCOA2/TAF2/NCBP1/TAF3/NR1H3/TFCP2/NCBP3/SREBF1/SUPT6H/MED1/STAT3/TAF4B/ATF4/TAF1	24
730	BCLAF1(+)	GO:0090148	membrane fission	43/18903	7.09479e-06	0.000149582	0.000122254	EXOC8/SPAST/STAM2/TMCC1/EXOC1/EXOC2/EXOC4/CHMP7/STAM/EXOC6/TSG101/VPS37C/DNM1L/CORO1C/VPS36/EXOC5/VPS4A/VPS25/SNF8/CHMP6/HGS/VPS4B/CHMP2A/CHMP4B	24
731	BCLAF1(+)	GO:0031062	positive regulation of histone methylation	51/18903	7.3661e-06	0.000154786	0.000126508	MTF2/CHTOP/KANSL3/RIF1/NELFA/SMARCA5/JARID2/PHF1/AUTS2/KMT2E/PAXIP1/PRDM12/WDR5/CTR9/KMT2A/MCRS1/SNW1/KANSL1/SMAD4/DNMT1/BRD4/PAF1/ZNF304/DNMT3B/OGT/HCFC1/MECP2	27
732	BCLAF1(+)	GO:0048511	rhythmic process	302/18903	7.40054e-06	0.000154995	0.000126679	PER3/GPR157/TARDBP/MTOR/SFPQ/THRAP3/PRKAA2/DHX9/DTL/PARP1/HNRNPU/ROCK2/PPP1CB/GFPT1/CREB1/PTPRN/PER2/PPARG/NR1D2/IMPDH2/GSK3B/C3orf70/GABRB1/CLOCK/HNRNPD/BMPR1B/NOCT/FBXW7/CASP3/SRD5A1/CARTPT/NUDT12/FBXL17/HDAC3/FBXW11/MAPK9/NFYA/OPN5/FOXO3/HDAC2/AHR/CBX3/ZP3/NAMPT/LEP/CASP2/EZH2/PIWIL2/CCAR2/PRKDC/NCOA2/KLF10/FBXL6/GNAQ/SETX/MAPK8/SGPL1/PLEKHA1/TH/NR1H3/DDB1/KDM2A/PPP1CA/KMT2A/KDM5A/DNM1L/SP1/TI…	106
733	BCLAF1(+)	GO:1902369	negative regulation of RNA catabolic process	82/18903	7.57169e-06	0.000156434	0.000127855	TARDBP/THRAP3/CSDE1/DHX9/ANGEL2/HNRNPU/NBAS/LRPPRC/HNRNPD/NOCT/RBM46/NAF1/NSUN2/PAIP1/PHAX/HNRNPA0/LARP1/HNRNPAB/RBM24/MAPK14/SYNCRIP/PABPC1/TRAF2/LARP4B/HNRNPC/NRDE2/PARN/FUS/METTL16/TAF15/MEIOC/IGF2BP1/AXIN2/CIRBP/E2F1/RBM38/FMR1/DKC1	38
734	BCLAF1(+)	GO:0030174	regulation of DNA-templated DNA replication initiation	15/18903	7.59294e-06	0.000156434	0.000127855	MCM6/MCM2/WRNIP1/MCM3/MCM7/MCM4/NBN/CIZ1/CDK2/CDT1/KAT7/MCM5	12
735	BCLAF1(+)	GO:0031453	positive regulation of heterochromatin formation	15/18903	7.59294e-06	0.000156434	0.000127855	SETDB1/ATF7IP/PPHLN1/CDK2/MPHOSPH8/SETDB2/SIN3A/ATF7IP2/DNMT1/ZNF304/TRIM28/MORC2	12
736	BCLAF1(+)	GO:0070262	peptidyl-serine dephosphorylation	15/18903	7.59294e-06	0.000156434	0.000127855	PPP1R15B/NCK1/PPP3CA/PPP2CA/PPP2CB/SWAP70/PPP1CA/PPTC7/YWHAE/PPP5C/PPP2R1A/PPM1F	12
737	BCLAF1(+)	GO:0120263	positive regulation of heterochromatin organization	15/18903	7.59294e-06	0.000156434	0.000127855	SETDB1/ATF7IP/PPHLN1/CDK2/MPHOSPH8/SETDB2/SIN3A/ATF7IP2/DNMT1/ZNF304/TRIM28/MORC2	12
738	BCLAF1(+)	GO:0006270	DNA replication initiation	38/18903	7.6402e-06	0.000156897	0.000128233	ORC1/MCM6/MCM2/TOPBP1/PURA/WRNIP1/MCM3/PRIM2/ORC3/MCM7/ORC5/MCM4/NBN/CIZ1/NOC3L/CDK2/ORC6/GINS3/CDT1/KAT7/CCNE1/MCM5	22
739	BCLAF1(+)	GO:2001251	negative regulation of chromosome organization	97/18903	8.10668e-06	0.000165938	0.000135622	EXOSC10/CDCA8/CENPF/PARP1/HNRNPU/GEN1/BUB1/SPC25/DYNC1LI1/MCM2/SMARCA5/APC/DCP2/RAD50/TTK/BAZ1B/POT1/PINX1/TERF1/NBN/RAD21/CDK5RAP2/WAPL/TNKS2/NAT10/INCENP/ATM/HNRNPA1/HNRNPC/MNAT1/XRCC3/SLX4/TERF2/CDT1/SMG6/AURKB/ZNF207/TEX14/TEN1/ERCC1/GNL3L/ATRX/NAA10	43
740	BCLAF1(+)	GO:0006888	endoplasmic reticulum to Golgi vesicle-mediated transport	134/18903	8.44051e-06	0.000172214	0.000140752	SEC22B/COPA/KLHL12/MIA3/PREB/SPAST/LMAN2L/PGAP1/SEC22C/SCAP/TFG/COPG1/USO1/SEC31A/SEC24B/TRAPPC11/PDCD6/TMED7/YIPF5/LMAN2/TMED9/GOPC/YKT6/TMED4/COPG2/INSIG1/NRBP2/VCP/SEC16A/SAR1A/GBF1/VTI1A/SEC23IP/COPB1/RAB1B/YIF1A/ARCN1/TRAPPC4/HYOU1/SORL1/GOLT1B/LRRK2/SCFD1/SEC23A/MIA2/TRIP11/WHAMM/VAPA/TRAPPC8/LMAN1/KDELR1/TBC1D20/SEC23B/VAPB/TRAPPC10	55
741	BCLAF1(+)	GO:0071478	cellular response to radiation	189/18903	9.32133e-06	0.000189574	0.00015494	NOC2L/ZMPSTE24/GADD45A/NUCKS1/INTS7/SDE2/PARP1/RHOB/TANK/BARD1/XRCC5/RHBDD1/COPS9/XPC/CDC25A/HYAL2/ATR/ECT2/CLOCK/PPID/RAD1/NIPBL/NPM1/MAPK14/POLH/OPN5/FIGNL1/WRN/SPIDR/TSPYL5/XPA/NET1/NMT2/MGMT/HRAS/USP47/DDB2/DDB1/RAD9A/POLD3/YAP1/ATM/USP28/RAD51AP1/MDM2/BRCA2/LIG4/CUL4A/YY1/EIF2AK4/INO80/TP53BP1/NEDD4/BLM/CREBBP/N4BP1/MC1R/AURKB/TLK2/GRB2/IMPACT/AKT2/ERCC1/BAX/POLD1/BCL2L1/ACTR5/ATF4/EP300/XRC…	72
742	BCLAF1(+)	GO:0035196	miRNA processing	57/18903	9.5328e-06	0.000193253	0.000157947	PUM1/AGO4/AGO1/AGO3/SNIP1/ZMPSTE24/ADAR/PUM2/TRIM71/NCBP2/PPP3CA/DROSHA/RIPK1/SRSF3/LIN28B/HNRNPA2B1/NCBP1/TRUB1/NCOR2/DICER1/MAP2K1/SMAD3/ZC3H7A/NCOR1/STAT3/DDX5/SMAD2/ZC3H7B/DDX3X	29
743	BCLAF1(+)	GO:0032434	regulation of proteasomal ubiquitin-dependent protein catabolic process	141/18903	1.01031e-05	0.000204159	0.000166861	DVL1/ZYG11B/GLMN/UBQLN4/RNF144A/SOCS5/XPO1/NFE2L2/SUMO1/SMARCC1/ARIH2/RYBP/GSK3B/UBE2K/RCHY1/SH3RF1/RNF180/CSNK1A1/MAPK9/RNF144B/TRIM39/HSP90AB1/GCLC/GNA12/ANKIB1/CCAR2/SDCBP/RNF19A/VCP/UBQLN1/WAC/USP5/LRRK2/CDK2/MDM2/CHFR/HECTD1/STYX/SOCS4/PSEN1/AKT1/MAP1A/PIAS1/AXIN1/STUB1/USP7/N4BP1/TLK2/AXIN2/SUMO2/USP14/GIPC1/GSK3A/TRIB3/ARAF/TAF1/OGT	57
744	BCLAF1(+)	GO:0090316	positive regulation of intracellular protein transport	157/18903	1.02636e-05	0.000206742	0.000168972	TARDBP/DMAP1/LEPROT/RHOU/EDEM1/ARIH2/HYAL2/GSK3B/ECT2/RUFY3/FBXW7/ICE1/HDAC3/RBM22/MAPK14/HSP90AB1/FYN/GLI3/LEP/TCAF1/PCM1/UBR5/ANP32B/MAPK8/SAR1A/KIF20B/BAG3/HRAS/ATG13/B3GAT3/VPS11/SORL1/C2CD5/RAN/XPO4/RNF31/AKAP5/PSEN1/HSP90AA1/CTDSPL2/SMAD3/CEMIP/CSNK2A2/CDH1/YWHAE/MYO1C/VAMP2/NPEPPS/USP36/CEP131/OAZ1/UBL5/PIK3R2/PDCD5/AKT2/GSK3A/TRIM28/MAVS/PCNT/HPS4/HUWE1/TENM1	62
745	BCLAF1(+)	GO:0006893	Golgi to plasma membrane transport	60/18903	1.05297e-05	0.000211429	0.000172803	VAMP3/MACF1/EXOC8/CNST/RAB10/PREPL/SPTBN1/CCDC93/ACSL3/GOLGA4/ATP2C1/EXOC1/GOLPH3/EXOC2/KIF13A/GOPC/EXOC4/SEC16A/EXOC6/ARL3/OSBPL5/STXBP6/EXOC5/CSK/GGA2/BBS2/RABEP1/VAMP2/NSF/ARFGEF2	30
746	BCLAF1(+)	GO:1902749	regulation of cell cycle G2/M phase transition	110/18903	1.05834e-05	0.000211836	0.000173135	RCC2/SYF2/ORC1/CDC7/INTS3/KIF14/DTL/CENPF/MTA3/BARD1/CDC25A/TOPBP1/RAD50/NPM1/UIMC1/TRIM39/PAXIP1/PINX1/NBN/RRM2B/RAD21/INIP/STOX1/USP47/CCND1/ATM/ING4/CDK2/CHFR/RNASEH2B/ZFYVE19/SIN3A/BLM/TAOK2/NAE1/VPS4A/AURKB/TAOK1/ZNF830/DBF4B/RBBP8/VPS4B/BRD4/BRSK1/CDC25B/APP/MECP2	47
747	BCLAF1(+)	GO:0016574	histone ubiquitination	52/18903	1.1836e-05	0.000236161	0.000193016	RNF2/CDC73/BARD1/TRIP12/RYBP/PCGF3/RNF8/UBR2/UBR5/BMI1/WAC/PCGF6/CTR9/DDB2/DDB1/PHC1/BRCA2/LEO1/RNF40/USP22/SUZ12/ATXN7L3/UHRF1/PAF1/BCOR/HUWE1/CUL4B	27
748	BCLAF1(+)	GO:0032785	negative regulation of DNA-templated transcription, elongation	22/18903	1.39825e-05	0.00027811	0.000227302	HNRNPU/VHL/WDR82/NELFA/LARP7/TCERG1/RNF8/EZH2/NELFB/AXIN1/SUPT4H1/RECQL5/SUPT5H/ZC3H4/NELFCD	15
749	BCLAF1(+)	GO:0071479	cellular response to ionizing radiation	75/18903	1.41554e-05	0.000280667	0.000229392	ZMPSTE24/GADD45A/NUCKS1/INTS7/RHOB/TANK/BARD1/XRCC5/ATR/ECT2/CLOCK/RAD1/NIPBL/MAPK14/FIGNL1/WRN/SPIDR/TSPYL5/NET1/MGMT/HRAS/RAD9A/YAP1/ATM/RAD51AP1/MDM2/BRCA2/LIG4/INO80/TP53BP1/BLM/TLK2/GRB2/BCL2L1/XRCC6	35
750	BCLAF1(+)	GO:0035520	monoubiquitinated protein deubiquitination	34/18903	1.43018e-05	0.000282467	0.000230862	MYSM1/USP1/TADA1/TAF5L/SUPT7L/ATXN7/TADA2B/TAF7/SUPT3H/TRRAP/TAF6/TAF2/USP47/ATXN3/USP7/USP22/KAT2A/ATXN7L3/ASXL1/USP16	20
751	BCLAF1(+)	GO:0072583	clathrin-dependent endocytosis	47/18903	1.43355e-05	0.000282467	0.000230862	FNBP1L/ITSN2/AAK1/ITGA4/DGKD/PIK3CB/TNK2/GAK/BMP2K/FCHO2/CANX/WASL/CLTA/GPR107/INPP5F/AP2A2/FCHSD2/PICALM/SCYL2/UNC119/CLTC/PIP5K1C/FCHO1/SIGLEC1/ITSN1	25
752	BCLAF1(+)	GO:0000018	regulation of DNA recombination	133/18903	1.47338e-05	0.000288517	0.000235808	RPA2/MEAF6/DMAP1/POGZ/UBQLN4/PARP1/MSH2/MSH6/ACTR2/ZRANB3/EPC2/RIF1/WDR48/SETD2/PPP4R2/POLQ/KPNA1/RUVBL1/TFRC/HELQ/SMARCAD1/MSH3/RAD50/NDFIP1/ACTB/FIGNL1/TRRAP/ING3/PAXIP1/SPIDR/EPC1/ERCC6/MMS19/KMT5B/RAD51AP1/TIMELESS/HELB/PARPBP/EP400/TP53BP1/MORF4L1/BLM/PPP4C/FUS/TERF2/EXOSC6/SUPT6H/MBTD1/RECQL5/RBBP8/PIAS4/FANCB/KLHL15/MORF4L2	54
753	BCLAF1(+)	GO:0007052	mitotic spindle organization	133/18903	1.47338e-05	0.000288517	0.000235808	NUDC/CDCA8/SASS6/GPSM2/TBCE/HNRNPU/SPAST/DCTN1/CLASP1/SPC25/CLASP2/MAP4/CEP97/SPICE1/STAG1/CENPE/MAP9/CENPH/TTK/GNAI1/CHMP7/TACC1/RMDN1/KIFC2/VCP/SMC3/BCCIP/INCENP/NUMA1/CEP126/AAAS/RAN/MZT1/EML1/DYNC1H1/KIF23/AURKB/ZNF207/KPNB1/CLTC/CHMP6/CEP192/VPS4B/LSM14A/NUP62/CHMP2A/TPX2/CHMP4B/MYBL2/PCNT/SMC1A/KIF4A/STAG2/MECP2	54
754	BCLAF1(+)	GO:0006513	protein monoubiquitination	84/18903	1.51425e-05	0.000295607	0.000241602	RNF220/RNF2/CDC73/KLHL12/DTL/BARD1/RAD18/WDR48/RYBP/PCGF3/PDCD6/TRIM41/UBE3D/FANCG/BMI1/WAC/PCGF6/CTR9/TSG101/DDB2/DDB1/BIRC2/CBL/BRCA2/FANCM/LEO1/ZNF598/MGRN1/RNF40/ATXN7L3/UBE2O/FAAP100/UHRF1/PAF1/FANCB/BCOR/HUWE1/CUL4B	38
755	BCLAF1(+)	GO:0019079	viral genome replication	130/18903	1.53282e-05	0.000297953	0.000243519	KPNA6/PPIE/NFIA/PKN2/LAMTOR5/SETDB1/ADAR/NUCKS1/PCBP1/ATG16L1/CTBP1/PPID/YTHDC2/TNIP1/LARP1/DEK/SRPK1/ATG5/DDX56/FKBP6/CNOT7/PABPC1/VCP/CTBP2/IFITM1/TRIM6/TMEM41B/FAM111A/DDB1/BANF1/GRK2/HSPA8/PCBP2/MPHOSPH8/CCNK/EIF2AK4/HACD3/N4BP1/CCL2/VAPA/PIK3C3/ILF3/TRIM28/TBC1D20/MAVS/STAU1/VAPB/SMARCB1/MORC2/PPARA/DDX3X/HTATSF1/FMR1	53
756	BCLAF1(+)	GO:0001510	RNA methylation	90/18903	1.53569e-05	0.000297953	0.000243519	TYW3/RBM15/TRMT1L/TARBP1/TFB2M/TRMT61B/THUMPD2/THADA/SNRPG/METTL5/METTL8/TRMT10C/TRMT44/LARP7/NSUN2/DIMT1/CMTR1/MRM2/NSUN5/MEPCE/CBLL1/METTL2B/TGS1/TRMO/NSUN6/TRMT112/NOP2/EMG1/METTL1/ZC3H13/METTL16/MRM1/METTL2A/FTSJ3/METTL4/RNMT/SNRPD1/SNRPD2/TRMT6/WDR4	40
757	BCLAF1(+)	GO:0045727	positive regulation of translation	143/18903	1.65919e-05	0.00032093	0.000262298	MTOR/YTHDF2/KHDRBS1/BARHL2/CSDE1/UHMK1/DHX9/HNRNPU/METTL5/METTL8/FASTKD2/PASK/TRMT10C/CNBP/NCK1/PLD1/EIF2B5/EIF4G1/GUF1/HNRNPD/PAIP1/DHX29/LARP1/NPM1/SYNCRIP/RMND1/NSUN5/PIWIL2/PTK2B/PRKDC/YTHDF3/PABPC1/TRUB2/LARP4B/NAT10/POLR2G/LARP4/PYM1/GCN1/DNAJC3/UPF3A/THBS1/EIF2AK4/NGRN/EIF3C/FXR2/IGF2BP1/RPS6KB1/IMPACT/CIRBP/EEF2/HNRNPL/USP16/EIF2S3/DDX3X/RBM3/FMR1	57
758	BCLAF1(+)	GO:0071496	cellular response to external stimulus	328/18903	1.70787e-05	0.000329339	0.000269171	MTOR/RRAGC/SZT2/PRKAA2/GADD45A/USP33/BCL10/PRKAB2/XPR1/NCOA1/EIF2AK3/INHBB/MAP3K2/ATF2/NFE2L2/ITGA4/DAG1/PIK3R4/EIF4G1/NFKB1/SRD5A1/RICTOR/MAP3K1/CARTPT/JMY/FNIP1/EHMT2/PIM1/GCLC/RRAGD/CASP8AP2/ATG5/FOXO3/MAP3K5/NUDT1/MIOS/VPS41/LEP/MTPN/CASP2/PRKAG2/WRN/GDAP1/KLF10/PLEC/SCX/SLC39A4/PLIN2/MAPK8/ERCC6/BAG3/BRSK2/UCP2/SIK2/CBL/HSPA8/DCPS/ITFG2/LRRK2/SLC38A2/PRKAG1/SP1/HNRNPA1/ATP2B1/NUAK1/PRKAB1/GC…	112
759	BCLAF1(+)	GO:0042059	negative regulation of epidermal growth factor receptor signaling pathway	27/18903	1.81649e-05	0.000349219	0.000285419	RNF115/SOCS5/CBLB/RAB7A/PTPN3/DAB2IP/TSG101/PTPRJ/CBL/SNX6/SOCS4/PSEN1/VPS25/CHMP6/PTPN2/NUP62/ZGPAT	17
760	BCLAF1(+)	GO:0044843	cell cycle G1/S phase transition	280/18903	1.8304e-05	0.000350826	0.000286733	ARID1A/RPA2/KHDRBS1/NASP/CDC7/SASS6/CDC73/KIF14/SDE2/RHOU/ADAM17/KLF11/E2F6/UBE2E2/TRIM71/SMARCC1/CDC25A/PBRM1/APPL1/EIF4G1/DLG1/ANKRD17/PKD2/PPP3CA/CCNA2/JADE1/FBXW7/PLRG1/SKP2/APC/PPP2CA/LSM11/TMEM14B/E2F3/TRIM39/LATS1/ARID1B/PHF10/ACTB/BCL7B/CDK14/ZNF655/MEPCE/KMT2E/CASP2/EZH2/PRKDC/WAC/ITGB1/STOX1/CACUL1/DPF2/CDK2AP2/CCND1/CUL5/NPAT/ATM/RDX/SMARCD1/ACVR1B/CDK2/SMARCC2/MDM2/APPL2/BCL7A/RB1/CUL…	98
761	BCLAF1(+)	GO:0006839	mitochondrial transport	189/18903	1.85922e-05	0.000355273	0.000290368	MFN2/LEPROT/THEM4/TIMM17A/FLVCR1/RHOU/ABCB10/ATF2/MTX2/HSPD1/MTERF4/SLC25A20/ARIH2/TOMM70/GSK3B/PARL/GRPEL1/FBXW7/HSPA4/GRPEL2/TMEM14C/GCLC/HEBP2/SLC25A13/PMPCB/BNIP3L/BAG4/GDAP1/SLC25A32/NAIF1/DNLZ/PMPCA/MAPK8/SLC25A16/PPIF/BAG3/TIMM10B/IMMP1L/ATG13/CPT1A/UCP2/VPS11/LRRK2/MIPEP/RNF31/PSEN1/HSP90AA1/RHOT2/PAM16/CSNK2A2/SPG7/TIMM22/SREBF1/CNP/NPEPPS/USP36/LMAN1/TIMM21/TIMM13/TIMM44/UBL5/PDCD5/GSK3…	71
762	BCLAF1(+)	GO:0043489	RNA stabilization	70/18903	1.8976e-05	0.000360561	0.000294689	TARDBP/THRAP3/CSDE1/DHX9/ANGEL2/HNRNPU/HNRNPD/NOCT/RBM46/NAF1/NSUN2/PAIP1/PHAX/HNRNPA0/LARP1/RBM24/MAPK14/SYNCRIP/PABPC1/TRAF2/LARP4B/HNRNPC/PARN/FUS/METTL16/TAF15/MEIOC/IGF2BP1/AXIN2/CIRBP/E2F1/RBM38/DKC1	33
763	BCLAF1(+)	GO:0031667	response to nutrient levels	474/18903	1.89829e-05	0.000360561	0.000294689	MTOR/MTHFR/RRAGC/SZT2/PRKAA2/OMA1/ACADM/USP33/BCL10/GCLM/AGL/PRKAB2/ENSA/RASAL2/XPR1/NENF/NCOA1/EIF2AK3/INHBB/ACVR1C/ATF2/NFE2L2/STAT1/IGFBP2/OGG1/PPARG/TBC1D5/PIK3R4/TBL1XR1/EIF4G1/TFRC/SRD5A1/RICTOR/CARTPT/ARSB/JMY/FNIP1/LARP1/STC2/SIRT5/EHMT2/PPARD/MAPK14/PIM1/GCLC/RRAGD/ATG5/FOXO3/MAP3K5/SOD2/EIF2AK1/MIOS/VPS41/PSPH/ASL/POR/LEP/PRKAG2/WRN/GDAP1/KLF10/PLEC/SLC39A4/PLIN2/RMI1/ALAD/SLC25A25/ZEB1…	153
764	BCLAF1(+)	GO:0030010	establishment of cell polarity	150/18903	1.91163e-05	0.000362008	0.000295872	CDC42/PATJ/DOCK7/GPSM2/SNX27/ARHGEF11/ABL2/SDCCAG8/ROCK2/RAB10/DCTN1/CLASP1/MAP4/GSK3B/PRKCI/HES1/HTT/RUFY3/FAT1/GOLPH3/RICTOR/WWC1/FBXW11/HSP90AB1/CYTH3/PTK2B/UBXN2B/ARFGEF1/PTK2/DOCK8/KANK1/CDK5RAP2/ABL1/ITGB1/PARD3/KIF20B/GBF1/SHTN1/RAB11FIP2/BRSK2/MARK2/NUMA1/NEK3/ARF6/TTC8/HSP90AA1/MYO9A/IGF1R/CORO7/CRK/MYO18A/LLGL2/CYTH1/ROCK1/BRSK1/TCF15/MAPRE1/SH3BP1/MSN	59
765	BCLAF1(+)	GO:0016578	histone deubiquitination	45/18903	2.00071e-05	0.000376621	0.000307815	MYSM1/USP21/TADA1/TAF5L/SUPT7L/BARD1/ATXN7/TADA2B/TAF7/UIMC1/USP49/SUPT3H/TRRAP/TAF6/TAF2/SART3/USP3/USP7/USP22/KAT2A/ATXN7L3/USP36/ASXL1/USP16	24
766	BCLAF1(+)	GO:2000785	regulation of autophagosome assembly	45/18903	2.00071e-05	0.000376621	0.000307815	SNX7/SEC22B/RAB3GAP2/FEZ2/RAB3GAP1/PIKFYVE/RAB5A/SNX4/TBC1D14/SNX18/EHMT2/C9orf72/SNX30/TBC1D12/RAB1B/LRRK2/ULK1/IFT88/SCFD1/SMCR8/PIP4K2B/BECN1/CHMP4B/MTMR3	24
767	BCLAF1(+)	GO:2000234	positive regulation of rRNA processing	10/18903	2.02135e-05	0.000379378	0.000310069	HEATR1/WDR43/WDR75/DIMT1/UTP15/RIOK2/RIOK1/TRMT112/SIRT7	9
768	BCLAF1(+)	GO:1901992	positive regulation of mitotic cell cycle phase transition	100/18903	2.04545e-05	0.000382765	0.000312837	RCC2/CDC7/SASS6/DTL/ADAM17/MTA3/UBE2E2/KLHL18/CDC25A/EIF4G1/ANKRD17/PLRG1/CDC23/LSM11/MEPCE/KMT2E/RRM2B/STOX1/CDCA5/CCND1/RDX/MDM2/ANAPC5/RB1/CUL4A/TFDP1/CDC16/APEX1/AKT1/TMOD3/SIN3A/CDT1/CDK10/DBF4B/CDC27/VPS4B/BRD4/CDC25B/UBE2C/APP/DDX3X/CUL4B/MECP2	43
769	BCLAF1(+)	GO:0001522	pseudouridine synthesis	18/18903	2.06454e-05	0.000384066	0.0003139	PUSL1/GAR1/NAF1/PUS7/TRUB2/TRUB1/PUS3/PUS7L/PUS1/NOP10/RPUSD1/TSR3/DKC1	13
770	BCLAF1(+)	GO:0045945	positive regulation of transcription by RNA polymerase III	18/18903	2.06454e-05	0.000384066	0.0003139	MTOR/SF3B1/SMARCA5/ICE1/DEK/BAZ1B/ERCC6/DDX21/ZNF143/CHD8/BRF1/ICE2/MYBBP1A	13
771	BCLAF1(+)	GO:1990542	mitochondrial transmembrane transport	91/18903	2.11112e-05	0.00039158	0.000320041	TIMM17A/PNPT1/SLC25A12/HSPD1/SLC25A38/CCDC51/SLC25A20/TOMM70/SLC25A36/GRPEL1/SLC39A8/VDAC1/GRPEL2/MCUR1/MRS2/SLC25A40/SLC25A13/PMPCB/ABCB8/MICU3/SLC25A32/STOML2/DNLZ/MICU1/MCU/SFXN2/CPT1A/UCP2/SLC25A3/MICU2/SLC25A15/PAM16/AFG3L2/TIMM21/TIMM44/TOMM40/ROMO1/TST/ABCB7/AIFM1	40
772	BCLAF1(+)	GO:0051648	vesicle localization	213/18903	2.14377e-05	0.000396472	0.000324039	FNBP1L/SNAPIN/KLHL12/EXOC8/SDC1/PREB/DCTN1/CLASP1/ITGA4/MYO1B/TRAK2/MAP2/SYN2/CLASP2/TBC1D23/TFG/RAB7A/CEP19/HTT/EXOC1/USO1/TRAPPC11/PDCD6/AP3S1/KIF3A/FBXW11/TMED9/EXOC2/BLOC1S5/DTNBP1/KIF13A/MYO6/YKT6/PCLO/WASL/EXOC4/AP3M2/SDCBP/FAM91A1/SEC16A/STAM/KIF5B/SAR1A/EXOC6/GBF1/CCDC186/WDR11/BRSK2/TSG101/ARFGAP2/PICALM/TRAPPC4/LRRK2/KIF5A/VPS33A/EXOC5/PSEN1/TRIP11/DYNC1H1/RASGRP1/SPG11/BLOC1S6/BBS4/VPS…	78
773	BCLAF1(+)	GO:0016358	dendrite development	237/18903	2.31416e-05	0.000426692	0.000348739	DVL1/RERE/CDC42/CAMSAP2/KIDINS220/STRN/BCL11A/ACTR2/ABI2/KLF7/MAP2/EPHA4/IQSEC1/SS18L2/GSK3B/PAK2/UBA6/PDLIM5/PPP3CA/RAPGEF2/MEF2C/DTNBP1/RTN4IP1/FYN/HDAC2/TMEM106B/CUX1/WASL/EZH2/STAU2/CSMD3/ASAP1/VLDLR/SEMA4D/LPAR1/DAB2IP/ABL1/ANAPC2/CAMK1D/ABI1/ITGB1/CAPRIN1/PICALM/FAT3/TRAPPC4/CAPRIN2/LRRK2/SLC11A2/MAPKAPK5/RAP2A/ARF6/SIPA1L1/PSEN1/CYFIP1/UBE3A/CHRNA7/MAP1A/MAPK6/NEDD4/BBS4/MEF2A/TAOK2/CRK/MI…	85
774	BCLAF1(+)	GO:0016233	telomere capping	40/18903	2.33416e-05	0.000426692	0.000348739	NEK7/HNRNPD/RAD50/MAP3K4/POT1/PRKDC/TERF1/NBN/DCLRE1C/TNKS2/DCLRE1A/ATM/MAPKAPK5/USP7/TERF2/SMG6/AURKB/TEN1/MAP2K7/ERCC1/PNKP/MAPK1	22
775	BCLAF1(+)	GO:0033120	positive regulation of RNA splicing	40/18903	2.33416e-05	0.000426692	0.000348739	THRAP3/RBMXL1/WDR77/SF3B4/NCL/TRA2B/RBM22/NCBP1/SETX/PRPF19/HSPA8/SLC38A2/SRSF5/SNW1/POLR2A/ERN1/CIRBP/SNRNP70/U2AF2/DYRK1A/RBM3/RBMX	22
776	BCLAF1(+)	GO:2000758	positive regulation of peptidyl-lysine acetylation	40/18903	2.33416e-05	0.000426692	0.000348739	PRKAA2/SF3B1/TADA2B/SMARCA5/DEK/AUTS2/BAZ1B/PAXIP1/PIWIL2/ERCC6/DDX21/DIP2B/NOS1/GLYR1/BRD7/MYBBP1A/TADA2A/KAT2A/KAT7/SMAD4/DIP2A/SMARCB1	22
777	BCLAF1(+)	GO:0034085	establishment of sister chromatid cohesion	16/18903	2.37053e-05	0.00043055	0.000351892	NAA50/STAG1/NIPBL/RAD21/WAPL/SMC3/CDCA5/DDX11/RB1/MAU2/SMC1A/STAG2	12
778	BCLAF1(+)	GO:2000232	regulation of rRNA processing	16/18903	2.37053e-05	0.00043055	0.000351892	YTHDF2/HEATR1/WDR43/WDR75/SHQ1/DIMT1/UTP15/RIOK2/RIOK1/TRMT112/USP36/SIRT7	12
779	BCLAF1(+)	GO:0051099	positive regulation of binding	177/18903	2.37568e-05	0.00043055	0.000351892	SKI/EPB41/USP33/LAMTOR5/DHX9/NVL/PARP1/EPB41L5/EPHA4/PPARG/PLCL2/GSK3B/NPHP3/NMD3/EIF4G1/HES1/ADD1/RAPGEF2/PPP2CA/HSP90AB1/LFNG/HIPK2/PINX1/PPP2CB/RIPK2/STK3/CTHRC1/DERL1/NCBP1/ZNF618/CDK9/ABL1/EDF1/IDE/CTBP2/TRIM6/TRAF6/CAPRIN2/DDX11/LRRK2/DAZAP2/SPPL3/RAN/HMGB1/RB1/CLN5/POU4F1/PSEN1/CALM1/MARK3/EIF3C/CDT1/MYOCD/MBD2/CEBPG/HNRNPL/MED25/TRIM28/TRIB3/MAPRE1/STK4/APP/TIAM1/MFNG/EP300/TAF1/FMR1	67
780	BCLAF1(+)	GO:0000381	regulation of alternative mRNA splicing, via spliceosome	62/18903	2.39245e-05	0.00043235	0.000353363	KHDRBS1/THRAP3/MAGOH/RBM15/HNRNPU/TIA1/MBNL1/TRA2B/REST/YTHDC1/FAM172A/RBM24/SRSF12/SMU1/CELF1/HNRNPA1/NOVA1/RBM25/RNPS1/FXR2/DDX5/SRSF2/PTBP1/CELF5/HNRNPL/SRSF6/RBM38/DDX17/RBMX/FMR1	30
781	BCLAF1(+)	GO:0090309	positive regulation of DNA methylation-dependent heterochromatin formation	12/18903	2.49153e-05	0.000448972	0.000366948	SETDB1/ATF7IP/PPHLN1/MPHOSPH8/SETDB2/ATF7IP2/DNMT1/ZNF304/TRIM28/MORC2	10
782	BCLAF1(+)	GO:0098787	mRNA cleavage involved in mRNA processing	14/18903	2.55634e-05	0.000459342	0.000375424	NCBP2/FIP1L1/CPSF4/CPSF1/NCBP1/CSTF2T/CPSF7/TUT1/CPSF6/CPSF2/ERN1	11
783	BCLAF1(+)	GO:0032205	negative regulation of telomere maintenance	35/18903	2.58636e-05	0.00046342	0.000378757	EXOSC10/PARP1/HNRNPU/DCP2/RAD50/POT1/PINX1/TERF1/NBN/TNKS2/NAT10/ATM/HNRNPA1/HNRNPC/SLX4/TERF2/SMG6/TEN1/ERCC1/GNL3L	20
784	BCLAF1(+)	GO:1990928	response to amino acid starvation	51/18903	2.6088e-05	0.000466121	0.000380965	MTOR/RRAGC/SZT2/EIF2AK3/ATF2/LARP1/RRAGD/MAP3K5/MIOS/MAPK8/UCP2/ITFG2/SLC38A2/GCN1/EIF2AK4/WDR59/FLCN/BECN1/SEH1L/IMPACT/HNRNPL/KPTN/MAPK1/DEPDC5/ATF4/RRAGB	26
785	BCLAF1(+)	GO:0046854	phosphatidylinositol phosphate biosynthetic process	68/18903	2.6424e-05	0.000469714	0.000383901	PIK3CD/PIK3R3/PI4KB/BPNT1/SOCS5/INPP4A/PIKFYVE/IP6K2/IP6K1/PIK3R4/PIK3CB/PIK3CA/PI4K2B/FIG4/IMPA1/EFR3A/IPMK/PI4K2A/PIK3C2A/UVRAG/ATM/SOCS4/ATG14/SMG1/PIP4K2B/BECN1/PIK3C3/PIP5K1C/PIK3R2/ITPKC/PI4KA/OCRL	32
786	BCLAF1(+)	GO:0007549	dosage compensation	30/18903	2.65119e-05	0.000469714	0.000383901	EXOSC10/RBM15/LRIF1/HNRNPU/KANSL3/MSL2/PCGF3/YTHDC1/CDYL/JARID2/WDR5/MCRS1/SUZ12/MSL1/MSL3/OGT/XIST/RLIM	18
787	BCLAF1(+)	GO:0070198	protein localization to chromosome, telomeric region	30/18903	2.65119e-05	0.000469714	0.000383901	CCT3/CCT4/XRCC5/GNL3/ATR/CCT5/TCP1/CCT6A/POT1/PINX1/TERF1/TNKS2/BRCA2/TERF2/CCT8/GNL3L/ATRX/DKC1	18
788	BCLAF1(+)	GO:0070507	regulation of microtubule cytoskeleton organization	155/18903	2.86986e-05	0.000507035	0.000414404	PRKAA2/PATJ/SASS6/GPSM2/PDE4DIP/CAMSAP2/HNRNPU/SPAST/DCTN1/CLASP1/MAP2/TRAF3IP1/CLASP2/ATXN7/CEP97/PHLDB2/GSK3B/RNF4/SLAIN2/MAP9/OCLN/APC/SENP6/RAC1/GNAI1/AKAP9/CHMP7/MPDZ/BICD2/CDK5RAP2/ABL1/CAMSAP1/MARK2/CDK2AP2/NUMA1/DIXDC1/FKBP4/BICD1/CLIP1/SKA3/ARHGEF7/DYNC1H1/MAP1A/FES/TAOK1/CLTC/CHMP6/TBCD/ROCK1/MAPRE2/SKA1/VPS4B/APC2/NUP62/CHMP2A/TPX2/MAPRE1/CHMP4B/DYRK1A/MECP2	60
789	BCLAF1(+)	GO:0006900	vesicle budding from membrane	83/18903	2.9127e-05	0.000512087	0.000418533	FNBP1L/KLHL12/MIA3/PREB/SCAP/TFG/RAB7A/PRKCI/SEC31A/SEC24B/TRAPPC11/PDCD6/GOLPH3/AP3S1/TMED9/WASL/INSIG1/CHMP7/AP3M2/SEC16A/SAR1A/GBF1/ARFGAP2/PICALM/TRAPPC4/SEC23A/VPS4A/MYO18A/CHMP6/VAPA/TRAPPC8/AP3D1/TBC1D20/SEC23B/CHMP4B/VAPB/TRAPPC10	37
790	BCLAF1(+)	GO:0090502	RNA phosphodiester bond hydrolysis, endonucleolytic	86/18903	2.91465e-05	0.000512087	0.000418533	NOL9/AGO4/AGO3/TSNAX/EXO1/RNASEH1/TSEN2/EXOG/RPP14/NOP14/DROSHA/NUDT12/RPP21/SND1/PIWIL2/RRS1/RIDA/POP1/UTP23/BMS1/ENDOU/UTP20/POP5/APEX1/KHNYN/DICER1/NOB1/SMG6/TSR1/RNASEK/ELAC2/PLD6/ERN1/ENDOV/KRI1/TSEN34/RPS21/PIWIL3	38
791	BCLAF1(+)	GO:0016055	Wnt signaling pathway	456/18903	2.94777e-05	0.000516471	0.000422116	DVL1/SKI/ARHGEF19/CDC42/PTPRU/MACF1/RNF220/TRABD2B/PRKAA2/BCL9/CDC73/ASPM/KLHL12/SDC1/STRN/USP34/ZEB2/TTC21B/TMEM237/FZD7/CCNYL1/IGFBP2/WNT10A/RAB5A/GSK3B/KPNA1/RUVBL1/NPHP3/RYK/IFT80/TBL1XR1/RBPJ/PKD2/NFKB1/JADE1/OTULIN/ZBED3/APC/CSNK1G3/TCF7/PPP2CA/CSNK1A1/G3BP1/FBXW11/TMEM170B/CSNK2B/MAPK14/ANKRD6/FOXO3/LATS1/RAC1/GLI3/BCL7B/CDK14/SOX7/CCAR2/FZD3/STK3/UBR5/CTHRC1/EXT1/JRK/KANK1/MLLT3/VCP/GNAQ/…	147
792	BCLAF1(+)	GO:0007080	mitotic metaphase plate congression	57/18903	3.1265e-05	0.000541901	0.0004429	NUDC/CDCA8/KIF14/HNRNPU/EML4/CENPC/CENPE/CDC23/PINX1/CHMP7/RRS1/RMDN1/INCENP/CDCA5/CHAMP1/KIF22/VPS4A/CDT1/AURKB/BECN1/KPNB1/CHMP6/SEH1L/VPS4B/NUP62/CHMP2A/MAPRE1/CHMP4B	28
793	BCLAF1(+)	GO:0018023	peptidyl-lysine trimethylation	57/18903	3.1265e-05	0.000541901	0.0004429	NFYC/ARID4B/SMYD5/TET3/IWS1/SETD5/SETD2/WDR82/NFYA/KMT2E/CTR9/KMT5B/KMT2A/KMT2D/NFYB/PWP1/SETD1B/VCPKMT/ARID4A/SETD3/SETD1A/BRD4/ZNF304/SETD4/SMARCB1/OGT/ATRX/MECP2	28
794	BCLAF1(+)	GO:0045005	DNA-templated DNA replication maintenance of fidelity	57/18903	3.1265e-05	0.000541901	0.0004429	NUCKS1/PARP1/GEN1/ETAA1/ZRANB3/BARD1/ATR/ZGRF1/RAD50/MMS22L/MCM9/WRN/NBN/TONSL/CDK9/DNA2/FAM111A/DDX11/TIMELESS/BRCA2/FANCM/BLM/RFWD3/ZNF830/RBBP8/POLD1/MCM8/ATRX	28
795	BCLAF1(+)	GO:0140747	regulation of ncRNA transcription	23/18903	3.12718e-05	0.000541901	0.0004429	MTOR/NCL/WDR82/LARP7/MEPCE/ZNF143/DDX11/PWP1/NOL11/SIRT7/SMARCA4/CC2D1A/ZC3H4/SMARCB1/ATRX	15
796	BCLAF1(+)	GO:0051053	negative regulation of DNA metabolic process	149/18903	3.20046e-05	0.000553085	0.000452041	DFFA/EXOSC10/UBQLN4/PARP1/HNRNPU/MSH2/MSH6/ZRANB3/RIF1/XRCC5/TRIP12/OGG1/POLQ/ATR/PDS5A/MSH3/DCP2/RAD50/NDFIP1/DNAJC2/POT1/PINX1/TERF1/NBN/UBR5/TTF1/GTPBP4/ERCC6/WAPL/TNKS2/NAT10/RNF169/ATM/KMT2A/HNRNPA1/TIMELESS/HELB/PARPBP/BRCA2/HNRNPC/CDAN1/TP53BP1/BLM/SLX4/NUDT16L1/TERF2/CDT1/SMG6/FLCN/ZNF830/RECQL5/TEN1/ZNF93/ERCC1/TRIM28/FANCB/KLHL15/GNL3L	58
797	BCLAF1(+)	GO:0033260	nuclear DNA replication	38/18903	3.24534e-05	0.000559313	0.000457131	ZMPSTE24/CDC7/MCM6/MCM2/MCM3/WRN/MCM4/TERF1/DNA2/BRCA2/INO80/BLM/GINS3/TERF2/CDT1/ZNF830/DBF4B/WIZ/UPF1/LIG1/ATRX	21
798	BCLAF1(+)	GO:0045732	positive regulation of protein catabolic process	209/18903	3.57731e-05	0.00061485	0.000502522	DVL1/ZYG11B/SEC22B/DTL/RNF144A/SOCS5/FBXO11/UBR3/NFE2L2/SUMO1/BARD1/ARIH2/CBLB/GSK3B/RAB7A/USP13/RCHY1/FBXW7/SH3RF1/RNF180/APC/NDFIP1/CSNK1A1/MAPK9/RNF144B/GPLD1/GCLC/SNX9/EZR/ANKIB1/ADAM9/RNF19A/VCP/UBQLN1/DAB2IP/IDE/DDB1/RDX/VPS11/SORL1/USP5/LRRK2/MDM2/CHFR/FOXO1/HECTD1/SOCS4/PSEN1/ATXN3/HSP90AA1/AKT1/NEDD4/SNX1/PIAS1/AXIN1/STUB1/RNF40/NKD1/NSF/SNF8/AXIN2/SOX9/SUMO2/APC2/OAZ1/GSK3A/TRIB3/CSNK2A…	76
799	BCLAF1(+)	GO:0000470	maturation of LSU-rRNA	28/18903	3.59112e-05	0.000615551	0.000503095	NOL9/ZNHIT6/RRP15/DDX18/NIFK/WDR12/MRPL1/RPL10A/RPL7L1/RPF2/MAK16/GTPBP4/NOP2/RSL1D1/FTSJ3/URB1/PES1	17
800	BCLAF1(+)	GO:0034198	cellular response to amino acid starvation	49/18903	3.65283e-05	0.000624436	0.000510357	MTOR/RRAGC/SZT2/EIF2AK3/ATF2/RRAGD/MAP3K5/MIOS/MAPK8/UCP2/ITFG2/SLC38A2/GCN1/EIF2AK4/WDR59/FLCN/BECN1/SEH1L/IMPACT/HNRNPL/KPTN/MAPK1/DEPDC5/ATF4/RRAGB	25
801	BCLAF1(+)	GO:0198738	cell-cell signaling by wnt	458/18903	3.76372e-05	0.000641659	0.000524433	DVL1/SKI/ARHGEF19/CDC42/PTPRU/MACF1/RNF220/TRABD2B/PRKAA2/BCL9/CDC73/ASPM/KLHL12/SDC1/STRN/USP34/ZEB2/TTC21B/TMEM237/FZD7/CCNYL1/IGFBP2/WNT10A/RAB5A/GSK3B/KPNA1/RUVBL1/NPHP3/RYK/IFT80/TBL1XR1/RBPJ/PKD2/NFKB1/JADE1/OTULIN/ZBED3/APC/CSNK1G3/TCF7/PPP2CA/CSNK1A1/G3BP1/FBXW11/TMEM170B/CSNK2B/MAPK14/ANKRD6/FOXO3/LATS1/RAC1/GLI3/BCL7B/CDK14/SOX7/CCAR2/FZD3/STK3/UBR5/CTHRC1/EXT1/JRK/KANK1/MLLT3/VCP/GNAQ/…	147
802	BCLAF1(+)	GO:0036297	interstrand cross-link repair	41/18903	3.90051e-05	0.000661414	0.000540579	NUCKS1/ATR/RNF8/MCM9/VCP/FANCG/ERCC6L2/XPA/DCLRE1C/DCLRE1A/RAD51AP1/FANCM/XRCC3/FAN1/FANCI/SLX4/RFWD3/FAAP100/FAAP24/ERCC1/MCM8/FANCB	22
803	BCLAF1(+)	GO:0043631	RNA polyadenylation	41/18903	3.90051e-05	0.000661414	0.000540579	CDC73/PNPT1/PAPOLG/WDR33/FIP1L1/YTHDC1/GRSF1/SCAF8/PABPC1/ZC3H3/CPSF1/ZCCHC7/CPSF7/TUT1/CPSF6/CPSF2/PAPOLA/LEO1/CPEB1/PAF1/SNRPA/APP	22
804	BCLAF1(+)	GO:0072665	protein localization to vacuole	78/18903	4.00247e-05	0.000676889	0.000553227	VPS13D/SZT2/SORT1/LAMTOR5/GPR137B/ROCK2/GCC2/STAM2/RAB7A/PIK3R4/SCARB2/ZFYVE16/VPS41/VPS13A/STAM/TSG101/VPS37C/SORL1/HSPA8/GNPTAB/VPS36/ATG14/NEDD4/VPS13C/VPS4A/MON1B/VPS25/BECN1/SNF8/HGS/PIK3C3/AP3D1/KPTN/RNF215/LAMP2	35
805	BCLAF1(+)	GO:0007063	regulation of sister chromatid cohesion	21/18903	4.02854e-05	0.000679481	0.000555345	SFPQ/BUB1/SLF1/RAD21/SMC5/WAPL/SLF2/CDCA5/DDX11/RB1/CTCF/AXIN2/ATRX/NAA10	14
806	BCLAF1(+)	GO:0051321	meiotic cell cycle	285/18903	4.08444e-05	0.000687076	0.000561553	PDIK1L/YTHDF2/AGO4/FOXJ3/RAD54L/NDC1/ASPM/EXO1/MSH6/ACTR2/NCAPH/BUB1/ANAPC1/SGO1/CDC25A/STAG1/SMC4/RNF212/ANAPC4/CENPC/MND1/ING2/NSUN2/RAD1/YTHDC2/RAD50/PPP2CA/CDC23/EHMT2/UBR2/ZNF318/TTK/SUN1/LFNG/FIGNL1/FKBP6/WEE2/XRCC2/PIWIL2/TERF1/NBN/RAD54B/FBXO43/RAD21/DMRT1/RMI1/SPIN1/SMC2/ANAPC2/MASTL/ANAPC16/SMC3/TDRD1/TUBGCP2/PSMD13/INCENP/NUMA1/ATM/NCAPD3/RAD51AP1/NCAPD2/FOXJ2/CDK2/ANAPC5/CHFR/BRCA2/TU…	98
807	BCLAF1(+)	GO:0008033	tRNA processing	134/18903	4.1437e-05	0.000695196	0.000568189	PUSL1/YRDC/TYW3/TRMT1L/TARBP1/DDX1/TRMT61B/FAM98A/THUMPD2/THADA/C2orf49/METTL8/TRNT1/TSEN2/ELP6/RPP14/TRMT10C/QTRT2/TRMT44/GRSF1/NSUN2/DTWD2/THG1L/CDKAL1/RPP21/TYW1/TYW1B/PUS7/METTL2B/ELP3/POP1/TRMO/TRUB2/NSUN6/TRUB1/NAT10/TRMT112/PUS3/METTL1/POP5/PUS1/OSGEP/FAM98B/DTWD1/ELAC2/METTL2A/TSEN54/ELP2/TSEN34/TRMT6/WDR4/RTCB/TRMU	53
808	BCLAF1(+)	GO:0034453	microtubule anchoring	26/18903	4.84183e-05	0.000808036	0.000660414	PEX14/DCTN1/GCC2/CLASP1/CLASP2/DAG1/GSK3B/CEP19/KIF3A/PCM1/HOOK3/BICD2/BCCIP/BICD1/BBS4/NINL	16
809	BCLAF1(+)	GO:1904353	regulation of telomere capping	26/18903	4.84183e-05	0.000808036	0.000660414	NEK7/HNRNPD/RAD50/MAP3K4/NBN/TNKS2/ATM/MAPKAPK5/USP7/TERF2/SMG6/AURKB/MAP2K7/ERCC1/PNKP/MAPK1	16
810	BCLAF1(+)	GO:0000002	mitochondrial genome maintenance	31/18903	4.90739e-05	0.000814679	0.000665843	PARP1/AKT3/SLC25A36/OPA1/RRM2B/STOML2/DNA2/STOX1/POLG/MEF2A/DNAJA3/FLCN/TOP3A/POLG2/METTL4/LONP1/MGME1/TYMP	18
811	BCLAF1(+)	GO:1901185	negative regulation of ERBB signaling pathway	31/18903	4.90739e-05	0.000814679	0.000665843	RNF115/SOCS5/CBLB/RAB7A/PTPN12/PTPN3/DAB2IP/TSG101/PTPRJ/CBL/SNX6/SOCS4/PSEN1/VPS25/CHMP6/PTPN2/NUP62/ZGPAT	18
812	BCLAF1(+)	GO:0019080	viral gene expression	100/18903	4.97093e-05	0.000823067	0.000672699	TARDBP/CSDE1/DHX9/NUCKS1/MGAT4A/CCNT2/UBP1/SPCS1/GSK3B/ZNF639/REST/LARP7/CHD1/ATG12/CSNK1A1/CANX/MGAT1/TRIM27/ATG5/EIF3B/TRIM14/CDK9/MAN1B1/TRIM8/EIF3A/RSF1/SP1/PCBP2/DENR/FUT8/SNW1/EIF2AK4/PARP16/ST3GAL2/MON1B/PTBP1/SMARCA4/GSK3A/PRMT1/RRP1B/SMARCB1/EP300	42
813	BCLAF1(+)	GO:0035372	protein localization to microtubule	19/18903	5.09801e-05	0.000841904	0.000688095	DVL1/HNRNPU/CRIPT/DIAPH1/ABHD17B/ABL1/KIF20B/CHAMP1/MAP1A/ABHD17C/MAPRE2/ABHD17A/MAPRE1	13
814	BCLAF1(+)	GO:0031398	positive regulation of protein ubiquitination	119/18903	5.22486e-05	0.000859395	0.000702391	BCL10/SPRTN/PELI1/CBLB/WFS1/DCUN1D4/RCHY1/FBXW7/PDCD6/SKP2/RNF180/HDAC3/NDFIP1/NPM1/MAPK9/TBC1D7/PAXIP1/UBE2V2/RIPK2/TSPYL5/ANGPT1/DERL1/UBQLN1/BMI1/MASTL/TRAF6/BIRC2/DCUN1D5/LRRK2/CHFR/MYCBP2/DCUN1D2/FANCM/UBE3A/FANCI/AXIN1/STUB1/RPS2/DCUN1D3/RNF40/MALT1/GSK3A/TRIB3/UBE2C/PTTG1IP/DDX3X/HUWE1/XIAP	48
815	BCLAF1(+)	GO:0032886	regulation of microtubule-based process	252/18903	5.2311e-05	0.000859395	0.000702391	CCNL2/MACF1/PRKAA2/PATJ/SASS6/GPSM2/PDE4DIP/CAMSAP2/HNRNPU/TRIM58/ROCK2/GEN1/MEMO1/SPAST/XPO1/ALMS1/DCTN1/CLASP1/TTC21B/MAP2/TRAF3IP1/CLASP2/ATXN7/CEP97/PHLDB2/SPICE1/GSK3B/CCNL1/RNF4/SLAIN2/MAP9/OCLN/APC/CEP120/DIAPH1/NPM1/SENP6/RAC1/GNAI1/AKAP9/CHMP7/TMEM67/MPDZ/BICD2/CDK5RAP2/ABL1/CAMSAP1/NAT10/MARK2/RBM14/CDK2AP2/NUMA1/CHORDC1/DIXDC1/FKBP4/BICD1/MDM1/CLIP1/SKA3/ARHGEF7/DYNC1H1/XRCC3/MAP1A/BBS…	88
816	BCLAF1(+)	GO:0060260	regulation of transcription initiation by RNA polymerase II	67/18903	5.28839e-05	0.000866556	0.000708243	MED18/MED28/MED10/TAF7/TAF8/ZNF451/MED23/TAF6/PAXIP1/TAF2/MED27/MED22/TAF3/ERCC6/MED19/MED17/ATF7IP/CAND1/HMGB1/MED4/MED6/GTF2A1/HNF1B/MED1/PPM1D/MED13/TAF4B/MED16/ERCC1/MED25/TAF1	31
817	BCLAF1(+)	GO:0006378	mRNA polyadenylation	39/18903	5.44876e-05	0.000890527	0.000727835	CDC73/PNPT1/PAPOLG/WDR33/FIP1L1/YTHDC1/GRSF1/SCAF8/PABPC1/ZC3H3/CPSF1/CPSF7/TUT1/CPSF6/CPSF2/PAPOLA/LEO1/CPEB1/PAF1/SNRPA/APP	21
818	BCLAF1(+)	GO:0016579	protein deubiquitination	158/18903	5.53307e-05	0.000901976	0.000737192	OTUD3/USP48/USP24/MYSM1/USP1/USP33/USP21/TADA1/TAF5L/DESI2/SUPT7L/USP34/USP39/TANK/BARD1/USP40/WDR48/USP19/ATXN7/USP13/TADA2B/UCHL1/OTUD4/OTULIN/TAF7/TNIP1/UIMC1/USP49/SUPT3H/USP45/USP42/TRRAP/TAF6/VCPIP1/TAF2/VCP/USP54/ZRANB1/USP47/USP28/USP5/SHMT2/SART3/USP12/ATXN3/OTUD7A/USP8/USP3/USP7/USP31/USP10/USP22/KAT2A/ATXN7L3/USP36/USP14/ASXL1/ITCH/USP16/JOSD1	60
819	BCLAF1(+)	GO:0061640	cytoskeleton-dependent cytokinesis	113/18903	5.67712e-05	0.00092308	0.000754441	CDCA8/JTB/EXOC8/ROCK2/RHOB/SPAST/SPTBN1/ACTR2/ECT2/EXOC1/MAP9/SNX18/RASA1/APC/EXOC2/SNX9/ANLN/ALKBH4/EXOC4/CHMP7/PLEC/KIF20B/EXOC6/LZTS2/ARL3/INCENP/EXOC5/USP8/KIF23/BBS4/VPS4A/IST1/SPIRE2/AURKB/MYH10/TTC19/UNC119/CHMP6/ROCK1/VPS4B/NUP62/CHMP2A/CHMP4B/SON/CECR2/KIF4A	46
820	BCLAF1(+)	GO:0071824	protein-DNA complex subunit organization	277/18903	5.9433e-05	0.000963881	0.000787788	HP1BP3/ARID1A/MED18/DMAP1/NASP/ANP32E/POGZ/CENPF/TAF1B/CENPO/TSPYL6/HJURP/SETD2/SMARCC1/GTF2E1/MCM2/RUVBL1/RNF4/MED28/CENPC/CENPE/SMARCA5/MED10/CENPH/BDP1/CHD1/TAF7/NPM1/BRD2/DAXX/RNF8/TAF8/SENP6/ASF1A/MED23/SHPRH/TAF6/KAT6A/TERF1/TSPYL5/TAF2/CHRAC1/POLR1E/ANP32B/POLE3/SET/MED27/MED22/TAF3/DNAJC9/KAT6B/NAP1L4/SPTY2D1/SSRP1/MED19/RSF1/MED17/RAD52/ATF7IP/SMARCD1/SMARCC2/BAZ2A/CAND1/NAP1L1/SART3/HMG…	95
821	BCLAF1(+)	GO:0065002	intracellular protein transmembrane transport	53/18903	6.12346e-05	0.00099056	0.000809592	PEX14/TIMM17A/HSPD1/TOMM70/SEC61A1/SEC62/GRPEL1/GRPEL2/SEC63/PEX7/SEC61G/PEX1/DNLZ/SEC61A2/C2CD5/PAM16/LONP2/TIMM21/TIMM44/AKT2/TOMM40/RTN2/ROMO1/PEX26/BCR/AIFM1	26
822	BCLAF1(+)	GO:0035066	positive regulation of histone acetylation	34/18903	6.26958e-05	0.00100904	0.000824693	SF3B1/TADA2B/SMARCA5/DEK/AUTS2/BAZ1B/PAXIP1/PIWIL2/ERCC6/DDX21/NOS1/GLYR1/BRD7/MYBBP1A/TADA2A/KAT2A/KAT7/SMAD4/SMARCB1	19
823	BCLAF1(+)	GO:0051973	positive regulation of telomerase activity	34/18903	6.26958e-05	0.00100904	0.000824693	NEK7/NVL/CCT4/XRCC5/PARM1/NAF1/HSP90AB1/TCP1/MAP3K4/POT1/PTGES3/MAPKAPK5/HSP90AA1/PARN/AURKB/MAP2K7/PNKP/MAPK1/DKC1	19
824	BCLAF1(+)	GO:1905269	positive regulation of chromatin organization	17/18903	6.29393e-05	0.00101038	0.000825794	SETDB1/ATF7IP/PPHLN1/CDK2/MPHOSPH8/SETDB2/SIN3A/ATF7IP2/DNMT1/ZNF304/TRIM28/MORC2	12
825	BCLAF1(+)	GO:0044786	cell cycle DNA replication	42/18903	6.34461e-05	0.00101594	0.000830337	ZMPSTE24/CDC7/MCM6/MCM2/MCM3/WRN/MCM4/TERF1/DNA2/E2F8/BRCA2/INO80/BLM/GINS3/TERF2/CDT1/ZNF830/DBF4B/WIZ/UPF1/LIG1/ATRX	22
826	BCLAF1(+)	GO:0150115	cell-substrate junction organization	101/18903	6.55674e-05	0.00104726	0.000855932	RCC2/MACF1/LAMC1/ROCK2/STON1/MAP4K4/LIMS1/EPB41L5/CLASP1/IQSEC1/CLASP2/PHLDB2/DUSP22/RAC1/DLC1/PTK2B/PTK2/PLEC/TLN1/ABL1/LDB1/SLK/PTPRJ/CTTN/ITGA5/CORO1C/ARHGEF7/AJUBA/ARF6/FMN1/THBS1/SMAD3/PEAK1/WHAMM/TAOK2/ACTG1/ROCK1/MAPRE2/PTPRA/PPM1F/BCR/GPM6B	42
827	BCLAF1(+)	GO:0042306	regulation of protein import into nucleus	59/18903	6.86993e-05	0.00109177	0.000892309	TARDBP/DMAP1/SUMO1/HYAL2/ECT2/NUP54/HDAC3/RBM22/MAPK14/HSP90AB1/RAB23/GLI3/LEP/UBR5/ANGPT1/NOLC1/BAG3/RAN/NUP58/UFM1/PSEN1/HSP90AA1/SMAD3/CDH1/NF1/PIK3R2/TRIM28/MAVS	28
828	BCLAF1(+)	GO:0097352	autophagosome maturation	59/18903	6.86993e-05	0.00109177	0.000892309	SNAPIN/UBQLN4/PIK3R4/RUBCN/ATG12/ATG5/TECPR1/CHMP7/VCP/UBQLN1/TSG101/UVRAG/ATP2A2/VPS33A/ATG14/CALM1/VPS4A/SMCR8/BECN1/VMP1/CHMP6/PIK3C3/EPG5/VPS4B/MCOLN1/CHMP2A/CHMP4B/LAMP2	28
829	BCLAF1(+)	GO:0031122	cytoplasmic microtubule organization	62/18903	7.14389e-05	0.00113246	0.000925568	DVL1/CAMSAP2/CRIPT/CCDC88A/DCTN1/CLASP1/DLG1/SLAIN2/CEP120/EZR/PCM1/HOOK3/CAMSAP1/SLK/TUBGCP2/NUMA1/CEP126/CLIP1/KATNAL1/TUBGCP3/CCDC88C/DYNC1H1/TUBGCP5/KATNBL1/TUBGCP4/WDR73/AXIN1/KPNB1/LIMK2	29
830	BCLAF1(+)	GO:0000054	ribosomal subunit export from nucleus	15/18903	7.49822e-05	0.00116813	0.000954725	XPO1/NMD3/LSG1/SDAD1/ABCE1/RIOK2/NPM1/MDN1/LTV1/RRS1/RAN	11
831	BCLAF1(+)	GO:0000463	maturation of LSU-rRNA from tricistronic rRNA transcript (SSU-rRNA, 5.8S rRNA, LSU-rRNA)	15/18903	7.49822e-05	0.00116813	0.000954725	NOL9/ZNHIT6/DDX18/NIFK/WDR12/RPL7L1/RPF2/GTPBP4/FTSJ3/URB1/PES1	11
832	BCLAF1(+)	GO:0001325	formation of extrachromosomal circular DNA	15/18903	7.49822e-05	0.00116813	0.000954725	EXO1/XRCC5/WRN/TERF1/NBN/DNA2/XRCC3/BLM/SLX4/TERF2/ERCC1	11
833	BCLAF1(+)	GO:0033750	ribosome localization	15/18903	7.49822e-05	0.00116813	0.000954725	XPO1/NMD3/LSG1/SDAD1/ABCE1/RIOK2/NPM1/MDN1/LTV1/RRS1/RAN	11
834	BCLAF1(+)	GO:0090656	t-circle formation	15/18903	7.49822e-05	0.00116813	0.000954725	EXO1/XRCC5/WRN/TERF1/NBN/DNA2/XRCC3/BLM/SLX4/TERF2/ERCC1	11
835	BCLAF1(+)	GO:0090737	telomere maintenance via telomere trimming	15/18903	7.49822e-05	0.00116813	0.000954725	EXO1/XRCC5/WRN/TERF1/NBN/DNA2/XRCC3/BLM/SLX4/TERF2/ERCC1	11
836	BCLAF1(+)	GO:1904874	positive regulation of telomerase RNA localization to Cajal body	15/18903	7.49822e-05	0.00116813	0.000954725	CCT3/CCT4/SHQ1/RUVBL1/NAF1/CCT5/TCP1/CCT6A/NOP10/CCT8/DKC1	11
837	BCLAF1(+)	GO:0009303	rRNA transcription	37/18903	7.61407e-05	0.00118037	0.000964724	MTOR/TAF1B/GTF3C2/NIFK/NCL/TCOF1/POLR1E/SPIN1/GTF3C4/GTF3C5/ERCC6/NPM3/DDX11/PWP1/BRF1/GTF3C1/NOL11/SIRT7/SMARCA4/SMARCB1	20
838	BCLAF1(+)	GO:0022616	DNA strand elongation	37/18903	7.61407e-05	0.00118037	0.000964724	NUCKS1/INO80D/ACTR8/RUVBL1/RAD50/MCM3/MCM7/POT1/MCM4/NBN/POLE3/DNA2/POLD3/NFRKB/MCRS1/YY1/INO80/INO80E/LIG1/ACTR5	20
839	BCLAF1(+)	GO:1902850	microtubule cytoskeleton organization involved in mitosis	163/18903	7.89626e-05	0.00122112	0.000998031	NUDC/CDCA8/SASS6/GPSM2/TBCE/HNRNPU/SPAST/DCTN1/CLASP1/SPC25/CLASP2/SETD2/MAP4/CEP97/SPICE1/STAG1/HTT/CENPE/MAP9/CENPH/FBXW11/TTK/GNAI1/CHMP7/TACC1/UBXN2B/RMDN1/KIFC2/VCP/CDK5RAP2/ITGB1/SMC3/BCCIP/INCENP/NUMA1/CEP126/AAAS/RAN/MZT1/EML1/DYNC1H1/KIF23/AURKB/ZNF207/KPNB1/CLTC/CHMP6/CEP192/VPS4B/LSM14A/NUP62/CHMP2A/TPX2/MAPRE1/CHMP4B/MYBL2/PCNT/SMC1A/KIF4A/STAG2/MECP2	61
840	BCLAF1(+)	GO:0071985	multivesicular body sorting pathway	48/18903	7.92201e-05	0.00122212	0.000998845	LEPROT/SORT1/LYST/STAM2/RUBCN/VTA1/CHMP7/LEPROTL1/LAPTM4B/VCP/STAM/TSG101/VPS37C/UVRAG/VPS36/VPS4A/VPS25/SNF8/CHMP6/HGS/VPS4B/CHMP2A/CHMP4B/SYTL4	24
841	BCLAF1(+)	GO:0046831	regulation of RNA export from nucleus	13/18903	8.46084e-05	0.00129576	0.00105903	KHDRBS1/DHX9/IWS1/SETD2/NCBP2/NSUN2/NUP153/CPSF6/NRDE2/SUPT6H	10
842	BCLAF1(+)	GO:0070914	UV-damage excision repair	13/18903	8.46084e-05	0.00129576	0.00105903	XPC/XPA/DDB2/DDB1/POLD3/INO80/MC1R/ERCC1/ACTR5/CUL4B	10
843	BCLAF1(+)	GO:0098789	pre-mRNA cleavage required for polyadenylation	13/18903	8.46084e-05	0.00129576	0.00105903	NCBP2/FIP1L1/CPSF4/CPSF1/NCBP1/CSTF2T/CPSF7/TUT1/CPSF6/CPSF2	10
844	BCLAF1(+)	GO:1901985	positive regulation of protein acetylation	51/18903	8.57679e-05	0.00131034	0.00107095	PRKAA2/FAM161A/SF3B1/TADA2B/SMARCA5/DEK/AUTS2/BAZ1B/PAXIP1/PIWIL2/ERCC6/DDX21/DIP2B/NOS1/GLYR1/BRD7/MYBBP1A/TAOK1/TADA2A/KAT2A/KAT7/SMAD4/DIP2A/SMARCB1/DDX3X	25
845	BCLAF1(+)	GO:0006268	DNA unwinding involved in DNA replication	22/18903	8.63156e-05	0.00131237	0.00107261	MCM6/MCM2/PURA/MCM3/MCM7/WRN/GINS4/MCM4/RECQL/BLM/GINS3/RPA1/RECQL5/MCM5	14
846	BCLAF1(+)	GO:0031440	regulation of mRNA 3'-end processing	22/18903	8.63156e-05	0.00131237	0.00107261	CDC73/BARD1/NCBP2/YTHDC1/ZC3H3/NCBP1/CDK9/CPSF7/CPSF6/PAPOLA/LEO1/CPEB1/PAF1/SNRPA	14
847	BCLAF1(+)	GO:1904869	regulation of protein localization to Cajal body	11/18903	8.73136e-05	0.00132119	0.00107982	CCT3/CCT4/LARP7/CCT5/TCP1/CCT6A/MEPCE/CCT8/DKC1	9
848	BCLAF1(+)	GO:1904871	positive regulation of protein localization to Cajal body	11/18903	8.73136e-05	0.00132119	0.00107982	CCT3/CCT4/LARP7/CCT5/TCP1/CCT6A/MEPCE/CCT8/DKC1	9
849	BCLAF1(+)	GO:0051650	establishment of vesicle localization	197/18903	8.7661e-05	0.00132222	0.00108066	FNBP1L/SNAPIN/KLHL12/EXOC8/SDC1/PREB/DCTN1/CLASP1/ITGA4/MYO1B/TRAK2/MAP2/CLASP2/TBC1D23/TFG/RAB7A/CEP19/HTT/EXOC1/TRAPPC11/PDCD6/AP3S1/KIF3A/FBXW11/TMED9/EXOC2/BLOC1S5/DTNBP1/KIF13A/MYO6/YKT6/WASL/EXOC4/AP3M2/SDCBP/FAM91A1/SEC16A/STAM/KIF5B/SAR1A/EXOC6/GBF1/CCDC186/WDR11/TSG101/ARFGAP2/PICALM/TRAPPC4/LRRK2/KIF5A/EXOC5/PSEN1/TRIP11/DYNC1H1/RASGRP1/SPG11/BLOC1S6/BBS4/BBS2/VPS4A/MYO1C/SNF8/TANC2/HGS…	71
850	BCLAF1(+)	GO:0006661	phosphatidylinositol biosynthetic process	134/18903	8.77999e-05	0.00132222	0.00108066	PIK3CD/PIK3R3/PI4KB/BPNT1/SOCS5/INPP4A/PGAP1/PIKFYVE/SACM1L/IP6K2/IP6K1/PIK3R4/PIK3CB/PIK3CA/PIGX/PIGG/PI4K2B/CDS1/FIG4/IMPA1/EFR3A/DPM2/INPP5E/IPMK/PI4K2A/INPP5F/PIK3C2A/INPPL1/UVRAG/MTMR2/ATM/SOCS4/ATG14/PIGH/SMG1/PIGS/PIGW/PIP4K2B/PGAP3/BECN1/DGKE/MTMR4/PIK3C3/PIGN/PIP5K1C/PIK3R2/ITPKC/MBOAT7/PI4KA/MTMR3/PIGA/OCRL	52
851	BCLAF1(+)	GO:0002183	cytoplasmic translational initiation	40/18903	8.89121e-05	0.00133579	0.00109176	MTOR/YTHDF2/EIF2B3/NCK1/EIF4G1/EIF4A2/NCBP2/SLBP/DHX29/EIF3B/NCBP1/EIF3A/EIF3M/EIF4B/DENR/EIF5/EIF3C/EIF4A1/EIF3K/RPL13A/EIF2S3	21
852	BCLAF1(+)	GO:0018027	peptidyl-lysine dimethylation	27/18903	9.24232e-05	0.00138198	0.0011295	ASH1L/KDM3A/SETD2/SETD7/EHMT2/PRDM12/EHMT1/KMT5B/KMT2A/KMT2D/SETD1B/SETD3/SETD1A/KMT2B/SETD4/SMARCB1	16
853	BCLAF1(+)	GO:0051571	positive regulation of histone H3-K4 methylation	27/18903	9.24232e-05	0.00138198	0.0011295	KANSL3/NELFA/AUTS2/KMT2E/PAXIP1/WDR5/CTR9/KMT2A/MCRS1/SNW1/KANSL1/SMAD4/DNMT1/DNMT3B/OGT/HCFC1	16
854	BCLAF1(+)	GO:0022406	membrane docking	93/18903	9.46241e-05	0.00141155	0.00115367	VAMP3/STX12/STXBP3/STX6/EXOC8/RAB10/RAB7A/ESYT3/EXOC1/USO1/EXOC2/STX7/EZR/YKT6/EXOC4/ESYT2/UNC13B/EXOC6/PDZD8/CTBP2/STX3/SYTL2/VPS11/CEP83/ATP2A2/STX2/ATG14/EXOC5/CALM1/BLOC1S6/NDRG4/VMP1/RAB12/ROCK1/RAB8A/UNC13A/VAPB/STX16/MSN	39
855	BCLAF1(+)	GO:0019058	viral life cycle	319/18903	9.83492e-05	0.00146367	0.00119627	KPNA6/PPIE/EPS15/NFIA/PKN2/LAMTOR5/SETDB1/ADAR/XPR1/NUCKS1/PCBP1/ITGAV/PIKFYVE/ATG16L1/ARL8B/ZNF502/DAG1/HYAL2/SPCS1/ITGB5/RAB7A/ZNF639/TFRC/CTBP1/SCARB2/PPID/YTHDC2/TNIP1/LARP1/NUP153/DEK/TRIM27/TRIM26/SRPK1/HSP90AB1/ATG5/VTA1/DDX56/FKBP6/CNOT7/CHMP7/WWP1/PABPC1/SLC52A2/VCP/TRIM14/USP6NL/NMT2/ITGB1/IDE/TRIM8/CTBP2/IFITM1/TRIM6/TMEM41B/TSG101/FAM111A/VPS37C/DDB1/BANF1/RAB1B/GRK2/UVRAG/DDX6/NECTIN…	106
856	BCLAF1(+)	GO:0008608	attachment of spindle microtubules to kinetochore	43/18903	0.000100653	0.00149443	0.00122141	RCC2/CDC42/CDCA8/HNRNPU/EML4/SPC25/SGO1/ECT2/CENPC/CENPE/APC/RMDN1/INCENP/RB1/CHAMP1/CDT1/AURKB/ZNF207/BECN1/TEX14/SEH1L/MAPRE1	22
857	BCLAF1(+)	GO:0150116	regulation of cell-substrate junction organization	69/18903	0.000105254	0.0015591	0.00127426	RCC2/MACF1/ROCK2/MAP4K4/LIMS1/EPB41L5/CLASP1/IQSEC1/CLASP2/PHLDB2/DUSP22/RAC1/DLC1/PTK2/TLN1/ABL1/LDB1/SLK/PTPRJ/CORO1C/ARF6/FMN1/THBS1/SMAD3/PEAK1/ACTG1/ROCK1/MAPRE2/PTPRA/PPM1F/GPM6B	31
858	BCLAF1(+)	GO:0045911	positive regulation of DNA recombination	72/18903	0.000105639	0.00156114	0.00127593	MEAF6/DMAP1/POGZ/PARP1/MSH2/ACTR2/EPC2/RIF1/WDR48/RUVBL1/TFRC/HELQ/ACTB/TRRAP/ING3/PAXIP1/EPC1/ERCC6/MMS19/KMT5B/RAD51AP1/TIMELESS/EP400/TP53BP1/MORF4L1/FUS/EXOSC6/MBTD1/RBBP8/PIAS4/FANCB/MORF4L2	32
859	BCLAF1(+)	GO:0010390	histone monoubiquitination	35/18903	0.000106434	0.00156557	0.00127955	RNF2/CDC73/BARD1/RYBP/PCGF3/BMI1/WAC/PCGF6/CTR9/DDB2/DDB1/BRCA2/LEO1/RNF40/ATXN7L3/UHRF1/PAF1/BCOR/CUL4B	19
860	BCLAF1(+)	GO:0050685	positive regulation of mRNA processing	35/18903	0.000106434	0.00156557	0.00127955	THRAP3/RBMXL1/WDR77/SF3B4/CDC73/NCL/TRA2B/NCBP2/NCBP1/PRPF19/HSPA8/SNW1/LEO1/CPEB1/CIRBP/PAF1/SNRNP70/RBM3/RBMX	19
861	BCLAF1(+)	GO:0016049	cell growth	493/18903	0.00011314	0.00166036	0.00135702	DVL1/ATAD3A/CDK11B/CDK11A/CLSTN1/MTOR/CDC42/RPS6KA1/MEAF6/MACF1/BARHL2/ARHGEF11/CDC73/KIF14/ADAM17/ITSN2/BCL11A/SEMA4C/TTL/EPB41L5/ITGA4/MAP2/GOLGA4/NME6/IP6K2/ARIH2/HYAL2/FOXP1/DCBLD2/TOMM70/GSK3B/PLXNA1/RYK/ZNF639/EIF4G1/RUFY3/PDLIM5/JADE1/CDKN2AIP/RICTOR/PPP2CA/CYFIP2/NPM1/NRN1/PPARD/DNPH1/HSP90AB1/RIMS1/BRAT1/AUTS2/LIMK1/IFRD1/MTPN/CCAR2/DPYSL2/PTK2B/EXTL3/SDCBP/SGK3/EXT1/SH3GL2/PLAA/C9orf72/…	154
862	BCLAF1(+)	GO:2000045	regulation of G1/S transition of mitotic cell cycle	185/18903	0.000115501	0.00169107	0.00138213	ARID1A/RPA2/SASS6/CDC73/KIF14/SDE2/ADAM17/UBE2E2/SMARCC1/PBRM1/APPL1/EIF4G1/DLG1/ANKRD17/PKD2/JADE1/PLRG1/APC/PPP2CA/LSM11/TMEM14B/ARID1B/PHF10/ACTB/BCL7B/ZNF655/MEPCE/KMT2E/CASP2/EZH2/PRKDC/WAC/STOX1/DPF2/CDK2AP2/CCND1/ATM/RDX/SMARCD1/CDK2/SMARCC2/MDM2/APPL2/BCL7A/RB1/CUL4A/TFDP1/APEX1/MNAT1/AKT1/INO80/DCUN1D3/BRD7/RFWD3/CDK10/CRLF3/CCL2/SMARCE1/PSME3/SMARCD2/SMARCA4/E2F1/PRMT2/SMARCB1/GTSE1/DDX…	67
863	BCLAF1(+)	GO:0016556	mRNA modification	30/18903	0.000120927	0.00176643	0.00144372	TRMT61B/METTL8/TRMT10C/NSUN2/HNRNPAB/CMTR1/PUS7/CBLL1/TRUB2/TRUB1/PUS3/PUS7L/PUS1/ZC3H13/METTL16/TRMT6/DKC1	17
864	BCLAF1(+)	GO:0043434	response to peptide hormone	421/18903	0.000123343	0.00179757	0.00146917	MTOR/AGTRAP/NUDC/SRSF4/EIF2B3/PIK3R3/JAK1/LEPROT/STXBP3/SORT1/SHC1/NUCKS1/PARP1/ROCK2/NCOA1/RAB10/PNPT1/INHBB/ACVR1C/NFE2L2/STAT1/CREB1/NCL/TWIST2/PPARG/EPM2AIP1/SCAP/SMARCC1/DAG1/APPL1/GSK3B/NCK1/PRKCI/PIK3CA/EIF2B5/USO1/NFKB1/CCNA2/SRD5A1/ZBED3/APC/AP3S1/STC2/GPLD1/MAPK14/GCLC/PHIP/GPER1/KBTBD2/GCK/POR/YWHAG/GNAI1/BAIAP2L1/LEP/INSIG1/NEFL/LEPROTL1/PRKDC/NCOA2/PTK2/CYC1/KANK1/DENND4C/GCNT1/EIF4E…	134
865	BCLAF1(+)	GO:0006298	mismatch repair	38/18903	0.000124682	0.00181291	0.0014817	RPA2/EXO1/MSH2/MSH6/XPC/SETD2/MSH3/MCM9/PMS2/ABL1/POLD3/TDG/HMGB1/RNASEH2B/MLH3/RPA1/AXIN2/ERCC1/LIG1/MCM8	20
866	BCLAF1(+)	GO:0007254	JNK cascade	172/18903	0.00012552	0.0018209	0.00148824	GADD45A/AIDA/MAP4K3/MAP4K4/ATF2/FZD7/NFKB1/SH3RF1/PJA2/HDAC3/MAPK9/FLT4/DUSP22/RIPK1/DAXX/ANKRD6/MAP3K7/MAP3K5/HIPK2/PTK2B/RB1CC1/SDCBP/RIPK2/STK3/DNAJA1/DAB2IP/TRAF2/ZMYND11/MAPK8/ERCC6/PDCD4/HRAS/HIPK3/TRAF6/DIXDC1/DUSP16/LRRK2/MAP3K12/HMGB1/RAP2A/MBIP/TRAF3/RASGRP1/HACD3/SMAD3/IGF1R/AXIN1/TAOK2/CRK/MINK1/MAP2K4/NCOR1/TAOK1/GPS1/PHLPP1/SH2D3A/MAP2K7/PRMT1/ITCH/APP/MAPK8IP2/XIAP/IRAK1	63
867	BCLAF1(+)	GO:0051984	positive regulation of chromosome segregation	25/18903	0.000126309	0.00182815	0.00149416	RCC2/CDCA8/HNRNPU/SMC6/NCAPH/RAD18/SMC4/SMC5/SMC2/INCENP/NUMA1/CDT1/AURKB/BECN1/NCAPH2	15
868	BCLAF1(+)	GO:0072384	organelle transport along microtubule	88/18903	0.000132509	0.00191351	0.00156393	PEX14/CDC42/SNAPIN/TRIM58/SPAST/LRPPRC/TRAK2/MAP2/COPG1/OPA1/HTT/UCHL1/AP3S1/KIF3A/FBXW11/BLOC1S5/DTNBP1/KIF13A/SUN1/COPG2/NEFL/AP3M2/AGTPBP1/BICD2/ARHGAP21/KIF5B/BORCS7/BICD1/KIF5A/SYNE2/DYNC1H1/RASGRP1/BLOC1S6/RHOT2/AP3D1/BORCS8/NEFH	37
869	BCLAF1(+)	GO:0048041	focal adhesion assembly	85/18903	0.00013599	0.0019593	0.00160136	RCC2/MACF1/ROCK2/STON1/MAP4K4/LIMS1/EPB41L5/CLASP1/CLASP2/PHLDB2/DUSP22/RAC1/DLC1/PTK2B/PTK2/TLN1/ABL1/LDB1/SLK/PTPRJ/CTTN/CORO1C/ARHGEF7/AJUBA/FMN1/THBS1/SMAD3/PEAK1/WHAMM/TAOK2/ACTG1/ROCK1/PTPRA/PPM1F/BCR/GPM6B	36
870	BCLAF1(+)	GO:1902117	positive regulation of organelle assembly	82/18903	0.000139092	0.00199837	0.00163328	SNX7/SASS6/GPSM2/RAB3GAP2/SDC1/CCDC88A/RAB3GAP1/GSK3B/SNX4/HTT/CEP135/G3BP2/CNOT6L/SNX18/CEP120/G3BP1/MAPK9/CNOT6/SDCBP/ASAP1/SNX30/NUMA1/CNOT2/ULK1/IFT88/PAN3/DYNC1H1/BBS4/CCP110/PIP4K2B/BECN1/VPS4B/MARK4/NUP62/MSN	35
871	BCLAF1(+)	GO:1903050	regulation of proteolysis involved in protein catabolic process	227/18903	0.000139333	0.00199837	0.00163328	DVL1/ZYG11B/GLMN/UBQLN4/RNF144A/SOCS5/XPO1/NFE2L2/SUMO1/EPHA4/SMARCC1/ARIH2/USP19/RYBP/GSK3B/USP13/UBE2K/RCHY1/FBXW7/SH3RF1/RNF180/CSNK1A1/MAPK9/RNF144B/TRIM39/HSP90AB1/GCLC/LATS1/GNA12/ANKIB1/HIPK2/CCAR2/PTK2B/SDCBP/RNF19A/PTK2/VCP/UBQLN1/AGTPBP1/ALAD/DAB2IP/WAC/USP5/LRRK2/CDK2/MDM2/CHFR/NUDT15/HECTD1/STYX/SOCS4/PSEN1/ATXN3/AKT1/UBE3A/MAP1A/PIAS1/AXIN1/STUB1/USP7/RNF40/N4BP1/CSNK2A2/GABARAPL2/RP…	79
872	BCLAF1(+)	GO:0032509	endosome transport via multivesicular body sorting pathway	41/18903	0.000141315	0.0020222	0.00165276	LEPROT/SORT1/LYST/STAM2/VTA1/CHMP7/LEPROTL1/LAPTM4B/VCP/STAM/TSG101/VPS37C/VPS36/VPS4A/VPS25/SNF8/CHMP6/HGS/VPS4B/CHMP2A/CHMP4B	21
873	BCLAF1(+)	GO:0048255	mRNA stabilization	61/18903	0.000142292	0.00203159	0.00166043	TARDBP/THRAP3/CSDE1/DHX9/ANGEL2/HNRNPU/HNRNPD/NOCT/RBM46/PAIP1/HNRNPA0/LARP1/RBM24/MAPK14/SYNCRIP/PABPC1/TRAF2/LARP4B/HNRNPC/FUS/METTL16/TAF15/MEIOC/IGF2BP1/AXIN2/CIRBP/E2F1/RBM38	28
874	BCLAF1(+)	GO:0008333	endosome to lysosome transport	73/18903	0.000145255	0.00206922	0.00169119	SORT1/SNX27/SNAPIN/RAB7B/LYST/RHOB/TGFBRAP1/ARL8B/RAB7A/KIF13A/VPS41/CHMP7/HOOK3/VCP/TSG101/UEVLD/VPS11/SCYL2/VPS33A/ATG14/VIPAS39/MGRN1/VPS4A/RNF157/CHMP6/RAB12/EPG5/VPS4B/AP3D1/CHMP2A/CHMP4B/HMGXB4	32
875	BCLAF1(+)	GO:1902373	negative regulation of mRNA catabolic process	70/18903	0.000145932	0.0020742	0.00169526	TARDBP/THRAP3/CSDE1/DHX9/ANGEL2/HNRNPU/NBAS/HNRNPD/NOCT/RBM46/PAIP1/HNRNPA0/LARP1/HNRNPAB/RBM24/MAPK14/SYNCRIP/PABPC1/TRAF2/LARP4B/HNRNPC/FUS/METTL16/TAF15/MEIOC/IGF2BP1/AXIN2/CIRBP/E2F1/RBM38/FMR1	31
876	BCLAF1(+)	GO:1902018	negative regulation of cilium assembly	18/18903	0.000147527	0.00208749	0.00170612	ODF2L/MAP4/CEP97/TBC1D7/KIF24/GDI2/YAP1/TCHP/MPHOSPH9/CCP110/CDK10/LIMK2	12
877	BCLAF1(+)	GO:1902570	protein localization to nucleolus	18/18903	0.000147527	0.00208749	0.00170612	NVL/POLR1A/NMD3/NPM1/BYSL/RPF2/PINX1/WRN/RRS1/MCRS1/RAN/RRP7A	12
878	BCLAF1(+)	GO:0007035	vacuolar acidification	33/18903	0.000148829	0.00210122	0.00171734	CLIC4/SNAPIN/CCDC115/DMXL1/ATP6V0E1/TMEM106B/ATP6V0A4/ATP6V1B2/ATP6V1H/ATP6V0A2/CLN5/DMXL2/ATP6V0C/RNASEK/TMEM199/ATP6V0A1/GRN/ATP6AP2	18
879	BCLAF1(+)	GO:0043393	regulation of protein binding	200/18903	0.00014959	0.00210725	0.00172227	DVL1/PEX14/CDC42/EPB41/PTPRF/USP33/SNAPIN/NVL/EPB41L5/ITGA4/MAP2/PLCL2/CBLB/GSK3B/NPHP3/NMD3/ADD1/CRMP1/RAPGEF2/PPP2CA/DTNBP1/TTBK1/HSP90AB1/LFNG/ACTB/HIPK2/PPP2CB/RIPK2/STK3/CTHRC1/ANGPT1/DERL1/TGFBR1/ABL1/MAPK8/IDE/MARK2/PPP1CA/SORL1/CAPRIN2/DDX11/LRRK2/TDG/ATP2A2/SPPL3/RAN/STYX/PSEN1/MARK3/AKT1/STUB1/PRMT7/CRK/ARRB2/AURKB/TEX14/ROCK1/BAX/TRIB3/ID1/MAPRE1/STK4/ADNP/APP/TIAM1/MFNG/EP300/PPARA/GN…	71
880	BCLAF1(+)	GO:0048284	organelle fusion	153/18903	0.000152998	0.00215047	0.0017576	VAMP3/MFN2/STX12/OMA1/GNAI3/SEC22B/SNAPIN/VAMP4/STX6/RAB7B/TGFBRAP1/PIKFYVE/ARL8B/RAB7A/MFN1/PARL/VPS8/OPA1/TFRC/CPLX1/USO1/YIPF5/THG1L/STX7/VPS41/CHMP7/VCPIP1/GDAP1/STOML2/VTI1A/STX3/UVRAG/VPS11/C2CD5/VPS33A/STX2/STXBP6/VIPAS39/ADCK1/SPG11/VPS33B/VPS4A/ANKFY1/VAMP2/PLD6/PIP4K2B/CHMP6/AFG3L2/RAB8A/ANKRD27/AKT2/GRIK5/BAX/CHMP2A/CHMP4B/STX16/HUWE1	57
881	BCLAF1(+)	GO:0140053	mitochondrial gene expression	163/18903	0.000153346	0.00215058	0.00175769	MRPL20/WARS2/TARS2/IARS2/TFB2M/TRMT61B/LRPPRC/MTIF2/PNPT1/MRPL35/MRPS5/MRPL30/METTL8/FASTKD2/MTERF4/TRNT1/LARS2/TRMT10C/GFM1/MRPL1/MRPS18C/GATB/GFM2/MRPL22/MRPS18B/MRPS10/MRPL14/FOXO3/RMND1/MRPL32/MTERF1/MRPL15/MRPL13/MRPL50/TRUB2/SUPV3L1/MRPS16/MTG1/MRPL23/MRPL17/MRPS35/SHMT2/MRPL42/GATC/PUS1/MRPS31/NGRN/MRPS34/EARS2/THAP11/ELAC2/MRPL10/MRPL27/TACO1/MRPL38/METTL4/GADD45GIP1/MRPS12/FASTKD5/MTG2	60
882	BCLAF1(+)	GO:0043087	regulation of GTPase activity	376/18903	0.000155113	0.00217055	0.00177401	AGRN/MTOR/ARHGEF19/RCC2/RAP1GAP/DOCK7/SYDE2/EVI5/ARHGAP29/S1PR1/RABGAP1L/RASAL2/DENND1B/RAB3GAP2/SIPA1L2/GPR137B/RGS7/MAP4K4/LIMS1/RAB3GAP1/PKP4/CHN1/ZC3H15/ALS2/EPHA4/AGAP1/IQSEC1/TBC1D5/PLXNB1/CBLB/GSK3B/PLXNA1/ARHGEF26/ECT2/TBC1D14/ELMOD2/RAPGEF2/RICTOR/SNX18/CCDC125/RASA1/TBC1D9B/TBC1D7/TBC1D22B/SNX9/EZH2/PTK2B/ARFGEF1/ASAP1/PTK2/DOCK8/RIC1/C9orf72/SEMA4D/DAB2IP/RABGAP1/GAPVD1/RALGPS1/TBC1D13…	121
883	BCLAF1(+)	GO:1903214	regulation of protein targeting to mitochondrion	44/18903	0.000156003	0.00217819	0.00178026	LEPROT/RHOU/ARIH2/PARL/FBXW7/BNIP3L/BAG4/BAG3/ATG13/VPS11/LRRK2/RNF31/CSNK2A2/SREBF1/NPEPPS/USP36/LMAN1/UBL5/PDCD5/GSK3A/HPS4/HUWE1	22
884	BCLAF1(+)	GO:0007040	lysosome organization	98/18903	0.000156989	0.00218233	0.00178363	MTOR/PI4KB/SNAPIN/RAB7B/LYST/CCDC115/PIKFYVE/ARL8B/RAB7A/TMEM165/SCARB2/ARSB/TMEM106B/CHMP7/HOOK3/ATP6V1H/LAPTM4B/ABCA1/RAB14/LRRK2/GNPTAB/VPS33A/CLN5/VIPAS39/SPG11/HEXA/VPS33B/ATP6V0C/MBTPS1/RNASEK/TMEM199/ATP6V0A1/BECN1/GRN/GAA/CHMP6/CHMP2A/CHMP4B/HPS4/ATP6AP2	40
885	BCLAF1(+)	GO:0080171	lytic vacuole organization	98/18903	0.000156989	0.00218233	0.00178363	MTOR/PI4KB/SNAPIN/RAB7B/LYST/CCDC115/PIKFYVE/ARL8B/RAB7A/TMEM165/SCARB2/ARSB/TMEM106B/CHMP7/HOOK3/ATP6V1H/LAPTM4B/ABCA1/RAB14/LRRK2/GNPTAB/VPS33A/CLN5/VIPAS39/SPG11/HEXA/VPS33B/ATP6V0C/MBTPS1/RNASEK/TMEM199/ATP6V0A1/BECN1/GRN/GAA/CHMP6/CHMP2A/CHMP4B/HPS4/ATP6AP2	40
886	BCLAF1(+)	GO:0007044	cell-substrate junction assembly	95/18903	0.000163142	0.00226288	0.00184947	RCC2/MACF1/LAMC1/ROCK2/STON1/MAP4K4/LIMS1/EPB41L5/CLASP1/CLASP2/PHLDB2/DUSP22/RAC1/DLC1/PTK2B/PTK2/PLEC/TLN1/ABL1/LDB1/SLK/PTPRJ/CTTN/ITGA5/CORO1C/ARHGEF7/AJUBA/FMN1/THBS1/SMAD3/PEAK1/WHAMM/TAOK2/ACTG1/ROCK1/PTPRA/PPM1F/BCR/GPM6B	39
887	BCLAF1(+)	GO:0031445	regulation of heterochromatin formation	28/18903	0.000167773	0.00231695	0.00189366	SETDB1/ZNF445/PIK3CA/CTR9/ATF7IP/PPHLN1/CDK2/MPHOSPH8/SETDB2/SIN3A/ATF7IP2/DNMT1/ZNF304/TRIM28/MORC2/PHF8	16
888	BCLAF1(+)	GO:0120261	regulation of heterochromatin organization	28/18903	0.000167773	0.00231695	0.00189366	SETDB1/ZNF445/PIK3CA/CTR9/ATF7IP/PPHLN1/CDK2/MPHOSPH8/SETDB2/SIN3A/ATF7IP2/DNMT1/ZNF304/TRIM28/MORC2/PHF8	16
889	BCLAF1(+)	GO:0043968	histone H2A acetylation	23/18903	0.000171939	0.00236932	0.00193646	MEAF6/DMAP1/EPC2/RUVBL1/ACTB/TRRAP/ING3/EPC1/NAA40/EP400/MORF4L1/MBTD1/MSL3/MORF4L2	14
890	BCLAF1(+)	GO:0061136	regulation of proteasomal protein catabolic process	194/18903	0.000172424	0.00237083	0.0019377	DVL1/ZYG11B/GLMN/UBQLN4/RNF144A/SOCS5/XPO1/NFE2L2/SUMO1/SMARCC1/ARIH2/USP19/RYBP/GSK3B/USP13/UBE2K/RCHY1/FBXW7/SH3RF1/RNF180/CSNK1A1/MAPK9/RNF144B/TRIM39/HSP90AB1/GCLC/GNA12/ANKIB1/CCAR2/SDCBP/RNF19A/VCP/UBQLN1/ALAD/DAB2IP/WAC/USP5/LRRK2/CDK2/MDM2/CHFR/NUDT15/HECTD1/STYX/SOCS4/PSEN1/ATXN3/AKT1/MAP1A/PIAS1/AXIN1/STUB1/USP7/RNF40/N4BP1/GABARAPL2/PSME3/TLK2/AXIN2/SUMO2/USP14/GIPC1/GSK3A/TRIB3/RNF185…	69
891	BCLAF1(+)	GO:0034644	cellular response to UV	89/18903	0.00017497	0.00240061	0.00196204	NOC2L/SDE2/PARP1/RHBDD1/COPS9/XPC/CDC25A/HYAL2/ATR/PPID/NPM1/POLH/OPN5/XPA/USP47/DDB2/DDB1/POLD3/USP28/CUL4A/YY1/EIF2AK4/INO80/NEDD4/CREBBP/N4BP1/MC1R/AURKB/IMPACT/ERCC1/BAX/POLD1/ACTR5/ATF4/EP300/TAF1/CUL4B	37
892	BCLAF1(+)	GO:1903747	regulation of establishment of protein localization to mitochondrion	50/18903	0.000178996	0.00245054	0.00200285	LEPROT/RHOU/ARIH2/PARL/FBXW7/BNIP3L/BAG4/DNAJA1/MAPK8/BAG3/ATG13/VPS11/LRRK2/RNF31/CSNK2A2/SREBF1/NPEPPS/USP36/LMAN1/UBL5/PDCD5/GSK3A/HPS4/HUWE1	24
893	BCLAF1(+)	GO:0051258	protein polymerization	281/18903	0.00018091	0.00247139	0.00201989	MTOR/PDE4DIP/ARPC5/CAMSAP2/SPTBN1/DCTN1/CLASP1/NCKAP1/MAP2/ARPC4/CLASP2/VILL/NCK1/DLG1/ADD1/UBE2K/SLAIN2/RICTOR/OCLN/RASA1/DIAPH1/CYFIP2/RANBP9/TTBK1/LATS1/SNX9/RAC1/AKAP9/BAIAP2L1/CAPZA2/WASL/MTPN/NEFL/PTK2B/BAG4/ARFGEF1/KANK1/CDK5RAP2/SPTAN1/ABL1/CAMSAP1/SSNA1/ADD3/TUBGCP2/TRIM6/TTC17/CDC42EP2/CTTN/NUMA1/FCHSD2/RDX/FKBP4/DNM1L/TWF1/AVIL/SSH1/CLIP1/WASF3/MZT1/ARHGEF7/TUBGCP3/ARF6/EVL/HSP90AA1/CY…	94
894	BCLAF1(+)	GO:0010508	positive regulation of autophagy	144/18903	0.000185247	0.00252519	0.00206386	VPS13D/TMEM59/PRKAA2/SNX7/GNAI3/ATF6/RAB3GAP2/RAB3GAP1/ATG16L1/GSK3B/SNX4/PIK3CB/HTT/SNX18/VDAC1/LARP1/TRIM27/MAP3K7/FOXO3/BNIP3L/RB1CC1/RIPK2/MTDH/C9orf72/SPTLC1/TRIM14/SNX30/WAC/TRIM8/BAG3/TRIM6/PIK3C2A/ATG13/UVRAG/PAFAH1B2/LRRK2/ATG101/TPCN1/ULK1/HMGB1/FOXO1/RNF31/SPTLC2/TSC2/MEFV/FLCN/SMCR8/ULK2/PIP4K2B/BECN1/ROCK1/SUPT5H/GSK3A/DEPDC5	54
895	BCLAF1(+)	GO:0032239	regulation of nucleobase-containing compound transport	16/18903	0.000187791	0.00255437	0.0020877	KHDRBS1/DHX9/IWS1/SETD2/NCBP2/NSUN2/RIPK1/NUP153/CPSF6/NRDE2/SUPT6H	11
896	BCLAF1(+)	GO:0008088	axo-dendritic transport	77/18903	0.000194348	0.00263788	0.00215596	KIF1B/SFPQ/SNAPIN/HNRNPU/SPAST/TRAK2/MAP2/ARL8B/OPA1/UCHL1/AP3S1/KIF3A/PURA/FBXW11/BLOC1S5/DTNBP1/NEFL/AP3M2/STAU2/AGTPBP1/KIF5B/HSPA8/KIF5A/DYNC1H1/MAP1A/SPG11/BLOC1S6/TERF2/SPG7/AP3D1/STAU1/APP/KIF4A	33
897	BCLAF1(+)	GO:0007093	mitotic cell cycle checkpoint signaling	141/18903	0.000197284	0.00266975	0.00218201	SYF2/RPA2/CDCA8/ORC1/INTS3/DTL/CENPF/SDE2/GEN1/MSH2/BUB1/SPC25/ATF2/BARD1/XPC/DYNC1LI1/TOPBP1/APC/RAD50/UIMC1/TRIM39/PPP1R10/MDC1/TTK/CASP2/PRKDC/NBN/INIP/CDK5RAP2/WAC/INCENP/RAD9A/CCND1/ATM/CDK2/MDM2/CHFR/XRCC3/ZFYVE19/BLM/TAOK2/NAE1/VPS4A/RFWD3/CDT1/AURKB/TAOK1/ZNF207/ZNF830/TEX14/RBBP8/BRSK1/GTSE1	53
898	BCLAF1(+)	GO:0051298	centrosome duplication	74/18903	0.000197673	0.00266975	0.00218201	USP33/SASS6/ROCK2/GEN1/XPO1/ALMS1/SPICE1/CEP63/CEP135/PKD2/CEP44/CEP120/NPM1/TMEM67/CDK5RAP2/NAT10/RBM14/CHORDC1/CDK2/MDM1/BRCA2/XRCC3/CCNF/CCP110/KAT2A/CEP131/CEP192/VPS4B/NUP62/BRSK1/CHMP2A/CHMP4B	32
899	BCLAF1(+)	GO:0060261	positive regulation of transcription initiation by RNA polymerase II	59/18903	0.000197962	0.00266975	0.00218201	MED18/MED28/MED10/TAF7/TAF8/MED23/TAF6/PAXIP1/TAF2/MED27/MED22/TAF3/ERCC6/MED19/MED17/CAND1/MED4/MED6/GTF2A1/HNF1B/MED1/MED13/TAF4B/MED16/ERCC1/MED25/TAF1	27
900	BCLAF1(+)	GO:0070316	regulation of G0 to G1 transition	39/18903	0.000198571	0.00267226	0.00218406	ARID1A/SMARCC1/PBRM1/ARID1B/PHF10/ACTB/BCL7B/RRM2B/DAB2IP/DPF2/SMARCD1/SMARCC2/BCL7A/BRD7/SOX15/MED1/SMARCE1/SMARCD2/SMARCA4/SMARCB1	20
901	BCLAF1(+)	GO:2000144	positive regulation of DNA-templated transcription initiation	65/18903	0.000201777	0.00270963	0.00221461	MED18/MED28/MED10/TAF7/TAF8/MED23/BCLAF1/TAF6/PAXIP1/TAF2/MED27/SETX/MED22/TAF3/ERCC6/MED19/MED17/CAND1/MED4/MED6/GTF2A1/HNF1B/MED1/MED13/TAF4B/MED16/ERCC1/MED25/TAF1	29
902	BCLAF1(+)	GO:0046777	protein autophosphorylation	226/18903	0.000206809	0.00277133	0.00226503	MTOR/MKNK1/UHMK1/CAD/AAK1/EIF2AK3/CLK1/PIKFYVE/EPHA4/PASK/OXSR1/GSK3B/ATR/PAK2/KIT/MOB1B/RIOK2/RAD50/STK10/FLT4/RIPK1/PIM1/TTK/FYN/EIF2AK1/LMTK2/PTK2B/RB1CC1/NBN/PTK2/MELK/WNK2/ABL1/SLK/ATG13/MARK2/PDGFD/ATM/SIK2/LRRK2/ACVR1B/ATG101/MAP3K12/MAPKAPK5/ULK1/RAP2A/CALM1/MARK3/AKT1/EIF2AK4/TRPM7/CSK/ULK3/PEAK1/FES/IGF1R/PDPK1/SMG1/TAOK2/MINK1/AURKB/ULK2/TAOK1/CDK12/ERN1/IMPACT/MKNK2/PRKD2/TRIM28/STK4/…	78
903	BCLAF1(+)	GO:0001738	morphogenesis of a polarized epithelium	96/18903	0.000211922	0.00283384	0.00231612	DVL1/ARHGEF19/CDC42/RAB10/FZD7/TRAF3IP1/NPHP3/RYK/TP63/SEC24B/INTU/FAT1/ANKRD6/AHI1/ACTB/RAC1/FZD3/CTHRC1/MLLT3/ROR2/ABL1/BRSK2/EXOC5/DAAM1/TTC8/MYO9A/NKD1/RPGRIP1L/ZDHHC7/DVL2/MKS1/SMURF2/ACTG1/BRSK1/TCF15/TIAM1/SH3BP1/MSN/GPC4	39
904	BCLAF1(+)	GO:0036503	ERAD pathway	112/18903	0.000214109	0.00285704	0.00233508	UBE4B/ATF6/EDEM3/RNF103/UGGT1/NFE2L2/DNAJC10/ANKZF1/RHBDD1/EDEM1/STT3B/USP19/USP13/TMEM129/WFS1/DNAJB14/FAF2/CANX/ERLIN2/TMEM67/DERL1/VCP/UBQLN1/MAN1B1/ERLIN1/BRSK2/SYVN1/RNF121/UBE4A/OS9/HSP90B1/UBAC2/SEL1L/ATXN3/STUB1/NPLOC4/USP14/CALR/FBXO27/HM13/UBE2G2/SDF2L1/RNF185/FOXRED2	44
905	BCLAF1(+)	GO:0099111	microtubule-based transport	209/18903	0.000215502	0.00286957	0.00234533	KIF1B/PEX14/CDC42/SFPQ/SNAPIN/HNRNPU/TRIM58/WDR35/SPAST/LRPPRC/TTC21B/TRAK2/MAP2/STK36/TRAF3IP1/ARL8B/COPG1/IFT122/NPHP3/IFT80/OPA1/HTT/WDR19/UCHL1/INTU/AP3S1/KIF3A/PURA/FBXW11/BLOC1S5/DTNBP1/KIF13A/LCA5/SUN1/COPG2/PCM1/NEFL/AP3M2/STAU2/KIF27/AGTPBP1/BICD2/SSNA1/ARHGAP21/KIF5B/ARL3/BORCS7/BAG3/DYNC2H1/IFT46/HSPA8/BICD1/KIF5A/IFT88/DNAAF2/SYNE2/DYNC1H1/RASGRP1/MAP1A/SPG11/BLOC1S6/RHOT2/TERF2/SPG7/…	73
906	BCLAF1(+)	GO:0045022	early endosome to late endosome transport	42/18903	0.000219183	0.00291246	0.00238038	RAB5A/RAB7A/PIK3R4/DNAJC13/EZR/LMTK2/HOOK3/MTMR2/RDX/VPS11/ATG14/MAP2K1/WDR81/BECN1/SNF8/PIK3C3/ANKRD27/KIF16B/MAPK1/MSN/SNX12	21
907	BCLAF1(+)	GO:0000422	autophagy of mitochondrion	93/18903	0.000220656	0.00291977	0.00238635	MFN2/VPS13D/SNX7/ATG4B/PARL/HTT/CISD2/LRBA/FBXW7/ATG12/VDAC1/SQSTM1/FBXL4/ATG5/BNIP3L/RB1CC1/SNX30/ATG13/MARK2/CTTN/TIGAR/DNM1L/ULK1/ATG14/ATG2B/VPS13C/TSC2/CSNK2A2/GABARAPL2/SREBF1/ULK2/BECN1/USP36/WDR45B/GSK3A/FUNDC1/HUWE1/OGT	38
908	BCLAF1(+)	GO:0061726	mitochondrion disassembly	93/18903	0.000220656	0.00291977	0.00238635	MFN2/VPS13D/SNX7/ATG4B/PARL/HTT/CISD2/LRBA/FBXW7/ATG12/VDAC1/SQSTM1/FBXL4/ATG5/BNIP3L/RB1CC1/SNX30/ATG13/MARK2/CTTN/TIGAR/DNM1L/ULK1/ATG14/ATG2B/VPS13C/TSC2/CSNK2A2/GABARAPL2/SREBF1/ULK2/BECN1/USP36/WDR45B/GSK3A/FUNDC1/HUWE1/OGT	38
909	BCLAF1(+)	GO:0007175	negative regulation of epidermal growth factor-activated receptor activity	14/18903	0.000232221	0.00303638	0.00248166	SOCS5/CBLB/TSG101/CBL/SNX6/SOCS4/PSEN1/VPS25/CHMP6/ZGPAT	10
910	BCLAF1(+)	GO:0072393	microtubule anchoring at microtubule organizing center	14/18903	0.000232221	0.00303638	0.00248166	DCTN1/GSK3B/CEP19/KIF3A/PCM1/HOOK3/BICD2/BICD1/BBS4/NINL	10
911	BCLAF1(+)	GO:1904814	regulation of protein localization to chromosome, telomeric region	14/18903	0.000232221	0.00303638	0.00248166	CCT3/CCT4/GNL3/CCT5/TCP1/CCT6A/TERF1/CCT8/GNL3L/DKC1	10
912	BCLAF1(+)	GO:1990173	protein localization to nucleoplasm	14/18903	0.000232221	0.00303638	0.00248166	CCT3/CCT4/LARP7/CCT5/TCP1/CCT6A/MEPCE/TBRG1/CCT8/DKC1	10
913	BCLAF1(+)	GO:2000105	positive regulation of DNA-templated DNA replication	14/18903	0.000232221	0.00303638	0.00248166	CDC7/STOML2/CIZ1/E2F8/CDK2/INO80/CDT1/DBF4B/WIZ/ATRX	10
914	BCLAF1(+)	GO:0043555	regulation of translation in response to stress	21/18903	0.000232829	0.00303638	0.00248166	RPS6KA1/PPP1R15B/EIF2AK3/NCK1/EIF4G1/NPM1/EIF2AK1/PPP1CA/DNAJC3/EIF2AK4/IMPACT/RPS6KA3/DDX3X	13
915	BCLAF1(+)	GO:0043984	histone H4-K16 acetylation	21/18903	0.000232829	0.00303638	0.00248166	ZMPSTE24/KANSL3/MSL2/ATG5/AUTS2/WDR5/KMT2A/MCRS1/MSL1/KANSL1/MSL3/OGT/HCFC1	13
916	BCLAF1(+)	GO:0043620	regulation of DNA-templated transcription in response to stress	45/18903	0.000236598	0.00307267	0.00251132	RPS6KA1/ARNT/ATF6/NFE2L2/VHL/NCK1/RBPJ/ATF6B/BCLAF1/STOX1/HIF1AN/BAG3/RELA/DDIT3/INO80/NEDD4/SIN3A/MAPK7/IMPACT/CHD6/ATF4/RPS6KA3	22
917	BCLAF1(+)	GO:0098927	vesicle-mediated transport between endosomal compartments	45/18903	0.000236598	0.00307267	0.00251132	RAB5A/RAB7A/PIK3R4/DNAJC13/EZR/LMTK2/HOOK3/MTMR2/RDX/VPS11/SORL1/ATG14/MAP2K1/WDR81/BECN1/SNF8/PIK3C3/ANKRD27/KIF16B/MAPK1/MSN/SNX12	22
918	BCLAF1(+)	GO:0001841	neural tube formation	106/18903	0.00023707	0.00307267	0.00251132	DVL1/SKI/MTHFR/PHACTR4/BCL10/GLMN/GDF7/SEMA4C/TRIM71/SETD2/IFT122/NPHP3/OPA1/SEC24B/CASP3/BRD2/RALA/DLC1/FZD3/STK3/CTHRC1/CDK20/PTCH1/ABL1/KIF20B/DEAF1/TRAF6/TULP3/APAF1/HECTD1/SPINT1/BBS4/TSC2/PFN1/DVL2/KAT2A/MKS1/MIB1/STK4/SALL4/BMP7/CECR2	42
919	BCLAF1(+)	GO:0140056	organelle localization by membrane tethering	84/18903	0.000245656	0.00317191	0.00259243	VAMP3/STX12/STXBP3/STX6/EXOC8/RAB10/ESYT3/EXOC1/USO1/EXOC2/STX7/YKT6/EXOC4/ESYT2/UNC13B/EXOC6/PDZD8/CTBP2/STX3/SYTL2/VPS11/CEP83/ATP2A2/STX2/ATG14/EXOC5/CALM1/BLOC1S6/NDRG4/VMP1/RAB12/RAB8A/UNC13A/VAPB/STX16	35
920	BCLAF1(+)	GO:0009112	nucleobase metabolic process	34/18903	0.000245729	0.00317191	0.00259243	MTOR/CTPS1/CMPK1/CAD/UMPS/PPAT/PAICS/GDA/SHMT2/GMPR2/DHODH/APRT/SHMT1/ADA/GART/MAPK1/TYMP/PRPS1	18
921	BCLAF1(+)	GO:0031057	negative regulation of histone modification	48/18903	0.000250791	0.00322409	0.00263508	NOC2L/SKI/MTF2/KDM3A/TRIP12/CTBP1/TAF7/PWWP2A/JARID2/PHF1/ZNF451/ATG5/UBR5/SET/WDR5/KDM5A/SIN3A/SUPT6H/MLLT6/DNMT1/DNMT3B/SMARCB1/BCOR	23
922	BCLAF1(+)	GO:0031297	replication fork processing	48/18903	0.000250791	0.00322409	0.00263508	NUCKS1/PARP1/GEN1/ETAA1/ZRANB3/BARD1/ATR/ZGRF1/RAD50/MMS22L/WRN/NBN/TONSL/CDK9/DNA2/FAM111A/DDX11/BRCA2/FANCM/BLM/RFWD3/RBBP8/ATRX	23
923	BCLAF1(+)	GO:0070897	transcription preinitiation complex assembly	78/18903	0.00026017	0.00333788	0.00272808	MED18/TAF1B/MED28/MED10/BDP1/TAF7/TAF8/MED23/TAF6/TAF2/POLR1E/MED27/MED22/TAF3/MED19/MED17/ATF7IP/BAZ2A/CAND1/HMGB1/MED4/MED6/GTF2A1/BRF1/RRN3/TAF1C/MED1/UBTF/MED16/SMARCA4/MED25/SMARCB1/TAF1	33
924	BCLAF1(+)	GO:1902903	regulation of supramolecular fiber organization	384/18903	0.000262602	0.00336226	0.002748	MTOR/CDC42/WASF2/S1PR1/PDE4DIP/ARPC5/CAMSAP2/ROCK2/SPAST/SPTBN1/CCDC88A/ALMS1/DCTN1/CLASP1/NCKAP1/TMEFF2/ABI2/MAP2/ARPC4/CLASP2/VILL/ATXN7/PHLDB2/NCK1/PIK3CA/PAK2/DLG1/ADD1/SLAIN2/ARFIP1/RICTOR/OCLN/RASA1/APC/PFDN1/CYFIP2/TRIM27/TNXB/LATS1/SNX9/RAC1/LIMK1/AKAP9/BAIAP2L1/CAPZA2/WASL/MTPN/BRAF/DLC1/PTK2B/BAG4/ARFGEF1/KANK1/C9orf72/TGFBR1/LPAR1/CDK5RAP2/SPTAN1/ABL1/CAMSAP1/ADD3/SWAP70/CDC42EP2/PPFIA…	122
925	BCLAF1(+)	GO:0051056	regulation of small GTPase mediated signal transduction	305/18903	0.000263891	0.00337194	0.00275591	MFN2/ARHGEF19/RAP1GAP/SYDE2/ARHGAP29/DENND4B/ARHGEF11/ABL2/KIF14/OBSCN/RHOU/SIPA1L2/MAP4K4/CHN1/ITGAV/ALS2/RAF1/IQSEC1/DOCK3/PIK3CB/ECT2/FAM13A/TRIO/ERBIN/CCDC125/RASA1/CDC42SE2/FAM13B/SQSTM1/CD2AP/CYTH3/RAC1/RABGEF1/AUTS2/DLC1/PPP2CB/ARFGEF1/ARHGAP39/DOCK8/KANK1/DENND4C/ABCA1/LPAR1/DAB2IP/SCAI/RALGPS1/ABL1/NET1/ARHGAP21/ARHGAP12/ITGB1/ARHGAP19/DNMBP/GBF1/SHOC2/SWAP70/MADD/ARHGEF17/RDX/CBL/ARHGEF…	100
926	BCLAF1(+)	GO:0038127	ERBB signaling pathway	126/18903	0.000268286	0.00342119	0.00279617	RNF115/SHC1/ADAM17/SOCS5/CCDC88A/WDR54/CNOT9/DGKD/CBLB/RAB7A/PIK3CA/RBPJ/FBXW7/ERBIN/GPER1/RALA/PTPN12/BRAF/PTK2B/CPNE3/PTK2/PTPN3/DAB2IP/ABL1/PIK3C2A/TSG101/PTPRJ/CUL5/CBL/PTPN11/SNX6/SOCS4/PSEN1/AKT1/IQGAP1/STUB1/PDPK1/BCAR1/VPS25/SOX9/GRB2/CHMP6/PTPN2/GAREM1/NUP62/KIF16B/ZGPAT/MAPK1	48
927	BCLAF1(+)	GO:0046605	regulation of centrosome cycle	54/18903	0.000270007	0.00343621	0.00280844	CCNL2/SASS6/ROCK2/GEN1/XPO1/ALMS1/SPICE1/CCNL1/CEP120/NPM1/TMEM67/CDK5RAP2/NAT10/RBM14/CHORDC1/MDM1/XRCC3/CCNF/KAT2A/CEP131/VPS4B/MARK4/NUP62/CHMP2A/CHMP4B	25
928	BCLAF1(+)	GO:0070202	regulation of establishment of protein localization to chromosome	12/18903	0.000274508	0.0034656	0.00283246	CCT3/CCT4/CCT5/TCP1/CCT6A/SPIDR/TERF1/CCT8/DKC1	9
929	BCLAF1(+)	GO:1903405	protein localization to nuclear body	12/18903	0.000274508	0.0034656	0.00283246	CCT3/CCT4/LARP7/CCT5/TCP1/CCT6A/MEPCE/CCT8/DKC1	9
930	BCLAF1(+)	GO:1904816	positive regulation of protein localization to chromosome, telomeric region	12/18903	0.000274508	0.0034656	0.00283246	CCT3/CCT4/GNL3/CCT5/TCP1/CCT6A/CCT8/GNL3L/DKC1	9
931	BCLAF1(+)	GO:1904867	protein localization to Cajal body	12/18903	0.000274508	0.0034656	0.00283246	CCT3/CCT4/LARP7/CCT5/TCP1/CCT6A/MEPCE/CCT8/DKC1	9
932	BCLAF1(+)	GO:0070534	protein K63-linked ubiquitination	57/18903	0.000275453	0.0034706	0.00283655	RNF115/PELI1/UBE2E3/TRIP12/UBE2E2/ARIH2/RNF4/TRIM27/RNF8/SASH1/UBE2V2/UBR5/PLAA/TRAF2/TRAF6/PRPF19/BIRC2/HECTD1/TRAF3/NEDD4/STUB1/WWP2/UBE2O/RNF213/ITCH/DDX3X	26
933	BCLAF1(+)	GO:0016073	snRNA metabolic process	66/18903	0.000278285	0.00349931	0.00286001	EXOSC10/TOE1/INTS3/INTS7/LARP7/ICE1/ELL2/INTS1/MEPCE/INTS10/INTS8/ZCCHC7/EXOSC2/SNAPC4/ZNF143/TUT1/INTS4/INTS6/NOP10/ICE2/USB1/EXOSC6/METTL16/METTL4/CC2D1A/INTS6L/CT45A10/SAGE1/DKC1	29
934	BCLAF1(+)	GO:0045324	late endosome to vacuole transport	37/18903	0.000279287	0.00350494	0.00286462	LEPROT/STAM2/PIK3R4/VTA1/CHMP7/LEPROTL1/STAM/TSG101/VPS37C/VPS36/VPS4A/VPS25/BECN1/SNF8/CHMP6/HGS/VPS4B/CHMP2A/CHMP4B	19
935	BCLAF1(+)	GO:0007173	epidermal growth factor receptor signaling pathway	110/18903	0.00028532	0.00357356	0.0029207	RNF115/SHC1/ADAM17/SOCS5/CCDC88A/WDR54/CNOT9/DGKD/CBLB/RAB7A/PIK3CA/FBXW7/ERBIN/GPER1/RALA/PTPN12/BRAF/PTK2B/PTK2/PTPN3/DAB2IP/ABL1/PIK3C2A/TSG101/PTPRJ/CBL/PTPN11/SNX6/SOCS4/PSEN1/AKT1/IQGAP1/PDPK1/BCAR1/VPS25/SOX9/GRB2/CHMP6/PTPN2/GAREM1/NUP62/KIF16B/ZGPAT	43
936	BCLAF1(+)	GO:0006359	regulation of transcription by RNA polymerase III	29/18903	0.000291277	0.00361241	0.00295245	MTOR/SF3B1/SMARCA5/ICE1/POLR3G/DEK/ZNF76/BAZ1B/ERCC6/DDX21/ZNF143/CHD8/BRF1/ICE2/MYBBP1A/TENM1	16
937	BCLAF1(+)	GO:0006622	protein targeting to lysosome	29/18903	0.000291277	0.00361241	0.00295245	SORT1/GCC2/RAB7A/PIK3R4/SCARB2/ZFYVE16/SORL1/HSPA8/GNPTAB/ATG14/NEDD4/VPS4A/BECN1/HGS/PIK3C3/LAMP2	16
938	BCLAF1(+)	GO:0035521	monoubiquitinated histone deubiquitination	29/18903	0.000291277	0.00361241	0.00295245	MYSM1/TADA1/TAF5L/SUPT7L/ATXN7/TADA2B/TAF7/SUPT3H/TRRAP/TAF6/TAF2/USP22/KAT2A/ATXN7L3/ASXL1/USP16	16
939	BCLAF1(+)	GO:0035522	monoubiquitinated histone H2A deubiquitination	29/18903	0.000291277	0.00361241	0.00295245	MYSM1/TADA1/TAF5L/SUPT7L/ATXN7/TADA2B/TAF7/SUPT3H/TRRAP/TAF6/TAF2/USP22/KAT2A/ATXN7L3/ASXL1/USP16	16
940	BCLAF1(+)	GO:2000765	regulation of cytoplasmic translation	29/18903	0.000291277	0.00361241	0.00295245	MTOR/YTHDF2/CSDE1/DHX9/HNRNPU/CNBP/NCK1/HNRNPD/PAIP1/RBM24/SYNCRIP/PABPC1/CPEB1/IGF2BP1/RPL13A/FMR1	16
941	BCLAF1(+)	GO:0009113	purine nucleobase biosynthetic process	10/18903	0.000300745	0.00371526	0.00303651	PPAT/PAICS/SHMT2/APRT/SHMT1/ADA/GART/PRPS1	8
942	BCLAF1(+)	GO:0051409	response to nitrosative stress	10/18903	0.000300745	0.00371526	0.00303651	GCLM/ADH5/GCLC/ATG5/DNAJA1/STOX1/ATM/DDIT3	8
943	BCLAF1(+)	GO:0042752	regulation of circadian rhythm	120/18903	0.000302142	0.00372524	0.00304467	PER3/TARDBP/MTOR/SFPQ/THRAP3/PRKAA2/PARP1/ROCK2/PPP1CB/PER2/PPARG/NR1D2/GSK3B/CLOCK/HNRNPD/NOCT/FBXW7/FBXL17/HDAC3/FBXW11/MAPK9/OPN5/EZH2/PIWIL2/CCAR2/PRKDC/KLF10/FBXL6/GNAQ/MAPK8/NR1H3/DDB1/KDM2A/PPP1CA/TIMELESS/FBXL3/CIPC/UBE3A/SIN3A/USP7/ZFHX3/PHLPP1/CRTC1/PPARA/NONO/PASD1	46
944	BCLAF1(+)	GO:0030866	cortical actin cytoskeleton organization	40/18903	0.00030823	0.00378555	0.00309396	EPB41/STRIP1/ROCK2/FMNL2/NCKAP1/ECT2/DLG1/EZR/ANLN/IKBKB/PLEC/TLN1/FMNL3/AKAP11/ARF6/VPS4A/LLGL2/ROCK1/CALR/EPB41L1	20
945	BCLAF1(+)	GO:0042307	positive regulation of protein import into nucleus	40/18903	0.00030823	0.00378555	0.00309396	TARDBP/DMAP1/HYAL2/ECT2/HDAC3/RBM22/MAPK14/HSP90AB1/GLI3/LEP/UBR5/BAG3/RAN/PSEN1/HSP90AA1/SMAD3/CDH1/PIK3R2/TRIM28/MAVS	20
946	BCLAF1(+)	GO:0007076	mitotic chromosome condensation	19/18903	0.000313036	0.0038297	0.00313004	PHF13/NCAPH/SMC4/SMARCA5/BAZ1B/SMC2/CDCA5/NCAPD3/NCAPD2/KMT5A/AKAP8/NCAPH2	12
947	BCLAF1(+)	GO:0034244	negative regulation of transcription elongation by RNA polymerase II	19/18903	0.000313036	0.0038297	0.00313004	HNRNPU/VHL/NELFA/LARP7/TCERG1/RNF8/EZH2/NELFB/AXIN1/SUPT4H1/RECQL5/NELFCD	12
948	BCLAF1(+)	GO:1904951	positive regulation of establishment of protein localization	310/18903	0.000318327	0.00388691	0.0031768	TARDBP/DMAP1/LEPROT/CCT3/RHOU/CNST/CCT4/ACSL3/EDEM1/PPARG/ARIH2/HYAL2/TOMM70/GSK3B/ATP2C1/ECT2/EXOC1/CEP135/RUFY3/FBXW7/PPID/ICE1/CCT5/GOLPH3/CEP120/HDAC3/RBM22/GPLD1/PPARD/MAPK14/HSP90AB1/CD2AP/FYN/EZR/TCP1/GPER1/GLI3/GCK/CCT6A/SRI/LEP/TCAF1/PCM1/ADAM9/UBR5/UNC13B/ANP32B/MAPK8/SAR1A/MCU/PPP3CB/GLUD1/KIF20B/BAG3/HRAS/TSG101/ATG13/OSBP/B3GAT3/VPS11/SORL1/C2CD5/DNM1L/RAN/XPO4/RNF31/ARF6/AKAP5/PSEN1…	101
949	BCLAF1(+)	GO:0016311	dephosphorylation	357/18903	0.000330137	0.00402335	0.00328831	MTOR/PPP1R8/PTPRU/PTP4A2/INPP5B/PTPRF/CTTNBP2NL/ENSA/SMG7/PPP1R15B/PTPN14/BPNT1/ROCK2/PPP1CB/PPP4R3B/PPP3R1/DUSP11/PTPN4/SLC39A10/SACM1L/CDC25A/PPP4R2/GSK3B/PPP2R3A/NCK1/PPM1L/HTT/PTPN13/PPM1K/PPP3CA/MTMR12/MEF2C/PPP2CA/UBLCP1/FBXW11/DUSP22/GPLD1/CSNK2B/PPP2R5D/HSP90AB1/RNGTT/FIG4/GNA12/PSPH/PTPN12/MTMR9/DLC1/CDCA2/PPP2R2A/PPP2CB/BAG4/IKBKB/IMPA1/PPP1R16A/SEMA4D/PTPDC1/PTPN3/INPP5E/MASTL/PPP3CB/F…	114
950	BCLAF1(+)	GO:0006284	base-excision repair	43/18903	0.000332326	0.00404223	0.00330375	RPA2/OGG1/POLQ/MBD4/WRN/XPA/ERCC6/PARG/DNA2/POLL/USP47/TDG/UNG/PARP2/APEX1/POLG/RPA1/LIG1/PNKP/POLD1/HUWE1	21
951	BCLAF1(+)	GO:0021915	neural tube development	164/18903	0.000349097	0.00423808	0.00346382	DVL1/SKI/MTHFR/PHACTR4/RNF220/BCL10/GLMN/GORAB/NUP133/GDF7/SEMA4C/EN1/TRIM71/SETD2/ARL13B/IFT122/NPHP3/OPA1/HES1/WDR19/PKD2/SEC24B/INTU/CASP3/BRD2/RALA/GLI3/DLC1/FZD3/STK3/CTHRC1/CDK20/PTCH1/ABL1/BMI1/KIF20B/DEAF1/TRAF6/TULP3/APAF1/HECTD1/PSEN1/ITPK1/SPINT1/BBS4/TSC2/RPGRIP1L/PFN1/DVL2/TMEM107/NF1/KAT2A/MKS1/MIB1/STK4/SALL4/BMP7/CECR2/ATP6AP2	59
952	BCLAF1(+)	GO:0006470	protein dephosphorylation	261/18903	0.000350786	0.00425043	0.00347391	MTOR/PPP1R8/PTPRU/PTP4A2/PTPRF/CTTNBP2NL/ENSA/PPP1R15B/PTPN14/ROCK2/PPP1CB/PPP4R3B/PPP3R1/DUSP11/PTPN4/SLC39A10/CDC25A/PPP4R2/GSK3B/PPP2R3A/NCK1/PPM1L/HTT/PTPN13/PPM1K/PPP3CA/PPP2CA/UBLCP1/FBXW11/DUSP22/CSNK2B/PPP2R5D/HSP90AB1/RNGTT/GNA12/PTPN12/DLC1/CDCA2/PPP2R2A/PPP2CB/IKBKB/PPP1R16A/PTPDC1/PTPN3/MASTL/PPP3CB/SWAP70/PTPRJ/SDHAF2/PPP1CA/PPP6R3/MTMR2/DUSP16/PPP1R12A/HSP90B1/NUAK1/SSH1/PPTC7/PTPN1…	87
953	BCLAF1(+)	GO:0035019	somatic stem cell population maintenance	67/18903	0.000379437	0.00458879	0.00375046	SKI/BCL9/TAF5L/RIF1/RAF1/TP63/HES1/MED28/RBPJ/KIT/REST/NIPBL/BRAF/KLF10/MED27/LDB1/LRP5/MED17/YAP1/BCL9L/LIG4/CUL4A/MED6/HNF1B/STAT3/SOX9/SALL4/BMP7/SMC1A	29
954	BCLAF1(+)	GO:0051893	regulation of focal adhesion assembly	64/18903	0.00038413	0.00461374	0.00377085	RCC2/MACF1/ROCK2/MAP4K4/LIMS1/EPB41L5/CLASP1/CLASP2/PHLDB2/DUSP22/RAC1/DLC1/PTK2/TLN1/ABL1/LDB1/SLK/PTPRJ/CORO1C/FMN1/THBS1/SMAD3/PEAK1/ACTG1/ROCK1/PTPRA/PPM1F/GPM6B	28
955	BCLAF1(+)	GO:0071806	protein transmembrane transport	64/18903	0.00038413	0.00461374	0.00377085	PEX14/TIMM17A/HSPD1/TOMM70/SEC61A1/SEC62/GRPEL1/GRPEL2/SEC63/PEX7/SEC61G/PEX1/ABCA1/DNLZ/SEC61A2/C2CD5/PAM16/LONP2/TIMM22/TIMM21/TIMM44/AKT2/TOMM40/RTN2/ROMO1/PEX26/BCR/AIFM1	28
956	BCLAF1(+)	GO:0090109	regulation of cell-substrate junction assembly	64/18903	0.00038413	0.00461374	0.00377085	RCC2/MACF1/ROCK2/MAP4K4/LIMS1/EPB41L5/CLASP1/CLASP2/PHLDB2/DUSP22/RAC1/DLC1/PTK2/TLN1/ABL1/LDB1/SLK/PTPRJ/CORO1C/FMN1/THBS1/SMAD3/PEAK1/ACTG1/ROCK1/PTPRA/PPM1F/GPM6B	28
957	BCLAF1(+)	GO:0001843	neural tube closure	92/18903	0.000384907	0.00461374	0.00377085	DVL1/SKI/MTHFR/PHACTR4/BCL10/GLMN/SEMA4C/TRIM71/SETD2/IFT122/NPHP3/OPA1/SEC24B/CASP3/BRD2/RALA/DLC1/FZD3/CTHRC1/CDK20/PTCH1/ABL1/KIF20B/DEAF1/TRAF6/TULP3/APAF1/HECTD1/SPINT1/BBS4/TSC2/PFN1/DVL2/KAT2A/MKS1/SALL4/CECR2	37
958	BCLAF1(+)	GO:0006986	response to unfolded protein	141/18903	0.000386159	0.00461374	0.00377085	MFN2/ATF6/EDEM3/PPP1R15B/ABCB10/EIF2AK3/NFE2L2/DNAJC10/HSPD1/RHBDD1/EDEM1/STT3B/QRICH1/NCK1/TMEM129/WFS1/TMEM33/HSPA4/HSPA9/CREBRF/STC2/FAF2/ATF6B/DAXX/HSP90AB1/DERL1/DNAJA1/VCP/DAB2IP/HSPA14/BAG3/CCND1/HSPA8/DDIT3/OS9/HSPH1/KBTBD6/DNAJC3/TMTC4/HSP90AA1/THBS1/PIGBOS1/PARP16/STUB1/MBTPS1/ERN1/PTPN2/BAX/PTPN1/VAPB/ATF4/EP300	52
959	BCLAF1(+)	GO:0042255	ribosome assembly	61/18903	0.000386606	0.00461374	0.00377085	MRPL20/FASTKD2/XRCC5/MTERF4/DHX30/BRIX1/DHX29/MRPL22/NPM1/MDN1/RPF2/MRM2/PRKDC/RRS1/MTERF3/NOP2/RPLP0/DHX37/NGRN/TRAF7/DDX28/ERAL1/RPS28/PPAN/RRP7A/DDX3X/RPL10	27
960	BCLAF1(+)	GO:0090311	regulation of protein deacetylation	61/18903	0.000386606	0.00461374	0.00377085	SKI/PRKAA2/YEATS2/CTBP1/SMARCA5/ING2/NIPBL/CCAR2/FNTA/WDR5/MAPK8/BRMS1/KDM5A/LRRK2/FRY/NEK3/MBIP/NDN/SREBF1/TADA2A/KAT2A/SAP30BP/AKAP8/PRKD2/KAT14/DYRK1A/EP300	27
961	BCLAF1(+)	GO:0016242	negative regulation of macroautophagy	35/18903	0.000393218	0.00468381	0.00382812	MTOR/SEC22B/UBQLN4/FEZ2/PIK3CA/RUBCN/EHMT2/NRBP2/TIGAR/LRRK2/SCFD1/AKT1/TSC2/SMG1/SMCR8/BECN1/USP36/CHMP4B	18
962	BCLAF1(+)	GO:1901653	cellular response to peptide	373/18903	0.0003944	0.00468906	0.00383241	AGTRAP/PIK3R3/JAK1/LEPROT/SHC1/NUCKS1/PARP1/KLF11/ROCK2/NCOA1/RAB10/INHBB/NFE2L2/ITGA4/STAT1/EPHA4/NCL/PPARG/SMARCC1/APPL1/GSK3B/NCK1/PRKCI/PIK3CA/KLF3/USO1/NFKB1/CCNA2/SRD5A1/APC/AP3S1/TRIM41/GPLD1/GCLC/PHIP/FOXO3/FYN/GPER1/GCK/POR/YWHAG/BAIAP2L1/LEP/INSIG1/LEPROTL1/PRKDC/NCOA2/RIPK2/PTK2/KANK1/DENND4C/EIF4EBP2/IDE/PIK3C2A/RELA/SLC29A2/UCP2/SIK2/SORL1/C2CD5/DDX11/NR4A1/SP1/TIMELESS/MDM2/OSBPL8/A…	118
963	BCLAF1(+)	GO:1904357	negative regulation of telomere maintenance via telomere lengthening	27/18903	0.000407648	0.00483747	0.00395371	EXOSC10/PARP1/HNRNPU/DCP2/POT1/PINX1/TERF1/TNKS2/NAT10/HNRNPA1/HNRNPC/SLX4/TERF2/TEN1/GNL3L	15
964	BCLAF1(+)	GO:1902806	regulation of cell cycle G1/S phase transition	213/18903	0.000409393	0.00484908	0.00396319	ARID1A/RPA2/SASS6/CDC73/KIF14/SDE2/ADAM17/UBE2E2/SMARCC1/PBRM1/APPL1/EIF4G1/DLG1/ANKRD17/PKD2/JADE1/FBXW7/PLRG1/APC/PPP2CA/LSM11/TMEM14B/TRIM39/ARID1B/PHF10/ACTB/BCL7B/ZNF655/MEPCE/KMT2E/CASP2/EZH2/PRKDC/WAC/STOX1/DPF2/CDK2AP2/CCND1/ATM/RDX/SMARCD1/CDK2/SMARCC2/MDM2/APPL2/BCL7A/RB1/CUL4A/TFDP1/APEX1/MNAT1/AKT1/INO80/DCUN1D3/PAGR1/BRD7/RFWD3/CDK10/CRLF3/CCL2/SMARCE1/PSME3/SMARCD2/SMARCA4/PAF1/E2F1…	73
965	BCLAF1(+)	GO:0060382	regulation of DNA strand elongation	17/18903	0.000416687	0.00492625	0.00402626	NUCKS1/INO80D/ACTR8/RUVBL1/POT1/NFRKB/MCRS1/YY1/INO80/INO80E/ACTR5	11
966	BCLAF1(+)	GO:0032092	positive regulation of protein binding	86/18903	0.000419824	0.00495408	0.00404901	EPB41/USP33/NVL/EPB41L5/PLCL2/GSK3B/NPHP3/NMD3/ADD1/RAPGEF2/PPP2CA/HSP90AB1/LFNG/HIPK2/PPP2CB/RIPK2/STK3/CTHRC1/DERL1/ABL1/IDE/CAPRIN2/LRRK2/SPPL3/RAN/PSEN1/MARK3/TRIB3/MAPRE1/STK4/APP/TIAM1/MFNG/EP300/TAF1	35
967	BCLAF1(+)	GO:0000154	rRNA modification	38/18903	0.000433892	0.00511055	0.00417689	TFB2M/TRMT61B/METTL5/GAR1/NAF1/DIMT1/MRM2/NSUN5/NAT10/TRMT112/NOP2/EMG1/NOP10/RPUSD1/TSR3/METTL16/MRM1/FTSJ3/DKC1	19
968	BCLAF1(+)	GO:0061912	selective autophagy	83/18903	0.000437046	0.00513813	0.00419944	MFN2/VPS13D/SNX7/ATG16L1/ATG4B/RAB7A/HTT/LRBA/VDAC1/SQSTM1/ATG5/RB1CC1/RIPK2/UBQLN1/SPTLC1/SNX30/BAG3/ATG13/TIGAR/ULK1/UFM1/RNF31/ATG14/SPTLC2/ATG2B/VPS13C/TSC2/WDR81/ULK2/BECN1/GAA/RNF213/HUWE1/OGT	34
969	BCLAF1(+)	GO:0046488	phosphatidylinositol metabolic process	162/18903	0.000448898	0.00526769	0.00430532	PIK3CD/INPP5B/PIK3R3/PI4KB/BPNT1/LCLAT1/SOCS5/INPP4A/PGAP1/PIKFYVE/SACM1L/IP6K2/IP6K1/PIK3R4/PIK3CB/PIK3CA/PIGX/PIGG/PI4K2B/CDS1/MTMR12/GPLD1/FIG4/MTMR9/IMPA1/EFR3A/DPM2/INPP5E/IPMK/PI4K2A/INPP5F/PIK3C2A/INPPL1/UVRAG/MTMR2/ATM/SOCS4/ATG14/PIGH/MTMR10/SMG1/PIGS/PIGW/PIP4K2B/PGAP3/BECN1/DGKE/MTMR4/PIK3C3/PIGN/PIP5K1C/PIK3R2/ITPKC/MBOAT7/PI4KA/MTMR3/PIGA/OCRL	58
970	BCLAF1(+)	GO:0045023	G0 to G1 transition	41/18903	0.000467197	0.00546215	0.00446426	ARID1A/SMARCC1/PBRM1/ARID1B/PHF10/ACTB/BCL7B/RRM2B/DAB2IP/DPF2/SMARCD1/SMARCC2/BCL7A/BRD7/SOX15/MED1/SMARCE1/SMARCD2/SMARCA4/SMARCB1	20
971	BCLAF1(+)	GO:0045292	mRNA cis splicing, via spliceosome	41/18903	0.000467197	0.00546215	0.00446426	SNRNP200/PRPF40A/NCBP2/RBM22/PRPF4B/SRSF12/WEE2-AS1/PSIP1/RBM17/SART1/DCPS/WBP11/DDX23/PRPF40B/SFSWAP/WBP4/PRPF39/SRSF1/CACTIN/SF3A1	20
972	BCLAF1(+)	GO:0071375	cellular response to peptide hormone stimulus	306/18903	0.00047656	0.00556133	0.00454532	AGTRAP/PIK3R3/JAK1/LEPROT/SHC1/NUCKS1/PARP1/ROCK2/NCOA1/RAB10/INHBB/NFE2L2/STAT1/NCL/PPARG/SMARCC1/APPL1/GSK3B/NCK1/PRKCI/PIK3CA/USO1/NFKB1/CCNA2/SRD5A1/APC/AP3S1/GPLD1/GCLC/PHIP/GPER1/GCK/POR/YWHAG/BAIAP2L1/LEP/INSIG1/LEPROTL1/PRKDC/NCOA2/PTK2/KANK1/DENND4C/EIF4EBP2/IDE/PIK3C2A/RELA/SLC29A2/UCP2/SIK2/SORL1/C2CD5/NR4A1/SP1/OSBPL8/ATP2B1/APPL2/PTPN11/PXN/FOXO1/RB1/APEX1/SRSF5/AKT1/CYFIP1/ZNF106/CS…	99
973	BCLAF1(+)	GO:0016601	Rac protein signal transduction	44/18903	0.000493315	0.00572651	0.00468032	WASF2/RHOU/NCKAP1/ALS2/ABI2/NISCH/PIK3CB/RAC1/ELMO1/AUTS2/KRAS/KBTBD6/ARF6/CYFIP1/HACD3/ARHGAP17/CRK/NF1/TIAM1/SH3BP1/OGT	21
974	BCLAF1(+)	GO:0006400	tRNA modification	93/18903	0.000493431	0.00572651	0.00468032	PUSL1/YRDC/TYW3/TRMT1L/TARBP1/TRMT61B/THUMPD2/THADA/METTL8/ELP6/TRMT10C/QTRT2/TRMT44/NSUN2/DTWD2/THG1L/CDKAL1/TYW1/TYW1B/PUS7/METTL2B/ELP3/TRMO/NSUN6/TRUB1/NAT10/TRMT112/PUS3/METTL1/PUS1/OSGEP/DTWD1/METTL2A/ELP2/TRMT6/WDR4/TRMU	37
975	BCLAF1(+)	GO:0060606	tube closure	93/18903	0.000493431	0.00572651	0.00468032	DVL1/SKI/MTHFR/PHACTR4/BCL10/GLMN/SEMA4C/TRIM71/SETD2/IFT122/NPHP3/OPA1/SEC24B/CASP3/BRD2/RALA/DLC1/FZD3/CTHRC1/CDK20/PTCH1/ABL1/KIF20B/DEAF1/TRAF6/TULP3/APAF1/HECTD1/SPINT1/BBS4/TSC2/PFN1/DVL2/KAT2A/MKS1/SALL4/CECR2	37
976	BCLAF1(+)	GO:0032922	circadian regulation of gene expression	71/18903	0.000499291	0.00578391	0.00472724	PER3/HNRNPU/PPP1CB/GFPT1/PER2/CLOCK/NOCT/CARTPT/NUDT12/HDAC3/HDAC2/AHR/NAMPT/NCOA2/KDM2A/PPP1CA/KMT2A/KDM5A/MYCBP2/ZFHX3/MYBBP1A/RAI1/HNF1B/ID1/TOP1/ATF4/PPARA/HUWE1/OGT/PASD1	30
977	BCLAF1(+)	GO:0006997	nucleus organization	139/18903	0.000502127	0.00579553	0.00473673	TARDBP/ZMPSTE24/NDC1/NUP133/AHCTF1/UBXN2A/SPAST/DCTN1/KDM3A/SUMO1/ATXN7/NUP54/SMARCA5/NUP153/SRPK1/SUN1/GPER1/NUP205/HIPK2/WEE2/CHMP7/UBXN2B/PLEC/GOLM1/NOLC1/SF1/BANF1/NUMA1/FAM118B/PARP11/EMG1/DDX11/BAZ2A/NEMP1/LEMD3/PYGO1/WDR73/RRN3/NUP93/VPS4A/TMEM170A/PRKCA/USP36/CHMP6/SEH1L/VPS4B/DMPK/CHMP2A/CHMP4B/PITPNB/PHF8	51
978	BCLAF1(+)	GO:1903008	organelle disassembly	139/18903	0.000502127	0.00579553	0.00473673	MFN2/VPS13D/PRKAA2/SNX7/SPAST/MTIF2/ATG4B/PARL/HTT/CISD2/LRBA/FBXW7/GFM2/ATG12/VDAC1/SQSTM1/FBXL4/ASCC3/ATG5/BNIP3L/RB1CC1/PLIN2/VCP/SNX30/KIF5B/GBF1/ATG13/MARK2/CTTN/TIGAR/DNM1L/DENR/ULK1/UFM1/ATG14/ATG2B/KLC1/VPS13C/TSC2/CSNK2A2/GABARAPL2/SREBF1/ULK2/BECN1/USP36/WDR45B/GSK3A/RRP7A/FUNDC1/HUWE1/OGT	51
979	BCLAF1(+)	GO:0006984	ER-nucleus signaling pathway	47/18903	0.000512681	0.00588513	0.00480996	ATF6/PPP1R15B/EIF2AK3/NFE2L2/SCAP/QRICH1/GSK3B/NCK1/WFS1/TMEM33/FBXW7/ATF6B/INSIG1/ERLIN2/ERLIN1/DDIT3/ATP2A2/MBTPS1/SREBF1/PTPN2/PTPN1/ATF4	22
980	BCLAF1(+)	GO:0010824	regulation of centrosome duplication	47/18903	0.000512681	0.00588513	0.00480996	SASS6/ROCK2/GEN1/XPO1/ALMS1/SPICE1/CEP120/NPM1/TMEM67/CDK5RAP2/NAT10/RBM14/CHORDC1/MDM1/XRCC3/CCNF/KAT2A/CEP131/VPS4B/NUP62/CHMP2A/CHMP4B	22
981	BCLAF1(+)	GO:0061647	histone H3-K9 modification	47/18903	0.000512681	0.00588513	0.00480996	SETDB1/ARID4B/KDM3A/RIF1/SETD7/PWWP2A/JARID2/EHMT2/ZNF451/PIWIL2/PRDM12/EHMT1/KMT2A/SETDB2/ARID4A/SMAD4/DNMT1/ZNF304/DNMT3B/SMARCB1/ATRX/MECP2	22
982	BCLAF1(+)	GO:0010586	miRNA metabolic process	90/18903	0.000517811	0.00592252	0.00484053	AGO4/GAS5/RC3H1/PNPT1/PPARG/TRIM71/GNL3/REST/NFKB1/DROSHA/NR3C1/PPARD/XPO5/LIN28B/FOXO3/SND1/RC3H2/ZSWIM8/HRAS/TEAD1/RELA/DICER1/YY1/SMAD3/PARN/NFATC3/MYOCD/SREBF1/STAT3/DDX5/SOX9/SMAD4/KHSRP/SMARCA4/DDX17/PPARA	36
983	BCLAF1(+)	GO:0045995	regulation of embryonic development	90/18903	0.000517811	0.00592252	0.00484053	CLASP1/NFE2L2/INO80D/TRIP12/NR2C2/CLASP2/DAG1/ACTR8/PHLDB2/POGLUT1/RUVBL1/NPHP3/YEATS2/HES1/NOCT/NIPBL/ZBED3/SCX/RAB14/WDR5/EHMT1/NFRKB/MCRS1/TDG/RBM19/MBIP/YY1/INO80/INO80E/TADA2A/KAT2A/JAG1/KAT14/FOXA2/TGIF2/B4GALT5	36
984	BCLAF1(+)	GO:0035966	response to topologically incorrect protein	163/18903	0.000536432	0.00611423	0.00499721	MFN2/ATF6/EDEM3/PPP1R15B/ABCB10/EIF2AK3/UGGT1/NFE2L2/DNAJC10/HSPD1/RHBDD1/EDEM1/STT3B/QRICH1/NCK1/TMEM129/WFS1/TMEM33/DNAJB14/HSPA4/HSPA9/CREBRF/STC2/FAF2/ATF6B/DAXX/HSP90AB1/DERL1/DNAJA1/VCP/DAB2IP/HSPA14/BAG3/CCND1/HSPA8/DDIT3/OS9/HSPH1/KBTBD6/DNAJC3/TMTC4/ATXN3/HSP90AA1/THBS1/PIGBOS1/PARP16/STUB1/MBTPS1/ERN1/PTPN2/BAX/PTPN1/VAPB/SDF2L1/RNF185/ATF4/EP300/KLHL15	58
985	BCLAF1(+)	GO:0043244	regulation of protein-containing complex disassembly	126/18903	0.000536506	0.00611423	0.00499721	ZMPSTE24/UBQLN4/CAMSAP2/SPAST/SPTBN1/CLASP1/CLASP2/VILL/ATXN7/PIK3CA/RUBCN/ADD1/APC/ATG12/ETF1/ATG5/SCAF8/TECPR1/CAPZA2/MTPN/ASPH/GLE1/SPTAN1/SETX/CAMSAP1/ADD3/SWAP70/UVRAG/RDX/TWF1/AVIL/CFL2/MAP1A/TMOD3/IGF1R/GSPT1/OGFOD1/FLII/SMCR8/TAOK1/APC2/UPF1/DSTN/TPX2/SCAF4/SH3BP1/TRIOBP	47
986	BCLAF1(+)	GO:0030433	ubiquitin-dependent ERAD pathway	87/18903	0.000542458	0.00617094	0.00504356	UBE4B/EDEM3/RNF103/NFE2L2/DNAJC10/ANKZF1/EDEM1/STT3B/USP19/TMEM129/WFS1/DNAJB14/FAF2/CANX/ERLIN2/TMEM67/DERL1/VCP/UBQLN1/MAN1B1/ERLIN1/SYVN1/RNF121/UBE4A/OS9/HSP90B1/SEL1L/STUB1/NPLOC4/USP14/CALR/FBXO27/UBE2G2/RNF185/FOXRED2	35
987	BCLAF1(+)	GO:0110156	methylguanosine-cap decapping	15/18903	0.000546698	0.00619689	0.00506477	PNRC2/DCP1A/NOCT/NUDT12/DCP2/CNOT7/LSM1/PATL1/DCPS/EDC4	10
988	BCLAF1(+)	GO:1903543	positive regulation of exosomal secretion	15/18903	0.000546698	0.00619689	0.00506477	SDC1/RAB7A/SDCBP/STAM/TSG101/VPS4A/SNF8/HGS/VPS4B/CHMP2A	10
989	BCLAF1(+)	GO:0051851	modulation by host of symbiont process	84/18903	0.000567192	0.00641769	0.00524523	TARDBP/CDC42/NUCKS1/ROCK2/RAB5A/ZNF502/ZNF639/REST/PAIP1/CHD1/YTHDC2/IGF2R/DDX56/CDK9/TMEM41B/HSPA8/SP1/ZDHHC20/SNW1/CCNK/EIF2AK4/SAP30BP/FASN/VAPA/PIK3C3/SMARCA4/TBC1D20/RRP1B/ZDHHC8/PI4KA/SMARCB1/EP300/RAB9A/FMR1	34
990	BCLAF1(+)	GO:0000466	maturation of 5.8S rRNA from tricistronic rRNA transcript (SSU-rRNA, 5.8S rRNA, LSU-rRNA)	25/18903	0.000570606	0.00644479	0.00526738	NOL9/EXOSC10/WDR12/NOP14/ERI1/RRS1/EXOSC2/UTP20/ERI2/FTSJ3/KRI1/RPS21/URB1/PES1	14
991	BCLAF1(+)	GO:0000460	maturation of 5.8S rRNA	36/18903	0.000611467	0.00687703	0.00562065	NOL9/EXOSC10/RRP15/WDR12/NOP14/ERI1/MAK16/PRKDC/RRS1/EXOSC2/UTP20/ERI2/MPHOSPH6/FTSJ3/KRI1/RPS21/URB1/PES1	18
992	BCLAF1(+)	GO:0008340	determination of adult lifespan	20/18903	0.000612137	0.00687703	0.00562065	PRDM2/ZMPSTE24/RAD54L/MSH2/MSH6/LEP/RAD54B/IDE/ATM/ATN1/LRRK2/COQ7	12
993	BCLAF1(+)	GO:0032211	negative regulation of telomere maintenance via telomerase	20/18903	0.000612137	0.00687703	0.00562065	EXOSC10/HNRNPU/DCP2/POT1/PINX1/TERF1/NAT10/HNRNPA1/HNRNPC/TERF2/TEN1/GNL3L	12
994	BCLAF1(+)	GO:0031929	TOR signaling	130/18903	0.000614214	0.00688812	0.00562972	MTOR/RRAGC/ZMPSTE24/SZT2/PRKAA2/LAMTOR5/GPR137B/AKT3/CCDC88A/PIK3CA/DGKQ/PDCD6/GOLPH3/RICTOR/FNIP1/HDAC3/LARP1/TBC1D7/UBR2/RRAGD/GNA12/MIOS/LEP/C9orf72/WAC/EIF4EBP2/ATM/SIK3/ITFG2/MAPKAPK5/AKT1/UBR1/TELO2/TSC2/SMG1/WDR59/FLCN/SMCR8/RPS6KB1/SEH1L/GSK3A/KPTN/AKT1S1/TTI1/FAM83D/DEPDC5/ARAF/RRAGB	48
995	BCLAF1(+)	GO:0000462	maturation of SSU-rRNA from tricistronic rRNA transcript (SSU-rRNA, 5.8S rRNA, LSU-rRNA)	39/18903	0.000657446	0.0073469	0.00600468	HEATR1/WDR43/NOP14/UTP3/WDR46/BYSL/RRS1/DCAF13/UTP23/BMS1/HELB/UTP20/DHX37/UTP4/TSR1/UTP6/KRI1/RPS21/TSR2	19
996	BCLAF1(+)	GO:0051569	regulation of histone H3-K4 methylation	39/18903	0.000657446	0.0073469	0.00600468	KANSL3/NELFA/EHMT2/AUTS2/KMT2E/PAXIP1/WDR5/CTR9/KMT2A/MCRS1/SNW1/KANSL1/SMAD4/DNMT1/DNMT3B/CTCFL/BCOR/OGT/HCFC1	19
997	BCLAF1(+)	GO:0097193	intrinsic apoptotic signaling pathway	298/18903	0.000674245	0.00752133	0.00614725	NOC2L/SFPQ/IVNS1ABP/TP53BP2/PARP1/MSH2/MSH6/EIF2AK3/ATF2/NFE2L2/DNAJC10/QRICH1/NCK1/PIK3CB/SKIL/PARL/TP63/OPA1/WFS1/CASP6/FBXW7/FNIP2/ING2/CASP3/JMY/BCLAF1/MAP3K5/SOD2/FIGNL1/ARMC10/HIPK2/CASP2/CCAR2/PRKDC/NBN/RRM2B/DNAJA1/MELK/UBQLN1/HNRNPK/DAB2IP/ABL1/TRAF2/ERCC6/PPIF/HRAS/BRSK2/USP47/SYVN1/RAD9A/DDIAS/CUL5/ATM/USP28/HYOU1/DNM1L/LRRK2/DDIT3/DYRK2/MDM2/APAF1/DIABLO/BRCA2/POU4F1/CUL4A/SGPP1/SNW1/…	96
998	BCLAF1(+)	GO:0010971	positive regulation of G2/M transition of mitotic cell cycle	28/18903	0.000684427	0.00761298	0.00622215	RCC2/CDC7/DTL/MTA3/CDC25A/RRM2B/STOX1/CCND1/SIN3A/DBF4B/VPS4B/BRD4/CDC25B/APP/MECP2	15
999	BCLAF1(+)	GO:0061008	hepaticobiliary system development	144/18903	0.000684867	0.00761298	0.00622215	RPS6KA1/ZMPSTE24/ACADM/HLX/PNPT1/SP3/ATF2/NPHP3/PIK3CA/HES1/HNRNPD/PKD2/FBXW7/SRD5A1/NIPBL/JARID2/SEC63/SOD2/IGF2R/GLI3/EZH2/RB1CC1/PTCH1/PTPN3/FPGS/UPF2/ARID5B/E2F8/RELA/CPT1A/CCND1/UCP2/TBX3/ARF6/SRSF5/SMAD3/MESP1/RPGRIP1L/CSNK2A2/SLC7A5/NF1/HNF1B/MED1/MKS1/SOX9/PRKCSH/CEBPG/ADA/SMARCB1/RHBDD3/ACO2/ATP7A	52
1000	BCLAF1(+)	GO:0007163	establishment or maintenance of cell polarity	234/18903	0.000686738	0.00762039	0.0062282	CDC42/CLIC4/PATJ/DOCK7/GPSM2/SNX27/ARHGEF11/ABL2/ARPC5/RHOU/SDCCAG8/ROCK2/RHOB/RAB10/ACTR2/DCTN1/CLASP1/CLASP2/MAP4/GSK3B/NPHP3/PRKCI/HES1/DLG1/HTT/RUFY3/FAT1/GOLPH3/RICTOR/ERBIN/CTNNA1/WWC1/FBXW11/HSP90AB1/ACTB/CYTH3/RAC1/PTK2B/UBXN2B/ARFGEF1/PTK2/DOCK8/KANK1/CDK5RAP2/ABL1/ITGB1/PARD3/KIF20B/SFRP5/GBF1/SHTN1/RAB11FIP2/BRSK2/LIN7C/MARK2/NUMA1/ATN1/NEK3/ARF6/TTC8/HSP90AA1/CDC42BPB/MYO9A/IGF1R/CORO…	78
1001	BCLAF1(+)	GO:0120032	regulation of plasma membrane bounded cell projection assembly	199/18903	0.000692802	0.00767421	0.00627219	AGRN/MTOR/RCC2/RAP1GAP/CDC42/WASF2/ODF2L/FNBP1L/SDCCAG8/FAM98A/CCDC88A/ACTR2/NCKAP1/ABI2/RAB5A/MAP4/CEP97/GSK3B/PLD1/PIK3CA/HTT/KIT/CEP135/INTU/MYO10/OCLN/APC/CEP120/TBC1D7/ATG5/RAC1/ANLN/RALA/AUTS2/WASL/STAU2/KANK1/KIF24/TGFBR1/GDI2/HRAS/CDC42EP2/YAP1/RDX/TWF1/AVIL/CORO1C/TCHP/MPHOSPH9/IFT88/ARF6/SYNE2/EVL/HSP90AA1/CYFIP1/BBS4/CCP110/RABEP2/CDK10/DEF8/PFN1/FXR2/MARK4/LIMK2/ATP7A/DOCK11/TENM1/FMR1	68
1002	BCLAF1(+)	GO:0034982	mitochondrial protein processing	13/18903	0.000701784	0.00776011	0.0063424	OMA1/PMPCB/STOML2/PMPCA/IMMP1L/LRRK2/MIPEP/SPG7/AFG3L2	9
1003	BCLAF1(+)	GO:0032527	protein exit from endoplasmic reticulum	48/18903	0.000734279	0.00809115	0.00661296	PREB/GCC2/RHBDD1/EDEM1/TMEM129/FAF2/INSIG1/DERL1/VCP/SEC16A/SAR1A/BRSK2/SYVN1/SORL1/OS9/HSP90B1/UBAC2/SEL1L/TECPR2/NPLOC4/HM13/UBE2G2	22
1004	BCLAF1(+)	GO:1901976	regulation of cell cycle checkpoint	48/18903	0.000734279	0.00809115	0.00661296	RPA2/CDCA8/GEN1/ETAA1/BARD1/DYNC1LI1/PPP1R10/DDX39B/CCAR2/TTI2/CDK5RAP2/INCENP/BRCA2/RNASEH2B/CUL4A/XRCC3/WDR76/TELO2/RFWD3/CDT1/AURKB/TTI1	22
1005	BCLAF1(+)	GO:0042149	cellular response to glucose starvation	54/18903	0.000744381	0.00818819	0.00669228	SZT2/PRKAA2/EIF2AK3/NFE2L2/PIK3R4/FOXO3/PRKAG2/PLIN2/BRSK2/SIK2/ITFG2/PRKAG1/HNRNPA1/NUAK1/ATG14/SLC7A5/MYBBP1A/BECN1/IMPACT/PIK3C3/KPTN/BRSK1/MTMR3/ATF4	24
1006	BCLAF1(+)	GO:0071214	cellular response to abiotic stimulus	335/18903	0.000748962	0.00821003	0.00671012	NOC2L/MTOR/ZMPSTE24/GADD45A/BCL10/NUCKS1/INTS7/SDE2/PARP1/RHOB/MAP3K2/TANK/BARD1/XRCC5/RHBDD1/CAB39/EFHD1/COPS9/XPC/OXSR1/CDC25A/DAG1/HYAL2/ATR/ECT2/PIK3CA/CLOCK/REST/PKD2/NFKB1/PPID/CASP3/RAD1/NIPBL/MAP3K1/NPM1/GPLD1/MAPK14/POLH/OPN5/GCLC/CASP8AP2/FIGNL1/MTPN/CASP2/WRN/SPIDR/TSPYL5/PLEC/SCX/XPA/NET1/NMT2/MAPK8/MICU1/BAG3/MGMT/HRAS/USP47/DDB2/DDB1/RAD9A/POLD3/YAP1/ATM/USP28/RAD51AP1/SLC38A2/ASIC1…	106
1007	BCLAF1(+)	GO:0104004	cellular response to environmental stimulus	335/18903	0.000748962	0.00821003	0.00671012	NOC2L/MTOR/ZMPSTE24/GADD45A/BCL10/NUCKS1/INTS7/SDE2/PARP1/RHOB/MAP3K2/TANK/BARD1/XRCC5/RHBDD1/CAB39/EFHD1/COPS9/XPC/OXSR1/CDC25A/DAG1/HYAL2/ATR/ECT2/PIK3CA/CLOCK/REST/PKD2/NFKB1/PPID/CASP3/RAD1/NIPBL/MAP3K1/NPM1/GPLD1/MAPK14/POLH/OPN5/GCLC/CASP8AP2/FIGNL1/MTPN/CASP2/WRN/SPIDR/TSPYL5/PLEC/SCX/XPA/NET1/NMT2/MAPK8/MICU1/BAG3/MGMT/HRAS/USP47/DDB2/DDB1/RAD9A/POLD3/YAP1/ATM/USP28/RAD51AP1/SLC38A2/ASIC1…	106
1008	BCLAF1(+)	GO:0014020	primary neural tube formation	98/18903	0.000751166	0.00821994	0.00671823	DVL1/SKI/MTHFR/PHACTR4/BCL10/GLMN/SEMA4C/TRIM71/SETD2/IFT122/NPHP3/OPA1/SEC24B/CASP3/BRD2/RALA/DLC1/FZD3/CTHRC1/CDK20/PTCH1/ABL1/KIF20B/DEAF1/TRAF6/TULP3/APAF1/HECTD1/SPINT1/BBS4/TSC2/PFN1/DVL2/KAT2A/MKS1/SALL4/BMP7/CECR2	38
1009	BCLAF1(+)	GO:0006979	response to oxidative stress	434/18903	0.00075792	0.00827953	0.00676693	SFPQ/MTF1/PRKAA2/GCLM/ARNT/NDUFS2/GAS5/PPP1R15B/PYCR2/PARP1/SDC1/RHOB/PNPT1/ERCC3/ATF2/NFE2L2/STAT1/ALS2/CRYGD/IDH1/LANCL1/ANKZF1/PTPRN/OGG1/OXSR1/HYAL2/FOXP1/ECT2/REST/PKD2/SLC7A11/FBXW7/ETFDH/CASP3/DHFR/THG1L/STC2/MAPK9/RIPK1/GCLC/FOXO3/FYN/HDAC2/NCOA7/MAP3K5/SOD2/NUDT1/VKORC1L1/PNPLA8/EZH2/PTK2B/GSR/PPP2CB/WRN/ADAM9/STAU2/RRM2B/OXR1/PSIP1/APTX/MELK/FXN/UBQLN1/ERCC6L2/ALAD/ABL1/SETX/NET1/MAPK8/…	133
1010	BCLAF1(+)	GO:0006783	heme biosynthetic process	31/18903	0.000782267	0.00850144	0.00694829	UROD/FLVCR1/ABCB10/SLC25A38/ALAS1/TMEM14C/TMEM14B/FXN/ALAD/COX15/UROS/HMBS/SLC11A2/IREB2/NFE2L1/ABCB7	16
1011	BCLAF1(+)	GO:0036258	multivesicular body assembly	31/18903	0.000782267	0.00850144	0.00694829	STAM2/VTA1/CHMP7/STAM/TSG101/VPS37C/VPS36/VPS4A/IST1/VPS25/SNF8/CHMP6/HGS/VPS4B/CHMP2A/CHMP4B	16
1012	BCLAF1(+)	GO:1902751	positive regulation of cell cycle G2/M phase transition	31/18903	0.000782267	0.00850144	0.00694829	RCC2/CDC7/DTL/MTA3/CDC25A/NPM1/RRM2B/STOX1/CCND1/SIN3A/DBF4B/VPS4B/BRD4/CDC25B/APP/MECP2	16
1013	BCLAF1(+)	GO:0032006	regulation of TOR signaling	108/18903	0.000784805	0.0085144	0.00695889	RRAGC/ZMPSTE24/SZT2/PRKAA2/LAMTOR5/GPR137B/AKT3/PIK3CA/DGKQ/PDCD6/GOLPH3/RICTOR/FNIP1/HDAC3/TBC1D7/UBR2/RRAGD/GNA12/MIOS/LEP/C9orf72/WAC/ATM/SIK3/ITFG2/MAPKAPK5/UBR1/TELO2/TSC2/WDR59/FLCN/SMCR8/SEH1L/GSK3A/KPTN/AKT1S1/TTI1/FAM83D/DEPDC5/ARAF/RRAGB	41
1014	BCLAF1(+)	GO:0032465	regulation of cytokinesis	95/18903	0.000794544	0.00860529	0.00703318	CDC42/CDCA8/PKN2/KIF14/AHCTF1/SPAST/BIRC6/PRPF40A/PKP4/SETD2/PIK3R4/ECT2/MAP9/KIF13A/KLHL9/KIF20B/E2F8/INCENP/UVRAG/BRCA2/CALM1/ZFYVE19/KIF23/BBS4/IGF1R/CCP110/VPS4A/AURKB/FLCN/BECN1/TEX14/PIK3C3/GIPC1/NUP62/CDC25B/BCL2L1/KLHL13	37
1015	BCLAF1(+)	GO:0032042	mitochondrial DNA metabolic process	23/18903	0.000798736	0.00862117	0.00704615	PARP1/RRM2B/STOML2/DNA2/STOX1/POLG/DNAJA3/FLCN/TOP3A/POLG2/METTL4/LONP1/MGME1	13
1016	BCLAF1(+)	GO:0080182	histone H3-K4 trimethylation	23/18903	0.000798736	0.00862117	0.00704615	NFYC/TET3/WDR82/NFYA/KMT2E/CTR9/KMT2A/KMT2D/NFYB/SETD1B/ARID4A/SETD1A/OGT	13
1017	BCLAF1(+)	GO:0031098	stress-activated protein kinase signaling cascade	246/18903	0.000831042	0.00895459	0.00731866	ZMPSTE24/GADD45A/AIDA/MAP4K3/SEMA4C/MAP4K4/ATF2/FZD7/RNF13/DLG1/NFKB1/SH3RF1/PJA2/HDAC3/MAPK9/FLT4/DUSP22/RIPK1/DAXX/MAPK14/ANKRD6/MAP3K7/MAP3K5/SASH1/EZR/MAP3K4/CCM2/LEP/HIPK2/PTK2B/IKBKB/RB1CC1/SDCBP/RIPK2/STK3/DNAJA1/DAB2IP/TRAF2/ZMYND11/MAPK8/ERCC6/PDCD4/HRAS/HIPK3/TRAF6/DIXDC1/FOXM1/DUSP16/LRRK2/MAP3K12/HMGB1/FOXO1/RAP2A/MBIP/CCDC88C/TRAF3/RASGRP1/HACD3/MAP2K1/SMAD3/IGF1R/AXIN1/TAOK2/CRK/MIN…	81
1018	BCLAF1(+)	GO:0015936	coenzyme A metabolic process	18/18903	0.000839652	0.00901664	0.00736937	PANK4/PPCS/MCCC2/PANK3/SLC25A16/NUDT8/PPCDC/NUDT7/ACLY/COASY/PANK2	11
1019	BCLAF1(+)	GO:0110154	RNA decapping	18/18903	0.000839652	0.00901664	0.00736937	PNRC2/DCP1A/NOCT/NUDT12/DCP2/NUDT3/CNOT7/LSM1/PATL1/DCPS/EDC4	11
1020	BCLAF1(+)	GO:0000289	nuclear-transcribed mRNA poly(A) tail shortening	34/18903	0.000862795	0.00921623	0.0075325	CNOT11/CNOT9/CNOT10/CNOT6L/CNOT6/CNOT4/CNOT7/PABPC1/POLR2G/CNOT2/PAN3/PARN/TNRC6A/TNRC6C/SAMD4B/CNOT3/TNRC6B	17
1021	BCLAF1(+)	GO:1905508	protein localization to microtubule organizing center	34/18903	0.000862795	0.00921623	0.0075325	GSK3B/CCDC14/APC/SNX10/PCM1/HOOK3/UBXN2B/NUMA1/BICD1/CEP83/BBS4/CEP131/CEP192/MARK4/NUP62/MAPRE1/CEP250	17
1022	BCLAF1(+)	GO:0001188	RNA polymerase I preinitiation complex assembly	11/18903	0.000869895	0.00921623	0.0075325	TAF1B/POLR1E/BAZ2A/RRN3/TAF1C/UBTF/SMARCA4/SMARCB1	8
1023	BCLAF1(+)	GO:0070203	regulation of establishment of protein localization to telomere	11/18903	0.000869895	0.00921623	0.0075325	CCT3/CCT4/CCT5/TCP1/CCT6A/TERF1/CCT8/DKC1	8
1024	BCLAF1(+)	GO:0070934	CRD-mediated mRNA stabilization	11/18903	0.000869895	0.00921623	0.0075325	CSDE1/DHX9/HNRNPU/HNRNPD/PAIP1/SYNCRIP/PABPC1/IGF2BP1	8
1025	BCLAF1(+)	GO:0071514	genomic imprinting	11/18903	0.000869895	0.00921623	0.0075325	ZDBF2/ZNF445/PIK3CA/CTR9/NDN/AXIN1/CTCF/TRIM28	8
1026	BCLAF1(+)	GO:1900095	regulation of dosage compensation by inactivation of X chromosome	11/18903	0.000869895	0.00921623	0.0075325	KANSL3/MSL2/WDR5/MCRS1/MSL1/MSL3/OGT/RLIM	8
1027	BCLAF1(+)	GO:1905668	positive regulation of protein localization to endosome	11/18903	0.000869895	0.00921623	0.0075325	ROCK2/EZR/ABHD17B/RDX/SORL1/ABHD17C/ABHD17A/MSN	8
1028	BCLAF1(+)	GO:0006367	transcription initiation at RNA polymerase II promoter	102/18903	0.000886602	0.00937752	0.00766432	MED18/ERCC3/GTF2E1/MED28/MED10/GTF2H2/TAF7/E2F3/TAF8/ZNF451/MED23/TAF6/PAXIP1/TAF2/CDK9/MED27/MED22/TAF3/ERCC6/MED19/POLR2G/MED17/ATF7IP/CAND1/HMGB1/GTF2F2/MED4/MED6/GTF2A1/MAZ/HNF1B/MED1/PPM1D/MED13/TAF4B/MED16/ERCC1/MED25/TAF1	39
1029	BCLAF1(+)	GO:0043473	pigmentation	112/18903	0.000910533	0.00959854	0.00784496	SZT2/MYSM1/ADAMTSL4/SNAPIN/LYST/DCTN1/EN1/ZEB2/PIKFYVE/AP1S3/HPS3/USP13/KIT/MEF2C/AP3S1/BLOC1S5/DTNBP1/KIF13A/FIG4/SOD2/GLI3/TH/HPS5/ARCN1/VPS33A/BLOC1S6/SLC24A5/BBS4/VPS33B/BBS2/AP1G1/MC1R/NF1/AP3D1/ANKRD27/BAX/ATRN/MKKS/HPS4/AP1B1/ATP6AP2/ATP7A	42
1030	BCLAF1(+)	GO:0045445	myoblast differentiation	112/18903	0.000910533	0.00959854	0.00784496	ARID1A/NRAS/BCL9/SDC1/PLEKHM3/SMARCC1/PBRM1/MBNL1/RBPJ/REST/MEF2C/MAML1/RBM24/PPARD/MAPK14/MAP3K5/ARID1B/PHF10/ACTB/IFRD1/PLEC/ITGB1/HIF1AN/BCL9L/SMARCD1/SMARCC2/DDIT3/TBX3/RB1/BRD7/SOX15/MYOCD/SMARCE1/SMARCD2/DDX5/SOX9/NMRK2/SMARCA4/EID2B/JAG1/SMARCB1/DDX17	42
1031	BCLAF1(+)	GO:0008286	insulin receptor signaling pathway	122/18903	0.000915377	0.00963354	0.00787357	PIK3R3/SHC1/NUCKS1/NCL/SMARCC1/APPL1/GSK3B/NCK1/PIK3CA/APC/AP3S1/GPLD1/PHIP/BAIAP2L1/LEP/KANK1/EIF4EBP2/IDE/PIK3C2A/SIK2/SORL1/C2CD5/OSBPL8/PTPN11/FOXO1/AKT1/ZNF106/ZNF592/IGF1R/TSC2/BCAR1/SREBF1/PIP4K2B/RPS6KB1/GRB2/PTPN2/LONP1/PIK3R2/AKT2/GSK3A/PTPRA/SNX5/NCOA5/PTPN1/OGT	45
1032	BCLAF1(+)	GO:0006303	double-strand break repair via nonhomologous end joining	67/18903	0.000933242	0.00978898	0.00800062	RIF1/XRCC5/POLQ/HELQ/XRCC4/DEK/RNF8/POLM/POT1/PRKDC/DCLRE1C/ERCC6/POLL/DCLRE1A/PRPF19/KDM2A/KMT5B/UVRAG/ATM/IFFO1/HMGB1/LIG4/TP53BP1/NUDT16L1/SIRT7/ERCC1/PNKP/XRCC6	28
1033	BCLAF1(+)	GO:0006903	vesicle targeting	67/18903	0.000933242	0.00978898	0.00800062	KLHL12/EXOC8/PREB/CLASP1/CLASP2/TBC1D23/TFG/CEP19/EXOC1/TRAPPC11/PDCD6/TMED9/EXOC2/YKT6/EXOC4/FAM91A1/SEC16A/SAR1A/EXOC6/GBF1/WDR11/ARFGAP2/TRAPPC4/EXOC5/PSEN1/TRIP11/TRAPPC8/TRAPPC10	28
1034	BCLAF1(+)	GO:0032271	regulation of protein polymerization	201/18903	0.00093897	0.0098165	0.00802311	MTOR/PDE4DIP/ARPC5/CAMSAP2/SPTBN1/DCTN1/CLASP1/NCKAP1/MAP2/ARPC4/VILL/NCK1/DLG1/ADD1/SLAIN2/RICTOR/OCLN/RASA1/CYFIP2/TTBK1/LATS1/SNX9/RAC1/AKAP9/BAIAP2L1/CAPZA2/MTPN/PTK2B/BAG4/ARFGEF1/KANK1/CDK5RAP2/SPTAN1/ABL1/CAMSAP1/ADD3/CDC42EP2/CTTN/NUMA1/FCHSD2/RDX/FKBP4/TWF1/AVIL/SSH1/CLIP1/ARHGEF7/ARF6/EVL/HSP90AA1/CYFIP1/FMN1/TMOD3/BBS4/FES/PFN1/FLII/GRB2/TBCD/PIK3R2/MYADM/MKKS/MAPRE1/DYRK1A/TRIOBP/TENM…	68
1035	BCLAF1(+)	GO:0060491	regulation of cell projection assembly	201/18903	0.00093897	0.0098165	0.00802311	AGRN/MTOR/RCC2/RAP1GAP/CDC42/WASF2/ODF2L/FNBP1L/SDCCAG8/FAM98A/CCDC88A/ACTR2/NCKAP1/ABI2/RAB5A/MAP4/CEP97/GSK3B/PLD1/PIK3CA/HTT/KIT/CEP135/INTU/MYO10/OCLN/APC/CEP120/TBC1D7/ATG5/RAC1/ANLN/RALA/AUTS2/WASL/STAU2/KANK1/KIF24/TGFBR1/GDI2/HRAS/CDC42EP2/YAP1/RDX/TWF1/AVIL/CORO1C/TCHP/MPHOSPH9/IFT88/ARF6/SYNE2/EVL/HSP90AA1/CYFIP1/BBS4/CCP110/RABEP2/CDK10/DEF8/PFN1/FXR2/MARK4/LIMK2/ATP7A/DOCK11/TENM1/FMR1	68
1036	BCLAF1(+)	GO:0016925	protein sumoylation	64/18903	0.000961848	0.00997362	0.00815152	RWDD3/PIAS3/ARNT/SMC6/BCL11A/RANBP2/SUMO1/GNL3/RNF212/SLF1/TRIM27/ZNF451/SENP6/SMC5/SLF2/NSMCE4A/RELA/MDM2/PIAS1/NFATC2IP/SUMO2/PIAS2/PIAS4/UBA2/TRIM28/SUMO3/GNL3L	27
1037	BCLAF1(+)	GO:0048524	positive regulation of viral process	64/18903	0.000961848	0.00997362	0.00815152	KPNA6/PPIE/PKN2/ADAR/DHX9/RAB7A/PPID/ATG12/LARP1/SRPK1/ATG5/FKBP6/CNOT7/PABPC1/TSG101/DDB1/RSF1/HMGB1/HACD3/VPS4A/P4HB/TBC1D20/STAU1/VAPB/PPARA/DDX3X/FMR1	27
1038	BCLAF1(+)	GO:0000027	ribosomal large subunit assembly	26/18903	0.000965036	0.00997362	0.00815152	MRPL20/FASTKD2/DHX30/BRIX1/MDN1/RPF2/MRM2/RRS1/NOP2/RPLP0/TRAF7/DDX28/PPAN/RPL10	14
1039	BCLAF1(+)	GO:0035751	regulation of lysosomal lumen pH	26/18903	0.000965036	0.00997362	0.00815152	SNAPIN/CCDC115/TMEM165/TMEM106B/ATP6V1H/LRRK2/VPS33A/CLN5/ATP6V0C/RNASEK/TMEM199/ATP6V0A1/GRN/ATP6AP2	14
1040	BCLAF1(+)	GO:0048026	positive regulation of mRNA splicing, via spliceosome	26/18903	0.000965036	0.00997362	0.00815152	THRAP3/RBMXL1/WDR77/SF3B4/NCL/TRA2B/NCBP1/PRPF19/HSPA8/SNW1/CIRBP/SNRNP70/RBM3/RBMX	14
1041	BCLAF1(+)	GO:1902455	negative regulation of stem cell population maintenance	26/18903	0.000965036	0.00997362	0.00815152	RBBP4/ARID4B/SAP130/ING2/SAP30L/HDAC2/LOXL2/BRMS1/BRMS1L/ARID4A/SIN3A/HNF1B/BMP7/OGT	14
1042	BCLAF1(+)	GO:2000001	regulation of DNA damage checkpoint	26/18903	0.000965036	0.00997362	0.00815152	RPA2/ETAA1/BARD1/PPP1R10/DDX39B/CCAR2/TTI2/BRCA2/RNASEH2B/CUL4A/WDR76/TELO2/RFWD3/TTI1	14
1043	BCLAF1(+)	GO:0043547	positive regulation of GTPase activity	283/18903	0.000975839	0.0100688	0.00822932	AGRN/ARHGEF19/RCC2/RAP1GAP/DOCK7/SYDE2/EVI5/ARHGAP29/S1PR1/RABGAP1L/DENND1B/SIPA1L2/RGS7/MAP4K4/LIMS1/RAB3GAP1/PKP4/CHN1/ZC3H15/ALS2/AGAP1/IQSEC1/TBC1D5/PLXNB1/GSK3B/ARHGEF26/ECT2/TBC1D14/ELMOD2/RAPGEF2/SNX18/CCDC125/RASA1/TBC1D9B/TBC1D7/TBC1D22B/SNX9/EZH2/PTK2B/ASAP1/DOCK8/RIC1/C9orf72/SEMA4D/RABGAP1/RALGPS1/TBC1D13/RAPGEF1/RALGDS/NET1/USP6NL/ITGB1/TBC1D12/RAB11FIP2/HRAS/PICALM/TBC1D15/CORO1C/DO…	91
1044	BCLAF1(+)	GO:0090503	RNA phosphodiester bond hydrolysis, exonucleolytic	43/18903	0.001006	0.0103632	0.00846989	EXOSC10/TOE1/ANGEL2/PNPT1/CNOT6L/NOCT/DCP2/CNOT6/ERI1/CNOT7/EXOSC2/REXO2/DCPS/CNOT2/PAN3/DIS3/PARN/ERI2/USB1/XRN2	20
1045	BCLAF1(+)	GO:0044788	modulation by host of viral process	46/18903	0.00102566	0.0105485	0.00862135	CDC42/NUCKS1/ROCK2/RAB5A/ZNF502/PAIP1/YTHDC2/IGF2R/DDX56/TMEM41B/HSPA8/ZDHHC20/CCNK/EIF2AK4/FASN/VAPA/PIK3C3/TBC1D20/ZDHHC8/PI4KA/FMR1	21
1046	BCLAF1(+)	GO:0051865	protein autoubiquitination	80/18903	0.00103148	0.0105911	0.0086562	RNF220/RNF115/TRIM58/BARD1/RAD18/TRIM71/RNF13/RNF4/SH3RF1/RNF8/UBE3D/SASH1/CNOT4/NFX1/TRAF2/TRAF6/DDB2/CBL/LRRK2/MDM2/RNF10/BRCA2/HECTD1/UBE3A/STUB1/WWP2/RNF157/RNF213/UHRF1/ITCH/RNF185/TAF1	32
1047	BCLAF1(+)	GO:0030518	intracellular steroid hormone receptor signaling pathway	116/18903	0.00104642	0.010727	0.0087673	ARID1A/HEYL/PARP1/KDM3A/CNOT9/FOXP1/TP63/CLOCK/SKP2/TAF7/NR3C1/DAXX/LATS1/GPER1/UBR5/FOXH1/DNAJA1/YAP1/VPS11/FKBP4/KMT2D/PTGES3/CNOT2/NCOR2/RNF6/UFM1/STRN3/UBE3A/NEDD4/PAGR1/NCOR1/MED1/DDX5/PIAS2/SAFB2/SAFB/SMARCA4/CALR/PRMT2/YWHAH/DDX17/EP300/KDM5D	43
1048	BCLAF1(+)	GO:0030522	intracellular receptor signaling pathway	266/18903	0.00110094	0.0112677	0.00920921	ARID1A/GPATCH3/PUM1/HEYL/ARNT/PARP1/PUM2/NCOA1/ASXL2/KDM3A/CNOT9/PPARG/NR2C2/NR1D2/FOXP1/DCBLD2/TP63/CLOCK/ANKRD17/OTULIN/SKP2/ERBIN/TAF7/NR3C1/DAXX/PPARD/PIM1/MAP3K7/LATS1/GPER1/AHR/LEP/EZH2/NCOA2/RIPK2/UBR5/FOXH1/DNAJA1/NR6A1/CYP26A1/CTBP2/TRAF6/NR1H3/RELA/YAP1/BIRC2/VPS11/FKBP4/KMT2D/NR4A1/PTGES3/CNOT2/NR2C1/NCOR2/RNF6/UFM1/LACC1/STRN3/SNW1/UBE3A/NEDD4/PAGR1/TRIM16/NCOR1/SREBF1/MED1/STAT3/DDX5…	86
1049	BCLAF1(+)	GO:0030970	retrograde protein transport, ER to cytosol	29/18903	0.00110566	0.0112795	0.00921884	RHBDD1/EDEM1/TMEM129/FAF2/DERL1/VCP/BRSK2/SYVN1/OS9/HSP90B1/UBAC2/SEL1L/NPLOC4/HM13/UBE2G2	15
1050	BCLAF1(+)	GO:1903513	endoplasmic reticulum to cytosol transport	29/18903	0.00110566	0.0112795	0.00921884	RHBDD1/EDEM1/TMEM129/FAF2/DERL1/VCP/BRSK2/SYVN1/OS9/HSP90B1/UBAC2/SEL1L/NPLOC4/HM13/UBE2G2	15
1051	BCLAF1(+)	GO:0032986	protein-DNA complex disassembly	21/18903	0.00111788	0.0113311	0.00926099	ARID1A/SMARCC1/SET/SSRP1/SMARCD1/SMARCC2/SUPT16H/RPL23/SMARCE1/SMARCD2/SMARCA4/SMARCB1	12
1052	BCLAF1(+)	GO:0033962	P-body assembly	21/18903	0.00111788	0.0113311	0.00926099	RC3H1/CNOT6L/NOCT/CNOT6/CNOT7/PATL1/DDX6/CNOT2/ATXN2/PAN3/DYNC1H1/LSM14A	12
1053	BCLAF1(+)	GO:0042790	nucleolar large rRNA transcription by RNA polymerase I	21/18903	0.00111788	0.0113311	0.00926099	MTOR/TAF1B/NCL/TCOF1/POLR1E/ERCC6/DDX11/PWP1/NOL11/SIRT7/SMARCA4/SMARCB1	12
1054	BCLAF1(+)	GO:0051315	attachment of mitotic spindle microtubules to kinetochore	21/18903	0.00111788	0.0113311	0.00926099	CDCA8/HNRNPU/CENPC/CENPE/RMDN1/INCENP/CHAMP1/CDT1/AURKB/BECN1/SEH1L/MAPRE1	12
1055	BCLAF1(+)	GO:0090307	mitotic spindle assembly	74/18903	0.00113109	0.0114328	0.00934408	CDCA8/HNRNPU/CLASP1/CLASP2/CEP97/SPICE1/STAG1/MAP9/CHMP7/KIFC2/SMC3/BCCIP/INCENP/AAAS/MZT1/KIF23/AURKB/ZNF207/KPNB1/CHMP6/CEP192/VPS4B/LSM14A/CHMP2A/TPX2/CHMP4B/MYBL2/SMC1A/KIF4A/STAG2	30
1056	BCLAF1(+)	GO:0071559	response to transforming growth factor beta	277/18903	0.00113153	0.0114328	0.00934408	SKI/RUNX3/RBBP4/ZFYVE9/TRIM33/PARP1/ARID4B/ADAM17/ROCK2/LTBP1/TGFBRAP1/LIMS1/EPB41L5/SAP130/ZEB2/WNT10A/PPARG/HYAL2/APPL1/ITGB5/SKIL/PAK2/ING2/SNX25/MEF2C/SMAD5/NR3C1/SAP30L/DUSP22/HSP90AB1/ZNF451/MAP3K7/FYN/HDAC2/LATS1/HIPK2/ADAM9/FNTA/SDCBP/PTK2/SCX/FOXH1/TGFBR1/ABL1/ZEB1/LTBP3/BRMS1/PDGFD/BCL9L/LEMD3/APAF1/APPL2/PXN/COL4A2/SNX6/BRMS1L/ARID4A/FUT8/SNW1/THBS1/SMAD3/SIN3A/IGF1R/AXIN1/STUB1/PDPK1/…	89
1057	BCLAF1(+)	GO:0048813	dendrite morphogenesis	140/18903	0.00113652	0.0114649	0.00937034	DVL1/RERE/CDC42/KIDINS220/ACTR2/ABI2/KLF7/MAP2/EPHA4/SS18L2/GSK3B/PDLIM5/PPP3CA/RAPGEF2/DTNBP1/FYN/TMEM106B/CUX1/WASL/STAU2/VLDLR/SEMA4D/ANAPC2/ABI1/ITGB1/CAPRIN1/PICALM/CAPRIN2/LRRK2/SLC11A2/RAP2A/SIPA1L1/UBE3A/CHRNA7/NEDD4/MEF2A/TAOK2/MINK1/DLG4/IGF2BP1/TANC2/ANKRD27/LZTS3/BTBD3/ID1/SS18L1/DIP2A/YWHAH/SULT4A1/MAPK8IP2	50
1058	BCLAF1(+)	GO:0031053	primary miRNA processing	16/18903	0.00114488	0.011476	0.0093794	NCBP2/DROSHA/SRSF3/LIN28B/HNRNPA2B1/NCBP1/SMAD3/STAT3/SMAD2/DDX3X	10
1059	BCLAF1(+)	GO:0043981	histone H4-K5 acetylation	16/18903	0.00114488	0.011476	0.0093794	MEAF6/KANSL3/JADE1/WDR5/ING4/MCRS1/KANSL1/KAT7/OGT/HCFC1	10
1060	BCLAF1(+)	GO:0043982	histone H4-K8 acetylation	16/18903	0.00114488	0.011476	0.0093794	MEAF6/KANSL3/JADE1/WDR5/ING4/MCRS1/KANSL1/KAT7/OGT/HCFC1	10
1061	BCLAF1(+)	GO:0051127	positive regulation of actin nucleation	16/18903	0.00114488	0.011476	0.0093794	WASF2/NCKAP1/ABI2/TRIM27/WASL/FCHSD2/WASF3/CYFIP1/FMN1/WHAMM	10
1062	BCLAF1(+)	GO:0031334	positive regulation of protein-containing complex assembly	192/18903	0.00117576	0.0117669	0.00961718	MTOR/TRABD2B/PDE4DIP/NEK7/DCTN1/CLASP1/NCKAP1/SUMO1/GSK3B/NCK1/ATR/EIF4G1/TFRC/DLG1/SLAIN2/FNIP2/ICE1/RICTOR/OCLN/SLF1/FNIP1/MAPK9/TTBK1/SNX9/RAC1/AKAP9/BAIAP2L1/PTK2B/BAG4/SPIDR/TERF1/ASAP1/VCP/UNC13B/ABCA1/CDK5RAP2/DAB2IP/SLF2/CDC42EP2/CTTN/NUMA1/FCHSD2/ATM/CAND1/CLIP1/AJUBA/ARF6/EVL/HSP90AA1/FMN1/FES/STUB1/ABCA3/CDT1/PFN1/DHX33/GRB2/BAX/MED25/MAPRE1/DDX3X/GNL3L/MSN/TENM1/MECP2	65
1063	BCLAF1(+)	GO:0006487	protein N-linked glycosylation	71/18903	0.00118032	0.0117939	0.00963921	DDOST/ALG14/OST4/GFPT1/MGAT4A/UGGT1/STT3B/RFT1/RPN1/TMEM165/SLC39A8/GFPT2/MGAT1/PGM3/NUS1/B4GALT1/ALG2/TMEM258/ALG8/ALG10B/ALG11/FUT8/ENTPD5/NUDT14/ALG1/PMM2/RPN2/ALG12/MAGT1	29
1064	BCLAF1(+)	GO:0009416	response to light stimulus	321/18903	0.00120812	0.0120526	0.0098507	NOC2L/SDF4/PER3/UBE4B/USP1/DTL/SDE2/PARP1/SPRTN/PPP1CB/MAP4K3/MSH2/MSH6/REV1/ERCC3/ZRANB3/TANC1/RHBDD1/PER2/COPS9/OGG1/XPC/CDC25A/HYAL2/ATR/UVSSA/KIT/CLOCK/CDS1/SLC7A11/PPID/CASP3/GTF2H2/FBXL17/NPM1/GRM6/POLH/OPN5/MAP3K4/BRAF/CCAR2/WRN/DDHD2/EXT1/FBXL6/GNAQ/XPA/NMT2/ITGB1/MAPK8/ERCC6/CASP7/TH/USP47/CAT/DDB2/DDB1/RELA/PPP1CA/CCND1/POLD3/USP28/KMT2A/KRAS/BRCA2/FBXL3/CUL4A/YY1/AKT1/EIF2AK4/INO80/NED…	101
1065	BCLAF1(+)	GO:0010165	response to X-ray	32/18903	0.00121913	0.0121052	0.00989366	NUCKS1/MSH2/XRCC5/CASP3/NIPBL/XRCC4/XRCC2/ERCC6/CCND1/ATM/BRCA2/LIG4/TP53BP1/BLM/ERCC1/XRCC6	16
1066	BCLAF1(+)	GO:0036257	multivesicular body organization	32/18903	0.00121913	0.0121052	0.00989366	STAM2/VTA1/CHMP7/STAM/TSG101/VPS37C/VPS36/VPS4A/IST1/VPS25/SNF8/CHMP6/HGS/VPS4B/CHMP2A/CHMP4B	16
1067	BCLAF1(+)	GO:0071539	protein localization to centrosome	32/18903	0.00121913	0.0121052	0.00989366	GSK3B/CCDC14/APC/SNX10/PCM1/HOOK3/UBXN2B/BICD1/CEP83/BBS4/CEP131/CEP192/MARK4/NUP62/MAPRE1/CEP250	16
1068	BCLAF1(+)	GO:0030111	regulation of Wnt signaling pathway	336/18903	0.00126511	0.012542	0.0102507	SKI/PTPRU/MACF1/RNF220/TRABD2B/CDC73/ASPM/USP34/ZEB2/TTC21B/TMEM237/FZD7/CCNYL1/IGFBP2/GSK3B/KPNA1/RUVBL1/NPHP3/IFT80/TBL1XR1/RBPJ/NFKB1/JADE1/OTULIN/ZBED3/APC/CSNK1G3/PPP2CA/CSNK1A1/G3BP1/TMEM170B/MAPK14/ANKRD6/FOXO3/LATS1/GLI3/CDK14/SOX7/CCAR2/STK3/UBR5/CTHRC1/JRK/KANK1/MLLT3/VCP/GNAQ/SPIN1/WNK2/DAB2IP/ABL1/TNKS2/SFRP5/LZTS2/FAM53B/ZRANB1/USP47/CTNND1/SDHAF2/PPP1CA/YAP1/DIXDC1/WNK1/CAPRIN2/LRRK…	105
1069	BCLAF1(+)	GO:0006779	porphyrin-containing compound biosynthetic process	35/18903	0.00130628	0.0128896	0.0105348	UROD/FLVCR1/ABCB10/SLC25A38/ALAS1/TMEM14C/TMEM14B/FXN/ALAD/COX15/UROS/HMBS/SLC11A2/IREB2/NFE2L1/RSAD1/ABCB7	17
1070	BCLAF1(+)	GO:0033014	tetrapyrrole biosynthetic process	35/18903	0.00130628	0.0128896	0.0105348	UROD/FLVCR1/ABCB10/SLC25A38/ALAS1/TMEM14C/TMEM14B/FXN/ALAD/COX15/UROS/HMBS/SLC11A2/IREB2/NFE2L1/RSAD1/ABCB7	17
1071	BCLAF1(+)	GO:0051567	histone H3-K9 methylation	35/18903	0.00130628	0.0128896	0.0105348	SETDB1/ARID4B/KDM3A/RIF1/SETD7/JARID2/EHMT2/PRDM12/EHMT1/SETDB2/ARID4A/DNMT1/ZNF304/DNMT3B/SMARCB1/ATRX/MECP2	17
1072	BCLAF1(+)	GO:0002200	somatic diversification of immune receptors	81/18903	0.00131862	0.0129911	0.0106177	ADAR/EXO1/MSH2/MSH6/RIF1/HSPD1/POLQ/TFRC/MSH3/XRCC4/TCF7/NDFIP1/RNF8/PMS2/PAXIP1/PRKDC/NBN/DCLRE1C/POLL/SWAP70/KMT5B/ATM/UNG/HMGB1/LIG4/BCL11B/YY1/TP53BP1/EXOSC6/SUPT6H/ERCC1/MCM3AP	32
1073	BCLAF1(+)	GO:0006611	protein export from nucleus	59/18903	0.00135614	0.0133318	0.0108962	UHMK1/PTPN14/DNAJC27/XPO1/BARD1/GSK3B/HSPA9/RBM22/RANBP17/XPO5/XPO7/ANP32B/BAG3/DUSP16/PTPN11/RAN/XPO4/STYX/CTDSPL2/XPO6/NUTF2/YWHAE/SIRT7/CALR/CSE1L	25
1074	BCLAF1(+)	GO:0001889	liver development	141/18903	0.00135742	0.0133318	0.0108962	RPS6KA1/ZMPSTE24/ACADM/HLX/PNPT1/SP3/ATF2/NPHP3/PIK3CA/HES1/HNRNPD/PKD2/FBXW7/SRD5A1/JARID2/SEC63/SOD2/IGF2R/GLI3/EZH2/RB1CC1/PTCH1/PTPN3/FPGS/UPF2/ARID5B/E2F8/RELA/CPT1A/CCND1/UCP2/TBX3/ARF6/SRSF5/SMAD3/MESP1/RPGRIP1L/CSNK2A2/SLC7A5/NF1/HNF1B/MED1/SOX9/PRKCSH/CEBPG/ADA/SMARCB1/RHBDD3/ACO2/ATP7A	50
1075	BCLAF1(+)	GO:0007097	nuclear migration	24/18903	0.00136239	0.0133392	0.0109022	CDC42/NUDC/DOCK7/TRIM58/DCTN1/CEP120/FBXW11/SUN1/PCM1/HOOK3/SYNE2/SYNE3/DYNC1H1	13
1076	BCLAF1(+)	GO:1903241	U2-type prespliceosome assembly	24/18903	0.00136239	0.0133392	0.0109022	SNIP1/SF3B4/SNRPG/SF3B1/DDX46/SF3B2/SNRPD1/SNRPD2/SNRPB2/SF3A1/PHF5A/RBMX2/HTATSF1	13
1077	BCLAF1(+)	GO:0032543	mitochondrial translation	131/18903	0.00140876	0.0137719	0.0112559	MRPL20/WARS2/TARS2/IARS2/LRPPRC/MTIF2/MRPL35/MRPS5/MRPL30/METTL8/FASTKD2/LARS2/TRMT10C/GFM1/MRPL1/MRPS18C/GATB/GFM2/MRPL22/MRPS18B/MRPS10/MRPL14/RMND1/MRPL32/MRPL15/MRPL13/MRPL50/TRUB2/MRPS16/MTG1/MRPL23/MRPL17/MRPS35/SHMT2/MRPL42/GATC/MRPS31/NGRN/MRPS34/EARS2/MRPL10/MRPL27/TACO1/MRPL38/GADD45GIP1/MRPS12/MTG2	47
1078	BCLAF1(+)	GO:1900368	regulation of post-transcriptional gene silencing by RNA	47/18903	0.00143999	0.0140555	0.0114877	PUM1/ZMPSTE24/ADAR/DHX9/PUM2/PPARG/TRIM71/EIF4G1/PPP3CA/RIPK1/XPO5/LIN28B/TRUB1/TIAL1/NCOR2/AJUBA/MAP2K1/NCOR1/STAT3/DDX5/FMR1	21
1079	BCLAF1(+)	GO:1902905	positive regulation of supramolecular fiber organization	176/18903	0.00146972	0.0143236	0.0117068	MTOR/CDC42/WASF2/PDE4DIP/ROCK2/SPAST/CCDC88A/DCTN1/CLASP1/NCKAP1/ABI2/NCK1/DLG1/SLAIN2/RICTOR/OCLN/TRIM27/TNXB/SNX9/RAC1/LIMK1/AKAP9/BAIAP2L1/WASL/BRAF/PTK2B/BAG4/TGFBR1/LPAR1/CDK5RAP2/ABL1/SWAP70/CDC42EP2/CTTN/NUMA1/FCHSD2/PXN/CLIP1/WASF3/RB1/CFL2/ARF6/PSEN1/EVL/CYFIP1/FMN1/TPM1/SMAD3/WHAMM/FES/PFN1/GRB2/COLGALT1/DSTN/ID1/MAPRE1/APP/PPM1F/TENM1/MECP2	60
1080	BCLAF1(+)	GO:0032535	regulation of cellular component size	367/18903	0.00150936	0.0146872	0.012004	MTOR/HP1BP3/MACF1/BARHL2/LAMTOR5/SNAPIN/ARPC5/AKT3/SPTBN1/SEMA4C/TTL/NEB/NCKAP1/ALS2/CREB1/MAP2/ARPC4/RAB5A/GOLGA4/VILL/CCDC51/GSK3B/RYK/NCK1/PIK3CA/DLG1/ADD1/RUFY3/CLCN3/SLC12A7/RICTOR/RASA1/SLC12A2/CYFIP2/NPM1/HSP90AB1/LATS1/SNX9/EZR/RAC1/LIMK1/BAIAP2L1/SLC12A9/IFRD1/CAPZA2/MTPN/ABCB8/NEFL/DPYSL2/PTK2B/BAG4/RB1CC1/ARFGEF1/KANK1/SEMA4D/SPTAN1/ABL1/ANAPC2/BORCS7/ADD3/SHTN1/SWAP70/CDC42EP2/PPP1CA/…	113
1081	BCLAF1(+)	GO:0000394	RNA splicing, via endonucleolytic cleavage and ligation	14/18903	0.001547	0.0149386	0.0122094	DDX1/FAM98A/C2orf49/TSEN2/FAM98B/ERN1/TSEN54/TSEN34/RTCB	9
1082	BCLAF1(+)	GO:0006177	GMP biosynthetic process	14/18903	0.001547	0.0149386	0.0122094	ATIC/IMPDH2/PPAT/PAICS/APRT/PFAS/ADA/GART/ADSL	9
1083	BCLAF1(+)	GO:0006999	nuclear pore organization	14/18903	0.001547	0.0149386	0.0122094	NDC1/NUP133/AHCTF1/NUP54/NUP153/NUP205/NUP93/TMEM170A/SEH1L	9
1084	BCLAF1(+)	GO:0043558	regulation of translational initiation in response to stress	14/18903	0.001547	0.0149386	0.0122094	PPP1R15B/EIF2AK3/NCK1/NPM1/EIF2AK1/PPP1CA/DNAJC3/EIF2AK4/IMPACT	9
1085	BCLAF1(+)	GO:0070816	phosphorylation of RNA polymerase II C-terminal domain	14/18903	0.001547	0.0149386	0.0122094	NCBP2/PPIL4/CDK13/NCBP1/CDK9/GTF2H1/GTF2H3/CCNK/CDK12	9
1086	BCLAF1(+)	GO:0006337	nucleosome disassembly	19/18903	0.00156375	0.0150236	0.0122789	ARID1A/SMARCC1/SET/SSRP1/SMARCD1/SMARCC2/SUPT16H/SMARCE1/SMARCD2/SMARCA4/SMARCB1	11
1087	BCLAF1(+)	GO:0090043	regulation of tubulin deacetylation	19/18903	0.00156375	0.0150236	0.0122789	PRKAA2/YEATS2/FNTA/WDR5/FRY/NEK3/MBIP/TADA2A/KAT2A/KAT14/EP300	11
1088	BCLAF1(+)	GO:0032511	late endosome to vacuole transport via multivesicular body sorting pathway	27/18903	0.0015653	0.0150236	0.0122789	LEPROT/STAM2/VTA1/CHMP7/LEPROTL1/STAM/TSG101/VPS37C/VPS36/VPS25/SNF8/CHMP6/HGS/CHMP4B	14
1089	BCLAF1(+)	GO:1905820	positive regulation of chromosome separation	27/18903	0.0015653	0.0150236	0.0122789	CDCA8/NCAPH/SMC4/CDC23/SMC2/INCENP/NUMA1/ANAPC5/RB1/CDC16/CDT1/AURKB/CDC27/NCAPH2	14
1090	BCLAF1(+)	GO:0046785	microtubule polymerization	85/18903	0.00158062	0.0151476	0.0123802	PDE4DIP/CAMSAP2/DCTN1/CLASP1/MAP2/CLASP2/SLAIN2/OCLN/RANBP9/RAC1/AKAP9/CDK5RAP2/ABL1/CAMSAP1/SSNA1/TUBGCP2/NUMA1/FKBP4/CLIP1/MZT1/ARHGEF7/TUBGCP3/TUBGCP5/TUBGCP4/FES/ZNF207/TBCD/CEP192/TPX2/MAPRE1/DYRK1A/MAP7D3/MECP2	33
1091	BCLAF1(+)	GO:1904375	regulation of protein localization to cell periphery	125/18903	0.00162474	0.0155468	0.0127065	EPB41/TMEM59/GPSM2/CNST/SPTBN1/ACSL3/DAG1/APPL1/ATP2C1/PRKCI/DLG1/SQSTM1/GOPC/STX7/EZR/GPER1/ACTB/GNAI1/CNPY4/KIF5B/ITGB1/HRAS/ZDHHC5/STX3/PPFIA1/NUMA1/PICALM/HECTD1/ARF6/AKAP5/NUMB/AKT1/ADAM10/CSK/PDPK1/VPS4A/ZDHHC7/PPP1R9B/CLTC/PIK3R2/BCL2L1/ZDHHC8/GRIPAP1/WNK3/GPC4	45
1092	BCLAF1(+)	GO:0048278	vesicle docking	66/18903	0.00167061	0.0159617	0.0130456	VAMP3/STX12/STXBP3/STX6/EXOC8/RAB10/EXOC1/USO1/EXOC2/STX7/YKT6/EXOC4/UNC13B/EXOC6/CTBP2/STX3/SYTL2/VPS11/CEP83/STX2/EXOC5/BLOC1S6/NDRG4/RAB12/RAB8A/UNC13A/STX16	27
1093	BCLAF1(+)	GO:0051402	neuron apoptotic process	255/18903	0.00168034	0.0160304	0.0131017	GCLM/HDGF/NCSTN/KIF14/PARP1/MSH2/EN1/ATF2/LANCL1/CHL1/PRKCI/PIK3CA/TP63/WFS1/FBXW7/CASP3/IL6ST/RASA1/MEF2C/NR3C1/SNCB/HSP90AB1/GCLC/FOXO3/SOD2/HIPK2/BRAF/CASP2/XRCC2/NEFL/PTK2B/OXR1/ANGPT1/NRBP2/SET/ABL1/UNC5B/CASP7/HRAS/CCND1/ATM/HYOU1/ATN1/KRAS/MAP3K12/DDIT3/APAF1/DIABLO/RB1/POU4F1/TMTC4/LIG4/SNX6/PSEN1/GABRA5/SPG11/SIAH1/NAE1/THAP11/ARRB2/MAP2K4/NF1/CCL2/GRN/ROCK1/MAP2K7/CRLF1/AKT2/GRIK5/GSK3A…	82
1094	BCLAF1(+)	GO:0009791	post-embryonic development	92/18903	0.00175468	0.0166893	0.0136403	MTOR/SZT2/ACADM/ASH1L/TBCE/STK36/ACVR2B/ALDH5A1/SOD2/IGF2R/ASL/ACO1/TGFBR1/RC3H2/ABL1/ARID5B/SGPL1/PLEKHA1/INPPL1/ATM/KMT2A/ATN1/CELA1/PSEN1/BCL11B/NDN/IREB2/SMAD2/ERCC1/BAX/MORC3/HMGN1/SCUBE1/ATRX/MECP2	35
1095	BCLAF1(+)	GO:0097581	lamellipodium organization	92/18903	0.00175468	0.0166893	0.0136403	MTOR/CDC42/WASF2/S1PR1/ARPC5/CCDC88A/ACTR2/NCKAP1/ABI2/NCK1/PIK3CA/KIT/GOLPH3/OCLN/SNX2/RAC1/AUTS2/KANK1/ABI1/ITGB1/CTTN/TWF1/AVIL/CORO1C/WASF3/ARHGEF7/AJUBA/HSP90AA1/CYFIP1/SNX1/WHAMM/SH2B1/NUP85/MYO9B/ATP7A	35
1096	BCLAF1(+)	GO:0046148	pigment biosynthetic process	57/18903	0.00186179	0.0176814	0.0144511	UROD/FLVCR1/ABCB10/ZEB2/SLC25A38/ALAS1/APPL1/SLC7A11/RAPGEF2/TMEM14C/TMEM14B/FXN/ALAD/COX15/UROS/HMBS/SLC11A2/SLC24A5/IREB2/MC1R/NFE2L1/GIPC1/ABCB7/ATP7A	24
1097	BCLAF1(+)	GO:0000729	DNA double-strand break processing	22/18903	0.00192599	0.0182278	0.0148977	HELQ/SMARCAD1/WDR70/RAD50/UBE2V2/NBN/DNA2/RAD52/HELB/BLM/SLX4/RBBP8	12
1098	BCLAF1(+)	GO:0044154	histone H3-K14 acetylation	22/18903	0.00192599	0.0182278	0.0148977	MEAF6/BRPF1/YEATS2/PIWIL2/WDR5/KMT2A/MBIP/TADA2A/KAT2A/KAT7/KAT14/BRD1	12
1099	BCLAF1(+)	GO:0044743	protein transmembrane import into intracellular organelle	36/18903	0.00192796	0.0182278	0.0148977	PEX14/TIMM17A/HSPD1/TOMM70/GRPEL1/GRPEL2/PEX7/PEX1/DNLZ/PAM16/LONP2/TIMM21/TIMM44/TOMM40/ROMO1/PEX26/AIFM1	17
1100	BCLAF1(+)	GO:0043618	regulation of transcription from RNA polymerase II promoter in response to stress	39/18903	0.00197929	0.0186851	0.0152715	ARNT/ATF6/NFE2L2/VHL/NCK1/RBPJ/ATF6B/STOX1/HIF1AN/BAG3/DDIT3/INO80/NEDD4/SIN3A/MAPK7/IMPACT/CHD6/ATF4	18
1101	BCLAF1(+)	GO:0032456	endocytic recycling	86/18903	0.00198359	0.018686	0.0152722	STX12/EPS15/SNX7/SNX27/VAMP4/STX6/DENND1B/SNX17/CCDC93/CMTM6/SNX4/RAB7A/ACAP2/ANKRD50/VPS50/LMTK2/SNX30/RAB14/VPS26A/VTI1A/INPP5F/SORL1/ARF6/AKAP5/NDRG4/SNF8/HGS/EPG5/RAB8A/ANKRD27/STX16/GRIPAP1/SNX12	33
1102	BCLAF1(+)	GO:0051100	negative regulation of binding	164/18903	0.00198529	0.018686	0.0152722	DVL1/PEX14/RAP1GAP/ZNF593/PTPRF/USP33/PEX19/EPB41L5/ITGA4/SUMO1/MAP2/PER2/GSK3B/CRMP1/PPP3CA/FBXW7/DTNBP1/TTBK1/HDAC2/ACTB/SRI/MEPCE/C9orf72/ZNF462/GTPBP4/MAPK8/WAPL/BTAF1/PPP1CA/RSF1/SORL1/DDX11/LRRK2/DDIT3/TDG/ATP2A2/STYX/PSEN1/AKT1/SIN3A/STUB1/ZFP90/ARRB2/AURKB/TEX14/ROCK1/BAX/ZNF304/ID1/E2F1/CPNE1/ADNP/SUMO3/PPARA/GNL3L/TAF1	56
1103	BCLAF1(+)	GO:0060147	regulation of post-transcriptional gene silencing	48/18903	0.00198888	0.0186919	0.0152771	PUM1/ZMPSTE24/ADAR/DHX9/PUM2/PPARG/TRIM71/EIF4G1/PPP3CA/RIPK1/XPO5/LIN28B/TRUB1/TIAL1/NCOR2/AJUBA/MAP2K1/NCOR1/STAT3/DDX5/FMR1	21
1104	BCLAF1(+)	GO:0065004	protein-DNA complex assembly	242/18903	0.00199758	0.0187459	0.0153212	HP1BP3/MED18/NASP/POGZ/CENPF/TAF1B/CENPO/TSPYL6/HJURP/MCM2/RNF4/MED28/CENPC/CENPE/SMARCA5/MED10/CENPH/BDP1/TAF7/NPM1/BRD2/DAXX/TAF8/SENP6/ASF1A/MED23/SHPRH/TAF6/KAT6A/TERF1/TSPYL5/TAF2/CHRAC1/POLR1E/ANP32B/POLE3/SET/MED27/MED22/TAF3/DNAJC9/KAT6B/NAP1L4/SPTY2D1/SSRP1/MED19/RSF1/MED17/RAD52/ATF7IP/BAZ2A/CAND1/NAP1L1/SART3/HMGB1/MED4/RB1/SUPT16H/MED6/GTF2A1/BRF1/RRN3/TAF1C/CDT1/HNF1B/MED1/UBTF/SOX9/…	78
1105	BCLAF1(+)	GO:0000727	double-strand break repair via break-induced replication	12/18903	0.00206067	0.0190831	0.0155967	CDC7/MCM6/MCM2/MCM3/MCM7/GINS4/MCM4/MCM5	8
1106	BCLAF1(+)	GO:0018026	peptidyl-lysine monomethylation	12/18903	0.00206067	0.0190831	0.0155967	SETD2/SETD7/EHMT1/KMT2A/KMT5A/SETD3/SETD6/SETD4	8
1107	BCLAF1(+)	GO:0034086	maintenance of sister chromatid cohesion	12/18903	0.00206067	0.0190831	0.0155967	NIPBL/SLF1/SMC5/SLF2/RB1/MAU2/ATRX/NAA10	8
1108	BCLAF1(+)	GO:0034088	maintenance of mitotic sister chromatid cohesion	12/18903	0.00206067	0.0190831	0.0155967	NIPBL/SLF1/SMC5/SLF2/RB1/MAU2/ATRX/NAA10	8
1109	BCLAF1(+)	GO:0034454	microtubule anchoring at centrosome	12/18903	0.00206067	0.0190831	0.0155967	DCTN1/GSK3B/CEP19/KIF3A/PCM1/HOOK3/BBS4/NINL	8
1110	BCLAF1(+)	GO:0051095	regulation of helicase activity	12/18903	0.00206067	0.0190831	0.0155967	CHTOP/MSH2/MSH6/MCM2/GTF2H2/MSH3/POT1/MNAT1	8
1111	BCLAF1(+)	GO:1900152	negative regulation of nuclear-transcribed mRNA catabolic process, deadenylation-dependent decay	12/18903	0.00206067	0.0190831	0.0155967	CSDE1/DHX9/HNRNPU/HNRNPD/PAIP1/SYNCRIP/PABPC1/IGF2BP1	8
1112	BCLAF1(+)	GO:1904507	positive regulation of telomere maintenance in response to DNA damage	12/18903	0.00206067	0.0190831	0.0155967	INO80D/ACTR8/RUVBL1/NFRKB/MCRS1/YY1/INO80/INO80E	8
1113	BCLAF1(+)	GO:1905666	regulation of protein localization to endosome	12/18903	0.00206067	0.0190831	0.0155967	ROCK2/EZR/ABHD17B/RDX/SORL1/ABHD17C/ABHD17A/MSN	8
1114	BCLAF1(+)	GO:1990778	protein localization to cell periphery	337/18903	0.00208911	0.0193182	0.0157889	VAMP3/CLSTN1/EPB41/MACF1/TMEM59/GPSM2/ATP1B1/NFASC/CNST/ROCK2/RAB10/PREPL/ASB3/SPTBN1/CCDC88A/ACSL3/CLASP2/GOLGA4/DAG1/APPL1/SLMAP/ARL13B/RAB7A/ATP2C1/IFT80/PRKCI/DLG1/CPLX1/GAK/WDR19/RAPGEF2/GOLPH3/FCHO2/SQSTM1/KIF13A/GOPC/STX7/EZR/GPER1/ACTB/GNAI1/CNPY4/BAG4/IKBKB/EFR3A/DENND4C/PTCH1/SEC16A/KIF5B/ITGB1/TSPAN14/ARL3/HRAS/LIN7C/ZDHHC5/STX3/PACS1/PPFIA1/NUMA1/PICALM/RDX/LRP6/C2CD5/PKP2/CACNB3/RAP2…	104
1115	BCLAF1(+)	GO:0045930	negative regulation of mitotic cell cycle	246/18903	0.00210056	0.0193957	0.0158523	SYF2/RPA2/CDCA8/ORC1/INTS3/CDC73/DTL/ANGEL2/CENPF/SDE2/GEN1/MSH2/BUB1/SPC25/ATF2/BARD1/XPC/DYNC1LI1/NME6/TPRA1/TOPBP1/DLG1/PKD2/JADE1/APC/YTHDC2/RAD50/UIMC1/TRIM39/PPP1R10/MDC1/TTK/HECA/ZNF655/CASP2/EZH2/PINX1/FZD3/PRKDC/NBN/RAD21/PTPN3/INIP/CDK5RAP2/ABL1/WAC/USP47/INCENP/RAD9A/CDK2AP2/CCND1/ATM/CDK2/MDM2/CHFR/RB1/XRCC3/ZFYVE19/BLM/DCUN1D3/TAOK2/BRD7/NAE1/VPS4A/RFWD3/CDT1/AURKB/TAOK1/CRLF3/ZNF207…	79
1116	BCLAF1(+)	GO:0031346	positive regulation of cell projection organization	352/18903	0.00214727	0.0197981	0.0161811	AGRN/DVL1/MTOR/CDC42/WASF2/MACF1/FNBP1L/ABL2/KIDINS220/FAM98A/CCDC88A/ACTR2/NFE2L2/NCKAP1/ABI2/EPHA4/GOLGA4/SS18L2/PLXNB1/NCKIPSD/GSK3B/PLXNA1/NCK1/PRKCI/SKIL/PIK3CA/HTT/KIT/CEP135/RUFY3/SCARB2/RAPGEF2/OCLN/ARSB/APC/CEP120/FBXO38/FIG4/FYN/RAC1/TMEM106B/ANLN/RALA/DDX56/AUTS2/LIMK1/CUX1/WASL/BRAF/EZH2/NEFL/PTK2B/STAU2/VLDLR/SEMA4D/ROR2/TGFBR1/DAB2IP/ABL1/RAPGEF1/SETX/ANAPC2/CAMK1D/SHTN1/HRAS/CAPRIN…	108
1117	BCLAF1(+)	GO:0051403	stress-activated MAPK cascade	239/18903	0.00215239	0.0198164	0.0161961	GADD45A/AIDA/MAP4K3/SEMA4C/MAP4K4/ATF2/FZD7/DLG1/NFKB1/SH3RF1/PJA2/HDAC3/MAPK9/FLT4/DUSP22/RIPK1/DAXX/MAPK14/ANKRD6/MAP3K7/MAP3K5/SASH1/EZR/MAP3K4/CCM2/LEP/HIPK2/PTK2B/IKBKB/RB1CC1/SDCBP/RIPK2/STK3/DNAJA1/DAB2IP/TRAF2/ZMYND11/MAPK8/ERCC6/PDCD4/HRAS/HIPK3/TRAF6/DIXDC1/FOXM1/DUSP16/LRRK2/MAP3K12/HMGB1/FOXO1/RAP2A/MBIP/TRAF3/RASGRP1/HACD3/MAP2K1/SMAD3/IGF1R/AXIN1/TAOK2/CRK/MINK1/MAP2K4/NCOR1/MAP2K3/…	77
1118	BCLAF1(+)	GO:0042542	response to hydrogen peroxide	130/18903	0.00216582	0.0198578	0.01623	PPP1R15B/SDC1/RHOB/NFE2L2/STAT1/ANKZF1/FOXP1/ECT2/CASP3/RIPK1/FOXO3/FYN/HDAC2/MAP3K5/SOD2/EZH2/PTK2B/PPP2CB/ADAM9/APTX/FXN/ABL1/SETX/NET1/PPIF/PLEKHA1/CAT/RELA/IL18BP/PDGFD/LRRK2/PAWR/APEX1/UBE3A/PDE8A/TRAP1/CRK/KDM6B/MAPK7/BECN1/ERN1/PYCR1/IMPACT/ZNF580/AIFM1/STK26	46
1119	BCLAF1(+)	GO:0070301	cellular response to hydrogen peroxide	93/18903	0.00217508	0.0198578	0.01623	RHOB/NFE2L2/ANKZF1/FOXP1/ECT2/RIPK1/FOXO3/FYN/HDAC2/MAP3K5/EZH2/FXN/ABL1/SETX/NET1/PPIF/PLEKHA1/CAT/RELA/IL18BP/PDGFD/LRRK2/PAWR/APEX1/PDE8A/TRAP1/KDM6B/MAPK7/BECN1/ERN1/PYCR1/IMPACT/ZNF580/AIFM1/STK26	35
1120	BCLAF1(+)	GO:0006744	ubiquinone biosynthetic process	17/18903	0.00218515	0.0198578	0.01623	UBIAD1/COQ10B/COQ3/COQ4/PDSS1/PPTC7/COQ6/COQ7/COQ9/FDXR	10
1121	BCLAF1(+)	GO:0043923	positive regulation by host of viral transcription	17/18903	0.00218515	0.0198578	0.01623	NUCKS1/ZNF639/CHD1/CDK9/SP1/SNW1/SMARCA4/RRP1B/SMARCB1/EP300	10
1122	BCLAF1(+)	GO:0070200	establishment of protein localization to telomere	17/18903	0.00218515	0.0198578	0.01623	CCT3/CCT4/CCT5/TCP1/CCT6A/POT1/TERF1/BRCA2/CCT8/DKC1	10
1123	BCLAF1(+)	GO:1900034	regulation of cellular response to heat	17/18903	0.00218515	0.0198578	0.01623	MTOR/GSK3B/ATR/DNAJC2/DNAJB6/CHORDC1/ATM/CREBBP/DNAJC7/EP300	10
1124	BCLAF1(+)	GO:1901663	quinone biosynthetic process	17/18903	0.00218515	0.0198578	0.01623	UBIAD1/COQ10B/COQ3/COQ4/PDSS1/PPTC7/COQ6/COQ7/COQ9/FDXR	10
1125	BCLAF1(+)	GO:1902036	regulation of hematopoietic stem cell differentiation	17/18903	0.00218515	0.0198578	0.01623	YTHDF2/NFE2L2/HSPA9/PUS7/PRKDC/ABL1/N4BP2L2/SETD1A/TCF15/ITCH	10
1126	BCLAF1(+)	GO:1903541	regulation of exosomal secretion	17/18903	0.00218515	0.0198578	0.01623	SDC1/RAB7A/SDCBP/STAM/TSG101/VPS4A/SNF8/HGS/VPS4B/CHMP2A	10
1127	BCLAF1(+)	GO:0060148	positive regulation of post-transcriptional gene silencing	25/18903	0.00222015	0.0201181	0.0164427	PUM1/DHX9/PUM2/TRIM71/RIPK1/XPO5/TRUB1/TIAL1/AJUBA/MAP2K1/STAT3/DDX5/FMR1	13
1128	BCLAF1(+)	GO:1900370	positive regulation of post-transcriptional gene silencing by RNA	25/18903	0.00222015	0.0201181	0.0164427	PUM1/DHX9/PUM2/TRIM71/RIPK1/XPO5/TRUB1/TIAL1/AJUBA/MAP2K1/STAT3/DDX5/FMR1	13
1129	BCLAF1(+)	GO:0062197	cellular response to chemical stress	345/18903	0.00223159	0.0201929	0.0165038	MTOR/SFPQ/PRKAA2/ARNT/GAS5/PYCR2/PARP1/RHOB/PNPT1/EIF2AK3/ATF2/NFE2L2/CRYGD/LANCL1/XRCC5/ANKZF1/CAB39/EFHD1/OXSR1/FOXP1/ECT2/PIK3CA/REST/PKD2/SLC7A11/FBXW7/CASP3/DHFR/MAPK9/RIPK1/ATG5/FOXO3/FYN/HDAC2/NCOA7/MAP3K5/SOD2/VKORC1L1/PNPLA8/EZH2/GSR/STAU2/OXR1/PLEC/DNAJA1/MELK/FXN/UBQLN1/ERCC6L2/ABL1/SETX/NET1/MAPK8/STOX1/MICU1/PPIF/CHUK/PLEKHA1/MGMT/CAT/RELA/CCS/IL18BP/PDGFD/ATM/RAD52/LRRK2/DDIT3/PAWR/…	106
1130	BCLAF1(+)	GO:0022604	regulation of cell morphogenesis	312/18903	0.00224986	0.0203275	0.0166139	DVL1/RCC2/CDC42/EPB41/ZMYM6/AGO4/MACF1/ZMPSTE24/STRIP1/RHOU/RHOB/ITSN2/BCL11A/ACTR2/LIMS1/FMNL2/PRPF40A/EPHA4/SS18L2/PLXNB1/DAG1/PLXNA1/DLG1/KIT/MYO10/RASA1/CDC42SE2/DIAPH1/RIMS1/PHIP/FYN/EZR/GNA12/RAC1/CUX1/MKLN1/BRAF/DLC1/PTK2B/PRKDC/STAU2/PTK2/KANK1/PLAA/SEMA4D/LPAR1/ABL1/CAMSAP1/ANAPC2/FAM171A1/DNMBP/PDZD8/ZRANB1/DOCK1/CAPRIN1/MARK2/CDC42EP2/RDX/BCL9L/CAPRIN2/PKP2/FMNL3/LARP4/FGD6/CORO1C/WASF…	97
1131	BCLAF1(+)	GO:0035967	cellular response to topologically incorrect protein	120/18903	0.0022529	0.0203275	0.0166139	ATF6/PPP1R15B/ABCB10/EIF2AK3/UGGT1/NFE2L2/DNAJC10/HSPD1/RHBDD1/QRICH1/NCK1/WFS1/TMEM33/DNAJB14/HSPA9/STC2/ATF6B/DAXX/DERL1/VCP/DAB2IP/HSPA14/BAG3/CCND1/HSPA8/DDIT3/OS9/TMTC4/ATXN3/PIGBOS1/PARP16/STUB1/MBTPS1/ERN1/PTPN2/BAX/PTPN1/VAPB/SDF2L1/RNF185/ATF4/EP300/KLHL15	43
1132	BCLAF1(+)	GO:0010972	negative regulation of G2/M transition of mitotic cell cycle	64/18903	0.00226954	0.0204485	0.0167127	SYF2/ORC1/INTS3/DTL/BARD1/TOPBP1/RAD50/UIMC1/TRIM39/PINX1/NBN/RAD21/INIP/USP47/ATM/CHFR/ZFYVE19/BLM/TAOK2/NAE1/VPS4A/AURKB/TAOK1/ZNF830/RBBP8/BRSK1	26
1133	BCLAF1(+)	GO:0051494	negative regulation of cytoskeleton organization	165/18903	0.00231577	0.0208353	0.0170289	WASF2/S1PR1/CAMSAP2/SPTBN1/CLASP1/TMEFF2/MAP2/CLASP2/VILL/ATXN7/PHLDB2/PIK3CA/PAK2/ADD1/APC/NPM1/CAPZA2/MTPN/DLC1/ARFGEF1/TMEM67/KANK1/CDK5RAP2/SPTAN1/CAMSAP1/ADD3/SWAP70/RBM14/PPFIA1/RDX/FKBP4/TWF1/AVIL/MDM1/SSH1/ARHGEF7/GMFB/TJP1/TMOD3/CGNL1/BBS4/CCNF/PFN1/FLII/TAOK1/KAT2A/TBCD/SMAD4/APC2/MYADM/MKKS/TPX2/MAPRE1/DYRK1A/TRIOBP/TMSB4Y	56
1134	BCLAF1(+)	GO:0051222	positive regulation of protein transport	294/18903	0.00232173	0.0208593	0.0170484	TARDBP/DMAP1/LEPROT/RHOU/CNST/ACSL3/EDEM1/PPARG/ARIH2/HYAL2/TOMM70/GSK3B/ATP2C1/ECT2/EXOC1/RUFY3/FBXW7/PPID/ICE1/GOLPH3/HDAC3/RBM22/GPLD1/PPARD/MAPK14/HSP90AB1/CD2AP/FYN/EZR/GPER1/GLI3/GCK/SRI/LEP/TCAF1/PCM1/ADAM9/UBR5/UNC13B/ANP32B/MAPK8/SAR1A/MCU/PPP3CB/GLUD1/KIF20B/BAG3/HRAS/TSG101/ATG13/OSBP/B3GAT3/VPS11/SORL1/C2CD5/DNM1L/RAN/XPO4/RNF31/ARF6/AKAP5/PSEN1/HSP90AA1/CTDSPL2/SMAD3/CEMIP/CSNK2A2/CD…	92
1135	BCLAF1(+)	GO:0001838	embryonic epithelial tube formation	127/18903	0.00233048	0.0209082	0.0170884	DVL1/SKI/MTHFR/PHACTR4/BCL10/HS2ST1/GLMN/GDF7/SEMA4C/TRIM71/SETD2/IFT122/NPHP3/OPA1/SEC24B/CASP3/BRD2/RALA/DLC1/FZD3/STK3/CTHRC1/CDK20/PTCH1/ABL1/KIF20B/DEAF1/TRAF6/TULP3/APAF1/HECTD1/SPINT1/BBS4/TSC2/PFN1/DVL2/HNF1B/KAT2A/MKS1/SOX9/MIB1/STK4/SALL4/BMP7/CECR2	45
1136	BCLAF1(+)	GO:0034620	cellular response to unfolded protein	100/18903	0.00234161	0.0209783	0.0171457	ATF6/PPP1R15B/ABCB10/EIF2AK3/NFE2L2/DNAJC10/HSPD1/RHBDD1/QRICH1/NCK1/WFS1/TMEM33/HSPA9/STC2/ATF6B/DAXX/DERL1/VCP/DAB2IP/HSPA14/BAG3/CCND1/HSPA8/DDIT3/OS9/TMTC4/PIGBOS1/PARP16/STUB1/MBTPS1/ERN1/PTPN2/BAX/PTPN1/VAPB/ATF4/EP300	37
1137	BCLAF1(+)	GO:0017148	negative regulation of translation	258/18903	0.00242057	0.021655	0.0176988	PLEKHN1/TARDBP/YTHDF2/PUM1/AGO4/AGO1/AGO3/CSDE1/RC3H1/DHX9/HNRNPU/ROCK2/PNPT1/TIA1/EIF2AK3/CNOT11/CNOT9/NCL/CNOT10/TRIM71/DCP1A/EIF4G1/CNOT6L/HNRNPD/NOCT/PAIP1/DHFR/DCP2/PURA/LARP1/CNOT6/RBM24/SYNCRIP/EIF2AK1/PUS7/CNOT4/CNOT7/LSM1/YTHDF3/RIDA/PABPC1/MRPL13/RC3H2/EXOSC2/INPP5E/EIF4EBP2/NANOS1/CAPRIN1/CELF1/PATL1/POLR2G/DDX6/DCPS/CAPRIN2/SHMT2/CNOT2/PAN3/DIS3/EIF2AK4/IREB2/CPEB1/PARN/TNRC6A/METTL16…	82
1138	BCLAF1(+)	GO:0000469	cleavage involved in rRNA processing	28/18903	0.00244617	0.0217916	0.0178105	NOL9/EXOSC10/NOP14/ERI1/RRS1/UTP23/EXOSC2/BMS1/UTP20/ERI2/NOB1/TSR1/KRI1/RPS21	14
1139	BCLAF1(+)	GO:0051647	nucleus localization	28/18903	0.00244617	0.0217916	0.0178105	MTOR/CDC42/NUDC/DOCK7/TRIM58/DCTN1/CEP120/FBXW11/SUN1/PCM1/HOOK3/SYNE2/SYNE3/DYNC1H1	14
1140	BCLAF1(+)	GO:1903649	regulation of cytoplasmic transport	28/18903	0.00244617	0.0217916	0.0178105	MAP2/DNAJC13/ARFIP1/EZR/MTMR2/RDX/VPS11/SORL1/LRRK2/MAP2K1/USP7/MAPK1/MSN/SNX12	14
1141	BCLAF1(+)	GO:0048599	oocyte development	58/18903	0.00246432	0.0219224	0.0179173	YTHDF2/WDR77/TDRD10/INHBB/PDE5A/YTHDC2/EHMT2/TDRD6/FOXO3/ZP3/WEE2/PTK2B/DMRT1/SHB/TDRD7/TDRD1/ATM/KMT2D/BRCA2/PLD6/MEIOC/ZGLP1/PPP2R1A/CDC25B	24
1142	BCLAF1(+)	GO:0031109	microtubule polymerization or depolymerization	124/18903	0.00250757	0.0222758	0.0182062	PDE4DIP/CAMSAP2/SPAST/DCTN1/CLASP1/MAP2/CLASP2/ATXN7/SLAIN2/OCLN/APC/RANBP9/RAC1/AKAP9/KIF24/CDK5RAP2/ABL1/CAMSAP1/SSNA1/TUBGCP2/NUMA1/FKBP4/NCKAP5L/CLIP1/SKA3/MZT1/ARHGEF7/TUBGCP3/TUBGCP5/TUBGCP4/MAP1A/FES/TAOK1/ZNF207/TBCD/CEP192/MAPRE2/SKA1/APC2/TPX2/MAPRE1/DYRK1A/MAP7D3/MECP2	44
1143	BCLAF1(+)	GO:1901991	negative regulation of mitotic cell cycle phase transition	194/18903	0.00260415	0.0231013	0.0188809	SYF2/RPA2/CDCA8/ORC1/INTS3/CDC73/DTL/CENPF/SDE2/GEN1/BUB1/SPC25/BARD1/DYNC1LI1/TPRA1/TOPBP1/DLG1/PKD2/JADE1/APC/RAD50/UIMC1/TRIM39/TTK/ZNF655/CASP2/EZH2/PINX1/PRKDC/NBN/RAD21/INIP/CDK5RAP2/WAC/USP47/INCENP/CDK2AP2/CCND1/ATM/CDK2/MDM2/CHFR/RB1/XRCC3/ZFYVE19/BLM/DCUN1D3/TAOK2/BRD7/NAE1/VPS4A/RFWD3/CDT1/AURKB/TAOK1/CRLF3/ZNF207/CCL2/ZNF830/TEX14/RBBP8/BRSK1/PRMT2/GTSE1	64
1144	BCLAF1(+)	GO:0045948	positive regulation of translational initiation	31/18903	0.0026095	0.0231164	0.0188932	MTOR/YTHDF2/KHDRBS1/UHMK1/NCK1/EIF2B5/DHX29/LARP1/YTHDF3/POLR2G/DNAJC3/EIF2AK4/RPS6KB1/IMPACT/DDX3X	15
1145	BCLAF1(+)	GO:0061462	protein localization to lysosome	52/18903	0.0026353	0.0232499	0.0190024	SZT2/SORT1/LAMTOR5/GPR137B/ROCK2/GCC2/RAB7A/PIK3R4/SCARB2/ZFYVE16/SORL1/HSPA8/GNPTAB/ATG14/NEDD4/VPS4A/BECN1/HGS/PIK3C3/AP3D1/KPTN/LAMP2	22
1146	BCLAF1(+)	GO:0061077	chaperone-mediated protein folding	71/18903	0.00264366	0.0232499	0.0190024	DFFA/CCT3/PEX19/CCT4/GAK/DNAJB14/PPID/CCT5/HSPA9/FKBP5/TCP1/CCT6A/PDIA4/DNAJB6/HSPA14/CHORDC1/HSPA8/FKBP4/PTGES3/HSPH1/TRAP1/DNAJC7/PDCD5/CSNK2A1/DNAJC5/CCT8/SDF2L1/ST13	28
1147	BCLAF1(+)	GO:0110020	regulation of actomyosin structure organization	104/18903	0.00266368	0.0232499	0.0190024	MTOR/CDC42/WASF2/S1PR1/ROCK2/CCDC88A/ALMS1/CLASP1/TMEFF2/CLASP2/PHLDB2/ECT2/PAK2/RAC1/LIMK1/BRAF/DLC1/BAG4/TGFBR1/LPAR1/ABL1/PPFIA1/PXN/TTC8/EVL/TJP1/CGNL1/TPM1/SMAD3/BBS4/AKAP13/PFN1/ACTG1/ROCK1/SMAD4/PIK3R2/MKKS/PPM1F	38
1148	BCLAF1(+)	GO:0099003	vesicle-mediated transport in synapse	212/18903	0.00267015	0.0232499	0.0190024	DVL1/CLSTN1/SNAPIN/VAMP4/ITSN2/PREPL/STON1/PPP3R1/RAB3GAP1/SYN2/RAB5A/BSN/GSK3B/PLD1/CPLX1/GAK/DGKQ/CLCN3/FCHO2/AP3S1/SNCB/CANX/DTNBP1/RIMS1/STXBP5/ACTB/PCLO/CADPS2/BRAF/AP3M2/SH3GL2/PLAA/UNC13B/PPP3CB/CTBP2/AP2A2/BRSK2/TH/STX3/PICALM/LRRK2/GIT2/ATP2A2/STX2/EFNB2/ARF6/PSEN1/NUMB/STON2/CYFIP1/BLOC1S6/VAMP2/FBXL20/ACTG1/ROCK1/AP3D1/PIP5K1C/SH3GL1/GIPC1/RAB8A/UNC13A/GRIK5/NAPA/BRSK1/DNAJC5/ITSN1/NLG…	69
1149	BCLAF1(+)	GO:0032436	positive regulation of proteasomal ubiquitin-dependent protein catabolic process	94/18903	0.0026795	0.0232499	0.0190024	DVL1/ZYG11B/RNF144A/SOCS5/NFE2L2/SUMO1/ARIH2/GSK3B/RCHY1/SH3RF1/RNF180/CSNK1A1/MAPK9/RNF144B/GCLC/ANKIB1/RNF19A/VCP/UBQLN1/USP5/LRRK2/MDM2/CHFR/HECTD1/SOCS4/PSEN1/AKT1/PIAS1/AXIN1/STUB1/AXIN2/SUMO2/GSK3A/TRIB3/TAF1	35
1150	BCLAF1(+)	GO:0051492	regulation of stress fiber assembly	94/18903	0.0026795	0.0232499	0.0190024	MTOR/CDC42/WASF2/S1PR1/ROCK2/CCDC88A/ALMS1/CLASP1/TMEFF2/CLASP2/PHLDB2/PAK2/RAC1/LIMK1/BRAF/DLC1/BAG4/TGFBR1/LPAR1/ABL1/PPFIA1/PXN/TTC8/EVL/TJP1/CGNL1/TPM1/SMAD3/BBS4/PFN1/ACTG1/ROCK1/PIK3R2/MKKS/PPM1F	35
1151	BCLAF1(+)	GO:0000290	deadenylation-dependent decapping of nuclear-transcribed mRNA	10/18903	0.00267972	0.0232499	0.0190024	DCP1A/NOCT/DCP2/CNOT7/LSM1/PATL1/DCPS	7
1152	BCLAF1(+)	GO:0010998	regulation of translational initiation by eIF2 alpha phosphorylation	10/18903	0.00267972	0.0232499	0.0190024	PPP1R15B/EIF2AK3/NCK1/NPM1/EIF2AK1/DNAJC3/EIF2AK4	7
1153	BCLAF1(+)	GO:0030953	astral microtubule organization	10/18903	0.00267972	0.0232499	0.0190024	CLASP1/DLG1/CEP120/EZR/NUMA1/KPNB1/LIMK2	7
1154	BCLAF1(+)	GO:0033523	histone H2B ubiquitination	10/18903	0.00267972	0.0232499	0.0190024	CDC73/RNF8/WAC/CTR9/LEO1/RNF40/PAF1	7
1155	BCLAF1(+)	GO:1901838	positive regulation of transcription of nucleolar large rRNA by RNA polymerase I	10/18903	0.00267972	0.0232499	0.0190024	MTOR/NCL/DDX11/PWP1/NOL11/SMARCA4/SMARCB1	7
1156	BCLAF1(+)	GO:1904749	regulation of protein localization to nucleolus	10/18903	0.00267972	0.0232499	0.0190024	NVL/POLR1A/NMD3/NPM1/BYSL/PINX1/MCRS1	7
1157	BCLAF1(+)	GO:1904779	regulation of protein localization to centrosome	10/18903	0.00267972	0.0232499	0.0190024	GSK3B/APC/UBXN2B/BICD1/MARK4/NUP62/CEP250	7
1158	BCLAF1(+)	GO:1904851	positive regulation of establishment of protein localization to telomere	10/18903	0.00267972	0.0232499	0.0190024	CCT3/CCT4/CCT5/TCP1/CCT6A/CCT8/DKC1	7
1159	BCLAF1(+)	GO:2000601	positive regulation of Arp2/3 complex-mediated actin nucleation	10/18903	0.00267972	0.0232499	0.0190024	WASF2/NCKAP1/ABI2/WASL/FCHSD2/WASF3/CYFIP1	7
1160	BCLAF1(+)	GO:0060070	canonical Wnt signaling pathway	310/18903	0.00269173	0.0233128	0.0190537	DVL1/PTPRU/RNF220/BCL9/ASPM/SDC1/USP34/ZEB2/TTC21B/FZD7/CCNYL1/IGFBP2/WNT10A/RAB5A/GSK3B/KPNA1/RUVBL1/NPHP3/RYK/TBL1XR1/RBPJ/NFKB1/JADE1/OTULIN/ZBED3/APC/CSNK1G3/TCF7/CSNK1A1/G3BP1/TMEM170B/MAPK14/ANKRD6/FOXO3/LATS1/GLI3/CDK14/SOX7/CCAR2/FZD3/STK3/UBR5/CTHRC1/EXT1/JRK/KANK1/MLLT3/VCP/GNAQ/WNK2/DAB2IP/TNKS2/SFRP5/LZTS2/FAM53B/USP47/CTNND1/SDHAF2/PPP1CA/LRP5/YAP1/DIXDC1/BCL9L/WNK1/LRP6/CAPRIN2/LRRK…	96
1161	BCLAF1(+)	GO:0051101	regulation of DNA binding	121/18903	0.00269802	0.0233128	0.0190537	SKI/ZNF593/ZMPSTE24/RNF220/LAMTOR5/PARP1/SUMO1/HJURP/PER2/PPARG/HES1/FBXW7/CSNK2B/HDAC2/SRI/HIPK2/PINX1/ZNF462/EDF1/MAPK8/TRIM6/TRAF6/RSF1/DAZAP2/DDIT3/HMGB1/RB1/POU4F1/PSEN1/CALM1/SIN3A/ZFP90/CDT1/MYOCD/DOT1L/CEBPG/TRIM28/ID1/E2F1/CPNE1/SUMO3/EP300/TAF1	43
1162	BCLAF1(+)	GO:0090174	organelle membrane fusion	121/18903	0.00269802	0.0233128	0.0190537	VAMP3/STX12/GNAI3/SEC22B/SNAPIN/VAMP4/STX6/RAB7B/TGFBRAP1/PIKFYVE/ARL8B/RAB7A/VPS8/CPLX1/USO1/YIPF5/STX7/VPS41/CHMP7/VCPIP1/VTI1A/STX3/UVRAG/VPS11/C2CD5/VPS33A/STX2/STXBP6/VIPAS39/SPG11/VPS33B/VPS4A/ANKFY1/VAMP2/PIP4K2B/CHMP6/RAB8A/ANKRD27/AKT2/GRIK5/CHMP2A/CHMP4B/STX16	43
1163	BCLAF1(+)	GO:0008089	anterograde axonal transport	49/18903	0.00270496	0.0233409	0.0190767	KIF1B/SNAPIN/SPAST/TRAK2/MAP2/ARL8B/AP3S1/KIF3A/BLOC1S5/DTNBP1/NEFL/AP3M2/AGTPBP1/KIF5B/KIF5A/MAP1A/BLOC1S6/TERF2/SPG7/AP3D1/KIF4A	21
1164	BCLAF1(+)	GO:0006891	intra-Golgi vesicle-mediated transport	34/18903	0.00271786	0.0234019	0.0191266	COPA/COG2/COPG1/COG5/COPG2/VTI1A/COPB1/COPZ1/COG6/GOLGA5/COG7/GABARAPL2/NSF/NAPG/NAPA/TRAPPC10	16
1165	BCLAF1(+)	GO:0006379	mRNA cleavage	20/18903	0.00272683	0.0234019	0.0191266	NCBP2/FIP1L1/CPSF4/CPSF1/NCBP1/CSTF2T/CPSF7/TUT1/CPSF6/CPSF2/ERN1	11
1166	BCLAF1(+)	GO:0036260	RNA capping	20/18903	0.00272683	0.0234019	0.0191266	SNRPG/NOP14/CMTR1/RNGTT/TGS1/NCBP1/UTP20/NCBP3/RNMT/SNRPD1/SNRPD2	11
1167	BCLAF1(+)	GO:0044794	positive regulation by host of viral process	20/18903	0.00272683	0.0234019	0.0191266	NUCKS1/ZNF502/PAIP1/YTHDC2/IGF2R/HSPA8/ZDHHC20/VAPA/PIK3C3/TBC1D20/ZDHHC8	11
1168	BCLAF1(+)	GO:0090150	establishment of protein localization to membrane	270/18903	0.00275555	0.0236163	0.0193018	ICMT/VAMP3/CLSTN1/EMC1/ZDHHC18/MACF1/PEX19/ATP1B1/RAB3GAP2/CNST/RAB10/PREPL/SPTBN1/RAB3GAP1/MTX2/PIKFYVE/ACSL3/GOLGA4/TOMM70/SEC61A1/RAB7A/ATP2C1/SSR3/SEC62/PRKCI/CPLX1/SRP72/GOLPH3/SRP19/HSPA4/SSR1/KIF13A/SEC63/FYN/GOPC/SEC61G/RABGEF1/BRAF/TCAF1/SDCBP/ZDHHC21/SEC16A/SEC61A2/PARD3/MAPK8/HRAS/TIMM10B/STX3/VPS37C/RDX/SRPRA/C2CD5/ZDHHC20/AKAP5/SYNE3/HSP90AA1/EMC7/SRP14/CSK/CEMIP/GGA2/TAOK2/BBS2/ZDHH…	85
1169	BCLAF1(+)	GO:0009225	nucleotide-sugar metabolic process	37/18903	0.00277949	0.0237571	0.0194169	UAP1/UGP2/GFPT1/UGGT1/GNPDA1/GFPT2/MGAT1/GMDS/PGM3/GNE/NANS/PARG/TGDS/FUT8/ENTPD5/PMM2/GSK3A	17
1170	BCLAF1(+)	GO:0043162	ubiquitin-dependent protein catabolic process via the multivesicular body sorting pathway	37/18903	0.00277949	0.0237571	0.0194169	RNF115/STAM2/CHMP7/PLAA/STAM/TSG101/VPS37C/VPS36/NEDD4/VPS4A/VPS25/SNF8/CHMP6/HGS/VPS4B/CHMP2A/CHMP4B	17
1171	BCLAF1(+)	GO:0090114	COPII-coated vesicle budding	43/18903	0.00279344	0.0238441	0.019488	KLHL12/MIA3/PREB/SCAP/TFG/SEC31A/SEC24B/TRAPPC11/PDCD6/INSIG1/SEC16A/SAR1A/TRAPPC4/SEC23A/VAPA/TRAPPC8/TBC1D20/SEC23B/VAPB	19
1172	BCLAF1(+)	GO:0043001	Golgi to plasma membrane protein transport	40/18903	0.0028023	0.0238875	0.0195235	VAMP3/MACF1/CNST/RAB10/PREPL/SPTBN1/ACSL3/GOLGA4/ATP2C1/GOLPH3/KIF13A/GOPC/SEC16A/CSK/GGA2/BBS2/VAMP2/NSF	18
1173	BCLAF1(+)	GO:1901800	positive regulation of proteasomal protein catabolic process	118/18903	0.0029028	0.0247109	0.0201964	DVL1/ZYG11B/RNF144A/SOCS5/NFE2L2/SUMO1/ARIH2/GSK3B/USP13/RCHY1/FBXW7/SH3RF1/RNF180/CSNK1A1/MAPK9/RNF144B/GCLC/ANKIB1/RNF19A/VCP/UBQLN1/DAB2IP/USP5/LRRK2/MDM2/CHFR/HECTD1/SOCS4/PSEN1/ATXN3/AKT1/PIAS1/AXIN1/STUB1/RNF40/AXIN2/SUMO2/GSK3A/TRIB3/RNF185/TAF1/FMR1	42
1174	BCLAF1(+)	GO:1905515	non-motile cilium assembly	65/18903	0.00293305	0.0249348	0.0203795	GORAB/DCTN1/MAP4/ARL13B/IFT122/NPHP3/IFT80/CEP135/INTU/PCM1/CEP126/DYNC2H1/BBS10/IFT88/EXOC5/TTC8/BBS4/RPGRIP1L/BBS2/TMEM107/MKS1/CEP131/CEP89/MKKS/MAPRE1/CEP250	26
1175	BCLAF1(+)	GO:0070972	protein localization to endoplasmic reticulum	78/18903	0.00297725	0.0252428	0.0206311	RAB3GAP2/MIA3/RAB10/RAB3GAP1/EDEM1/SPCS1/SEC61A1/SSR3/SEC62/SRP72/SRP19/SEC63/SEC61G/INSIG1/SEC16A/SEC61A2/GBF1/SPCS2/SRPRA/LRRK2/OS9/UBAC2/SRP14/GABARAPL2/SRP68/VAPA/GRIK5/KDELR1/CHMP4B/UBL4A	30
1176	BCLAF1(+)	GO:1903533	regulation of protein targeting	78/18903	0.00297725	0.0252428	0.0206311	LEPROT/RHOU/ARIH2/PARL/FBXW7/FYN/TCAF1/BNIP3L/BAG4/BAG3/HRAS/ATG13/VPS11/C2CD5/LRRK2/RNF31/CEMIP/CSNK2A2/MYO1C/SREBF1/NPEPPS/USP36/LMAN1/UBL5/PDCD5/AKT2/GSK3A/HPS4/HUWE1/GDI1	30
1177	BCLAF1(+)	GO:0051495	positive regulation of cytoskeleton organization	195/18903	0.00298529	0.0252508	0.0206377	MTOR/CDC42/WASF2/SASS6/GPSM2/PDE4DIP/ROCK2/SPAST/CCDC88A/DCTN1/CLASP1/NCKAP1/ABI2/NCK1/DLG1/SLAIN2/RICTOR/OCLN/CEP120/TRIM27/SNX9/RAC1/LIMK1/AKAP9/BAIAP2L1/WASL/BRAF/PTK2B/BAG4/TGFBR1/LPAR1/CDK5RAP2/ABL1/HRAS/SWAP70/CDC42EP2/CTTN/NUMA1/FCHSD2/PXN/CLIP1/WASF3/CFL2/ARF6/EVL/DYNC1H1/CYFIP1/FMN1/KATNBL1/TPM1/SMAD3/WHAMM/FES/PFN1/GRB2/VPS4B/NUP62/DSTN/ID1/MAPRE1/PPM1F/TENM1/MECP2/PLXNA3	64
1178	BCLAF1(+)	GO:0110053	regulation of actin filament organization	278/18903	0.00298618	0.0252508	0.0206377	MTOR/CDC42/WASF2/S1PR1/ARPC5/ROCK2/SPTBN1/CCDC88A/ALMS1/CLASP1/NCKAP1/TMEFF2/ABI2/ARPC4/CLASP2/VILL/PHLDB2/NCK1/PIK3CA/PAK2/DLG1/ADD1/ARFIP1/RICTOR/RASA1/CYFIP2/TRIM27/LATS1/SNX9/RAC1/LIMK1/BAIAP2L1/CAPZA2/WASL/MTPN/BRAF/DLC1/PTK2B/BAG4/ARFGEF1/KANK1/C9orf72/TGFBR1/LPAR1/SPTAN1/ABL1/ADD3/SWAP70/CDC42EP2/PPFIA1/CTTN/FCHSD2/RDX/TWF1/AVIL/SSH1/PXN/WASF3/CFL2/ARF6/GMFB/TTC8/EVL/CYFIP1/TJP1/FMN1/TMOD3…	87
1179	BCLAF1(+)	GO:2001233	regulation of apoptotic signaling pathway	374/18903	0.00302697	0.0255616	0.0208917	NOC2L/SFPQ/BCL10/GCLM/GNAI3/IVNS1ABP/PARP1/BIRC6/EIF2AK3/INHBB/NFE2L2/ITGAV/RAF1/HYAL2/GSK3B/NCK1/FAIM/PIK3CB/SKIL/PARL/TP63/OPA1/PAK2/HTT/WFS1/BMPR1B/FBXW7/SH3RF1/ING2/CTNNA1/PRELID1/MAPK9/RIPK1/TRIM39/GCLC/PHIP/BCLAF1/SOD2/GPER1/FIGNL1/ARMC10/CASP2/CCAR2/RB1CC1/SGK3/STK3/RRM2B/CAAP1/DNAJA1/FXN/UBQLN1/HNRNPK/TGFBR1/DAB2IP/TRAF2/ZMYND11/BMI1/UNC5B/PPIF/USP47/MADD/SYVN1/RELA/RAD9A/PPP1CA/CTTN/DDIA…	113
1180	BCLAF1(+)	GO:0006361	transcription initiation at RNA polymerase I promoter	15/18903	0.00304745	0.0256318	0.0209491	TAF1B/POLR1E/BAZ2A/RRN3/TAF1C/UBTF/SMARCA4/SMARCB1/TAF1	9
1181	BCLAF1(+)	GO:0090110	COPII-coated vesicle cargo loading	15/18903	0.00304745	0.0256318	0.0209491	MIA3/SCAP/SEC31A/SEC24B/INSIG1/SAR1A/SEC23A/TBC1D20/SEC23B	9
1182	BCLAF1(+)	GO:2000767	positive regulation of cytoplasmic translation	15/18903	0.00304745	0.0256318	0.0209491	CSDE1/DHX9/HNRNPU/CNBP/HNRNPD/PAIP1/SYNCRIP/PABPC1/IGF2BP1	9
1183	BCLAF1(+)	GO:0009994	oocyte differentiation	62/18903	0.00307926	0.0258649	0.0211396	YTHDF2/WDR77/TDRD10/INHBB/PDE5A/YTHDC2/EHMT2/TDRD6/FOXO3/ZP3/WEE2/PTK2B/DMRT1/SHB/TDRD7/SOHLH1/TDRD1/ATM/KMT2D/BRCA2/PLD6/MEIOC/ZGLP1/PPP2R1A/CDC25B	25
1184	BCLAF1(+)	GO:0071560	cellular response to transforming growth factor beta stimulus	271/18903	0.00308761	0.0259007	0.0211689	SKI/RBBP4/ZFYVE9/TRIM33/PARP1/ARID4B/ADAM17/LTBP1/TGFBRAP1/LIMS1/EPB41L5/SAP130/ZEB2/WNT10A/PPARG/HYAL2/APPL1/ITGB5/SKIL/PAK2/ING2/SNX25/MEF2C/SMAD5/NR3C1/SAP30L/DUSP22/HSP90AB1/ZNF451/MAP3K7/FYN/HDAC2/LATS1/HIPK2/ADAM9/FNTA/SDCBP/PTK2/SCX/FOXH1/TGFBR1/ABL1/ZEB1/LTBP3/BRMS1/PDGFD/BCL9L/LEMD3/APAF1/APPL2/PXN/COL4A2/SNX6/BRMS1L/ARID4A/FUT8/SNW1/THBS1/SMAD3/SIN3A/IGF1R/AXIN1/STUB1/PDPK1/CREBBP/GLG1/…	85
1185	BCLAF1(+)	GO:0035561	regulation of chromatin binding	23/18903	0.00315571	0.0264369	0.0216071	PPP3CA/MEPCE/ZNF618/WAPL/BTAF1/CTBP2/DDX11/TDG/CDT1/MBD2/MED25/ZNF304	12
1186	BCLAF1(+)	GO:0016239	positive regulation of macroautophagy	75/18903	0.00316121	0.026448	0.0216161	VPS13D/PRKAA2/SNX7/GNAI3/RAB3GAP2/RAB3GAP1/SNX4/HTT/SNX18/VDAC1/LARP1/MAP3K7/BNIP3L/RIPK2/C9orf72/SPTLC1/SNX30/WAC/BAG3/UVRAG/PAFAH1B2/ULK1/RNF31/SPTLC2/TSC2/SMCR8/PIP4K2B/BECN1/SUPT5H	29
1187	BCLAF1(+)	GO:0099504	synaptic vesicle cycle	192/18903	0.00322037	0.0269073	0.0219915	DVL1/SNAPIN/VAMP4/ITSN2/PREPL/STON1/RAB3GAP1/SYN2/RAB5A/BSN/GSK3B/PLD1/CPLX1/GAK/DGKQ/CLCN3/FCHO2/AP3S1/SNCB/CANX/DTNBP1/RIMS1/STXBP5/ACTB/PCLO/CADPS2/BRAF/AP3M2/SH3GL2/PLAA/UNC13B/PPP3CB/CTBP2/BRSK2/TH/STX3/PICALM/LRRK2/GIT2/ATP2A2/STX2/ARF6/PSEN1/STON2/CYFIP1/BLOC1S6/VAMP2/FBXL20/ACTG1/ROCK1/AP3D1/PIP5K1C/SH3GL1/GIPC1/UNC13A/GRIK5/NAPA/BRSK1/DNAJC5/ITSN1/NLGN4X/GRIPAP1/FMR1	63
1188	BCLAF1(+)	GO:0043401	steroid hormone mediated signaling pathway	136/18903	0.00333771	0.027851	0.0227628	ARID1A/HEYL/PARP1/KDM3A/CNOT9/FOXP1/TP63/CLOCK/SKP2/TAF7/NR3C1/DAXX/PPARD/LATS1/GPER1/UBR5/FOXH1/DNAJA1/YAP1/VPS11/FKBP4/KMT2D/PTGES3/CNOT2/NR2C1/NCOR2/RNF6/UFM1/STRN3/UBE3A/NEDD4/PAGR1/NCOR1/MED1/DDX5/PIAS2/SAFB2/SAFB/SMARCA4/CALR/BMP7/PRMT2/YWHAH/DDX17/EP300/PPARA/KDM5D	47
1189	BCLAF1(+)	GO:0033143	regulation of intracellular steroid hormone receptor signaling pathway	72/18903	0.0033524	0.0279367	0.0228329	HEYL/PARP1/CNOT9/FOXP1/TP63/CLOCK/SKP2/LATS1/FOXH1/YAP1/VPS11/KMT2D/CNOT2/NCOR2/RNF6/UFM1/STRN3/PAGR1/NCOR1/MED1/DDX5/PIAS2/SAFB2/SMARCA4/CALR/PRMT2/EP300/KDM5D	28
1190	BCLAF1(+)	GO:0034614	cellular response to reactive oxygen species	150/18903	0.00338332	0.0281572	0.0230131	RHOB/NFE2L2/CRYGD/ANKZF1/FOXP1/ECT2/PKD2/DHFR/MAPK9/RIPK1/FOXO3/FYN/HDAC2/MAP3K5/SOD2/EZH2/FXN/ERCC6L2/ABL1/SETX/NET1/MAPK8/PPIF/CHUK/PLEKHA1/CAT/RELA/CCS/IL18BP/PDGFD/LRRK2/PAWR/PXN/APEX1/AKT1/TPM1/PDE8A/TRAP1/KDM6B/MAPK7/BECN1/ERN1/PYCR1/IMPACT/ZNF580/ROMO1/BMP7/MAPK1/ATP7A/AIFM1/STK26	51
1191	BCLAF1(+)	GO:0007015	actin filament organization	454/18903	0.00342953	0.0285043	0.0232968	MTOR/CDC42/WASF2/S1PR1/TPM3/ARPC5/ENAH/ROCK2/RHOB/SPTBN1/CCDC88A/ACTR2/ALMS1/CLASP1/NEB/NCKAP1/MYO1B/TMEFF2/ABI2/ARPC4/CLASP2/VILL/PHLDB2/ITGB5/NCK1/PRKCI/PIK3CA/PAK2/DLG1/ADD1/RUFY3/ARFIP1/FAT1/RICTOR/ZBED3/JMY/RASA1/SHROOM1/CTNNA1/DIAPH1/CYFIP2/TRIM27/CD2AP/MYO6/MICAL1/LATS1/SNX9/EZR/RAC1/ELMO1/LIMK1/PPP1R9A/BAIAP2L1/CAPZA2/WASL/MTPN/BRAF/DLC1/PTK2B/BAG4/ARFGEF1/PLEC/KANK1/C9orf72/TGFBR1/LPAR1/…	134
1192	BCLAF1(+)	GO:0006906	vesicle fusion	119/18903	0.00346459	0.0287579	0.0235041	VAMP3/STX12/GNAI3/SEC22B/SNAPIN/VAMP4/STX6/RAB7B/TGFBRAP1/PIKFYVE/ARL8B/RAB7A/VPS8/CPLX1/USO1/YIPF5/STX7/VPS41/CHMP7/VTI1A/STX3/UVRAG/VPS11/C2CD5/VPS33A/STX2/STXBP6/VIPAS39/SPG11/VPS33B/VPS4A/ANKFY1/VAMP2/PIP4K2B/CHMP6/RAB8A/ANKRD27/AKT2/GRIK5/CHMP2A/CHMP4B/STX16	42
1193	BCLAF1(+)	GO:0051570	regulation of histone H3-K9 methylation	26/18903	0.00347527	0.028771	0.0235148	KDM3A/RIF1/SETD7/JARID2/EHMT2/PRDM12/EHMT1/DNMT1/ZNF304/DNMT3B/SMARCB1/ATRX/MECP2	13
1194	BCLAF1(+)	GO:1900151	regulation of nuclear-transcribed mRNA catabolic process, deadenylation-dependent decay	26/18903	0.00347527	0.028771	0.0235148	CSDE1/RC3H1/DHX9/HNRNPU/HNRNPD/PAIP1/SYNCRIP/CNOT7/PABPC1/NANOS1/IGF2BP1/TNRC6C/TNRC6B	13
1195	BCLAF1(+)	GO:0008154	actin polymerization or depolymerization	200/18903	0.00361126	0.029802	0.0243574	MTOR/ARPC5/ENAH/SPTBN1/NCKAP1/ABI2/ARPC4/VILL/NCK1/PIK3CA/DLG1/ADD1/RICTOR/RASA1/DIAPH1/CYFIP2/MICAL1/LATS1/SNX9/RAC1/BAIAP2L1/CAPZA2/WASL/MTPN/PTK2B/BAG4/ARFGEF1/KANK1/SPTAN1/ABL1/ABI1/ADD3/SWAP70/TTC17/CDC42EP2/CTTN/FCHSD2/RDX/TWF1/AVIL/SSH1/WASF3/CFL2/ARF6/EVL/CYFIP1/FMN1/TMOD3/BBS4/CORO7/SPIRE2/PFN1/FLII/PPP1R9B/GRB2/PIK3R2/MYADM/MKKS/DSTN/PREX1/MICAL3/SH3BP1/TRIOBP/TENM1/TMSB4Y	65
1196	BCLAF1(+)	GO:0030038	contractile actin filament bundle assembly	109/18903	0.00361394	0.029802	0.0243574	MTOR/CDC42/WASF2/S1PR1/ROCK2/CCDC88A/ALMS1/CLASP1/TMEFF2/CLASP2/PHLDB2/ITGB5/PAK2/RAC1/LIMK1/BRAF/DLC1/PTK2B/BAG4/TGFBR1/LPAR1/ABL1/FAM171A1/PPFIA1/PXN/TTC8/EVL/TJP1/CGNL1/TPM1/SMAD3/BBS4/KCTD13/PFN1/ACTG1/ROCK1/PIK3R2/MKKS/PPM1F	39
1197	BCLAF1(+)	GO:0043149	stress fiber assembly	109/18903	0.00361394	0.029802	0.0243574	MTOR/CDC42/WASF2/S1PR1/ROCK2/CCDC88A/ALMS1/CLASP1/TMEFF2/CLASP2/PHLDB2/ITGB5/PAK2/RAC1/LIMK1/BRAF/DLC1/PTK2B/BAG4/TGFBR1/LPAR1/ABL1/FAM171A1/PPFIA1/PXN/TTC8/EVL/TJP1/CGNL1/TPM1/SMAD3/BBS4/KCTD13/PFN1/ACTG1/ROCK1/PIK3R2/MKKS/PPM1F	39
1198	BCLAF1(+)	GO:0060966	regulation of gene silencing by RNA	50/18903	0.00362572	0.0298215	0.0243733	PUM1/ZMPSTE24/ADAR/DHX9/PUM2/PPARG/TRIM71/EIF4G1/PPP3CA/RIPK1/XPO5/LIN28B/TRUB1/TIAL1/NCOR2/AJUBA/MAP2K1/NCOR1/STAT3/DDX5/FMR1	21
1199	BCLAF1(+)	GO:2000059	negative regulation of ubiquitin-dependent protein catabolic process	50/18903	0.00362572	0.0298215	0.0243733	SMARCC1/RYBP/TRIM39/HSP90AB1/HIPK2/CCAR2/SDCBP/WAC/STYX/PSEN1/MAP1A/USP7/N4BP1/CSNK2A2/RPL23/TLK2/USP14/GIPC1/CSNK2A1/TAF1/OGT	21
1200	BCLAF1(+)	GO:0008053	mitochondrial fusion	29/18903	0.00369732	0.030136	0.0246304	MFN2/OMA1/MFN1/PARL/OPA1/TFRC/THG1L/GDAP1/STOML2/ADCK1/PLD6/AFG3L2/BAX/HUWE1	14
1201	BCLAF1(+)	GO:0010592	positive regulation of lamellipodium assembly	29/18903	0.00369732	0.030136	0.0246304	MTOR/CDC42/WASF2/ACTR2/NCKAP1/ABI2/PIK3CA/OCLN/RAC1/AUTS2/AVIL/HSP90AA1/CYFIP1/ATP7A	14
1202	BCLAF1(+)	GO:0010800	positive regulation of peptidyl-threonine phosphorylation	29/18903	0.00369732	0.030136	0.0246304	CAB39/UBE2K/PRKAG2/RIPK2/STOX1/TRIM6/CALM1/CEMIP/AXIN1/GSK3A/BMP7/APP/MAPK1/WNK3	14
1203	BCLAF1(+)	GO:0019076	viral release from host cell	29/18903	0.00369732	0.030136	0.0246304	ARL8B/ZNF502/RAB7A/PPID/CHMP7/TSG101/DDB1/VPS4A/IST1/CHMP6/VAPA/VPS4B/CHMP2A/CHMP4B	14
1204	BCLAF1(+)	GO:0035891	exit from host cell	29/18903	0.00369732	0.030136	0.0246304	ARL8B/ZNF502/RAB7A/PPID/CHMP7/TSG101/DDB1/VPS4A/IST1/CHMP6/VAPA/VPS4B/CHMP2A/CHMP4B	14
1205	BCLAF1(+)	GO:0043247	telomere maintenance in response to DNA damage	29/18903	0.00369732	0.030136	0.0246304	RIF1/INO80D/ACTR8/RUVBL1/DCLRE1C/DCLRE1A/NFRKB/MCRS1/APEX1/YY1/INO80/INO80E/TERF2/ERCC1	14
1206	BCLAF1(+)	GO:0044030	regulation of DNA methylation	29/18903	0.00369732	0.030136	0.0246304	RLF/ZMPSTE24/PARP1/MORC1/PIK3CA/SMARCA5/EHMT2/KMT2A/MPHOSPH8/MBD2/MBD3/GSK3A/MIS18A/MECP2	14
1207	BCLAF1(+)	GO:0036465	synaptic vesicle recycling	79/18903	0.00371773	0.0302634	0.0247345	VAMP4/ITSN2/STON1/RAB5A/GAK/DGKQ/FCHO2/AP3S1/SNCB/CANX/ACTB/AP3M2/SH3GL2/PLAA/PPP3CB/PICALM/LRRK2/GIT2/ARF6/STON2/CYFIP1/VAMP2/ACTG1/ROCK1/AP3D1/PIP5K1C/SH3GL1/ITSN1/NLGN4X/GRIPAP1	30
1208	BCLAF1(+)	GO:0001824	blastocyst development	116/18903	0.0037312	0.030334	0.0247922	SLC35E2B/MFN2/CCDC24/NASP/ACVR1C/SP3/TTLL4/SKIL/TBL1XR1/RBM46/BYSL/TAF8/RPL7L1/LATS1/INTS1/ZP3/GINS4/NBN/TGFBR1/CTR9/WDR74/YAP1/EMG1/CNOT2/BRCA2/N4BP2L2/COPS2/SPECC1/SUPT6H/ZNF830/HNF1B/RBBP8/CNOT3/ADA/SALL4/GABPA/SMARCB1/MFNG/RRP7A/BCOR/PHF6	41
1209	BCLAF1(+)	GO:0030521	androgen receptor signaling pathway	47/18903	0.00373638	0.0303371	0.0247948	ARID1A/HEYL/KDM3A/FOXP1/DAXX/FOXH1/DNAJA1/FKBP4/NCOR2/RNF6/UBE3A/NCOR1/DDX5/PIAS2/SAFB2/SMARCA4/PRMT2/DDX17/EP300/KDM5D	20
1210	BCLAF1(+)	GO:1902750	negative regulation of cell cycle G2/M phase transition	66/18903	0.00375363	0.0304381	0.0248773	SYF2/ORC1/INTS3/DTL/BARD1/TOPBP1/RAD50/UIMC1/TRIM39/PINX1/NBN/RAD21/INIP/USP47/ATM/CHFR/ZFYVE19/BLM/TAOK2/NAE1/VPS4A/AURKB/TAOK1/ZNF830/RBBP8/BRSK1	26
1211	BCLAF1(+)	GO:0000302	response to reactive oxygen species	204/18903	0.0038119	0.0307927	0.0251671	PPP1R15B/SDC1/RHOB/NFE2L2/STAT1/CRYGD/ANKZF1/PTPRN/HYAL2/FOXP1/ECT2/PKD2/CASP3/DHFR/MAPK9/RIPK1/FOXO3/FYN/HDAC2/MAP3K5/SOD2/EZH2/PTK2B/PPP2CB/ADAM9/APTX/FXN/ERCC6L2/ABL1/SETX/NET1/MAPK8/ERCC6/PPIF/CHUK/PLEKHA1/CAT/RELA/CCS/IL18BP/UCP2/PDGFD/LRRK2/PAWR/PXN/NUDT15/APEX1/AKT1/UBE3A/TPM1/PDE8A/TRAP1/CRK/KDM6B/MAPK7/BECN1/ERN1/PYCR1/IMPACT/ZNF580/ROMO1/BMP7/MAPK1/ATP7A/AIFM1/STK26	66
1212	BCLAF1(+)	GO:0031032	actomyosin structure organization	204/18903	0.0038119	0.0307927	0.0251671	MTOR/CDC42/WASF2/EPB41/S1PR1/CDC42BPA/OBSCN/ROCK2/CCDC88A/ALMS1/EPB41L5/CLASP1/NEB/TMEFF2/CLASP2/PHLDB2/ITGB5/ECT2/PAK2/MYOZ2/RAC1/ANLN/LIMK1/ALKBH4/BRAF/MYOM2/DLC1/PTK2B/BAG4/PLEC/TGFBR1/EPB41L4B/LPAR1/ABL1/FAM171A1/ITGB1/PPFIA1/PXN/CFL2/TTC8/EVL/CDC42BPB/TJP1/TRPM7/TMOD3/CGNL1/TPM1/SMAD3/BBS4/AKAP13/MEF2A/KCTD13/VPS4A/PFN1/MYH10/FLII/MYO18A/ACTG1/ROCK1/SMAD4/PIK3R2/MYH14/TNNT1/MKKS/EPB41L1/PPM1F	66
1213	BCLAF1(+)	GO:0006482	protein demethylation	32/18903	0.0038363	0.0307927	0.0251671	KDM3A/KDM3B/ALKBH4/KDM7A/JMJD1C/KDM2A/PPME1/KDM5A/KDM6B/KDM4B/KDM6A/KDM5C/PHF8/UTY/KDM5D	15
1214	BCLAF1(+)	GO:0008214	protein dealkylation	32/18903	0.0038363	0.0307927	0.0251671	KDM3A/KDM3B/ALKBH4/KDM7A/JMJD1C/KDM2A/PPME1/KDM5A/KDM6B/KDM4B/KDM6A/KDM5C/PHF8/UTY/KDM5D	15
1215	BCLAF1(+)	GO:0033522	histone H2A ubiquitination	32/18903	0.0038363	0.0307927	0.0251671	RNF2/BARD1/TRIP12/RYBP/PCGF3/RNF8/UBR2/UBR5/BMI1/PCGF6/DDB2/DDB1/BRCA2/BCOR/CUL4B	15
1216	BCLAF1(+)	GO:0045070	positive regulation of viral genome replication	32/18903	0.0038363	0.0307927	0.0251671	PPIE/PKN2/ADAR/PPID/LARP1/SRPK1/FKBP6/CNOT7/PABPC1/DDB1/HACD3/STAU1/VAPB/PPARA/DDX3X	15
1217	BCLAF1(+)	GO:0140718	facultative heterochromatin formation	32/18903	0.0038363	0.0307927	0.0251671	SETDB1/SMARCA5/ATF7IP/PPHLN1/BAZ2A/MPHOSPH8/SETDB2/ATF7IP2/MBD2/MBD3/DNMT1/ZNF304/TRIM28/MORC2/PHF8	15
1218	BCLAF1(+)	GO:1903955	positive regulation of protein targeting to mitochondrion	32/18903	0.0038363	0.0307927	0.0251671	LEPROT/RHOU/ARIH2/FBXW7/ATG13/VPS11/RNF31/CSNK2A2/NPEPPS/USP36/UBL5/PDCD5/GSK3A/HPS4/HUWE1	15
1219	BCLAF1(+)	GO:0019081	viral translation	18/18903	0.00386701	0.0308824	0.0252404	CSDE1/DHX9/ATG12/ATG5/EIF3B/EIF3A/PCBP2/DENR/EIF2AK4/PTBP1	10
1220	BCLAF1(+)	GO:0036499	PERK-mediated unfolded protein response	18/18903	0.00386701	0.0308824	0.0252404	PPP1R15B/EIF2AK3/NFE2L2/QRICH1/NCK1/TMEM33/DDIT3/PTPN2/PTPN1/ATF4	10
1221	BCLAF1(+)	GO:0051782	negative regulation of cell division	18/18903	0.00386701	0.0308824	0.0252404	ASPM/INTU/PTCH1/E2F8/ZFYVE19/BLM/ORC6/VPS4A/AURKB/TEX14	10
1222	BCLAF1(+)	GO:0090308	regulation of DNA methylation-dependent heterochromatin formation	18/18903	0.00386701	0.0308824	0.0252404	SETDB1/ATF7IP/PPHLN1/MPHOSPH8/SETDB2/ATF7IP2/DNMT1/ZNF304/TRIM28/MORC2	10
1223	BCLAF1(+)	GO:0006301	postreplication repair	35/18903	0.00390656	0.0311589	0.0254664	USP1/DTL/SPRTN/MSH2/REV1/WDR33/RAD18/RCHY1/POLH/REV3L/UBE2V2/VCP/POLD3/POLE2/USP10/POLD1	16
1224	BCLAF1(+)	GO:0007020	microtubule nucleation	38/18903	0.00392115	0.0312358	0.0255293	PDE4DIP/DCTN1/CLASP1/CLASP2/SLAIN2/RANBP9/AKAP9/SSNA1/TUBGCP2/MZT1/ARHGEF7/TUBGCP3/TUBGCP5/TUBGCP4/CEP192/TPX2/MECP2	17
1225	BCLAF1(+)	GO:0070192	chromosome organization involved in meiotic cell cycle	76/18903	0.00396068	0.0315111	0.0257543	AGO4/NDC1/NCAPH/BUB1/SGO1/STAG1/SMC4/RNF212/MND1/RAD50/EHMT2/SUN1/TERF1/RAD21/SMC2/SMC3/ATM/NCAPD3/NCAPD2/MLH3/P3H4/MEIOC/SIRT7/CCNE1/PPP2R1A/NCAPH2/SMC1A/ATRX/STAG2	29
1226	BCLAF1(+)	GO:0010563	negative regulation of phosphorus metabolic process	441/18903	0.00408767	0.0324805	0.0265466	DVL1/TARDBP/CEP85/PPP1R8/GADD45A/ENSA/ADAR/PPP1R15B/AIDA/PARP1/HNRNPU/ROCK2/SOCS5/DNAJC10/TRAF3IP1/PPARG/HYAL2/CBLB/GSK3B/NCK1/PIK3CB/EIF4G1/PAK2/RUBCN/DGKQ/UCHL1/PTPN13/CASP3/SNX25/OCLN/ZBED3/APC/PPP2CA/TAF7/NPM1/DUSP22/DTNBP1/TRIM27/STK38/IBTK/MICAL1/LATS1/RABGEF1/YWHAG/PRKAR2B/WEE2/PRKAG2/BAG4/IKBKB/PRKDC/ANGPT1/PLEC/SH3GL2/C9orf72/DNAJA1/SHB/GNAQ/SEMA4D/CDK5RAP2/DAB2IP/ABL1/MASTL/PARD3/PDCD4/…	130
1227	BCLAF1(+)	GO:0042326	negative regulation of phosphorylation	381/18903	0.00410881	0.0326076	0.0266504	DVL1/TARDBP/CEP85/GADD45A/ADAR/PPP1R15B/AIDA/HNRNPU/SOCS5/DNAJC10/TRAF3IP1/PPARG/HYAL2/CBLB/NCK1/PIK3CB/EIF4G1/PAK2/RUBCN/DGKQ/UCHL1/PTPN13/CASP3/SNX25/OCLN/ZBED3/APC/PPP2CA/TAF7/NPM1/DUSP22/DTNBP1/TRIM27/STK38/IBTK/MICAL1/LATS1/RABGEF1/YWHAG/PRKAR2B/WEE2/PRKAG2/PRKDC/ANGPT1/PLEC/SH3GL2/C9orf72/DNAJA1/SHB/GNAQ/SEMA4D/CDK5RAP2/DAB2IP/ABL1/PARD3/PDCD4/INPP5F/IPO7/TSG101/HIPK3/PTPRJ/LRP5/CHORDC1/CBL…	114
1228	BCLAF1(+)	GO:0008654	phospholipid biosynthetic process	259/18903	0.00413526	0.0327764	0.0267884	PIK3CD/PIK3R3/CEPT1/PI4KB/PMVK/BPNT1/MBOAT2/LCLAT1/SOCS5/INPP4A/ORMDL1/PGAP1/IDH1/PIKFYVE/ACSL3/DGKD/TAMM41/ABHD5/SACM1L/IP6K2/IP6K1/PIK3R4/PIK3CB/PLD1/PIK3CA/PIGX/PIGG/DGKQ/PI4K2B/CDS1/HMGCS1/PPARD/FIG4/NUS1/SERINC1/IMPA1/PTDSS1/EFR3A/SPTLC1/SLC44A1/DPM2/INPP5E/IPMK/SAMD8/PI4K2A/INPP5F/FAR1/PIK3C2A/DGKZ/OSBP/INPPL1/UVRAG/MTMR2/ATM/DGKA/AJUBA/SOCS4/ATG14/PIGH/SPTLC2/SMG1/PIGS/PIGW/PIP4K2B/PGAP3/B…	81
1229	BCLAF1(+)	GO:0033866	nucleoside bisphosphate biosynthetic process	60/18903	0.00417199	0.0329437	0.0269251	PANK4/PPCS/ELOVL1/ACSL3/PDHB/HACD2/PAPSS1/ELOVL7/PANK3/ELOVL2/DLD/SLC25A16/PDHX/DLAT/PPCDC/ACSBG1/MLYCD/ACSF3/ACACA/ACLY/COASY/PANK2/DIP2A/ACSL4	24
1230	BCLAF1(+)	GO:0034030	ribonucleoside bisphosphate biosynthetic process	60/18903	0.00417199	0.0329437	0.0269251	PANK4/PPCS/ELOVL1/ACSL3/PDHB/HACD2/PAPSS1/ELOVL7/PANK3/ELOVL2/DLD/SLC25A16/PDHX/DLAT/PPCDC/ACSBG1/MLYCD/ACSF3/ACACA/ACLY/COASY/PANK2/DIP2A/ACSL4	24
1231	BCLAF1(+)	GO:0034033	purine nucleoside bisphosphate biosynthetic process	60/18903	0.00417199	0.0329437	0.0269251	PANK4/PPCS/ELOVL1/ACSL3/PDHB/HACD2/PAPSS1/ELOVL7/PANK3/ELOVL2/DLD/SLC25A16/PDHX/DLAT/PPCDC/ACSBG1/MLYCD/ACSF3/ACACA/ACLY/COASY/PANK2/DIP2A/ACSL4	24
1232	BCLAF1(+)	GO:1903076	regulation of protein localization to plasma membrane	103/18903	0.00418077	0.0329718	0.0269481	TMEM59/CNST/SPTBN1/ACSL3/APPL1/ATP2C1/PRKCI/DLG1/SQSTM1/GOPC/STX7/EZR/GPER1/ACTB/CNPY4/KIF5B/ITGB1/ZDHHC5/STX3/PPFIA1/PICALM/HECTD1/ARF6/AKAP5/NUMB/AKT1/CSK/PDPK1/VPS4A/ZDHHC7/PPP1R9B/CLTC/PIK3R2/BCL2L1/ZDHHC8/GRIPAP1/WNK3	37
1233	BCLAF1(+)	GO:0006388	tRNA splicing, via endonucleolytic cleavage and ligation	13/18903	0.00423488	0.0332328	0.0271614	DDX1/FAM98A/C2orf49/TSEN2/FAM98B/TSEN54/TSEN34/RTCB	8
1234	BCLAF1(+)	GO:0090235	regulation of metaphase plate congression	13/18903	0.00423488	0.0332328	0.0271614	CDCA8/HNRNPU/TTL/INCENP/NUMA1/DYNC1H1/AURKB/BECN1	8
1235	BCLAF1(+)	GO:0098935	dendritic transport	13/18903	0.00423488	0.0332328	0.0271614	SFPQ/HNRNPU/TRAK2/PURA/STAU2/KIF5B/KIF5A/STAU1	8
1236	BCLAF1(+)	GO:1990253	cellular response to leucine starvation	13/18903	0.00423488	0.0332328	0.0271614	MTOR/ATF2/RRAGD/GCN1/EIF2AK4/IMPACT/ATF4/RRAGB	8
1237	BCLAF1(+)	GO:0046328	regulation of JNK cascade	141/18903	0.00425208	0.0333264	0.0272379	GADD45A/AIDA/MAP4K4/FZD7/SH3RF1/PJA2/HDAC3/FLT4/DUSP22/RIPK1/ANKRD6/MAP3K5/HIPK2/PTK2B/RB1CC1/SDCBP/RIPK2/STK3/DNAJA1/DAB2IP/TRAF2/ZMYND11/PDCD4/HRAS/HIPK3/TRAF6/DIXDC1/DUSP16/HMGB1/RAP2A/MBIP/TRAF3/RASGRP1/IGF1R/AXIN1/TAOK2/CRK/MINK1/MAP2K4/NCOR1/TAOK1/PHLPP1/MAP2K7/PRMT1/ITCH/APP/MAPK8IP2/XIAP	48
1238	BCLAF1(+)	GO:2000060	positive regulation of ubiquitin-dependent protein catabolic process	110/18903	0.00432743	0.0338524	0.0276678	DVL1/ZYG11B/RNF144A/SOCS5/NFE2L2/SUMO1/ARIH2/GSK3B/RCHY1/FBXW7/SH3RF1/RNF180/CSNK1A1/MAPK9/RNF144B/GCLC/ANKIB1/PTK2B/RNF19A/PTK2/VCP/UBQLN1/AGTPBP1/USP5/LRRK2/MDM2/CHFR/HECTD1/SOCS4/PSEN1/AKT1/PIAS1/AXIN1/STUB1/AXIN2/SUMO2/GSK3A/TRIB3/TAF1	39
1239	BCLAF1(+)	GO:1901605	alpha-amino acid metabolic process	205/18903	0.00432989	0.0338524	0.0276678	ICMT/MTHFR/HMGCL/CTPS1/RIMKLA/DDAH1/KYAT3/GCLM/PYCR2/MTR/CAD/GFPT1/GAD1/SLC25A12/ASNSD1/GLS/PLOD2/QDPR/PPAT/ENOPH1/SLC39A8/SLC7A11/MCCC2/DHFR/PCBD2/GFPT2/ALDH5A1/GCLC/HIBADH/PSPH/ASL/SLC25A13/RIDA/AZIN1/PSAT1/FPGS/SEPHS1/GLUD1/ALDH18A1/ACADSB/TH/CSAD/SHMT2/NOS1/DLST/SEPHS2/GPT2/GOT2/GCSH/PFAS/SHMT1/NOS2/BLMH/AFMID/PYCR1/MRI1/ILVBL/BCAT2/SERINC3/GART/CBS/TST/GCAT/ATF4/ATP7A/MECP2	66
1240	BCLAF1(+)	GO:0010332	response to gamma radiation	57/18903	0.00438295	0.0342249	0.0279723	ZMPSTE24/PARP1/XRCC5/ATR/SOD2/XRCC2/WRN/PRKDC/TSPYL5/ERCC6/HRAS/YAP1/ATM/CBL/TIGAR/MDM2/BRCA2/LIG4/DCUN1D3/TLK2/BAX/BCL2L1/XRCC6	23
1241	BCLAF1(+)	GO:0007042	lysosomal lumen acidification	21/18903	0.00449668	0.0350697	0.0286627	SNAPIN/CCDC115/TMEM106B/ATP6V1H/CLN5/ATP6V0C/RNASEK/TMEM199/ATP6V0A1/GRN/ATP6AP2	11
1242	BCLAF1(+)	GO:0019083	viral transcription	51/18903	0.00479355	0.0373389	0.0305174	TARDBP/DHX9/NUCKS1/CCNT2/UBP1/ZNF639/REST/LARP7/CHD1/TRIM27/TRIM14/CDK9/TRIM8/RSF1/SP1/SNW1/MON1B/SMARCA4/RRP1B/SMARCB1/EP300	21
1243	BCLAF1(+)	GO:0030968	endoplasmic reticulum unfolded protein response	77/18903	0.00492409	0.0383086	0.0313099	ATF6/PPP1R15B/EIF2AK3/NFE2L2/DNAJC10/QRICH1/NCK1/WFS1/TMEM33/STC2/ATF6B/DERL1/VCP/DAB2IP/CCND1/DDIT3/OS9/TMTC4/PIGBOS1/PARP16/STUB1/MBTPS1/ERN1/PTPN2/BAX/PTPN1/VAPB/ATF4/EP300	29
1244	BCLAF1(+)	GO:0031110	regulation of microtubule polymerization or depolymerization	87/18903	0.0049341	0.0383393	0.031335	PDE4DIP/CAMSAP2/SPAST/DCTN1/CLASP1/MAP2/CLASP2/ATXN7/SLAIN2/OCLN/APC/RAC1/AKAP9/CDK5RAP2/ABL1/CAMSAP1/NUMA1/FKBP4/CLIP1/SKA3/ARHGEF7/MAP1A/FES/TAOK1/TBCD/MAPRE2/SKA1/APC2/TPX2/MAPRE1/DYRK1A/MECP2	32
1245	BCLAF1(+)	GO:0006346	DNA methylation-dependent heterochromatin formation	24/18903	0.00494904	0.0383611	0.0313529	SETDB1/ATF7IP/PPHLN1/MPHOSPH8/SETDB2/ATF7IP2/MBD2/MBD3/DNMT1/ZNF304/TRIM28/MORC2	12
1246	BCLAF1(+)	GO:2000637	positive regulation of miRNA-mediated gene silencing	24/18903	0.00494904	0.0383611	0.0313529	PUM1/DHX9/PUM2/TRIM71/RIPK1/TRUB1/TIAL1/AJUBA/MAP2K1/STAT3/DDX5/FMR1	12
1247	BCLAF1(+)	GO:0010171	body morphogenesis	48/18903	0.0049846	0.0384952	0.0314625	SKI/ZNF281/FLVCR1/CLASP1/RAB3GAP1/CLASP2/DAG1/PHLDB2/IFT122/NIPBL/BRAF/ASPH/SCX/ARID5B/SGPL1/PLEKHA1/PTPN11/ANKRD11/EP300/ATP6AP2	20
1248	BCLAF1(+)	GO:0032008	positive regulation of TOR signaling	48/18903	0.0049846	0.0384952	0.0314625	RRAGC/LAMTOR5/GPR137B/AKT3/PIK3CA/GOLPH3/RICTOR/FNIP1/HDAC3/RRAGD/MIOS/LEP/WAC/SIK3/TELO2/WDR59/FLCN/SMCR8/SEH1L/RRAGB	20
1249	BCLAF1(+)	GO:1903432	regulation of TORC1 signaling	48/18903	0.0049846	0.0384952	0.0314625	RRAGC/SZT2/LAMTOR5/GPR137B/DGKQ/RRAGD/MIOS/C9orf72/WAC/ATM/SIK3/ITFG2/TELO2/WDR59/FLCN/SMCR8/SEH1L/KPTN/DEPDC5/RRAGB	20
1250	BCLAF1(+)	GO:0098930	axonal transport	64/18903	0.00504604	0.0389222	0.0318114	KIF1B/SNAPIN/SPAST/TRAK2/MAP2/ARL8B/OPA1/UCHL1/AP3S1/KIF3A/FBXW11/BLOC1S5/DTNBP1/NEFL/AP3M2/AGTPBP1/KIF5B/KIF5A/DYNC1H1/MAP1A/BLOC1S6/TERF2/SPG7/AP3D1/KIF4A	25
1251	BCLAF1(+)	GO:2000113	negative regulation of cellular macromolecule biosynthetic process	283/18903	0.00512406	0.0394759	0.032264	PLEKHN1/TARDBP/YTHDF2/PUM1/AGO4/AGO1/AGO3/CSDE1/RC3H1/DHX9/HNRNPU/ROCK2/PNPT1/TIA1/EIF2AK3/CNOT11/CNOT9/NCL/PASK/CNOT10/TRIM71/DCP1A/GSK3B/EIF4G1/CNOT6L/HNRNPD/NOCT/PAIP1/DHFR/DCP2/PURA/LARP1/CNOT6/RBM24/SYNCRIP/EIF2AK1/PUS7/CNOT4/CNOT7/LSM1/YTHDF3/RIDA/PABPC1/MRPL13/RC3H2/EXOSC2/INPP5E/EIF4EBP2/NANOS1/CAPRIN1/CELF1/PATL1/POLR2G/DDX6/DCPS/CAPRIN2/SHMT2/CNOT2/PAN3/ITM2B/DIS3/EIF2AK4/IREB2/CPEB1/PA…	87
1252	BCLAF1(+)	GO:0045936	negative regulation of phosphate metabolic process	440/18903	0.00515524	0.0395001	0.0322837	DVL1/TARDBP/CEP85/PPP1R8/GADD45A/ENSA/ADAR/PPP1R15B/AIDA/PARP1/HNRNPU/ROCK2/SOCS5/DNAJC10/TRAF3IP1/PPARG/HYAL2/CBLB/GSK3B/NCK1/PIK3CB/EIF4G1/PAK2/RUBCN/DGKQ/UCHL1/PTPN13/CASP3/SNX25/OCLN/ZBED3/APC/PPP2CA/TAF7/NPM1/DUSP22/DTNBP1/TRIM27/STK38/IBTK/MICAL1/LATS1/RABGEF1/YWHAG/PRKAR2B/WEE2/PRKAG2/BAG4/IKBKB/PRKDC/ANGPT1/PLEC/SH3GL2/C9orf72/DNAJA1/SHB/GNAQ/SEMA4D/CDK5RAP2/DAB2IP/ABL1/MASTL/PARD3/PDCD4/…	129
1253	BCLAF1(+)	GO:0120034	positive regulation of plasma membrane bounded cell projection assembly	111/18903	0.00515717	0.0395001	0.0322837	AGRN/MTOR/CDC42/WASF2/FNBP1L/FAM98A/CCDC88A/ACTR2/NCKAP1/ABI2/GSK3B/PIK3CA/HTT/KIT/CEP135/OCLN/APC/CEP120/RAC1/ANLN/RALA/AUTS2/WASL/TGFBR1/HRAS/CDC42EP2/AVIL/IFT88/HSP90AA1/CYFIP1/BBS4/CCP110/DEF8/PFN1/MARK4/ATP7A/DOCK11/TENM1/FMR1	39
1254	BCLAF1(+)	GO:0001825	blastocyst formation	45/18903	0.00515843	0.0395001	0.0322837	MFN2/SP3/SKIL/RBM46/BYSL/RPL7L1/LATS1/ZP3/CTR9/WDR74/YAP1/CNOT2/SUPT6H/HNF1B/CNOT3/ADA/GABPA/MFNG/RRP7A	19
1255	BCLAF1(+)	GO:0032781	positive regulation of ATP-dependent activity	45/18903	0.00515843	0.0395001	0.0322837	CHTOP/ATP1B1/TOR1AIP2/DHX9/HNRNPU/MSH2/MSH6/DNAJC10/SUMO1/GTF2H2/MSH3/POT1/DNAJC9/AHSA1/TPM1/GABARAPL2/PFN1/VMP1/UHRF1	19
1256	BCLAF1(+)	GO:0060964	regulation of miRNA-mediated gene silencing	45/18903	0.00515843	0.0395001	0.0322837	PUM1/ZMPSTE24/DHX9/PUM2/PPARG/TRIM71/EIF4G1/PPP3CA/RIPK1/LIN28B/TRUB1/TIAL1/NCOR2/AJUBA/MAP2K1/NCOR1/STAT3/DDX5/FMR1	19
1257	BCLAF1(+)	GO:0046037	GMP metabolic process	27/18903	0.00524881	0.0400193	0.0327081	ATIC/IMPDH2/DLG1/PPAT/PAICS/TJP2/GDA/GMPR2/APRT/PFAS/ADA/GART/ADSL	13
1258	BCLAF1(+)	GO:0071900	regulation of protein serine/threonine kinase activity	395/18903	0.00525426	0.0400193	0.0327081	GADD45A/CKS1B/AIDA/ADAM17/ETAA1/CCNT2/ALS2/CCNYL1/CNPPD1/EPHA4/CAB39/PPARG/CDC25A/HYAL2/PIK3CB/CCNL1/HTT/UCHL1/KIT/CCNG2/PKD2/BMPR1B/PDE5A/CCNA2/RAPGEF2/CASP3/RICTOR/MEF2C/APC/PPP2CA/DTNBP1/TNXB/STK38/HSP90AB1/MAP3K7/MAP3K5/SASH1/LATS1/MAP3K4/ACTB/PRKAR2B/WEE2/EZH2/PRKAG2/PTK2B/ADAM9/STK3/DNAJA1/ROR2/CDK5RAP2/DAB2IP/ABL1/TRAF2/GTPBP4/PDCD4/BCCIP/HRAS/IPO7/GTF2H1/TSG101/HIPK3/TRAF6/PTPRJ/INCENP/LR…	117
1259	BCLAF1(+)	GO:0051261	protein depolymerization	118/18903	0.00525529	0.0400193	0.0327081	CAMSAP2/SPAST/SPTBN1/CLASP1/CLASP2/VILL/ATXN7/PIK3CA/GAK/ADD1/APC/MICAL1/CAPZA2/MTPN/ASPH/SH3GL2/KIF24/SPTAN1/CAMSAP1/ADD3/SWAP70/RDX/HSPA8/TWF1/NCKAP5L/AVIL/CFL2/MAP1A/TMOD3/VPS4A/FLII/TAOK1/PPP1R9B/VPS4B/APC2/SH3GL1/DSTN/TPX2/MICAL3/SH3BP1/TRIOBP	41
1260	BCLAF1(+)	GO:0001736	establishment of planar polarity	74/18903	0.00525787	0.0400193	0.0327081	DVL1/ARHGEF19/CDC42/FZD7/NPHP3/RYK/TP63/SEC24B/INTU/ANKRD6/RAC1/FZD3/CTHRC1/MLLT3/ROR2/ABL1/BRSK2/EXOC5/DAAM1/TTC8/NKD1/RPGRIP1L/DVL2/MKS1/SMURF2/BRSK1/TIAM1/GPC4	28
1261	BCLAF1(+)	GO:0007164	establishment of tissue polarity	74/18903	0.00525787	0.0400193	0.0327081	DVL1/ARHGEF19/CDC42/FZD7/NPHP3/RYK/TP63/SEC24B/INTU/ANKRD6/RAC1/FZD3/CTHRC1/MLLT3/ROR2/ABL1/BRSK2/EXOC5/DAAM1/TTC8/NKD1/RPGRIP1L/DVL2/MKS1/SMURF2/BRSK1/TIAM1/GPC4	28
1262	BCLAF1(+)	GO:0007099	centriole replication	42/18903	0.00530733	0.0402988	0.0329365	SASS6/ALMS1/SPICE1/CEP63/CEP135/CEP44/CEP120/NPM1/CDK5RAP2/RBM14/CDK2/MDM1/CCP110/KAT2A/CEP192/VPS4B/NUP62/CHMP2A	18
1263	BCLAF1(+)	GO:0030488	tRNA methylation	42/18903	0.00530733	0.0402988	0.0329365	TYW3/TRMT1L/TARBP1/TRMT61B/THUMPD2/THADA/METTL8/TRMT10C/TRMT44/NSUN2/METTL2B/TRMO/NSUN6/TRMT112/METTL1/METTL2A/TRMT6/WDR4	18
1264	BCLAF1(+)	GO:0046474	glycerophospholipid biosynthetic process	214/18903	0.00539252	0.0408965	0.033425	PIK3CD/PIK3R3/CEPT1/PI4KB/BPNT1/LCLAT1/SOCS5/INPP4A/PGAP1/PIKFYVE/ACSL3/DGKD/TAMM41/ABHD5/SACM1L/IP6K2/IP6K1/PIK3R4/PIK3CB/PLD1/PIK3CA/PIGX/PIGG/DGKQ/PI4K2B/CDS1/FIG4/IMPA1/PTDSS1/EFR3A/SLC44A1/DPM2/INPP5E/IPMK/PI4K2A/INPP5F/FAR1/PIK3C2A/DGKZ/INPPL1/UVRAG/MTMR2/ATM/DGKA/AJUBA/SOCS4/ATG14/PIGH/SMG1/PIGS/PIGW/PIP4K2B/PGAP3/BECN1/DGKE/MTMR4/ABHD3/PIK3C3/PIGN/PIP5K1C/PIK3R2/ITPKC/MBOAT7/PI4KA/MTMR3/P…	68
1265	BCLAF1(+)	GO:1990823	response to leukemia inhibitory factor	101/18903	0.00540423	0.0409363	0.0334575	SRM/MTF2/GCLM/CACYBP/HNRNPU/WDR35/UBXN2A/SRSF7/KDM3A/RIF1/ADAM23/CREB1/XRCC5/NCL/PCOLCE2/EIF4A2/TFRC/SMARCA5/GFPT2/JARID2/SRSF3/BCLAF1/SNX10/MRPL15/EXT1/ARID5B/CTBP2/NFYB/PARP16/SHMT1/TEX14/RNMT/BCAT2/MYBL2/NEFH/PIGA	36
1266	BCLAF1(+)	GO:0007176	regulation of epidermal growth factor-activated receptor activity	30/18903	0.00542279	0.0409918	0.0335029	SHC1/ADAM17/SOCS5/CBLB/FBXW7/TSG101/CBL/SNX6/SOCS4/PSEN1/VPS25/CHMP6/ZGPAT/APP	14
1267	BCLAF1(+)	GO:0019068	virion assembly	36/18903	0.00548943	0.0409918	0.0335029	SPCS1/VTA1/CHMP7/USP6NL/TSG101/VPS37C/RAB1B/DDX6/NEDD4/VPS4A/SNF8/CHMP6/VPS4B/CHMP2A/TBC1D20/CHMP4B	16
1268	BCLAF1(+)	GO:0045738	negative regulation of DNA repair	36/18903	0.00548943	0.0409918	0.0335029	UBQLN4/RIF1/TRIP12/OGG1/POLQ/UBR5/ERCC6/RNF169/HELB/PARPBP/TP53BP1/NUDT16L1/TERF2/RECQL5/FANCB/KLHL15	16
1269	BCLAF1(+)	GO:1903749	positive regulation of establishment of protein localization to mitochondrion	36/18903	0.00548943	0.0409918	0.0335029	LEPROT/RHOU/ARIH2/FBXW7/MAPK8/ATG13/VPS11/RNF31/CSNK2A2/NPEPPS/USP36/UBL5/PDCD5/GSK3A/HPS4/HUWE1	16
1270	BCLAF1(+)	GO:0000478	endonucleolytic cleavage involved in rRNA processing	16/18903	0.00549361	0.0409918	0.0335029	NOL9/NOP14/RRS1/UTP23/BMS1/UTP20/TSR1/KRI1/RPS21	9
1271	BCLAF1(+)	GO:0000479	endonucleolytic cleavage of tricistronic rRNA transcript (SSU-rRNA, 5.8S rRNA, LSU-rRNA)	16/18903	0.00549361	0.0409918	0.0335029	NOL9/NOP14/RRS1/UTP23/BMS1/UTP20/TSR1/KRI1/RPS21	9
1272	BCLAF1(+)	GO:0002566	somatic diversification of immune receptors via somatic mutation	16/18903	0.00549361	0.0409918	0.0335029	ADAR/EXO1/MSH2/MSH6/POLQ/PMS2/POLL/UNG/MCM3AP	9
1273	BCLAF1(+)	GO:0042159	lipoprotein catabolic process	16/18903	0.00549361	0.0409918	0.0335029	LYPLAL1/ABHD10/ABHD17B/CTSD/ATM/ABHD17C/NOTUM/ABHD17A/ABHD12	9
1274	BCLAF1(+)	GO:0048385	regulation of retinoic acid receptor signaling pathway	16/18903	0.00549361	0.0409918	0.0335029	EZH2/CYP26A1/CTBP2/NR2C1/SNW1/TRIM16/CALR/ASXL1/PRAME	9
1275	BCLAF1(+)	GO:0080009	mRNA methylation	16/18903	0.00549361	0.0409918	0.0335029	TRMT61B/METTL8/TRMT10C/NSUN2/CMTR1/CBLL1/ZC3H13/METTL16/TRMT6	9
1276	BCLAF1(+)	GO:1904505	regulation of telomere maintenance in response to DNA damage	16/18903	0.00549361	0.0409918	0.0335029	INO80D/ACTR8/RUVBL1/NFRKB/MCRS1/YY1/INO80/INO80E/ERCC1	9
1277	BCLAF1(+)	GO:0030511	positive regulation of transforming growth factor beta receptor signaling pathway	33/18903	0.00549582	0.0409918	0.0335029	ADAM17/ZEB2/ING2/HSP90AB1/HIPK2/SDCBP/SNW1/THBS1/AXIN1/CREBBP/MYOCD/FLCN/SMAD4/GIPC1/EP300	15
1278	BCLAF1(+)	GO:1903846	positive regulation of cellular response to transforming growth factor beta stimulus	33/18903	0.00549582	0.0409918	0.0335029	ADAM17/ZEB2/ING2/HSP90AB1/HIPK2/SDCBP/SNW1/THBS1/AXIN1/CREBBP/MYOCD/FLCN/SMAD4/GIPC1/EP300	15
1279	BCLAF1(+)	GO:0001558	regulation of cell growth	422/18903	0.00554744	0.0413221	0.0337729	ATAD3A/CDK11B/CDK11A/CLSTN1/MTOR/CDC42/RPS6KA1/MEAF6/MACF1/BARHL2/ARHGEF11/CDC73/KIF14/ADAM17/ITSN2/BCL11A/SEMA4C/TTL/MAP2/GOLGA4/NME6/IP6K2/HYAL2/FOXP1/DCBLD2/TOMM70/GSK3B/RYK/ZNF639/EIF4G1/RUFY3/JADE1/CDKN2AIP/RICTOR/PPP2CA/NPM1/PPARD/DNPH1/RIMS1/BRAT1/LIMK1/IFRD1/MTPN/CCAR2/DPYSL2/PTK2B/EXTL3/SDCBP/SGK3/PLAA/IGFBPL1/FXN/SEMA4D/NCBP1/TGFBR1/NAIF1/EXOSC2/ABL1/ANAPC2/NET1/SUPV3L1/SHTN1/NANOS1/EIF…	124
1280	BCLAF1(+)	GO:0032231	regulation of actin filament bundle assembly	108/18903	0.00555971	0.0413221	0.0337729	MTOR/CDC42/WASF2/S1PR1/ROCK2/CCDC88A/ALMS1/CLASP1/TMEFF2/CLASP2/PHLDB2/PAK2/RAC1/LIMK1/BRAF/DLC1/BAG4/TGFBR1/LPAR1/ABL1/SWAP70/PPFIA1/RDX/PXN/TTC8/EVL/TJP1/CGNL1/TPM1/SMAD3/BBS4/PFN1/ACTG1/ROCK1/PIK3R2/MKKS/ID1/PPM1F	38
1281	BCLAF1(+)	GO:0090398	cellular senescence	108/18903	0.00555971	0.0413221	0.0337729	ZMPSTE24/AKT3/SMC6/PNPT1/NEK4/TP63/OPA1/ING2/NPM1/MAPK9/MAPK14/MAP3K5/WRN/KAT6A/SMC5/ABL1/MAPK8/HRAS/ATM/CDK2/PAWR/NUAK1/MAPKAPK5/TBX3/BRCA2/MAP2K1/ULK3/IGF1R/DNAJA3/RSL1D1/TERF2/MNT/MAP2K4/MAP2K3/MAP2K7/CALR/NUP62/MORC3	38
1282	BCLAF1(+)	GO:0002562	somatic diversification of immune receptors via germline recombination within a single locus	71/18903	0.00560968	0.0415471	0.0339568	EXO1/MSH2/MSH6/RIF1/HSPD1/TFRC/MSH3/XRCC4/TCF7/NDFIP1/RNF8/PAXIP1/PRKDC/NBN/DCLRE1C/SWAP70/KMT5B/ATM/UNG/HMGB1/LIG4/BCL11B/YY1/TP53BP1/EXOSC6/SUPT6H/ERCC1	27
1283	BCLAF1(+)	GO:0016444	somatic cell DNA recombination	71/18903	0.00560968	0.0415471	0.0339568	EXO1/MSH2/MSH6/RIF1/HSPD1/TFRC/MSH3/XRCC4/TCF7/NDFIP1/RNF8/PAXIP1/PRKDC/NBN/DCLRE1C/SWAP70/KMT5B/ATM/UNG/HMGB1/LIG4/BCL11B/YY1/TP53BP1/EXOSC6/SUPT6H/ERCC1	27
1284	BCLAF1(+)	GO:1901607	alpha-amino acid biosynthetic process	71/18903	0.00560968	0.0415471	0.0339568	MTHFR/PYCR2/MTR/CAD/SLC25A12/ASNSD1/GLS/PLOD2/ENOPH1/DHFR/PCBD2/PSPH/ASL/PSAT1/SEPHS1/GLUD1/ALDH18A1/SHMT2/SEPHS2/GOT2/SHMT1/PYCR1/MRI1/ILVBL/BCAT2/SERINC3/CBS	27
1285	BCLAF1(+)	GO:0043523	regulation of neuron apoptotic process	218/18903	0.00563869	0.0417131	0.0340925	GCLM/HDGF/KIF14/PARP1/MSH2/EN1/ATF2/LANCL1/CHL1/PRKCI/PIK3CA/WFS1/FBXW7/CASP3/IL6ST/RASA1/MEF2C/NR3C1/SNCB/HSP90AB1/GCLC/FOXO3/SOD2/HIPK2/BRAF/CASP2/XRCC2/NEFL/PTK2B/OXR1/ANGPT1/NRBP2/SET/ABL1/UNC5B/HRAS/CCND1/ATM/HYOU1/KRAS/MAP3K12/DDIT3/POU4F1/LIG4/SNX6/PSEN1/GABRA5/NAE1/THAP11/ARRB2/MAP2K4/NF1/CCL2/GRN/ROCK1/MAP2K7/CRLF1/GRIK5/GSK3A/BAX/AKT1S1/BCL2L1/MYBL2/ADNP/DNAJC5/ATF4/NONO/AIFM1/MECP2	69
1286	BCLAF1(+)	GO:0006188	IMP biosynthetic process	11/18903	0.00584691	0.0425077	0.0347419	ATIC/PPAT/PAICS/APRT/PFAS/GART/ADSL	7
1287	BCLAF1(+)	GO:0015937	coenzyme A biosynthetic process	11/18903	0.00584691	0.0425077	0.0347419	PANK4/PPCS/PANK3/SLC25A16/PPCDC/COASY/PANK2	7
1288	BCLAF1(+)	GO:0031943	regulation of glucocorticoid metabolic process	11/18903	0.00584691	0.0425077	0.0347419	H6PD/ATP1A1/DGKQ/REST/NR3C1/GAL/STUB1	7
1289	BCLAF1(+)	GO:0032096	negative regulation of response to food	11/18903	0.00584691	0.0425077	0.0347419	NENF/CARTPT/LEP/BBS4/BBS2/MKKS/PPARA	7
1290	BCLAF1(+)	GO:0032099	negative regulation of appetite	11/18903	0.00584691	0.0425077	0.0347419	NENF/CARTPT/LEP/BBS4/BBS2/MKKS/PPARA	7
1291	BCLAF1(+)	GO:0032105	negative regulation of response to extracellular stimulus	11/18903	0.00584691	0.0425077	0.0347419	NENF/CARTPT/LEP/BBS4/BBS2/MKKS/PPARA	7
1292	BCLAF1(+)	GO:0032108	negative regulation of response to nutrient levels	11/18903	0.00584691	0.0425077	0.0347419	NENF/CARTPT/LEP/BBS4/BBS2/MKKS/PPARA	7
1293	BCLAF1(+)	GO:0034770	histone H4-K20 methylation	11/18903	0.00584691	0.0425077	0.0347419	ARID4B/SMYD5/KMT5B/PWP1/KMT5A/ARID4A/SETD4	7
1294	BCLAF1(+)	GO:0034975	protein folding in endoplasmic reticulum	11/18903	0.00584691	0.0425077	0.0347419	DNAJC10/CANX/HSP90B1/DNAJC3/PDIA3/P4HB/CALR	7
1295	BCLAF1(+)	GO:0036490	regulation of translation in response to endoplasmic reticulum stress	11/18903	0.00584691	0.0425077	0.0347419	PPP1R15B/EIF2AK3/NCK1/EIF4G1/DNAJC3/EIF2AK4/DDX3X	7
1296	BCLAF1(+)	GO:0046349	amino sugar biosynthetic process	11/18903	0.00584691	0.0425077	0.0347419	UAP1/GFPT1/GNPDA1/GFPT2/PGM3/GNE/NANP	7
1297	BCLAF1(+)	GO:0046501	protoporphyrinogen IX metabolic process	11/18903	0.00584691	0.0425077	0.0347419	UROD/ALAS1/EIF2AK1/ALAD/UROS/HMBS/IREB2	7
1298	BCLAF1(+)	GO:0060623	regulation of chromosome condensation	11/18903	0.00584691	0.0425077	0.0347419	NCAPH/SMC4/SMARCA5/BAZ1B/SMC2/WAPL/NCAPD2	7
1299	BCLAF1(+)	GO:0090657	telomeric loop disassembly	11/18903	0.00584691	0.0425077	0.0347419	POT1/WRN/TERF1/XRCC3/BLM/SLX4/TERF2	7
1300	BCLAF1(+)	GO:1905634	regulation of protein localization to chromatin	11/18903	0.00584691	0.0425077	0.0347419	SETD2/VCPIP1/VCP/CDK9/WAPL/CDCA5/RB1	7
1301	BCLAF1(+)	GO:0046578	regulation of Ras protein signal transduction	193/18903	0.0058565	0.0425224	0.0347539	MFN2/SYDE2/DENND4B/ABL2/KIF14/MAP4K4/ALS2/RAF1/IQSEC1/PIK3CB/ERBIN/CCDC125/RASA1/CDC42SE2/SQSTM1/CYTH3/RAC1/RABGEF1/AUTS2/DLC1/PPP2CB/ARFGEF1/KANK1/DENND4C/ABCA1/LPAR1/DAB2IP/SCAI/RALGPS1/ABL1/NET1/ITGB1/GBF1/SHOC2/MADD/RDX/CBL/FOXM1/KRAS/GIT2/KBTBD6/RASA3/ARF6/RASGRP1/DENND4A/AKAP13/ARHGAP17/KCTD13/CRK/FLCN/NF1/CYTH1/ARHGDIA/RALBP1/MAPRE2/MYO9B/NUP62/ARFGEF2/ARFGAP1/BCR/SH3BP1/OGT	62
1302	BCLAF1(+)	GO:0034599	cellular response to oxidative stress	288/18903	0.00586238	0.0425224	0.0347539	SFPQ/PRKAA2/ARNT/GAS5/PYCR2/PARP1/RHOB/PNPT1/ATF2/NFE2L2/CRYGD/LANCL1/ANKZF1/FOXP1/ECT2/REST/PKD2/SLC7A11/FBXW7/DHFR/MAPK9/RIPK1/FOXO3/FYN/HDAC2/NCOA7/MAP3K5/SOD2/VKORC1L1/PNPLA8/EZH2/GSR/STAU2/OXR1/MELK/FXN/UBQLN1/ERCC6L2/ABL1/SETX/NET1/MAPK8/PPIF/CHUK/PLEKHA1/MGMT/CAT/RELA/CCS/IL18BP/PDGFD/RAD52/LRRK2/PAWR/ATP2A2/PXN/DIABLO/STX2/FOXO1/APEX1/FUT8/AKT1/TPM1/SIN3A/PDE8A/TRAP1/KDM6B/MAPK7/BECN1/NFE…	88
1303	BCLAF1(+)	GO:0002181	cytoplasmic translation	161/18903	0.00602346	0.0436407	0.0356679	MTOR/YTHDF2/DPH2/EIF2B3/CSDE1/DHX9/HNRNPU/ZC3H15/CNBP/NCK1/EIF4G1/EIF4A2/NCBP2/SLBP/HNRNPD/PAIP1/DHX29/ETF1/RBM24/RPL10A/SYNCRIP/EIF3B/PABPC1/NCBP1/RPL12/EIF3A/EIF3M/EIF4B/RPLP0/DENR/RPL21/NEMF/EIF5/DPH6/RPL4/RPLP1/RPS17/CPEB1/RPS2/EIF3C/EIF4A1/DRG2/RPL23/IGF2BP1/RPL36/RPS28/EIF3K/RPL18/RPL13A/RPS21/EIF2S3/FMR1/RPL10	53
1304	BCLAF1(+)	GO:0048863	stem cell differentiation	248/18903	0.00618363	0.04475	0.0365745	CDC42/PHACTR4/YTHDF2/PUM1/RBBP4/MTF2/GATAD2B/ZNF281/KLHL12/HNRNPU/MTA3/SMYD5/KDM3A/SEMA4C/METTL5/NFE2L2/XRCC5/WNT10A/SETD2/GSK3B/TP63/HES1/RBPJ/KIT/REST/PDCD6/NSUN2/MEF2C/FAM172A/FBXL17/HSPA9/TCOF1/JARID2/RBM24/MAPK14/HDAC2/CDK13/PUS7/EZH2/PRKDC/EXT1/MLLT3/SEMA4D/ABL1/NELFB/ITGB1/NOLC1/TRIM6/LTBP3/YAP1/CHD4/LRP6/PWP1/CORO1C/TBX3/N4BP2L2/SEMA4B/SETD1A/SETD6/CHD3/MYOCD/HNF1B/MED1/CDK12/STAT3/HOXB4/…	77
1305	BCLAF1(+)	GO:0035303	regulation of dephosphorylation	133/18903	0.00624357	0.0451124	0.0368707	MTOR/PPP1R8/ENSA/SMG7/PPP1R15B/ROCK2/SLC39A10/GSK3B/HTT/MEF2C/GPLD1/CSNK2B/PPP2R5D/HSP90AB1/GNA12/MTMR9/DLC1/CDCA2/BAG4/IKBKB/PPP1R16A/SEMA4D/MASTL/SWAP70/PPP6R3/MTMR2/PPP1R12A/HSP90B1/NUAK1/SPPL3/CALM1/ARPP19/SMAD3/IQGAP1/CNEP1R1/YWHAE/SMG6/PPP1R9B/MTMR4/ROCK1/PTBP1/URI1/PPP6R1/YWHAB/MTMR3	45
1306	BCLAF1(+)	GO:0006220	pyrimidine nucleotide metabolic process	52/18903	0.00625559	0.0451124	0.0368707	CTPS1/CMPK1/CAD/DTYMK/OGG1/NME6/UMPS/MBD4/ENTPD4/AK3/TDG/UNG/ENTPD5/DCTPP1/DHODH/SHMT1/NME2/NT5C/UCKL1/TYMP/PRPS1	21
1307	BCLAF1(+)	GO:0051452	intracellular pH reduction	52/18903	0.00625559	0.0451124	0.0368707	CLIC4/SNAPIN/CCDC115/RAB7A/CLCN3/DMXL1/ATP6V0E1/TMEM106B/ATP6V0A4/ATP6V1B2/ATP6V1H/ATP6V0A2/CLN5/UBE3A/DMXL2/ATP6V0C/RNASEK/TMEM199/ATP6V0A1/GRN/ATP6AP2	21
1308	BCLAF1(+)	GO:0070482	response to oxygen levels	337/18903	0.00626224	0.0451124	0.0368707	PLEKHN1/MTOR/AGTRAP/MTHFR/HP1BP3/DDAH1/RWDD3/ARNT/NDUFS2/ATP1B1/MDM4/EGLN1/ADAM17/ROCK2/ERCC3/CCDC115/ATF2/NFE2L2/EPHA4/VHL/PPARG/SCAP/USP19/PIK3CB/PLOD2/TFRC/RBPJ/REST/CCNA2/CASP3/STC2/PPARD/FOXO3/HDAC2/SOD2/LEP/HILPDA/HIPK2/ANGPT2/LOXL2/BNIP3L/PTK2B/UBQLN1/LPAR1/ALAD/ATP6V1G1/STOX1/HIF1AN/TH/CAT/UCP2/BIRC2/ATM/HYOU1/CBL/TIGAR/ITPR2/SLC11A2/MDM2/APAF1/HSP90B1/NOS1/ATP6V0A2/FOXO1/AJUBA/SCFD1/AKT1…	101
1309	BCLAF1(+)	GO:0006743	ubiquinone metabolic process	19/18903	0.00642619	0.0460835	0.0376644	UBIAD1/COQ10B/COQ3/COQ4/PDSS1/PPTC7/COQ6/COQ7/COQ9/FDXR	10
1310	BCLAF1(+)	GO:0097284	hepatocyte apoptotic process	19/18903	0.00642619	0.0460835	0.0376644	ADAR/ATF2/CASP6/STK3/RB1/ARF6/IGF1R/BCL2L1/STK4/PPARA	10
1311	BCLAF1(+)	GO:1901978	positive regulation of cell cycle checkpoint	19/18903	0.00642619	0.0460835	0.0376644	CDCA8/GEN1/DYNC1LI1/CCAR2/TTI2/INCENP/XRCC3/TELO2/AURKB/TTI1	10
1312	BCLAF1(+)	GO:2000434	regulation of protein neddylation	19/18903	0.00642619	0.0460835	0.0376644	COPS7B/COPS8/COPS9/DCUN1D4/DCUN1D5/COPS7A/DCUN1D2/COPS2/DCUN1D3/GPS1	10
1313	BCLAF1(+)	GO:0032273	positive regulation of protein polymerization	92/18903	0.00674636	0.0483248	0.0394962	MTOR/PDE4DIP/DCTN1/CLASP1/NCKAP1/NCK1/DLG1/SLAIN2/RICTOR/OCLN/TTBK1/SNX9/RAC1/AKAP9/BAIAP2L1/PTK2B/BAG4/CDK5RAP2/CDC42EP2/CTTN/NUMA1/FCHSD2/CLIP1/ARF6/EVL/HSP90AA1/FMN1/FES/PFN1/GRB2/MAPRE1/TENM1/MECP2	33
1314	BCLAF1(+)	GO:0043506	regulation of JUN kinase activity	62/18903	0.00677053	0.048443	0.0395928	AIDA/EPHA4/DTNBP1/TNXB/MAP3K7/MAP3K5/SASH1/MAP3K4/PTK2B/DNAJA1/ROR2/DAB2IP/TRAF2/PDCD4/HIPK3/TRAF6/DUSP16/MAP3K12/AXIN1/DVL2/ERN1/MAP2K7/PTPN1/CBS	24
1315	BCLAF1(+)	GO:1990090	cellular response to nerve growth factor stimulus	46/18903	0.00684678	0.0489332	0.0399935	SORT1/KIDINS220/HES1/ACAP2/RAPGEF2/FOXO3/SH3GL2/RAPGEF1/CBL/ARF6/AKT1/UBE3A/USP8/DYNC1LI2/CRK/KAT2A/ID1/E2F1/APP	19
1316	BCLAF1(+)	GO:0060828	regulation of canonical Wnt signaling pathway	260/18903	0.00686381	0.0489995	0.0400477	PTPRU/RNF220/ASPM/USP34/ZEB2/TTC21B/FZD7/CCNYL1/IGFBP2/GSK3B/KPNA1/RUVBL1/NPHP3/TBL1XR1/RBPJ/NFKB1/JADE1/OTULIN/ZBED3/APC/CSNK1G3/CSNK1A1/G3BP1/TMEM170B/MAPK14/ANKRD6/FOXO3/LATS1/GLI3/CDK14/SOX7/CCAR2/STK3/UBR5/CTHRC1/JRK/KANK1/MLLT3/VCP/GNAQ/WNK2/DAB2IP/TNKS2/SFRP5/LZTS2/FAM53B/USP47/CTNND1/SDHAF2/PPP1CA/YAP1/WNK1/CAPRIN2/LRRK2/DDIT3/SCYL2/FOXO1/UBAC2/CHD8/PSEN1/CCDC88C/USP8/SMAD3/TLE3/MESP1/AXI…	80
1317	BCLAF1(+)	GO:0035020	regulation of Rac protein signal transduction	22/18903	0.00706737	0.0502825	0.0410963	ALS2/PIK3CB/AUTS2/KRAS/KBTBD6/ARF6/ARHGAP17/CRK/NF1/SH3BP1/OGT	11
1318	BCLAF1(+)	GO:0090042	tubulin deacetylation	22/18903	0.00706737	0.0502825	0.0410963	PRKAA2/YEATS2/FNTA/WDR5/FRY/NEK3/MBIP/TADA2A/KAT2A/KAT14/EP300	11
1319	BCLAF1(+)	GO:1902774	late endosome to lysosome transport	22/18903	0.00706737	0.0502825	0.0410963	SNAPIN/ARL8B/VPS41/CHMP7/C9orf72/LRRK2/VPS4A/CHMP6/VPS4B/CHMP2A/CHMP4B	11
1320	BCLAF1(+)	GO:0072331	signal transduction by p53 class mediator	173/18903	0.00715625	0.0508576	0.0415663	MTOR/ZMPSTE24/MDM4/TP53BP2/MSH2/ATR/TP63/CASP6/ING2/JMY/NPM1/PAK1IP1/MYO6/FOXO3/RPF2/ARMC10/HIPK2/CASP2/PAXIP1/KAT6A/RRS1/NBN/RRM2B/HNRNPK/ATM/USP28/FOXM1/NOP2/ING4/DYRK2/MDM2/NUAK1/MAPKAPK5/KMT5A/BRCA2/POU4F1/SNW1/AKT1/AEN/USP7/RRN3/USP10/MYBBP1A/AURKB/RPL23/PPM1D/DDX5/BAX/E2F1/DYRK1A/PTTG1IP/EP300/GTSE1/TAF1/ATRX/TAF9B	56
1321	BCLAF1(+)	GO:0007007	inner mitochondrial membrane organization	40/18903	0.00735773	0.0521138	0.042593	DNAJC11/OMA1/MTX2/TOMM70/OPA1/MTX3/HSPA9/TIMM10B/UQCC3/ADCK1/TIMM22/TMEM11/AFG3L2/TIMM13/ROMO1/SAMM50/APOOL	17
1322	BCLAF1(+)	GO:0032506	cytokinetic process	40/18903	0.00735773	0.0521138	0.042593	SPAST/ECT2/SNX18/SNX9/ANLN/ALKBH4/CHMP7/PLEC/KIF20B/VPS4A/SPIRE2/AURKB/CHMP6/VPS4B/NUP62/CHMP2A/CHMP4B	17
1323	BCLAF1(+)	GO:0045740	positive regulation of DNA replication	40/18903	0.00735773	0.0521138	0.042593	CDC7/DHX9/SMARCA5/STOML2/CIZ1/DNA2/E2F8/ATF1/CDK2/INO80/KCTD13/CDT1/MAP2K4/DBF4B/KAT7/WIZ/ATRX	17
1324	BCLAF1(+)	GO:0006898	receptor-mediated endocytosis	257/18903	0.00737547	0.052181	0.042648	HSPG2/EPS15/FNBP1L/PI4KB/SDC1/ITSN2/SNX17/PPP3R1/AAK1/WDR54/ITGA4/ITGAV/PIKFYVE/DGKD/TBC1D5/RAB5A/DNAJC13/PIK3CB/TNK2/TFRC/GAK/SCARB2/BMP2K/GTF2H2/FCHO2/CANX/DTNBP1/CD2AP/AHI1/REPS1/SNX9/EZR/IGF2R/RAC1/RALA/RABGEF1/WASL/MKLN1/SDCBP/ANGPT1/VLDLR/CLTA/HNRNPK/GPR107/ITGB1/INPP5F/AP2A2/LDLRAD3/GRK2/CTTN/FCHSD2/PICALM/MTMR2/CBL/SORL1/LRP6/BICD1/SCYL2/ATXN2/EFNB2/AP1G2/ARF6/NUMB/AP4E1/NEDD4/SNX1/AP1G1/…	79
1325	BCLAF1(+)	GO:0018196	peptidyl-asparagine modification	25/18903	0.00746801	0.0526591	0.0430387	DDOST/OST4/UGGT1/STT3B/RPN1/MGAT1/HIF1AN/ALG8/FUT8/NUDT14/RPN2/MAGT1	12
1326	BCLAF1(+)	GO:0019985	translesion synthesis	25/18903	0.00746801	0.0526591	0.0430387	USP1/DTL/SPRTN/REV1/RCHY1/POLH/REV3L/VCP/POLD3/POLE2/USP10/POLD1	12
1327	BCLAF1(+)	GO:2000114	regulation of establishment of cell polarity	25/18903	0.00746801	0.0526591	0.0430387	ABL2/ROCK2/RUFY3/RICTOR/PTK2B/ARFGEF1/DOCK8/KANK1/ABL1/KIF20B/SHTN1/ROCK1	12
1328	BCLAF1(+)	GO:1902745	positive regulation of lamellipodium organization	37/18903	0.00755415	0.0532071	0.0434866	MTOR/CDC42/WASF2/ACTR2/NCKAP1/ABI2/PIK3CA/OCLN/RAC1/AUTS2/AVIL/CORO1C/ARHGEF7/HSP90AA1/CYFIP1/ATP7A	16
1329	BCLAF1(+)	GO:0006515	protein quality control for misfolded or incompletely synthesized proteins	28/18903	0.00767776	0.0535601	0.0437751	ZYG11B/OMA1/UGGT1/FBXL17/DERL1/VCP/ATXN3/STUB1/LONP2/LONP1/SDF2L1/RNF185/KLHL15	13
1330	BCLAF1(+)	GO:0032878	regulation of establishment or maintenance of cell polarity	28/18903	0.00767776	0.0535601	0.0437751	ABL2/ROCK2/RUFY3/RICTOR/PTK2B/ARFGEF1/DOCK8/KANK1/ABL1/KIF20B/SHTN1/LLGL2/ROCK1	13
1331	BCLAF1(+)	GO:0060765	regulation of androgen receptor signaling pathway	28/18903	0.00767776	0.0535601	0.0437751	HEYL/FOXP1/FOXH1/NCOR2/RNF6/NCOR1/DDX5/PIAS2/SAFB2/SMARCA4/PRMT2/EP300/KDM5D	13
1332	BCLAF1(+)	GO:0070076	histone lysine demethylation	28/18903	0.00767776	0.0535601	0.0437751	KDM3A/KDM3B/KDM7A/JMJD1C/KDM2A/KDM5A/KDM6B/KDM4B/KDM6A/KDM5C/PHF8/UTY/KDM5D	13
1333	BCLAF1(+)	GO:0050773	regulation of dendrite development	103/18903	0.0076879	0.0535601	0.0437751	CAMSAP2/BCL11A/ACTR2/EPHA4/SS18L2/GSK3B/PPP3CA/RAPGEF2/RTN4IP1/TMEM106B/CUX1/EZH2/STAU2/CSMD3/VLDLR/SEMA4D/DAB2IP/ABL1/ANAPC2/CAMK1D/CAPRIN1/FAT3/CAPRIN2/RAP2A/ARF6/SIPA1L1/CYFIP1/NEDD4/CRK/CRTC1/ANKRD27/GSK3A/ID1/BMP7/SS18L1/YWHAH	36
1334	BCLAF1(+)	GO:0009156	ribonucleoside monophosphate biosynthetic process	34/18903	0.00768894	0.0535601	0.0437751	CMPK1/CAD/ATIC/IMPDH2/UMPS/PPAT/PAICS/DHODH/APRT/PFAS/ADA/UCKL1/GART/ADSL/PRPS1	15
1335	BCLAF1(+)	GO:0035459	vesicle cargo loading	34/18903	0.00768894	0.0535601	0.0437751	MIA3/SCAP/SEC31A/SEC24B/AP3S1/KIF13A/INSIG1/AP3M2/SAR1A/PICALM/SEC23A/MIA2/AP3D1/TBC1D20/SEC23B	15
1336	BCLAF1(+)	GO:0045648	positive regulation of erythrocyte differentiation	34/18903	0.00768894	0.0535601	0.0437751	ARNT/ABCB10/ACVR2A/STAT1/MAPK14/FOXO3/PRKDC/ZNF16/ACVR1B/MED1/STAT3/KAT7/PRMT1/ANKRD54/BRD1	15
1337	BCLAF1(+)	GO:0090162	establishment of epithelial cell polarity	34/18903	0.00768894	0.0535601	0.0437751	CDC42/CLASP1/HES1/FAT1/GOLPH3/CYTH3/PARD3/ARF6/TTC8/MYO9A/MYO18A/CYTH1/TCF15/SH3BP1/MSN	15
1338	BCLAF1(+)	GO:2000780	negative regulation of double-strand break repair	34/18903	0.00768894	0.0535601	0.0437751	UBQLN4/RIF1/TRIP12/OGG1/POLQ/UBR5/ERCC6/RNF169/HELB/PARPBP/TP53BP1/NUDT16L1/RECQL5/FANCB/KLHL15	15
1339	BCLAF1(+)	GO:0006167	AMP biosynthetic process	14/18903	0.00781873	0.0539296	0.0440771	ATIC/PPAT/PAICS/APRT/PFAS/ADA/GART/ADSL	8
1340	BCLAF1(+)	GO:0006264	mitochondrial DNA replication	14/18903	0.00781873	0.0539296	0.0440771	RRM2B/STOML2/DNA2/POLG/DNAJA3/POLG2/METTL4/MGME1	8
1341	BCLAF1(+)	GO:0006465	signal peptide processing	14/18903	0.00781873	0.0539296	0.0440771	SPCS1/PARL/IMMP1L/SPCS2/SPPL3/CLN5/SEC11A/HM13	8
1342	BCLAF1(+)	GO:0010452	histone H3-K36 methylation	14/18903	0.00781873	0.0539296	0.0440771	ASH1L/IWS1/SETD5/SETD2/PAXIP1/SETD3/BRD4/BCOR	8
1343	BCLAF1(+)	GO:0060009	Sertoli cell development	14/18903	0.00781873	0.0539296	0.0440771	ARID4B/SDC1/HSD17B4/DMRT1/FNDC3A/ARID4A/SOX9/ATRX	8
1344	BCLAF1(+)	GO:0060628	regulation of ER to Golgi vesicle-mediated transport	14/18903	0.00781873	0.0539296	0.0440771	PREB/PGAP1/YIPF5/SAR1A/SORL1/LRRK2/SCFD1/TBC1D20	8
1345	BCLAF1(+)	GO:0090239	regulation of histone H4 acetylation	14/18903	0.00781873	0.0539296	0.0440771	ZMPSTE24/IWS1/CTBP1/TAF7/ATG5/AUTS2/KAT7/SMARCB1	8
1346	BCLAF1(+)	GO:1902969	mitotic DNA replication	14/18903	0.00781873	0.0539296	0.0440771	ZMPSTE24/MCM6/MCM2/MCM3/MCM4/BRCA2/GINS3/LIG1	8
1347	BCLAF1(+)	GO:1903025	regulation of RNA polymerase II regulatory region sequence-specific DNA binding	14/18903	0.00781873	0.0539296	0.0440771	ZNF593/ZMPSTE24/LAMTOR5/FBXW7/DAZAP2/DDIT3/EP300/TAF1	8
1348	BCLAF1(+)	GO:0048488	synaptic vesicle endocytosis	66/18903	0.00795997	0.0547248	0.044727	VAMP4/ITSN2/STON1/GAK/DGKQ/FCHO2/AP3S1/SNCB/CANX/ACTB/AP3M2/SH3GL2/PPP3CB/PICALM/LRRK2/ARF6/STON2/VAMP2/ACTG1/ROCK1/AP3D1/PIP5K1C/SH3GL1/ITSN1/NLGN4X	25
1349	BCLAF1(+)	GO:0140238	presynaptic endocytosis	66/18903	0.00795997	0.0547248	0.044727	VAMP4/ITSN2/STON1/GAK/DGKQ/FCHO2/AP3S1/SNCB/CANX/ACTB/AP3M2/SH3GL2/PPP3CB/PICALM/LRRK2/ARF6/STON2/VAMP2/ACTG1/ROCK1/AP3D1/PIP5K1C/SH3GL1/ITSN1/NLGN4X	25
1350	BCLAF1(+)	GO:1903051	negative regulation of proteolysis involved in protein catabolic process	66/18903	0.00795997	0.0547248	0.044727	EPHA4/SMARCC1/USP19/RYBP/TRIM39/HSP90AB1/HIPK2/CCAR2/SDCBP/ALAD/WAC/STYX/PSEN1/MAP1A/USP7/N4BP1/CSNK2A2/GABARAPL2/RPL23/TLK2/USP14/GIPC1/CSNK2A1/TAF1/OGT	25
1351	BCLAF1(+)	GO:0006111	regulation of gluconeogenesis	53/18903	0.0080635	0.0553764	0.0452596	ACADM/PPP4R3B/RANBP2/DGKQ/NLN/NR3C1/GCK/FAM3C/LEP/SLC35B4/WDR5/DDB1/FOXO1/ARPP19/USP7/KAT2A/SIRT7/PTPN2/EP300/PPARA/OGT	21
1352	BCLAF1(+)	GO:1990830	cellular response to leukemia inhibitory factor	100/18903	0.00829772	0.0569231	0.0465237	SRM/MTF2/GCLM/CACYBP/HNRNPU/WDR35/UBXN2A/SRSF7/KDM3A/RIF1/ADAM23/CREB1/XRCC5/NCL/PCOLCE2/EIF4A2/TFRC/SMARCA5/GFPT2/JARID2/SRSF3/BCLAF1/SNX10/MRPL15/ARID5B/CTBP2/NFYB/PARP16/SHMT1/TEX14/RNMT/BCAT2/MYBL2/NEFH/PIGA	35
1353	BCLAF1(+)	GO:0070059	intrinsic apoptotic signaling pathway in response to endoplasmic reticulum stress	63/18903	0.00849918	0.0581325	0.0475122	EIF2AK3/DNAJC10/QRICH1/NCK1/OPA1/WFS1/MAP3K5/DAB2IP/TRAF2/BRSK2/SYVN1/HYOU1/LRRK2/DDIT3/APAF1/ERN1/PTPN2/BAX/TRIB3/BCL2L1/SERINC3/PTPN1/ATF4/AIFM1	24
1354	BCLAF1(+)	GO:0000959	mitochondrial RNA metabolic process	50/18903	0.00851079	0.0581325	0.0475122	WARS2/TARS2/TFB2M/TRMT61B/LRPPRC/PNPT1/FASTKD2/MTERF4/TRNT1/TRMT10C/GRSF1/FOXO3/MTERF1/SUPV3L1/PUS1/EARS2/THAP11/ELAC2/METTL4/FASTKD5	20
1355	BCLAF1(+)	GO:0006376	mRNA splice site selection	50/18903	0.00851079	0.0581325	0.0475122	SRSF10/PTBP2/YTHDC1/SRSF12/LUC7L2/WEE2-AS1/PSIP1/SETX/CELF1/SF1/SFSWAP/PRPF39/SRSF5/LUC7L/LUC7L3/SRSF1/CELF5/SRSF6/SF3A1/RBMX	20
1356	BCLAF1(+)	GO:0044818	mitotic G2/M transition checkpoint	50/18903	0.00851079	0.0581325	0.0475122	SYF2/ORC1/INTS3/DTL/BARD1/TOPBP1/RAD50/UIMC1/TRIM39/NBN/INIP/ATM/CHFR/BLM/TAOK2/NAE1/TAOK1/ZNF830/RBBP8/BRSK1	20
1357	BCLAF1(+)	GO:0033673	negative regulation of kinase activity	240/18903	0.00856562	0.058398	0.0477291	DVL1/CEP85/GADD45A/ADAR/AIDA/HNRNPU/SOCS5/PPARG/HYAL2/CBLB/PIK3CB/PAK2/RUBCN/UCHL1/CASP3/APC/TAF7/NPM1/DUSP22/DTNBP1/TRIM27/STK38/IBTK/LATS1/YWHAG/PRKAR2B/WEE2/PRKAG2/PLEC/DNAJA1/SHB/GNAQ/CDK5RAP2/DAB2IP/ABL1/PDCD4/IPO7/TSG101/HIPK3/PTPRJ/LRP5/CHORDC1/CBL/SORL1/LRP6/DUSP16/CORO1C/RB1/AJUBA/SNX6/SOCS4/PSEN1/AKT1/CSK/TSC2/PDPK1/INCA1/MYOCD/SMCR8/NF1/PIP4K2B/VPS25/COX11/CHMP6/PTPN2/AKT1S1/NUP62/TRIB…	74
1358	BCLAF1(+)	GO:0030032	lamellipodium assembly	73/18903	0.00857735	0.058398	0.0477291	MTOR/CDC42/WASF2/S1PR1/CCDC88A/ACTR2/NCKAP1/ABI2/NCK1/PIK3CA/KIT/GOLPH3/OCLN/RAC1/AUTS2/ITGB1/TWF1/AVIL/WASF3/ARHGEF7/AJUBA/HSP90AA1/CYFIP1/WHAMM/SH2B1/NUP85/ATP7A	27
1359	BCLAF1(+)	GO:0043462	regulation of ATP-dependent activity	73/18903	0.00857735	0.058398	0.0477291	CHTOP/ATP1B1/TOR1AIP2/DHX9/HNRNPU/THADA/MSH2/MSH6/DNAJC10/SUMO1/MCM2/GTF2H2/MSH3/POT1/DNAJC9/PPIF/BRSK2/VCPKMT/MNAT1/AHSA1/TPM1/PAM16/GABARAPL2/PFN1/VMP1/UHRF1/SNRNP70	27
1360	BCLAF1(+)	GO:0048588	developmental cell growth	229/18903	0.00858881	0.0584132	0.0477415	DVL1/MACF1/BARHL2/ITSN2/BCL11A/SEMA4C/TTL/ITGA4/MAP2/GOLGA4/ARIH2/FOXP1/TOMM70/GSK3B/PLXNA1/RYK/RUFY3/PDLIM5/CYFIP2/NRN1/HSP90AB1/RIMS1/AUTS2/LIMK1/IFRD1/DPYSL2/EXT1/SH3GL2/PLAA/C9orf72/SEMA4D/ABL1/ANAPC2/SSNA1/ITGB1/PPP3CB/SHTN1/CTTN/KMT2D/DIP2B/ULK1/RNF6/PARP2/YY1/HSP90AA1/CYFIP1/NDN/EIF2AK4/SPG11/SIN3A/AKAP13/SEMA4B/IQGAP1/CDH1/IST1/MAP2K4/ULK2/SOX9/RNF157/IMPACT/PTPRS/UNC13A/GSK3A/CPNE1/ADNP/…	71
1361	BCLAF1(+)	GO:0046677	response to antibiotic	47/18903	0.0089574	0.0607892	0.0496835	JAK1/ACTR2/HYAL2/RSRC1/CASP3/SRD5A1/MEF2C/EHMT2/EZH2/PPP2CB/UROS/CPT1A/CBL/MDM2/HSP90AA1/RPL23/AOC3/KAT7/ATP7A	19
1362	BCLAF1(+)	GO:0090224	regulation of spindle organization	47/18903	0.0089574	0.0607892	0.0496835	SASS6/GPSM2/HNRNPU/DCTN1/CEP97/RNF4/MAP9/SENP6/GNAI1/CHMP7/NUMA1/DYNC1H1/CLTC/CHMP6/VPS4B/NUP62/CHMP2A/TPX2/CHMP4B	19
1363	BCLAF1(+)	GO:0072175	epithelial tube formation	139/18903	0.0089902	0.0609465	0.049812	DVL1/SKI/PIK3CD/MTHFR/PHACTR4/BCL10/HS2ST1/GLMN/GDF7/SEMA4C/TRIM71/SETD2/IFT122/NPHP3/OPA1/SEC24B/CASP3/BRD2/RALA/DLC1/FZD3/STK3/CTHRC1/CDK20/PTCH1/ABL1/KIF20B/DEAF1/TRAF6/TULP3/APAF1/HECTD1/SPINT1/BBS4/TSC2/PFN1/DVL2/HNF1B/KAT2A/MKS1/SOX9/MIB1/STK4/SALL4/BMP7/CECR2	46
1364	BCLAF1(+)	GO:0034249	negative regulation of cellular amide metabolic process	285/18903	0.00908162	0.0614345	0.0502109	PLEKHN1/TARDBP/YTHDF2/PUM1/AGO4/AGO1/AGO3/CSDE1/RC3H1/DHX9/HNRNPU/ROCK2/PNPT1/TIA1/EIF2AK3/CNOT11/ORMDL1/CNOT9/NCL/CNOT10/TRIM71/DCP1A/EIF4G1/CNOT6L/HNRNPD/NOCT/PAIP1/DHFR/DCP2/PURA/LARP1/CNOT6/RBM24/SYNCRIP/EIF2AK1/PUS7/CNOT4/CNOT7/LSM1/YTHDF3/RIDA/PABPC1/MRPL13/RC3H2/EXOSC2/INPP5E/EIF4EBP2/NANOS1/CAPRIN1/CELF1/PATL1/POLR2G/DDX6/SORL1/DCPS/CAPRIN2/SHMT2/CNOT2/PAN3/DIS3/CHRNA7/EIF2AK4/IREB2/CPEB1…	86
1365	BCLAF1(+)	GO:0072659	protein localization to plasma membrane	285/18903	0.00908162	0.0614345	0.0502109	VAMP3/MACF1/TMEM59/ATP1B1/NFASC/CNST/ROCK2/RAB10/PREPL/ASB3/SPTBN1/CCDC88A/ACSL3/CLASP2/GOLGA4/APPL1/SLMAP/RAB7A/ATP2C1/PRKCI/DLG1/GAK/RAPGEF2/GOLPH3/FCHO2/SQSTM1/KIF13A/GOPC/STX7/EZR/GPER1/ACTB/CNPY4/BAG4/IKBKB/EFR3A/DENND4C/PTCH1/SEC16A/KIF5B/ITGB1/TSPAN14/ZDHHC5/STX3/PACS1/PPFIA1/PICALM/RDX/LRP6/C2CD5/PKP2/CACNB3/RAP2A/HECTD1/SEC23A/ARF6/EXOC5/AKAP5/NUMB/TTC8/AKT1/CSK/PDPK1/GGA2/BBS2/CDH1/VPS4…	86
1366	BCLAF1(+)	GO:0016445	somatic diversification of immunoglobulins	70/18903	0.0092012	0.0620094	0.0506808	EXO1/MSH2/MSH6/RIF1/HSPD1/POLQ/TFRC/MSH3/XRCC4/NDFIP1/RNF8/PMS2/PAXIP1/PRKDC/NBN/POLL/SWAP70/KMT5B/UNG/LIG4/YY1/TP53BP1/EXOSC6/SUPT6H/ERCC1/MCM3AP	26
1367	BCLAF1(+)	GO:0006895	Golgi to endosome transport	17/18903	0.00921563	0.0620094	0.0506808	EPS15/SORT1/VPS13A/RAB14/GBF1/MON2/VPS13C/CORO7/KIF16B	9
1368	BCLAF1(+)	GO:0007135	meiosis II	17/18903	0.00921563	0.0620094	0.0506808	BUB1/SGO1/STAG1/RAD21/MASTL/SMC3/PPP2R1A/SMC1A/STAG2	9
1369	BCLAF1(+)	GO:0061983	meiosis II cell cycle process	17/18903	0.00921563	0.0620094	0.0506808	BUB1/SGO1/STAG1/RAD21/MASTL/SMC3/PPP2R1A/SMC1A/STAG2	9
1370	BCLAF1(+)	GO:1904355	positive regulation of telomere capping	17/18903	0.00921563	0.0620094	0.0506808	NEK7/HNRNPD/MAP3K4/TNKS2/MAPKAPK5/AURKB/MAP2K7/PNKP/MAPK1	9
1371	BCLAF1(+)	GO:0031063	regulation of histone deacetylation	44/18903	0.00939514	0.0630572	0.0515372	SKI/YEATS2/CTBP1/SMARCA5/ING2/NIPBL/WDR5/MAPK8/KDM5A/LRRK2/MBIP/SREBF1/TADA2A/KAT2A/SAP30BP/AKAP8/PRKD2/KAT14	18
1372	BCLAF1(+)	GO:0045663	positive regulation of myoblast differentiation	44/18903	0.00939514	0.0630572	0.0515372	ARID1A/SMARCC1/PBRM1/MEF2C/RBM24/MAPK14/MAP3K5/ARID1B/PHF10/ACTB/HIF1AN/SMARCD1/SMARCC2/BRD7/SMARCE1/SMARCD2/SMARCA4/SMARCB1	18
1373	BCLAF1(+)	GO:0010821	regulation of mitochondrion organization	150/18903	0.00940125	0.0630572	0.0515372	VPS13D/OMA1/PPARG/GSK3B/PARL/OPA1/TFRC/HTT/FBXW7/GOLPH3/VDAC1/PRELID1/SQSTM1/GCLC/GPER1/RALA/BNIP3L/DDHD2/STOML2/FXN/MAPK8/STOX1/MCU/PPIF/CTTN/TMEM135/TIGAR/DNM1L/LRRK2/STAT2/ADCK1/AKT1/VPS13C/RHOT2/TSC2/CSNK2A2/ARRB2/PLD6/FLCN/SREBF1/USP36/SIRT7/RALBP1/PDCD5/GSK3A/BAX/BCL2L1/EP300/HUWE1	49
1374	BCLAF1(+)	GO:0010507	negative regulation of autophagy	87/18903	0.00941537	0.063085	0.0515599	MTOR/SEC22B/UBQLN4/FEZ2/PIK3CA/EIF4G1/RUBCN/TBC1D14/EHMT2/TAB2/LEP/MTMR9/NRBP2/EIF4G2/TIGAR/LRRK2/SCFD1/AKT1/HERC1/TSC2/SMG1/SLC7A5/SMCR8/STAT3/BECN1/TLK2/USP36/FOXK2/SNRNP70/CHMP4B/TAB3	31
1375	BCLAF1(+)	GO:0070997	neuron death	368/18903	0.00948645	0.063494	0.0518941	NMNAT1/GCLM/HDGF/NCSTN/KIF14/NENF/PARP1/EGLN1/MSH2/EN1/ATF2/LANCL1/CHL1/GSK3B/PRKCI/PIK3CA/EIF4G1/TP63/WFS1/REST/SLC7A11/FBXW7/CASP3/IL6ST/RASA1/MEF2C/NR3C1/SNCB/DTNBP1/DAXX/HSP90AB1/GCLC/FOXO3/FYN/NCOA7/MAP3K5/SOD2/HIPK2/BRAF/CASP2/ZNF746/XRCC2/NEFL/PTK2B/OXR1/ANGPT1/NRBP2/SET/ABL1/TRAF2/UNC5B/CASP7/HRAS/RRAS2/CCND1/PICALM/ATM/HYOU1/CBL/SORL1/TIGAR/ATN1/KRAS/LRRK2/MAP3K12/DDIT3/APAF1/DIABLO/RB1/…	108
1376	BCLAF1(+)	GO:1903052	positive regulation of proteolysis involved in protein catabolic process	136/18903	0.00971714	0.0649693	0.0530999	DVL1/ZYG11B/RNF144A/SOCS5/NFE2L2/SUMO1/ARIH2/GSK3B/USP13/RCHY1/FBXW7/SH3RF1/RNF180/CSNK1A1/MAPK9/RNF144B/GCLC/ANKIB1/PTK2B/RNF19A/PTK2/VCP/UBQLN1/AGTPBP1/DAB2IP/USP5/LRRK2/MDM2/CHFR/HECTD1/SOCS4/PSEN1/ATXN3/AKT1/PIAS1/AXIN1/STUB1/RNF40/AXIN2/SUMO2/GSK3A/TRIB3/RNF185/TAF1/FMR1	45
1377	BCLAF1(+)	GO:0009069	serine family amino acid metabolic process	41/18903	0.009813	0.0655409	0.0535671	GCLM/SLC7A11/DHFR/GCLC/PSPH/RIDA/PSAT1/SEPHS1/CSAD/SHMT2/SEPHS2/GCSH/SHMT1/SERINC3/GART/CBS/TST	17
1378	BCLAF1(+)	GO:0043433	negative regulation of DNA-binding transcription factor activity	190/18903	0.00982477	0.0655503	0.0535748	PEX14/HEYL/RWDD3/RNF2/EGLN1/PELI1/SUMO1/HES6/HES1/WFS1/G3BP2/PKD2/OTULIN/ERBIN/PURA/NFKBIL1/PIM1/HDAC2/TAX1BP1/SRI/EZH2/PAXIP1/PPP2CB/FOXH1/LRRC14/PTCH1/DAB2IP/TAF3/SFRP5/CHUK/SIGIRR/CAT/BRMS1/DDIT3/RB1/TFDP1/TRAF3/NDN/EIF2AK4/GLIS2/USP7/SETD6/WWP2/ARRB2/MED13/CACTIN/PIAS4/ZNF431/CEBPG/CARD8/NLRP2/FOXA2/ID1/E2F1/ITCH/BMP7/PRMT2/TAF1/RLIM/IRAK1	60
1379	BCLAF1(+)	GO:1902017	regulation of cilium assembly	67/18903	0.00986535	0.0656825	0.0536828	ODF2L/SDCCAG8/CCDC88A/MAP4/CEP97/GSK3B/HTT/CEP135/INTU/CEP120/TBC1D7/ATG5/KIF24/GDI2/YAP1/TCHP/MPHOSPH9/IFT88/SYNE2/BBS4/CCP110/RABEP2/CDK10/MARK4/LIMK2	25
1380	BCLAF1(+)	GO:1904377	positive regulation of protein localization to cell periphery	67/18903	0.00986535	0.0656825	0.0536828	EPB41/GPSM2/CNST/SPTBN1/ACSL3/ATP2C1/PRKCI/DLG1/SQSTM1/EZR/GPER1/GNAI1/CNPY4/KIF5B/ITGB1/ZDHHC5/STX3/NUMA1/ARF6/AKAP5/AKT1/PDPK1/PPP1R9B/ZDHHC8/WNK3	25
1381	BCLAF1(+)	GO:1903046	meiotic cell cycle process	212/18903	0.00994622	0.0661015	0.0540253	YTHDF2/AGO4/FOXJ3/RAD54L/NDC1/ASPM/MSH6/ACTR2/NCAPH/BUB1/SGO1/CDC25A/STAG1/SMC4/RNF212/CENPC/MND1/ING2/NSUN2/RAD1/RAD50/EHMT2/UBR2/TTK/SUN1/FIGNL1/WEE2/PIWIL2/TERF1/RAD54B/FBXO43/RAD21/DMRT1/RMI1/SMC2/MASTL/SMC3/PSMD13/INCENP/ATM/NCAPD3/RAD51AP1/NCAPD2/FOXJ2/CHFR/BRCA2/FANCM/MLH3/TDRD9/SLX4/SPIRE2/P3H4/MEIOC/TEX14/SIRT7/TEX19/CALR/CCNE1/TDRD12/ERCC1/PPP2R1A/CDC25B/NCAPH2/SMC1A/ATRX/STAG2	66
1382	BCLAF1(+)	GO:0008360	regulation of cell shape	154/18903	0.0099492	0.0661015	0.0540253	EPB41/ZMPSTE24/RHOU/RHOB/FMNL2/PRPF40A/PLXNB1/DAG1/PLXNA1/DLG1/KIT/MYO10/RASA1/CDC42SE2/DIAPH1/PHIP/FYN/EZR/GNA12/RAC1/MKLN1/DLC1/PTK2B/PTK2/SEMA4D/LPAR1/FAM171A1/DNMBP/MARK2/CDC42EP2/RDX/FMNL3/FGD6/WASF3/SYNE3/CYFIP1/TPM1/FES/TAOK2/CRK/MYH10/CCL2/GNA13/MYL12A/MYH14/BRWD1/SH3KBP1/MSN/BRWD3/PLXNA3	50
1383	BCLAF1(+)	GO:1990138	neuron projection extension	172/18903	0.00996565	0.0661414	0.0540579	DVL1/MACF1/BARHL2/ITSN2/BCL11A/SEMA4C/TTL/ITGA4/MAP2/GOLGA4/GSK3B/PLXNA1/RYK/RUFY3/CYFIP2/NRN1/HSP90AB1/RIMS1/AUTS2/LIMK1/IFRD1/DPYSL2/SH3GL2/PLAA/C9orf72/SEMA4D/ABL1/ANAPC2/SSNA1/ITGB1/PPP3CB/SHTN1/CTTN/DIP2B/ULK1/RNF6/HSP90AA1/CYFIP1/NDN/EIF2AK4/SPG11/SIN3A/SEMA4B/IQGAP1/CDH1/ULK2/RNF157/IMPACT/PTPRS/UNC13A/CPNE1/ADNP/SLC9A6/GDI1/PLXNA3	55
1384	BCLAF1(+)	GO:0032956	regulation of actin cytoskeleton organization	365/18903	0.0101247	0.0666432	0.054468	MTOR/ARHGEF19/CDC42/WASF2/S1PR1/ABL2/ARPC5/ROCK2/RHOB/SPTBN1/CCDC88A/ALMS1/CLASP1/NEB/NCKAP1/TMEFF2/ABI2/ARPC4/CLASP2/VILL/PHLDB2/NCK1/ECT2/PIK3CA/PAK2/DLG1/ADD1/ARFIP1/RICTOR/RASA1/CYFIP2/TRIM27/CD2AP/LATS1/SNX9/RAC1/LIMK1/BAIAP2L1/CAPZA2/WASL/MTPN/BRAF/DLC1/PTK2B/BAG4/ARFGEF1/STAU2/KANK1/C9orf72/TGFBR1/LPAR1/SPTAN1/ABL1/ADD3/HRAS/SWAP70/CDC42EP2/PPFIA1/CTTN/FCHSD2/RDX/DIXDC1/TWF1/AVIL/SSH1/PXN/…	107
1385	BCLAF1(+)	GO:0006144	purine nucleobase metabolic process	20/18903	0.0101255	0.0666432	0.054468	PPAT/PAICS/GDA/SHMT2/GMPR2/APRT/SHMT1/ADA/GART/PRPS1	10
1386	BCLAF1(+)	GO:0006607	NLS-bearing protein import into nucleus	20/18903	0.0101255	0.0666432	0.054468	KPNA6/RGPD1/RGPD2/RANBP2/RGPD5/CBLB/KPNA1/KPNA4/NUP54/KPNB1	10
1387	BCLAF1(+)	GO:0006896	Golgi to vacuole transport	20/18903	0.0101255	0.0666432	0.054468	SORT1/RBSN/GAK/AP3S1/VTI1A/AP1G2/AP1G1/ANKFY1/AP3D1/RNF215	10
1388	BCLAF1(+)	GO:0008334	histone mRNA metabolic process	20/18903	0.0101255	0.0666432	0.054468	EXOSC10/NCBP2/SLBP/DCP2/LSM11/LSM1/NCBP1/ATM/CPSF2/UPF1	10
1389	BCLAF1(+)	GO:0030150	protein import into mitochondrial matrix	20/18903	0.0101255	0.0666432	0.054468	TIMM17A/TOMM70/GRPEL1/GRPEL2/DNLZ/PAM16/TIMM21/TIMM44/TOMM40/ROMO1	10
1390	BCLAF1(+)	GO:0046931	pore complex assembly	20/18903	0.0101255	0.0666432	0.054468	NDC1/CCT3/AHCTF1/NUP153/NUP205/ANO6/ADAM10/NUP93/TMEM170A/CCT8	10
1391	BCLAF1(+)	GO:1990182	exosomal secretion	20/18903	0.0101255	0.0666432	0.054468	SDC1/RAB7A/SDCBP/STAM/TSG101/VPS4A/SNF8/HGS/VPS4B/CHMP2A	10
1392	BCLAF1(+)	GO:0008589	regulation of smoothened signaling pathway	84/18903	0.0101516	0.0667185	0.0545295	GORAB/TTC21B/STK36/ARMC9/IFT122/INTU/FBXL17/CTNNA1/GLI3/POR/VCP/CDK20/PTCH1/PDCL/HERC4/WDR11/DYNC2H1/TULP3/RB1/ULK3/KIF7/TTC23/CHSY1/CREBBP/GLIS2/MGRN1/RPGRIP1L/MKS1/TUBD1/SCUBE1	30
1393	BCLAF1(+)	GO:0035264	multicellular organism growth	147/18903	0.0101581	0.0667185	0.0545295	MTOR/CLIC4/ZMPSTE24/RASAL2/FLVCR1/EN1/CREB1/WDR48/TBL1XR1/PIK3CA/NIPBL/STC2/EZR/CCM2/XRCC2/PLAG1/EXT1/PLEC/FXN/RMI1/PTCH1/RC3H2/SLC25A25/ERCC6/ARID5B/SGPL1/TNKS2/WDR11/PLEKHA1/ATM/ATN1/CELA1/PTPN11/TTC8/BBS4/BBS2/RAI1/KAT2A/STAT3/SP2/AFG3L2/GAMT/ERCC1/ATRN/MKKS/APP/EP300/ATRX	48
1394	BCLAF1(+)	GO:0031113	regulation of microtubule polymerization	54/18903	0.010273	0.0674035	0.0550894	PDE4DIP/CAMSAP2/DCTN1/CLASP1/MAP2/SLAIN2/OCLN/RAC1/AKAP9/CDK5RAP2/ABL1/CAMSAP1/NUMA1/FKBP4/CLIP1/ARHGEF7/FES/TBCD/MAPRE1/DYRK1A/MECP2	21
1395	BCLAF1(+)	GO:2000628	regulation of miRNA metabolic process	74/18903	0.0104843	0.0687182	0.0561639	GAS5/RC3H1/PNPT1/PPARG/GNL3/REST/NFKB1/DROSHA/NR3C1/PPARD/LIN28B/FOXO3/RC3H2/ZSWIM8/HRAS/TEAD1/RELA/YY1/SMAD3/NFATC3/MYOCD/SREBF1/STAT3/SOX9/SMAD4/SMARCA4/PPARA	27
1396	BCLAF1(+)	GO:0043276	anoikis	35/18903	0.0105257	0.0687732	0.0562089	MTOR/PIK3R3/PIK3CA/MAP3K7/PTK2/ITGB1/BRMS1/ITGA5/TFDP1/AKT1/TSC2/MYBBP1A/PTRH2/ZNF304/E2F1	15
1397	BCLAF1(+)	GO:0060218	hematopoietic stem cell differentiation	35/18903	0.0105257	0.0687732	0.0562089	YTHDF2/NFE2L2/XRCC5/HSPA9/PUS7/PRKDC/EXT1/MLLT3/ABL1/N4BP2L2/SETD1A/MED1/HOXB4/TCF15/ITCH	15
1398	BCLAF1(+)	GO:1905898	positive regulation of response to endoplasmic reticulum stress	35/18903	0.0105257	0.0687732	0.0562089	ATF6/NFE2L2/NCK1/USP13/TMEM33/UBQLN1/DAB2IP/DDIT3/ATXN3/ERN1/PTPN2/BAX/SERINC3/PTPN1/RNF185	15
1399	BCLAF1(+)	GO:0036293	response to decreased oxygen levels	309/18903	0.0105362	0.0687732	0.0562089	PLEKHN1/MTOR/AGTRAP/MTHFR/HP1BP3/DDAH1/RWDD3/ARNT/ATP1B1/MDM4/EGLN1/ADAM17/ROCK2/ERCC3/ATF2/NFE2L2/EPHA4/VHL/PPARG/SCAP/USP19/PIK3CB/PLOD2/TFRC/RBPJ/REST/CCNA2/CASP3/STC2/PPARD/FOXO3/SOD2/LEP/HILPDA/HIPK2/ANGPT2/LOXL2/BNIP3L/PTK2B/UBQLN1/ALAD/STOX1/HIF1AN/TH/CAT/UCP2/BIRC2/ATM/HYOU1/CBL/TIGAR/ITPR2/SLC11A2/MDM2/APAF1/HSP90B1/NOS1/AJUBA/SCFD1/AKT1/CHRNA7/THBS1/BNIP2/SMAD3/CPEB1/STUB1/CREBBP/MYOCD/…	92
1400	BCLAF1(+)	GO:0031061	negative regulation of histone methylation	23/18903	0.0106531	0.0691083	0.0564827	MTF2/KDM3A/JARID2/PHF1/WDR5/SUPT6H/MLLT6/DNMT1/DNMT3B/SMARCB1/BCOR	11
1401	BCLAF1(+)	GO:0035493	SNARE complex assembly	23/18903	0.0106531	0.0691083	0.0564827	VAMP3/VAMP4/TGFBRAP1/VPS8/VPS41/UVRAG/VPS11/VPS33A/STXBP6/VAMP2/ANKRD27	11
1402	BCLAF1(+)	GO:0035518	histone H2A monoubiquitination	23/18903	0.0106531	0.0691083	0.0564827	RNF2/BARD1/RYBP/PCGF3/BMI1/PCGF6/DDB2/DDB1/BRCA2/BCOR/CUL4B	11
1403	BCLAF1(+)	GO:0044827	modulation by host of viral genome replication	23/18903	0.0106531	0.0691083	0.0564827	NUCKS1/YTHDC2/DDX56/TMEM41B/HSPA8/CCNK/EIF2AK4/VAPA/PIK3C3/TBC1D20/FMR1	11
1404	BCLAF1(+)	GO:0046599	regulation of centriole replication	23/18903	0.0106531	0.0691083	0.0564827	SASS6/ALMS1/SPICE1/CEP120/NPM1/CDK5RAP2/RBM14/MDM1/KAT2A/VPS4B/NUP62	11
1405	BCLAF1(+)	GO:1904263	positive regulation of TORC1 signaling	23/18903	0.0106531	0.0691083	0.0564827	LAMTOR5/GPR137B/RRAGD/MIOS/WAC/SIK3/TELO2/WDR59/FLCN/SEH1L/RRAGB	11
1406	BCLAF1(+)	GO:0030100	regulation of endocytosis	209/18903	0.0107087	0.0693978	0.0567194	CDC42/VAMP4/ABL2/SNX17/STON1/PPP3R1/AAK1/WDR54/ITGAV/DGKD/TBC1D5/RAB5A/APPL1/PIK3CB/TNK2/RUBCN/DGKQ/BMP2K/PPP3CA/ZFYVE16/RUFY1/DTNBP1/CD2AP/AHI1/RAC1/RABGEF1/CBLL1/WASL/MKLN1/SDCBP/ANGPT1/HNRNPK/ABL1/RUFY2/PPP3CB/TSG101/NR1H3/PICALM/MTMR2/CBL/BICD1/LRRK2/ANO6/RAB5B/SCYL2/APPL2/ATXN2/EFNB2/ARF6/NUMB/STON2/SCAMP5/TSC2/ANKFY1/ARRB2/DLG4/UNC119/ROCK1/MIB1/RAB4B/PTPN1/ARFGAP1/PACSIN2/SNX12/FMR1	65
1407	BCLAF1(+)	GO:0002262	myeloid cell homeostasis	169/18903	0.0107559	0.0694752	0.0567826	PIK3CD/ARNT/ADAR/NCSTN/FLVCR1/ABCB10/TRIM58/ADAM17/MERTK/ACVR2A/SP3/STAT1/SLC25A38/ALAS1/PIK3CB/MAEA/KIT/SLC7A11/CASP3/SMAD5/HSPA9/TMEM14C/MAPK14/FOXO3/SLC25A40/KMT2E/HIPK2/PRKDC/ZNF16/PTBP3/LIPA/LDB1/SLC11A2/ACVR1B/HMGB1/RB1/ACIN1/ARID4A/RCOR1/TMOD3/IREB2/RPS17/NF1/MED1/STAT3/SLC4A1/KAT7/PTPN2/CEBPG/BAX/PRMT1/HSCB/ANKRD54/BRD1	54
1408	BCLAF1(+)	GO:0046685	response to arsenic-containing substance	32/18903	0.0107755	0.0694752	0.0567826	ATR/RNF4/DAXX/GCLC/NEFL/VCP/ALAD/PPIF/UROS/SLC38A2/HNRNPA1/MKNK2/ATF4/DDX3X	14
1409	BCLAF1(+)	GO:0046825	regulation of protein export from nucleus	32/18903	0.0107755	0.0694752	0.0567826	UHMK1/PTPN14/DNAJC27/XPO1/BARD1/GSK3B/RBM22/ANP32B/BAG3/PTPN11/XPO4/CTDSPL2/YWHAE/SIRT7	14
1410	BCLAF1(+)	GO:0061099	negative regulation of protein tyrosine kinase activity	32/18903	0.0107755	0.0694752	0.0567826	SOCS5/HYAL2/CBLB/DUSP22/IBTK/TSG101/CBL/SNX6/SOCS4/PSEN1/VPS25/CHMP6/PTPN2/ZGPAT	14
1411	BCLAF1(+)	GO:0099022	vesicle tethering	32/18903	0.0107755	0.0694752	0.0567826	EXOC8/TBC1D23/EXOC1/TRAPPC11/EXOC2/EXOC4/FAM91A1/EXOC6/WDR11/TRAPPC4/EXOC5/TRIP11/TRAPPC8/TRAPPC10	14
1412	BCLAF1(+)	GO:0006312	mitotic recombination	26/18903	0.0108904	0.0699976	0.0572096	SMC6/GEN1/MSH2/MSH3/RAD50/RAD54B/SMC5/RAD52/BRCA2/XRCC3/TERF2/ERCC1	12
1413	BCLAF1(+)	GO:0000387	spliceosomal snRNP assembly	51/18903	0.010909	0.0699976	0.0572096	SRSF10/WDR77/PRPF3/SNRPG/SMN2/SMN1/GEMIN5/LSM2/SRSF12/TGS1/PRPF19/SART1/SART3/CD2BP2/PRMT7/PRPF8/SNRPD1/GEMIN7/SNRPD2/PRPF6	20
1414	BCLAF1(+)	GO:0010458	exit from mitosis	29/18903	0.0109119	0.0699976	0.0572096	SPAST/CLASP1/CLASP2/CDC23/ANLN/CHMP7/PPP2R2D/CDCA5/PPP1R9B/SIRT7/CHMP2A/CHMP4B/UBE2C	13
1415	BCLAF1(+)	GO:0016577	histone demethylation	29/18903	0.0109119	0.0699976	0.0572096	KDM3A/KDM3B/KDM7A/JMJD1C/KDM2A/KDM5A/KDM6B/KDM4B/KDM6A/KDM5C/PHF8/UTY/KDM5D	13
1416	BCLAF1(+)	GO:0090312	positive regulation of protein deacetylation	29/18903	0.0109119	0.0699976	0.0572096	CTBP1/SMARCA5/ING2/NIPBL/FNTA/BRMS1/LRRK2/NDN/SREBF1/SAP30BP/AKAP8/PRKD2/DYRK1A	13
1417	BCLAF1(+)	GO:0002327	immature B cell differentiation	12/18903	0.0111476	0.070792	0.0578589	IRF2BP2/KIT/FNIP1/PRKDC/ABL1/SYVN1/ATM	7
1418	BCLAF1(+)	GO:0010826	negative regulation of centrosome duplication	12/18903	0.0111476	0.070792	0.0578589	NPM1/TMEM67/CDK5RAP2/RBM14/MDM1/CCNF/KAT2A	7
1419	BCLAF1(+)	GO:0033235	positive regulation of protein sumoylation	12/18903	0.0111476	0.070792	0.0578589	RWDD3/PIAS3/ARNT/GNL3/PIAS1/PIAS4/UBA2	7
1420	BCLAF1(+)	GO:0034058	endosomal vesicle fusion	12/18903	0.0111476	0.070792	0.0578589	TGFBRAP1/VPS8/VPS41/VPS11/VPS33A/VPS4A/ANKFY1	7
1421	BCLAF1(+)	GO:0036444	calcium import into the mitochondrion	12/18903	0.0111476	0.070792	0.0578589	VDAC1/MCUR1/MICU3/MICU1/MCU/MICU2/AFG3L2	7
1422	BCLAF1(+)	GO:0046606	negative regulation of centrosome cycle	12/18903	0.0111476	0.070792	0.0578589	NPM1/TMEM67/CDK5RAP2/RBM14/MDM1/CCNF/KAT2A	7
1423	BCLAF1(+)	GO:0051549	positive regulation of keratinocyte migration	12/18903	0.0111476	0.070792	0.0578589	MTOR/MAP4K4/IQSEC1/ADAM9/EPB41L4B/ARF6/MAPRE2	7
1424	BCLAF1(+)	GO:0061635	regulation of protein complex stability	12/18903	0.0111476	0.070792	0.0578589	TRAPPC11/SQSTM1/HSPA8/TBX3/ATG14/SNF8/NCLN	7
1425	BCLAF1(+)	GO:0070601	centromeric sister chromatid cohesion	12/18903	0.0111476	0.070792	0.0578589	BUB1/SGO1/NAA50/CTCF/AXIN2/PPP2R1A/NAA10	7
1426	BCLAF1(+)	GO:0072710	response to hydroxyurea	12/18903	0.0111476	0.070792	0.0578589	DDI2/SPIDR/DDX11/TIMELESS/BLM/KAT7/ATRX	7
1427	BCLAF1(+)	GO:0051348	negative regulation of transferase activity	276/18903	0.0111905	0.0709931	0.0580232	DVL1/CEP85/GADD45A/ADAR/AIDA/HNRNPU/SOCS5/PPARG/HYAL2/CBLB/GSK3B/PIK3CB/EIF4A2/PAK2/RUBCN/UCHL1/CASP3/APC/TAF7/NPM1/DUSP22/DTNBP1/TRIM27/STK38/IBTK/LATS1/LIMK1/YWHAG/PRKAR2B/POT1/WEE2/PRKAG2/PINX1/TERF1/PLEC/DNAJA1/SHB/GNAQ/CDK5RAP2/DAB2IP/ABL1/PDCD4/IPO7/TSG101/HIPK3/PTPRJ/LRP5/CHORDC1/CBL/SORL1/LRP6/DUSP16/CORO1C/RB1/AJUBA/SNX6/SOCS4/PSEN1/AKT1/CSK/TSC2/PDPK1/INCA1/MYOCD/SMCR8/NF1/PIP4K2B/RPL23…	83
1428	BCLAF1(+)	GO:0007528	neuromuscular junction development	48/18903	0.0115603	0.0731187	0.0597605	AGRN/DVL1/DCTN1/ALS2/PDZRN3/FNTA/UNC13B/PPFIBP1/LRRK2/CACNB3/MYCBP2/COL4A1/GPHN/SPG11/NEDD4/DNAJA3/AFG3L2/UNC13A/APP	19
1429	BCLAF1(+)	GO:0045747	positive regulation of Notch signaling pathway	48/18903	0.0115603	0.0731187	0.0597605	AAK1/NEPRO/POGLUT1/PRKCI/TP63/HES1/KIT/BMP2K/IL6ST/LFNG/TSPAN14/YAP1/JAG2/MESP1/EPN2/STAT3/JAG1/SLC35C2/MFNG	19
1430	BCLAF1(+)	GO:1990089	response to nerve growth factor	48/18903	0.0115603	0.0731187	0.0597605	SORT1/KIDINS220/HES1/ACAP2/RAPGEF2/FOXO3/SH3GL2/RAPGEF1/CBL/ARF6/AKT1/UBE3A/USP8/DYNC1LI2/CRK/KAT2A/ID1/E2F1/APP	19
1431	BCLAF1(+)	GO:0061025	membrane fusion	177/18903	0.0117953	0.0745309	0.0609147	VAMP3/STX12/GNAI3/SEC22B/SNAPIN/VAMP4/STX6/RAB7B/UBXN2A/TGFBRAP1/PIKFYVE/ARL8B/HYAL2/RAB7A/VPS8/CPLX1/USO1/YIPF5/RIMS1/STX7/VPS41/YKT6/CHMP7/UBXN2B/VCPIP1/VTI1A/STX3/UVRAG/VPS11/C2CD5/DNM1L/VPS33A/STX2/STXBP6/VIPAS39/SPG11/BLOC1S6/VPS33B/VPS4A/ANKFY1/RABEP1/VAMP2/PIP4K2B/NSF/CHMP6/VAPA/NAPG/RAB8A/ANKRD27/AKT2/GRIK5/NAPA/CHMP2A/CHMP4B/STX16/HUWE1	56
1432	BCLAF1(+)	GO:0038202	TORC1 signaling	58/18903	0.0121101	0.0763066	0.062366	MTOR/RRAGC/SZT2/LAMTOR5/GPR137B/DGKQ/LARP1/RRAGD/MIOS/C9orf72/WAC/ATM/SIK3/ITFG2/TELO2/WDR59/FLCN/SMCR8/SEH1L/KPTN/DEPDC5/RRAGB	22
1433	BCLAF1(+)	GO:0048008	platelet-derived growth factor receptor signaling pathway	58/18903	0.0121101	0.0763066	0.062366	LRIG2/STON1/CBLB/PHF14/PTPN12/ZFAND5/ABL1/ARID5B/SGPL1/PLEKHA1/PIK3C2A/PTPRJ/PDGFD/CBL/PTPN11/IQGAP1/NDRG4/BCAR1/MYOCD/HGS/PTPN2/PTPN1	22
1434	BCLAF1(+)	GO:0070936	protein K48-linked ubiquitination	68/18903	0.0121246	0.0763066	0.062366	RNF115/PELI1/UBE2E3/UBE2E2/ARIH2/RNF4/UBE2K/SKP2/FBXO38/RNF8/RNF216/ZNRF2/UBE3C/UBR5/TRIM44/SYVN1/BIRC2/RNF6/KBTBD6/UBE3A/UBE2Q2/ZNRF1/ITCH/UBE2C/UBE2G2	25
1435	BCLAF1(+)	GO:1902808	positive regulation of cell cycle G1/S phase transition	68/18903	0.0121246	0.0763066	0.062366	SASS6/CDC73/ADAM17/UBE2E2/EIF4G1/ANKRD17/PLRG1/LSM11/MEPCE/KMT2E/EZH2/STOX1/CCND1/RDX/MDM2/CUL4A/TFDP1/APEX1/AKT1/PAGR1/CDK10/PAF1/FAM83D/DDX3X/CUL4B	25
1436	BCLAF1(+)	GO:0030041	actin filament polymerization	170/18903	0.0121669	0.0764358	0.0624716	MTOR/ARPC5/SPTBN1/NCKAP1/ARPC4/VILL/NCK1/DLG1/ADD1/RICTOR/RASA1/DIAPH1/CYFIP2/LATS1/SNX9/RAC1/BAIAP2L1/CAPZA2/WASL/MTPN/PTK2B/BAG4/ARFGEF1/KANK1/SPTAN1/ABL1/ADD3/TTC17/CDC42EP2/CTTN/FCHSD2/RDX/TWF1/AVIL/SSH1/WASF3/ARF6/EVL/CYFIP1/FMN1/TMOD3/BBS4/CORO7/SPIRE2/PFN1/FLII/GRB2/PIK3R2/MYADM/MKKS/PREX1/TRIOBP/TENM1/TMSB4Y	54
1437	BCLAF1(+)	GO:0044774	mitotic DNA integrity checkpoint signaling	85/18903	0.0121693	0.0764358	0.0624716	SYF2/RPA2/ORC1/DTL/SDE2/MSH2/ATF2/XPC/TOPBP1/UIMC1/TRIM39/PPP1R10/MDC1/CASP2/PRKDC/NBN/WAC/RAD9A/CCND1/ATM/CDK2/MDM2/BLM/TAOK2/NAE1/RFWD3/TAOK1/ZNF830/BRSK1/GTSE1	30
1438	BCLAF1(+)	GO:0006904	vesicle docking involved in exocytosis	45/18903	0.0122196	0.0766757	0.0626676	VAMP3/STXBP3/EXOC8/RAB10/EXOC1/EXOC2/YKT6/EXOC4/UNC13B/EXOC6/CTBP2/SYTL2/VPS11/EXOC5/BLOC1S6/RAB12/RAB8A/UNC13A	18
1439	BCLAF1(+)	GO:0044403	biological process involved in symbiotic interaction	307/18903	0.012332	0.0773044	0.0631815	TARDBP/CDC42/EPS15/XPR1/NUCKS1/ROCK2/INHBB/ITGAV/HSPD1/PIKFYVE/ARL8B/RAB5A/ZNF502/DAG1/HYAL2/ITGB5/RAB7A/ZNF639/TFRC/REST/SCARB2/PPID/PAIP1/CHD1/YTHDC2/THOC3/EXOC2/NUP153/TRIM27/TRIM26/DDX39B/HSP90AB1/TCP1/IGF2R/DDX56/CHMP7/WWP1/SLC52A2/TRIM14/CDK9/ITGB1/IDE/TRIM8/IFITM1/TRIM6/TMEM41B/TSG101/DDB1/GRK2/UVRAG/CBL/NECTIN1/HSPA8/SP1/ITGA5/TPCN1/ZDHHC20/HMGB1/EFNB2/SNW1/CCNK/EIF2AK4/THOC6/VPS4A/WWP2/I…	91
1440	BCLAF1(+)	GO:0060996	dendritic spine development	92/18903	0.0124075	0.0777001	0.0635049	DVL1/CDC42/ACTR2/ABI2/EPHA4/IQSEC1/PAK2/UBA6/PDLIM5/MEF2C/DTNBP1/HDAC2/WASL/STAU2/ASAP1/LPAR1/CAPRIN1/CAPRIN2/LRRK2/MAPKAPK5/ARF6/SIPA1L1/PSEN1/UBE3A/MAPK6/DLG4/TANC2/PTPRS/PAK4/LZTS3/DIP2A/FMR1	32
1441	BCLAF1(+)	GO:0003300	cardiac muscle hypertrophy	99/18903	0.0125359	0.0784268	0.0640989	PARP1/ROCK2/LMCD1/PPARG/FOXP1/TOMM70/PAK2/PDLIM5/PPP3CA/PDE5A/IL6ST/JARID2/HDAC2/LEP/MTPN/EZH2/CDK9/INPP5F/TWF1/ATP2A2/P2RX4/FOXO1/PARP2/YY1/SMAD3/AKAP13/MEF2A/MAP2K4/BECN1/PRKCA/ROCK1/SMAD4/GSK3A/PPARA	34
1442	BCLAF1(+)	GO:1901215	negative regulation of neuron death	218/18903	0.0128075	0.0800467	0.0654228	NMNAT1/GCLM/HDGF/KIF14/NENF/MSH2/EN1/CHL1/GSK3B/PRKCI/PIK3CA/EIF4G1/WFS1/REST/SLC7A11/IL6ST/RASA1/MEF2C/SNCB/DTNBP1/HSP90AB1/GCLC/NCOA7/SOD2/HIPK2/BRAF/XRCC2/NEFL/PTK2B/OXR1/ANGPT1/NRBP2/SET/TRAF2/UNC5B/HRAS/CCND1/HYOU1/CBL/SORL1/TIGAR/KRAS/LRRK2/MAP3K12/POU4F1/LIG4/PARP2/SNX6/PSEN1/AKT1/GABRA5/THAP11/ARRB2/MAP2K4/CCL2/GRN/ROCK1/CRLF1/BAX/BCL2L1/CHMP4B/ADNP/DNAJC5/ATF4/PPARA/NONO/MECP2	67
1443	BCLAF1(+)	GO:0010761	fibroblast migration	55/18903	0.0129434	0.0808162	0.0660517	RCC2/HYAL2/APPL1/GNA12/RAC1/BRAF/BAG4/PTK2/PLEC/ZFAND5/ITGB1/ARID5B/SGPL1/APPL2/CORO1C/ARHGEF7/FUT8/AKT1/THBS1/IQGAP1/GNA13	21
1444	BCLAF1(+)	GO:0006520	cellular amino acid metabolic process	289/18903	0.0132111	0.0821361	0.0671305	LRRC47/ICMT/MTHFR/HMGCL/CTPS1/RIMKLA/DDAH1/KYAT3/GCLM/DBT/WARS2/TARS2/IARS2/PYCR2/MTR/CAD/GFPT1/GAD1/SLC25A12/ASNSD1/GLS/FARSB/LARS2/PLOD2/QDPR/PPAT/ENOPH1/SLC39A8/SLC7A11/GATB/MCCC2/DHFR/PCBD2/HARS2/GFPT2/BPHL/ALDH5A1/VARS2/GCLC/HIBADH/PSPH/ASL/SLC25A13/DLD/RIDA/AZIN1/PSAT1/FPGS/SEPHS1/GLUD1/ALDH18A1/ACADSB/TH/NARS2/PTS/CSAD/SHMT2/NOS1/GATC/DLST/EARS2/SEPHS2/GPT2/GOT2/GCSH/PFAS/SHMT1/NOS2/BLMH/A…	86
1445	BCLAF1(+)	GO:0001933	negative regulation of protein phosphorylation	338/18903	0.0132699	0.0821361	0.0671305	DVL1/TARDBP/CEP85/GADD45A/ADAR/PPP1R15B/AIDA/SOCS5/DNAJC10/TRAF3IP1/PPARG/HYAL2/CBLB/NCK1/PIK3CB/EIF4G1/PAK2/DGKQ/UCHL1/PTPN13/CASP3/SNX25/OCLN/ZBED3/APC/PPP2CA/TAF7/NPM1/DUSP22/DTNBP1/TRIM27/STK38/IBTK/MICAL1/LATS1/RABGEF1/YWHAG/PRKAR2B/WEE2/PRKAG2/PRKDC/ANGPT1/PLEC/SH3GL2/C9orf72/DNAJA1/SHB/GNAQ/SEMA4D/CDK5RAP2/DAB2IP/ABL1/PARD3/PDCD4/INPP5F/IPO7/TSG101/HIPK3/PTPRJ/LRP5/CHORDC1/CBL/SORL1/LRP6/D…	99
1446	BCLAF1(+)	GO:0006206	pyrimidine nucleobase metabolic process	15/18903	0.0132716	0.0821361	0.0671305	MTOR/CTPS1/CMPK1/CAD/UMPS/DHODH/MAPK1/TYMP	8
1447	BCLAF1(+)	GO:0010225	response to UV-C	15/18903	0.0132716	0.0821361	0.0671305	POLH/MAP3K4/WRN/BRCA2/YY1/DCUN1D3/IMPACT/HMGN1	8
1448	BCLAF1(+)	GO:0010457	centriole-centriole cohesion	15/18903	0.0132716	0.0821361	0.0671305	CEP68/DCTN1/SGO1/CEP135/CEP44/KIF3A/CNTLN/CEP250	8
1449	BCLAF1(+)	GO:0016446	somatic hypermutation of immunoglobulin genes	15/18903	0.0132716	0.0821361	0.0671305	EXO1/MSH2/MSH6/POLQ/PMS2/POLL/UNG/MCM3AP	8
1450	BCLAF1(+)	GO:0043328	protein transport to vacuole involved in ubiquitin-dependent protein catabolic process via the multivesicular body sorting pathway	15/18903	0.0132716	0.0821361	0.0671305	STAM2/STAM/TSG101/VPS37C/VPS36/VPS25/SNF8/HGS	8
1451	BCLAF1(+)	GO:1901836	regulation of transcription of nucleolar large rRNA by RNA polymerase I	15/18903	0.0132716	0.0821361	0.0671305	MTOR/NCL/DDX11/PWP1/NOL11/SIRT7/SMARCA4/SMARCB1	8
1452	BCLAF1(+)	GO:1902902	negative regulation of autophagosome assembly	15/18903	0.0132716	0.0821361	0.0671305	SEC22B/FEZ2/EHMT2/LRRK2/SCFD1/SMCR8/BECN1/CHMP4B	8
1453	BCLAF1(+)	GO:0021532	neural tube patterning	39/18903	0.0135178	0.0834964	0.0682423	RNF220/GORAB/EN1/ARL13B/HES1/WDR19/GLI3/CDK20/PTCH1/BMI1/TULP3/PSEN1/RPGRIP1L/TMEM107/MKS1/ATP6AP2	16
1454	BCLAF1(+)	GO:0032438	melanosome organization	39/18903	0.0135178	0.0834964	0.0682423	SNAPIN/LYST/ZEB2/PIKFYVE/AP1S3/HPS3/AP3S1/BLOC1S5/DTNBP1/KIF13A/HPS5/BLOC1S6/AP1G1/AP3D1/HPS4/AP1B1	16
1455	BCLAF1(+)	GO:0051017	actin filament bundle assembly	160/18903	0.0135318	0.0835008	0.0682459	MTOR/CDC42/WASF2/S1PR1/ROCK2/CCDC88A/ALMS1/CLASP1/MYO1B/TMEFF2/CLASP2/PHLDB2/ITGB5/PAK2/ADD1/SHROOM1/MICAL1/EZR/RAC1/LIMK1/BAIAP2L1/BRAF/DLC1/PTK2B/BAG4/TGFBR1/LPAR1/ABL1/FAM171A1/SWAP70/PPFIA1/RDX/PAWR/HSP90B1/PXN/TTC8/EVL/TJP1/CGNL1/TPM1/SMAD3/BBS4/KCTD13/SPIRE2/PFN1/ACTG1/ROCK1/PIK3R2/MKKS/ID1/PPM1F	51
1456	BCLAF1(+)	GO:0006497	protein lipidation	96/18903	0.0135585	0.0835032	0.0682478	ZDHHC18/RAB3GAP2/RAB3GAP1/PGAP1/ATG16L1/PIGX/PIGG/ATG12/GPLD1/ATG5/RB1CC1/ZDHHC21/ABCA1/DPM2/NMT2/ZDHHC16/ATG13/ZDHHC5/ATG101/ZDHHC17/ULK1/ZDHHC20/PIGH/ZDHHC7/PIGS/PIGW/PGAP3/WDR45B/PIK3C3/PIGN/ZDHHC8/PIGA/PORCN	33
1457	BCLAF1(+)	GO:0046330	positive regulation of JNK cascade	96/18903	0.0135585	0.0835032	0.0682478	GADD45A/FZD7/SH3RF1/PJA2/FLT4/DUSP22/RIPK1/ANKRD6/MAP3K5/HIPK2/PTK2B/RB1CC1/SDCBP/RIPK2/STK3/DAB2IP/TRAF2/HRAS/TRAF6/DIXDC1/HMGB1/MBIP/TRAF3/RASGRP1/AXIN1/TAOK2/CRK/MINK1/MAP2K4/TAOK1/MAP2K7/APP/XIAP	33
1458	BCLAF1(+)	GO:1900076	regulation of cellular response to insulin stimulus	72/18903	0.0137137	0.0843764	0.0689615	NUCKS1/NCOA1/NCL/PPARG/NCK1/USO1/GPLD1/LEP/NCOA2/KANK1/SORL1/OSBPL8/ATP2B1/APPL2/PTPN11/ZNF592/TSC2/MYO1C/PIP4K2B/RPS6KB1/PTPN2/LONP1/GSK3A/SNX5/NCOA5/PTPN1	26
1459	BCLAF1(+)	GO:0060612	adipose tissue development	52/18903	0.0138174	0.084932	0.0694156	RASAL2/PUM2/NCOA1/ATF2/KLF7/PPARG/TBL1XR1/PIK3CA/PPARD/LEP/PAXIP1/NCOA2/SLC25A25/ARID5B/HRAS/LRP5/SORL1/SPTLC2/BBS4/LRP5L	20
1460	BCLAF1(+)	GO:0016331	morphogenesis of embryonic epithelium	153/18903	0.013924	0.0855042	0.0698833	DVL1/SKI/MTHFR/PHACTR4/BCL10/HS2ST1/GLMN/GDF7/SEMA4C/EPB41L5/TRIM71/SETD2/IFT122/NPHP3/TP63/OPA1/GRSF1/SEC24B/CASP3/BRD2/RALA/DLC1/FZD3/STK3/CTHRC1/CDK20/PTCH1/ABL1/KIF20B/DEAF1/TRAF6/TULP3/APAF1/HECTD1/JAG2/SPINT1/BBS4/TSC2/PFN1/DVL2/HNF1B/KAT2A/MKS1/SOX9/MIB1/STK4/SALL4/BMP7/CECR2	49
1461	BCLAF1(+)	GO:0061951	establishment of protein localization to plasma membrane	62/18903	0.0140018	0.0858983	0.0702054	VAMP3/MACF1/CNST/RAB10/PREPL/SPTBN1/ACSL3/GOLGA4/RAB7A/ATP2C1/GOLPH3/KIF13A/GOPC/SEC16A/RDX/AKAP5/CSK/GGA2/BBS2/VAMP2/NSF/RAB8A/GRIPAP1	23
1462	BCLAF1(+)	GO:1903146	regulation of autophagy of mitochondrion	36/18903	0.0141231	0.0865586	0.070745	VPS13D/PARL/HTT/FBXW7/VDAC1/BNIP3L/CTTN/TIGAR/DNM1L/VPS13C/TSC2/CSNK2A2/SREBF1/USP36/GSK3A	15
1463	BCLAF1(+)	GO:0030218	erythrocyte differentiation	128/18903	0.0141399	0.086578	0.0707609	ARNT/ADAR/FLVCR1/ABCB10/TRIM58/ACVR2A/SP3/STAT1/SLC25A38/ALAS1/MAEA/KIT/CASP3/SMAD5/HSPA9/TMEM14C/MAPK14/FOXO3/SLC25A40/KMT2E/HIPK2/PRKDC/ZNF16/PTBP3/LDB1/SLC11A2/ACVR1B/RB1/ACIN1/ARID4A/RCOR1/TMOD3/MED1/STAT3/SLC4A1/KAT7/PTPN2/CEBPG/PRMT1/HSCB/ANKRD54/BRD1	42
1464	BCLAF1(+)	GO:0061572	actin filament bundle organization	164/18903	0.014172	0.0866903	0.0708527	MTOR/CDC42/WASF2/S1PR1/ROCK2/CCDC88A/ALMS1/CLASP1/MYO1B/TMEFF2/CLASP2/PHLDB2/ITGB5/PAK2/ADD1/SHROOM1/MICAL1/EZR/RAC1/LIMK1/BAIAP2L1/BRAF/DLC1/PTK2B/BAG4/TGFBR1/LPAR1/ABL1/FAM171A1/SHTN1/SWAP70/PPFIA1/RDX/PAWR/HSP90B1/PXN/TTC8/EVL/TJP1/CGNL1/TPM1/SMAD3/BBS4/KCTD13/SPIRE2/PFN1/ACTG1/ROCK1/PIK3R2/MKKS/ID1/PPM1F	52
1465	BCLAF1(+)	GO:0008652	cellular amino acid biosynthetic process	79/18903	0.0141918	0.0867276	0.0708832	MTHFR/PYCR2/MTR/CAD/GAD1/SLC25A12/ASNSD1/GLS/PLOD2/ENOPH1/DHFR/PCBD2/PSPH/ASL/PSAT1/SEPHS1/GLUD1/ALDH18A1/SHMT2/SEPHS2/GOT2/SHMT1/PYCR1/MRI1/ILVBL/BCAT2/SERINC3/CBS	28
1466	BCLAF1(+)	GO:0006474	N-terminal protein amino acid acetylation	18/18903	0.0145642	0.0884907	0.0723242	NAA50/NAA15/NAA35/NAA40/NAA25/NAA16/CREBBP/EP300/NAA10	9
1467	BCLAF1(+)	GO:0006851	mitochondrial calcium ion transmembrane transport	18/18903	0.0145642	0.0884907	0.0723242	VDAC1/MCUR1/PMPCB/MICU3/STOML2/MICU1/MCU/MICU2/AFG3L2	9
1468	BCLAF1(+)	GO:0033151	V(D)J recombination	18/18903	0.0145642	0.0884907	0.0723242	XRCC4/TCF7/PRKDC/DCLRE1C/ATM/HMGB1/LIG4/BCL11B/YY1	9
1469	BCLAF1(+)	GO:0051988	regulation of attachment of spindle microtubules to kinetochore	18/18903	0.0145642	0.0884907	0.0723242	RCC2/CDC42/CDCA8/HNRNPU/ECT2/APC/INCENP/AURKB/BECN1	9
1470	BCLAF1(+)	GO:1901970	positive regulation of mitotic sister chromatid separation	18/18903	0.0145642	0.0884907	0.0723242	CDCA8/CDC23/INCENP/ANAPC5/RB1/CDC16/CDT1/AURKB/CDC27	9
[truncated: 77,255 more rows]
