# Supplementary material for: Single-cell transcriptomic atlas of the human testis across the reproductive lifespan
Source: Nat Aging. 2025 Mar 3;5(4):658–74. doi: 10.1038/s43587-025-00824-2 (PMC12003174; doi:10.1038/s43587-025-00824-2)
Supplement: Supplementary file 9 — Statistical source data. [file 43587_2025_824_MOESM9_ESM.xlsx]

## Sheet: F6a
age	BMI	Freq	age2
30yr	20.9	23	30
32yr	25.6	149	32
43yr	20	194	43
55yr	20.8	133	55
38yr	30.8	121	38
43yr	31.9	167	43
52yr	37.7	264	52
55yr	32.6	101	55
59yr	34.5	147	59
46yr	41.5	75	46
48yr	32.4	45	48
57yr	35.7	7	57
57yr	46.5	89	57
44yr	25.8	316	44
59yr	25.4	213	59
33yr	30.7	197	33
40yr	31.6	141	40
42yr	31.9	156	42
43yr	32	144	43
43yr	30.1	74	43
44yr	44.9	127	44
53yr	34.3	187	53
69yr	38.4	2	69
66yr	35.1	137	66
67yr	23.8	25	67
66yr	24.2	360	66
66yr	26.6	407	66
66yr	24.1	311	66
62yr	24	267	62
66yr	26.2	415	66
64yr	32.9	7	64
22yr	22.8	247	22
22yr	34	222	22
21yr	20.1	394	21

## Sheet: F6d
Age	Frequency	Group
<30s	7.26518	BMI<30
<30s	2.76336	BMI<30
<30s	7.26858	BMI<30
<30s	14.0156	BMI<30
<30s	25.3968	BMI<30
<30s	14.8277	BMI<30
<30s	40.7186	BMI<30
<30s	7.78443	BMI<30
<30s	2.74566	BMI≥30
<30s	12.211	BMI≥30
<30s	19.9721	BMI≥30
<30s	5.76117	BMI≥30
<30s	24.0909	BMI≥30
<30s	4.79798	BMI≥30

## Sheet: F6f-h
	p_val	avg_log2FC	pct.1	pct.2	p_val_adj	group	cluster	genes
NEAT1	3.12678e-33	1.53239	0.981	0.88	1.08959e-28	30s-Higher-20s-Higher	TPC	NEAT1
MYL9	2.46135e-32	-1.47397	0.844	0.973	8.57707e-28	30s-Higher-20s-Higher	TPC	MYL9
MT-ND1	1.46391e-26	1.05795	0.997	1	5.10127e-22	30s-Higher-20s-Higher	TPC	MT-ND1
PRELP	8.47745e-23	-1.33703	0.459	0.82	2.95414e-18	30s-Higher-20s-Higher	TPC	PRELP
TNP1	3.96181e-21	0.791985	0.952	0.707	1.38057e-16	30s-Higher-20s-Higher	TPC	TNP1
PPP1R14A	1.75321e-20	-1.11313	0.618	0.873	6.10942e-16	30s-Higher-20s-Higher	TPC	PPP1R14A
RPS26	2.10806e-20	-1.08982	0.57	0.84	7.34596e-16	30s-Higher-20s-Higher	TPC	RPS26
PRPS2	2.18567e-18	-1.02932	0.658	0.887	7.61642e-14	30s-Higher-20s-Higher	TPC	PRPS2
ACTB	1.05082e-17	-0.67995	0.973	0.993	3.66178e-13	30s-Higher-20s-Higher	TPC	ACTB
ACTA2	2.17923e-17	-0.769862	0.942	0.967	7.59397e-13	30s-Higher-20s-Higher	TPC	ACTA2
ARNTL	1.58293e-16	-0.533752	0.045	0.307	5.51604e-12	30s-Higher-20s-Higher	TPC	ARNTL
PRM1	1.59721e-16	0.666414	1	0.98	5.56579e-12	30s-Higher-20s-Higher	TPC	PRM1
TAGLN	2.34796e-16	-1.29098	0.782	0.893	8.18194e-12	30s-Higher-20s-Higher	TPC	TAGLN
MFAP4	2.78742e-16	-0.906718	0.531	0.813	9.71333e-12	30s-Higher-20s-Higher	TPC	MFAP4
LINC01088	3.4796e-16	-0.652905	0.13	0.467	1.21254e-11	30s-Higher-20s-Higher	TPC	LINC01088
AC025280.2	1.1165e-14	-0.497754	0.093	0.393	3.89066e-10	30s-Higher-20s-Higher	TPC	AC025280.2
CLU	3.41541e-14	-0.862836	0.363	0.707	1.19017e-09	30s-Higher-20s-Higher	TPC	CLU
MIR202HG	6.92359e-13	-0.651877	0.058	0.287	2.41266e-08	30s-Higher-20s-Higher	TPC	MIR202HG
CFD	7.79744e-13	1.59524	0.393	0.073	2.71717e-08	30s-Higher-20s-Higher	TPC	CFD
APOA1	1.84102e-12	-0.671331	0.09	0.347	6.41539e-08	30s-Higher-20s-Higher	TPC	APOA1
CYB5R3	2.61626e-12	-0.661089	0.629	0.86	9.11686e-08	30s-Higher-20s-Higher	TPC	CYB5R3
HSPB1	2.76955e-12	-0.808238	0.634	0.827	9.65105e-08	30s-Higher-20s-Higher	TPC	HSPB1
GSTT2B	3.19642e-12	-0.481778	0.098	0.36	1.11386e-07	30s-Higher-20s-Higher	TPC	GSTT2B
SPARC	3.76695e-12	-0.584937	0.915	0.98	1.31267e-07	30s-Higher-20s-Higher	TPC	SPARC
ACOT2	3.83483e-12	-0.347797	0.021	0.193	1.33632e-07	30s-Higher-20s-Higher	TPC	ACOT2
CNN1	3.90323e-12	-1.02042	0.377	0.647	1.36016e-07	30s-Higher-20s-Higher	TPC	CNN1
S100A6	4.96352e-12	0.654499	0.846	0.647	1.72964e-07	30s-Higher-20s-Higher	TPC	S100A6
MT-ND6	5.49493e-12	1.20101	0.538	0.26	1.91482e-07	30s-Higher-20s-Higher	TPC	MT-ND6
ZBTB16	6.40603e-12	-0.601701	0.125	0.4	2.23231e-07	30s-Higher-20s-Higher	TPC	ZBTB16
TPM1	8.61781e-12	-0.652761	0.894	0.953	3.00305e-07	30s-Higher-20s-Higher	TPC	TPM1
CTSV	1.8792e-11	-0.414623	0.003	0.127	6.54844e-07	30s-Higher-20s-Higher	TPC	CTSV
IGFBP6	5.63986e-11	-0.952923	0.716	0.88	1.96532e-06	30s-Higher-20s-Higher	TPC	IGFBP6
PMEPA1	7.84684e-11	-0.735409	0.164	0.413	2.73439e-06	30s-Higher-20s-Higher	TPC	PMEPA1
IL32	8.32329e-11	-0.603532	0.09	0.32	2.90042e-06	30s-Higher-20s-Higher	TPC	IL32
CCZ1	1.11332e-10	-0.399444	0.114	0.367	3.87959e-06	30s-Higher-20s-Higher	TPC	CCZ1
CES1	1.16259e-10	-0.501165	0.056	0.253	4.05127e-06	30s-Higher-20s-Higher	TPC	CES1
PGAM1	1.82072e-10	-0.601202	0.416	0.68	6.34468e-06	30s-Higher-20s-Higher	TPC	PGAM1
APOE	2.13403e-10	0.632856	0.963	0.913	7.43644e-06	30s-Higher-20s-Higher	TPC	APOE
RPS10	3.00633e-10	-0.761121	0.578	0.78	1.04762e-05	30s-Higher-20s-Higher	TPC	RPS10
TCEAL4	3.02315e-10	-0.799189	0.873	0.92	1.05348e-05	30s-Higher-20s-Higher	TPC	TCEAL4
SMOC1	3.32865e-10	-0.746752	0.523	0.76	1.15994e-05	30s-Higher-20s-Higher	TPC	SMOC1
MT-ND2	4.03459e-10	0.527421	0.997	0.987	1.40593e-05	30s-Higher-20s-Higher	TPC	MT-ND2
SLC1A4	4.33857e-10	-0.627252	0.204	0.487	1.51186e-05	30s-Higher-20s-Higher	TPC	SLC1A4
IGFBP7	5.81704e-10	-0.402321	0.997	1	2.02706e-05	30s-Higher-20s-Higher	TPC	IGFBP7
TRBC2	6.14696e-10	-0.394719	0.125	0.373	2.14203e-05	30s-Higher-20s-Higher	TPC	TRBC2
INSR	7.58437e-10	-0.656659	0.621	0.847	2.64293e-05	30s-Higher-20s-Higher	TPC	INSR
GATD3B	9.39661e-10	-0.332896	0.045	0.22	3.27443e-05	30s-Higher-20s-Higher	TPC	GATD3B
ILK	1.57991e-09	-0.559691	0.385	0.66	5.5055e-05	30s-Higher-20s-Higher	TPC	ILK
SPARCL1	1.65685e-09	-0.496452	0.968	0.993	5.77361e-05	30s-Higher-20s-Higher	TPC	SPARCL1
NDUFA3	2.30416e-09	-0.524022	0.324	0.62	8.02931e-05	30s-Higher-20s-Higher	TPC	NDUFA3
PLN	2.94258e-09	-0.360788	0.008	0.12	0.00010254	30s-Higher-20s-Higher	TPC	PLN
CKB	4.08815e-09	-0.58075	0.862	0.933	0.00014246	30s-Higher-20s-Higher	TPC	CKB
LINC00467	4.51474e-09	0.840187	0.472	0.207	0.000157325	30s-Higher-20s-Higher	TPC	LINC00467
LINC01697	7.20062e-09	-0.270846	0.016	0.14	0.00025092	30s-Higher-20s-Higher	TPC	LINC01697
PFN1	8.55567e-09	-0.596045	0.618	0.793	0.000298139	30s-Higher-20s-Higher	TPC	PFN1
PPP2CB	8.79174e-09	-0.537604	0.607	0.793	0.000306366	30s-Higher-20s-Higher	TPC	PPP2CB
HSPB6	1.02695e-08	-0.819241	0.488	0.707	0.000357862	30s-Higher-20s-Higher	TPC	HSPB6
FMC1	1.0312e-08	-0.426689	0.146	0.387	0.000359343	30s-Higher-20s-Higher	TPC	FMC1
ACTG2	1.63992e-08	-0.52566	0.024	0.153	0.000571464	30s-Higher-20s-Higher	TPC	ACTG2
COX6A1	1.87379e-08	-0.579975	0.483	0.727	0.00065296	30s-Higher-20s-Higher	TPC	COX6A1
APCDD1	1.91355e-08	-0.457158	0.178	0.427	0.000666814	30s-Higher-20s-Higher	TPC	APCDD1
SERF2	2.21259e-08	-0.539651	0.809	0.86	0.00077102	30s-Higher-20s-Higher	TPC	SERF2
PER3	2.32933e-08	0.730428	0.427	0.2	0.000811702	30s-Higher-20s-Higher	TPC	PER3
ASS1	2.47825e-08	-0.555523	0.286	0.547	0.000863597	30s-Higher-20s-Higher	TPC	ASS1
PET100	2.52774e-08	-0.547178	0.281	0.533	0.000880842	30s-Higher-20s-Higher	TPC	PET100
MT-ATP8	2.52919e-08	0.733942	0.401	0.167	0.000881348	30s-Higher-20s-Higher	TPC	MT-ATP8
RNASE1	2.61388e-08	-0.486679	0.103	0.307	0.000910859	30s-Higher-20s-Higher	TPC	RNASE1
CMIP	3.02397e-08	-0.529728	0.44	0.707	0.00105376	30s-Higher-20s-Higher	TPC	CMIP
FOXC2	3.09586e-08	-0.476868	0.202	0.453	0.00107881	30s-Higher-20s-Higher	TPC	FOXC2
TBX2-AS1	3.32012e-08	-0.378951	0.095	0.287	0.00115696	30s-Higher-20s-Higher	TPC	TBX2-AS1
PRM2	3.64027e-08	0.799192	0.997	1	0.00126852	30s-Higher-20s-Higher	TPC	PRM2
HIF3A	3.7498e-08	-0.503242	0.247	0.5	0.00130669	30s-Higher-20s-Higher	TPC	HIF3A
COX7A1	3.86442e-08	-0.653085	0.422	0.627	0.00134664	30s-Higher-20s-Higher	TPC	COX7A1
ROMO1	3.88302e-08	-0.527518	0.334	0.6	0.00135312	30s-Higher-20s-Higher	TPC	ROMO1
LUC7L3	4.23689e-08	0.500932	0.92	0.773	0.00147643	30s-Higher-20s-Higher	TPC	LUC7L3
UPK3BL1	4.72836e-08	-0.29998	0.037	0.18	0.00164769	30s-Higher-20s-Higher	TPC	UPK3BL1
FBN1	4.87773e-08	0.549255	0.897	0.84	0.00169974	30s-Higher-20s-Higher	TPC	FBN1
SELENOW	5.13359e-08	-0.603848	0.711	0.827	0.0017889	30s-Higher-20s-Higher	TPC	SELENOW
LPGAT1	5.66275e-08	0.791874	0.552	0.36	0.0019733	30s-Higher-20s-Higher	TPC	LPGAT1
RPL41	6.0572e-08	-0.583726	0.931	0.96	0.00211075	30s-Higher-20s-Higher	TPC	RPL41
KIAA1210	8.22706e-08	-0.331088	0.08	0.26	0.00286689	30s-Higher-20s-Higher	TPC	KIAA1210
NUDT10	8.7072e-08	-0.274369	0.048	0.2	0.0030342	30s-Higher-20s-Higher	TPC	NUDT10
PPIB	1.01456e-07	-0.514076	0.74	0.887	0.00353544	30s-Higher-20s-Higher	TPC	PPIB
BANF1	1.21484e-07	-0.442792	0.387	0.64	0.00423336	30s-Higher-20s-Higher	TPC	BANF1
CHPF	1.32196e-07	-0.660586	0.239	0.48	0.00460663	30s-Higher-20s-Higher	TPC	CHPF
LCNL1	1.57146e-07	0.637185	0.698	0.52	0.00547606	30s-Higher-20s-Higher	TPC	LCNL1
BHLHE41	1.9655e-07	0.796113	0.438	0.233	0.00684916	30s-Higher-20s-Higher	TPC	BHLHE41
HS3ST1	2.2367e-07	-0.461145	0.172	0.393	0.00779424	30s-Higher-20s-Higher	TPC	HS3ST1
GSN	2.31096e-07	-0.664387	0.865	0.92	0.00805302	30s-Higher-20s-Higher	TPC	GSN
OST4	2.56942e-07	-0.537229	0.536	0.687	0.00895365	30s-Higher-20s-Higher	TPC	OST4
DEFB119	2.72562e-07	-0.407591	0.019	0.127	0.00949796	30s-Higher-20s-Higher	TPC	DEFB119
CSRP1	2.866e-07	-0.660773	0.714	0.827	0.00998716	30s-Higher-20s-Higher	TPC	CSRP1
PPP1CB	2.91943e-07	-0.491551	0.565	0.787	0.0101733	30s-Higher-20s-Higher	TPC	PPP1CB
TRAPPC1	3.59096e-07	-0.341252	0.207	0.447	0.0125134	30s-Higher-20s-Higher	TPC	TRAPPC1
YIF1A	3.60221e-07	-0.485198	0.204	0.42	0.0125526	30s-Higher-20s-Higher	TPC	YIF1A
CD9	3.91774e-07	-0.574249	0.225	0.453	0.0136522	30s-Higher-20s-Higher	TPC	CD9
TPM2	3.98619e-07	-0.624403	0.92	0.907	0.0138907	30s-Higher-20s-Higher	TPC	TPM2
ZYX	4.67075e-07	-0.456894	0.284	0.54	0.0162762	30s-Higher-20s-Higher	TPC	ZYX
SLC8A1	5.12561e-07	-0.345358	0.058	0.207	0.0178612	30s-Higher-20s-Higher	TPC	SLC8A1
NR1D2	6.27249e-07	0.740056	0.464	0.293	0.0218577	30s-Higher-20s-Higher	TPC	NR1D2
RGMA	6.94803e-07	-0.443399	0.279	0.513	0.0242118	30s-Higher-20s-Higher	TPC	RGMA
RPL13A	7.06085e-07	0.46567	0.963	0.927	0.0246049	30s-Higher-20s-Higher	TPC	RPL13A
CCN2	7.06562e-07	-0.78234	0.297	0.52	0.0246216	30s-Higher-20s-Higher	TPC	CCN2
H19	7.60344e-07	0.816872	0.438	0.2	0.0264957	30s-Higher-20s-Higher	TPC	H19
SFRP1	8.55651e-07	0.719067	0.483	0.26	0.0298169	30s-Higher-20s-Higher	TPC	SFRP1
FBXO32	8.58619e-07	-0.412289	0.164	0.367	0.0299203	30s-Higher-20s-Higher	TPC	FBXO32
BCL6	9.59677e-07	-0.42421	0.103	0.28	0.0334419	30s-Higher-20s-Higher	TPC	BCL6
UQCRQ	9.63535e-07	-0.57749	0.414	0.593	0.0335763	30s-Higher-20s-Higher	TPC	UQCRQ
ARHGAP10	9.68886e-07	-0.408619	0.485	0.74	0.0337628	30s-Higher-20s-Higher	TPC	ARHGAP10
SRSF5	1.05927e-06	0.462404	0.851	0.773	0.0369123	30s-Higher-20s-Higher	TPC	SRSF5
POLR2L	1.19598e-06	-0.502991	0.43	0.627	0.0416764	30s-Higher-20s-Higher	TPC	POLR2L
NDUFB3	1.31893e-06	-0.400209	0.21	0.42	0.0459608	30s-Higher-20s-Higher	TPC	NDUFB3
AC005165.1	1.37364e-06	-0.422887	0.156	0.353	0.0478674	30s-Higher-20s-Higher	TPC	AC005165.1
TIMP3	1.54367e-06	-0.398759	0.968	0.947	0.0537921	30s-Higher-20s-Higher	TPC	TIMP3
RPL15	1.55297e-06	0.45372	0.955	0.867	0.0541162	30s-Higher-20s-Higher	TPC	RPL15
HMGB4	1.68523e-06	0.590214	0.525	0.32	0.0587252	30s-Higher-20s-Higher	TPC	HMGB4
EMP2	1.70359e-06	-0.410023	0.544	0.78	0.0593652	30s-Higher-20s-Higher	TPC	EMP2
SLIRP	1.75385e-06	-0.42386	0.289	0.513	0.0611164	30s-Higher-20s-Higher	TPC	SLIRP
DSTN	1.76004e-06	-0.528668	0.836	0.887	0.061332	30s-Higher-20s-Higher	TPC	DSTN
CEBPD	1.79403e-06	-0.52855	0.204	0.4	0.0625166	30s-Higher-20s-Higher	TPC	CEBPD
INSYN1	1.8252e-06	-0.273455	0.074	0.227	0.0636029	30s-Higher-20s-Higher	TPC	INSYN1
HINT2	1.87685e-06	-0.326987	0.09	0.253	0.0654027	30s-Higher-20s-Higher	TPC	HINT2
RPL7	1.92402e-06	0.518957	0.883	0.8	0.0670462	30s-Higher-20s-Higher	TPC	RPL7
PENK	2.11001e-06	1.00629	0.377	0.193	0.0735277	30s-Higher-20s-Higher	TPC	PENK
LSM5	2.14311e-06	-0.284709	0.146	0.347	0.0746808	30s-Higher-20s-Higher	TPC	LSM5
FHL2	2.17131e-06	-0.537617	0.822	0.867	0.0756635	30s-Higher-20s-Higher	TPC	FHL2
CST3	2.20957e-06	-0.392103	0.955	0.973	0.0769969	30s-Higher-20s-Higher	TPC	CST3
UBL5	2.21648e-06	-0.516578	0.573	0.713	0.0772377	30s-Higher-20s-Higher	TPC	UBL5
NAXD	2.21991e-06	-0.491378	0.143	0.32	0.0773573	30s-Higher-20s-Higher	TPC	NAXD
HSD17B10	2.35106e-06	-0.368086	0.178	0.38	0.0819273	30s-Higher-20s-Higher	TPC	HSD17B10
COX8A	2.40533e-06	-0.355283	0.363	0.607	0.0838185	30s-Higher-20s-Higher	TPC	COX8A
TSC22D3	2.45461e-06	-0.518342	0.326	0.54	0.0855357	30s-Higher-20s-Higher	TPC	TSC22D3
COL4A2	2.52499e-06	-0.48486	0.698	0.833	0.0879882	30s-Higher-20s-Higher	TPC	COL4A2
G0S2	2.64587e-06	0.817484	0.371	0.187	0.0922008	30s-Higher-20s-Higher	TPC	G0S2
ATP6V0C	2.66024e-06	-0.42696	0.507	0.753	0.0927014	30s-Higher-20s-Higher	TPC	ATP6V0C
ELOB	2.80051e-06	-0.439797	0.65	0.767	0.0975895	30s-Higher-20s-Higher	TPC	ELOB
KLF10	2.9419e-06	0.511655	0.284	0.1	0.102516	30s-Higher-20s-Higher	TPC	KLF10
PROK1	3.02223e-06	-0.699532	0.61	0.72	0.105316	30s-Higher-20s-Higher	TPC	PROK1
CDO1	3.437e-06	-0.30741	0.138	0.32	0.119769	30s-Higher-20s-Higher	TPC	CDO1
RHOC	3.53733e-06	-0.51891	0.435	0.627	0.123265	30s-Higher-20s-Higher	TPC	RHOC
ATP5F1E	3.61728e-06	-0.51053	0.658	0.773	0.126051	30s-Higher-20s-Higher	TPC	ATP5F1E
FKBP5	3.69879e-06	-0.460166	0.286	0.5	0.128892	30s-Higher-20s-Higher	TPC	FKBP5
NSUN6	3.94746e-06	-0.323144	0.064	0.2	0.137557	30s-Higher-20s-Higher	TPC	NSUN6
RPL27A	4.23619e-06	0.530156	0.846	0.84	0.147618	30s-Higher-20s-Higher	TPC	RPL27A
KCNMB1	4.37875e-06	-0.535513	0.605	0.793	0.152586	30s-Higher-20s-Higher	TPC	KCNMB1
NDUFB2	4.54706e-06	-0.45032	0.446	0.647	0.158451	30s-Higher-20s-Higher	TPC	NDUFB2
NEXN	4.75803e-06	-0.614801	0.597	0.753	0.165803	30s-Higher-20s-Higher	TPC	NEXN
SOX15	4.82822e-06	-0.320852	0.127	0.3	0.168249	30s-Higher-20s-Higher	TPC	SOX15
ITM2C	4.8445e-06	-0.531905	0.228	0.42	0.168816	30s-Higher-20s-Higher	TPC	ITM2C
GGT5	4.87328e-06	-0.409699	0.111	0.28	0.169819	30s-Higher-20s-Higher	TPC	GGT5
RNASEK	4.89471e-06	-0.439027	0.507	0.733	0.170566	30s-Higher-20s-Higher	TPC	RNASEK
ANXA6	4.89544e-06	-0.439452	0.57	0.727	0.170591	30s-Higher-20s-Higher	TPC	ANXA6
MMP2	5.37035e-06	0.576291	0.825	0.78	0.187141	30s-Higher-20s-Higher	TPC	MMP2
NMRAL1	5.7327e-06	-0.272466	0.103	0.267	0.199767	30s-Higher-20s-Higher	TPC	NMRAL1
IGFN1	5.9947e-06	0.758181	0.26	0.093	0.208897	30s-Higher-20s-Higher	TPC	IGFN1
WBP1	6.14861e-06	-0.316669	0.103	0.267	0.214261	30s-Higher-20s-Higher	TPC	WBP1
CEBPB	6.14906e-06	-0.313853	0.244	0.48	0.214276	30s-Higher-20s-Higher	TPC	CEBPB
PRKAR2B	6.70124e-06	-0.328109	0.215	0.433	0.233518	30s-Higher-20s-Higher	TPC	PRKAR2B
POLR2J3	6.81239e-06	-0.404985	0.151	0.333	0.237391	30s-Higher-20s-Higher	TPC	POLR2J3
SOD3	6.88746e-06	-0.499942	0.477	0.66	0.240007	30s-Higher-20s-Higher	TPC	SOD3
SDC3	7.02773e-06	-0.334812	0.066	0.2	0.244895	30s-Higher-20s-Higher	TPC	SDC3
FAM118A	7.33788e-06	0.702745	0.345	0.167	0.255703	30s-Higher-20s-Higher	TPC	FAM118A
NT5DC2	7.54279e-06	-0.427181	0.568	0.753	0.262844	30s-Higher-20s-Higher	TPC	NT5DC2
SNED1	8.70783e-06	0.566221	0.621	0.46	0.303442	30s-Higher-20s-Higher	TPC	SNED1
CHST7	8.99706e-06	-0.317627	0.127	0.3	0.31352	30s-Higher-20s-Higher	TPC	CHST7
CPSF1	9.08764e-06	-0.30651	0.08	0.227	0.316677	30s-Higher-20s-Higher	TPC	CPSF1
CAPZB	9.2154e-06	-0.363044	0.605	0.76	0.321129	30s-Higher-20s-Higher	TPC	CAPZB
MEGF6	9.84271e-06	-0.251532	0.037	0.147	0.342989	30s-Higher-20s-Higher	TPC	MEGF6
NDUFS5	1.01427e-05	-0.438571	0.607	0.767	0.353442	30s-Higher-20s-Higher	TPC	NDUFS5
POLDIP2	1.04919e-05	-0.353705	0.109	0.267	0.365613	30s-Higher-20s-Higher	TPC	POLDIP2
RHOBTB3	1.09637e-05	-0.549714	0.589	0.787	0.382054	30s-Higher-20s-Higher	TPC	RHOBTB3
ADAMTS6	1.11882e-05	-0.395832	0.133	0.3	0.389876	30s-Higher-20s-Higher	TPC	ADAMTS6
CITED1	1.15806e-05	-0.334038	0.053	0.173	0.403548	30s-Higher-20s-Higher	TPC	CITED1
MYOCD	1.2189e-05	-0.470807	0.377	0.58	0.424752	30s-Higher-20s-Higher	TPC	MYOCD
TSSK2	1.24453e-05	0.553536	0.156	0.02	0.433681	30s-Higher-20s-Higher	TPC	TSSK2
IFT80	1.3056e-05	-0.291759	0.159	0.353	0.454962	30s-Higher-20s-Higher	TPC	IFT80
DCXR	1.31191e-05	-0.336874	0.196	0.393	0.457163	30s-Higher-20s-Higher	TPC	DCXR
SYNPO2	1.32037e-05	-0.43916	0.546	0.747	0.460109	30s-Higher-20s-Higher	TPC	SYNPO2
PDGFRA	1.38235e-05	-0.452167	0.801	0.927	0.481707	30s-Higher-20s-Higher	TPC	PDGFRA
PCYOX1	1.71042e-05	0.455268	0.721	0.667	0.59603	30s-Higher-20s-Higher	TPC	PCYOX1
H1F0	1.73069e-05	-0.391965	0.22	0.413	0.603094	30s-Higher-20s-Higher	TPC	H1F0
LINC02388	1.78924e-05	-0.384396	0.225	0.427	0.623496	30s-Higher-20s-Higher	TPC	LINC02388
C4orf48	1.8281e-05	-0.328486	0.122	0.287	0.637038	30s-Higher-20s-Higher	TPC	C4orf48
SLC9A3-AS1	1.85536e-05	-0.272127	0.024	0.113	0.646536	30s-Higher-20s-Higher	TPC	SLC9A3-AS1
MT-ND4L	1.87447e-05	0.532919	0.764	0.713	0.653198	30s-Higher-20s-Higher	TPC	MT-ND4L
BCL7C	1.92894e-05	-0.285711	0.223	0.42	0.672178	30s-Higher-20s-Higher	TPC	BCL7C
CRYAB	1.93133e-05	-0.34248	0.329	0.547	0.673011	30s-Higher-20s-Higher	TPC	CRYAB
RPLP2	1.95077e-05	-0.367894	0.881	0.893	0.679784	30s-Higher-20s-Higher	TPC	RPLP2
PPP1R12C	2.10091e-05	-0.406432	0.183	0.36	0.732103	30s-Higher-20s-Higher	TPC	PPP1R12C
GPAA1	2.18772e-05	-0.274351	0.207	0.407	0.762356	30s-Higher-20s-Higher	TPC	GPAA1
ATP5MD	2.19279e-05	-0.47276	0.379	0.56	0.76412	30s-Higher-20s-Higher	TPC	ATP5MD
CFL1	2.38278e-05	-0.419871	0.729	0.787	0.830328	30s-Higher-20s-Higher	TPC	CFL1
THSD4	2.46487e-05	-0.436158	0.308	0.513	0.858932	30s-Higher-20s-Higher	TPC	THSD4
RIMS2	2.51396e-05	-0.386773	0.098	0.24	0.876039	30s-Higher-20s-Higher	TPC	RIMS2
RBM6	2.52861e-05	-0.506886	0.358	0.567	0.881145	30s-Higher-20s-Higher	TPC	RBM6
RBBP7	2.56913e-05	-0.486323	0.557	0.7	0.895264	30s-Higher-20s-Higher	TPC	RBBP7
TMEM35A	2.64631e-05	-0.259063	0.08	0.213	0.922161	30s-Higher-20s-Higher	TPC	TMEM35A
MMP23B	2.77129e-05	-0.424158	0.446	0.66	0.96571	30s-Higher-20s-Higher	TPC	MMP23B
ARHGAP1	2.78039e-05	-0.30032	0.141	0.307	0.968882	30s-Higher-20s-Higher	TPC	ARHGAP1
SRRM2	2.8047e-05	0.36958	0.849	0.8	0.977353	30s-Higher-20s-Higher	TPC	SRRM2
JUNB	2.81317e-05	0.67747	0.22	0.067	0.980307	30s-Higher-20s-Higher	TPC	JUNB
COX5B	2.88163e-05	-0.436182	0.499	0.68	1	30s-Higher-20s-Higher	TPC	COX5B
PPDPF	3.1505e-05	-0.371945	0.387	0.62	1	30s-Higher-20s-Higher	TPC	PPDPF
LGALS3	3.20928e-05	0.51067	0.732	0.64	1	30s-Higher-20s-Higher	TPC	LGALS3
DDIT4	3.216e-05	-0.259232	0.225	0.427	1	30s-Higher-20s-Higher	TPC	DDIT4
TMEM256	3.34026e-05	-0.27506	0.172	0.347	1	30s-Higher-20s-Higher	TPC	TMEM256
PFDN1	3.37792e-05	-0.327993	0.17	0.347	1	30s-Higher-20s-Higher	TPC	PFDN1
H1FX	3.5266e-05	-0.487261	0.316	0.493	1	30s-Higher-20s-Higher	TPC	H1FX
TNFSF12	3.56161e-05	-0.345438	0.257	0.467	1	30s-Higher-20s-Higher	TPC	TNFSF12
COL6A3	3.56218e-05	0.52213	0.767	0.713	1	30s-Higher-20s-Higher	TPC	COL6A3
CTSD	3.8103e-05	-0.452495	0.462	0.7	1	30s-Higher-20s-Higher	TPC	CTSD
PDLIM7	4.14932e-05	-0.361753	0.578	0.787	1	30s-Higher-20s-Higher	TPC	PDLIM7
AOC3	4.32291e-05	-0.485215	0.374	0.573	1	30s-Higher-20s-Higher	TPC	AOC3
MYL6	4.68774e-05	-0.436214	0.939	0.953	1	30s-Higher-20s-Higher	TPC	MYL6
FBXL22	4.73434e-05	-0.382895	0.188	0.353	1	30s-Higher-20s-Higher	TPC	FBXL22
NBL1	4.73818e-05	-0.380802	0.655	0.833	1	30s-Higher-20s-Higher	TPC	NBL1
S1PR3	4.75787e-05	-0.324072	0.064	0.18	1	30s-Higher-20s-Higher	TPC	S1PR3
BEX3	4.77849e-05	-0.496768	0.769	0.82	1	30s-Higher-20s-Higher	TPC	BEX3
WIPF3	4.90153e-05	-0.375418	0.326	0.527	1	30s-Higher-20s-Higher	TPC	WIPF3
TNS2	4.95163e-05	-0.40579	0.403	0.613	1	30s-Higher-20s-Higher	TPC	TNS2
NCOA2	5.03681e-05	-0.270842	0.156	0.327	1	30s-Higher-20s-Higher	TPC	NCOA2
ZFP36L2	6.1538e-05	0.546102	0.706	0.68	1	30s-Higher-20s-Higher	TPC	ZFP36L2
CSAD	6.25687e-05	-0.255574	0.138	0.3	1	30s-Higher-20s-Higher	TPC	CSAD
PTGDS	6.31919e-05	-0.280737	1	1	1	30s-Higher-20s-Higher	TPC	PTGDS
TMEM98	6.43849e-05	-0.317747	0.443	0.64	1	30s-Higher-20s-Higher	TPC	TMEM98
POLR2J	6.80232e-05	-0.349478	0.281	0.48	1	30s-Higher-20s-Higher	TPC	POLR2J
CAPNS1	6.93383e-05	-0.30429	0.366	0.587	1	30s-Higher-20s-Higher	TPC	CAPNS1
ANXA2	7.01488e-05	-0.437447	0.61	0.74	1	30s-Higher-20s-Higher	TPC	ANXA2
ALDH6A1	7.12701e-05	-0.310899	0.149	0.307	1	30s-Higher-20s-Higher	TPC	ALDH6A1
DCN	7.23004e-05	0.332448	0.979	0.96	1	30s-Higher-20s-Higher	TPC	DCN
OSR1	7.30507e-05	-0.312551	0.175	0.347	1	30s-Higher-20s-Higher	TPC	OSR1
DPM3	7.84225e-05	-0.254623	0.249	0.453	1	30s-Higher-20s-Higher	TPC	DPM3
SERPINE2	7.94062e-05	0.531627	0.509	0.347	1	30s-Higher-20s-Higher	TPC	SERPINE2
MMP24OS	8.08406e-05	-0.299354	0.202	0.387	1	30s-Higher-20s-Higher	TPC	MMP24OS
SPATS2L	8.37083e-05	-0.377564	0.358	0.56	1	30s-Higher-20s-Higher	TPC	SPATS2L
PTCH2	8.41687e-05	0.532908	0.655	0.52	1	30s-Higher-20s-Higher	TPC	PTCH2
UQCR11	8.44412e-05	-0.396979	0.422	0.62	1	30s-Higher-20s-Higher	TPC	UQCR11
ATP5MF	8.81769e-05	-0.338401	0.408	0.6	1	30s-Higher-20s-Higher	TPC	ATP5MF
HLA-A	9.46534e-05	0.399534	0.817	0.773	1	30s-Higher-20s-Higher	TPC	HLA-A
PALLD	9.85453e-05	-0.515241	0.684	0.78	1	30s-Higher-20s-Higher	TPC	PALLD
LELP1	0.000100522	0.661996	0.446	0.28	1	30s-Higher-20s-Higher	TPC	LELP1
GLTP	0.000100778	-0.276489	0.103	0.24	1	30s-Higher-20s-Higher	TPC	GLTP
FXYD6	0.000103542	-0.364193	0.684	0.807	1	30s-Higher-20s-Higher	TPC	FXYD6
LAGE3	0.000106459	-0.278518	0.154	0.313	1	30s-Higher-20s-Higher	TPC	LAGE3
PLA2G5	0.000112396	-0.287876	0.199	0.373	1	30s-Higher-20s-Higher	TPC	PLA2G5
GSG1	0.000113782	0.659147	0.294	0.147	1	30s-Higher-20s-Higher	TPC	GSG1
ARGLU1	0.00011663	0.429295	0.838	0.767	1	30s-Higher-20s-Higher	TPC	ARGLU1
TPGS2	0.000117276	-0.297084	0.167	0.333	1	30s-Higher-20s-Higher	TPC	TPGS2
PEAR1	0.000118632	0.443409	0.294	0.14	1	30s-Higher-20s-Higher	TPC	PEAR1
CHMP4B	0.000119658	-0.271685	0.207	0.393	1	30s-Higher-20s-Higher	TPC	CHMP4B
MYADM	0.000119683	-0.391751	0.499	0.667	1	30s-Higher-20s-Higher	TPC	MYADM
MXRA8	0.000121425	-0.355992	0.645	0.833	1	30s-Higher-20s-Higher	TPC	MXRA8
ATOX1	0.000122498	-0.3571	0.26	0.42	1	30s-Higher-20s-Higher	TPC	ATOX1
DLK1	0.000124467	-0.506421	0.154	0.3	1	30s-Higher-20s-Higher	TPC	DLK1
WNK3	0.000130273	-0.275865	0.114	0.253	1	30s-Higher-20s-Higher	TPC	WNK3
TMEM120A	0.000136347	-0.269502	0.175	0.34	1	30s-Higher-20s-Higher	TPC	TMEM120A
COX7C	0.000142431	-0.378319	0.666	0.74	1	30s-Higher-20s-Higher	TPC	COX7C
ATP6AP1	0.000147119	-0.265932	0.239	0.433	1	30s-Higher-20s-Higher	TPC	ATP6AP1
TGM2	0.000149582	-0.251106	0.048	0.147	1	30s-Higher-20s-Higher	TPC	TGM2
CD93	0.00014961	-0.312015	0.162	0.32	1	30s-Higher-20s-Higher	TPC	CD93
RPS9	0.000150308	0.389415	0.926	0.893	1	30s-Higher-20s-Higher	TPC	RPS9
PELI3	0.00015177	-0.282998	0.082	0.2	1	30s-Higher-20s-Higher	TPC	PELI3
RPS6	0.000155819	0.325816	0.944	0.887	1	30s-Higher-20s-Higher	TPC	RPS6
RAD23A	0.000163036	-0.326819	0.342	0.56	1	30s-Higher-20s-Higher	TPC	RAD23A
RRAS	0.000168914	-0.404748	0.35	0.527	1	30s-Higher-20s-Higher	TPC	RRAS
MLF1	0.000173487	0.648196	0.374	0.22	1	30s-Higher-20s-Higher	TPC	MLF1
CALR	0.000183767	-0.372018	0.576	0.74	1	30s-Higher-20s-Higher	TPC	CALR
PYURF	0.000186044	-0.284626	0.3	0.5	1	30s-Higher-20s-Higher	TPC	PYURF
GAS5	0.000190795	0.509184	0.663	0.593	1	30s-Higher-20s-Higher	TPC	GAS5
FARP1	0.000192332	-0.28178	0.202	0.367	1	30s-Higher-20s-Higher	TPC	FARP1
DUSP1	0.000195091	0.595445	0.607	0.52	1	30s-Higher-20s-Higher	TPC	DUSP1
DDX3X	0.000200858	0.556104	0.541	0.453	1	30s-Higher-20s-Higher	TPC	DDX3X
LAMA2	0.000201218	0.550124	0.822	0.787	1	30s-Higher-20s-Higher	TPC	LAMA2
C1QTNF7	0.000207182	-0.366685	0.162	0.313	1	30s-Higher-20s-Higher	TPC	C1QTNF7
RPS15	0.00021014	-0.386891	0.894	0.927	1	30s-Higher-20s-Higher	TPC	RPS15
SMARCD3	0.000211134	-0.402498	0.398	0.567	1	30s-Higher-20s-Higher	TPC	SMARCD3
KRT17	0.000211236	-1.25498	0.249	0.38	1	30s-Higher-20s-Higher	TPC	KRT17
RPS18	0.000218162	0.339278	0.966	0.953	1	30s-Higher-20s-Higher	TPC	RPS18
NDUFC1	0.000227189	-0.40292	0.419	0.587	1	30s-Higher-20s-Higher	TPC	NDUFC1
AL627171.2	0.000230902	0.431578	0.172	0.053	1	30s-Higher-20s-Higher	TPC	AL627171.2
HADH	0.00023175	-0.301592	0.172	0.34	1	30s-Higher-20s-Higher	TPC	HADH
NCAM1	0.000249796	-0.266201	0.066	0.173	1	30s-Higher-20s-Higher	TPC	NCAM1
CSGALNACT1	0.000251018	-0.322244	0.093	0.213	1	30s-Higher-20s-Higher	TPC	CSGALNACT1
SVIL	0.000251669	-0.353464	0.658	0.767	1	30s-Higher-20s-Higher	TPC	SVIL
SH3BGRL3	0.000266531	-0.356096	0.371	0.527	1	30s-Higher-20s-Higher	TPC	SH3BGRL3
FSTL1	0.000269603	-0.366285	0.703	0.807	1	30s-Higher-20s-Higher	TPC	FSTL1
PHF19	0.000271044	-0.315586	0.088	0.2	1	30s-Higher-20s-Higher	TPC	PHF19
KAT8	0.000271707	-0.284538	0.162	0.313	1	30s-Higher-20s-Higher	TPC	KAT8
ALDH1A3	0.000272087	0.584293	0.655	0.587	1	30s-Higher-20s-Higher	TPC	ALDH1A3
TMEM176B	0.000280061	0.27875	0.109	0.013	1	30s-Higher-20s-Higher	TPC	TMEM176B
EIF5A	0.000280628	-0.341935	0.342	0.52	1	30s-Higher-20s-Higher	TPC	EIF5A
MAOB	0.000280706	-0.403405	0.332	0.507	1	30s-Higher-20s-Higher	TPC	MAOB
TSSK6	0.000296974	0.777986	0.207	0.08	1	30s-Higher-20s-Higher	TPC	TSSK6
RTL8C	0.000299651	-0.416513	0.475	0.633	1	30s-Higher-20s-Higher	TPC	RTL8C
MSMO1	0.000307031	0.454416	0.204	0.08	1	30s-Higher-20s-Higher	TPC	MSMO1
SOCS1	0.000310382	-0.32579	0.204	0.367	1	30s-Higher-20s-Higher	TPC	SOCS1
ACADL	0.000324467	-0.333902	0.26	0.447	1	30s-Higher-20s-Higher	TPC	ACADL
NDFIP1	0.000327133	-0.336094	0.52	0.687	1	30s-Higher-20s-Higher	TPC	NDFIP1
TSR2	0.000328908	-0.329957	0.154	0.293	1	30s-Higher-20s-Higher	TPC	TSR2
TMEM181	0.000330812	-0.256187	0.154	0.3	1	30s-Higher-20s-Higher	TPC	TMEM181
NOVA1	0.000337531	-0.322087	0.239	0.413	1	30s-Higher-20s-Higher	TPC	NOVA1
PLEKHH2	0.000338867	-0.273117	0.31	0.513	1	30s-Higher-20s-Higher	TPC	PLEKHH2
LMO4	0.000340334	-0.44986	0.56	0.693	1	30s-Higher-20s-Higher	TPC	LMO4
DHTKD1	0.000347917	-0.270445	0.069	0.173	1	30s-Higher-20s-Higher	TPC	DHTKD1
TOMM7	0.000350843	-0.402328	0.653	0.82	1	30s-Higher-20s-Higher	TPC	TOMM7
INTS3	0.000351705	-0.358525	0.13	0.26	1	30s-Higher-20s-Higher	TPC	INTS3
COMMD6	0.000355769	-0.357323	0.427	0.6	1	30s-Higher-20s-Higher	TPC	COMMD6
BLCAP	0.000360073	-0.255886	0.257	0.447	1	30s-Higher-20s-Higher	TPC	BLCAP
KLHDC3	0.000374568	-0.266355	0.167	0.313	1	30s-Higher-20s-Higher	TPC	KLHDC3
RPS11	0.000380193	0.326093	0.915	0.913	1	30s-Higher-20s-Higher	TPC	RPS11
NPM1	0.000389877	0.380056	0.793	0.727	1	30s-Higher-20s-Higher	TPC	NPM1
RAB7A	0.000391205	-0.312838	0.393	0.58	1	30s-Higher-20s-Higher	TPC	RAB7A
TMA7	0.000391808	-0.310124	0.594	0.747	1	30s-Higher-20s-Higher	TPC	TMA7
B2M	0.000393247	0.255909	0.926	0.92	1	30s-Higher-20s-Higher	TPC	B2M
HSPA4L	0.00039656	0.468621	0.196	0.073	1	30s-Higher-20s-Higher	TPC	HSPA4L
CYBRD1	0.00040427	0.425042	0.682	0.62	1	30s-Higher-20s-Higher	TPC	CYBRD1
VCAN	0.000420282	0.639068	0.623	0.493	1	30s-Higher-20s-Higher	TPC	VCAN
IDI1	0.000421321	0.51201	0.292	0.167	1	30s-Higher-20s-Higher	TPC	IDI1
GLS	0.000423058	0.49828	0.456	0.347	1	30s-Higher-20s-Higher	TPC	GLS
CARMN	0.000423815	0.317237	0.889	0.78	1	30s-Higher-20s-Higher	TPC	CARMN
DNPH1	0.000429535	-0.272624	0.239	0.413	1	30s-Higher-20s-Higher	TPC	DNPH1
KCNB1	0.000440638	-0.291299	0.172	0.313	1	30s-Higher-20s-Higher	TPC	KCNB1
CLMP	0.000443488	0.554534	0.493	0.38	1	30s-Higher-20s-Higher	TPC	CLMP
EIF4G2	0.000444595	0.30649	0.782	0.753	1	30s-Higher-20s-Higher	TPC	EIF4G2
NDUFA1	0.000460274	-0.362831	0.448	0.587	1	30s-Higher-20s-Higher	TPC	NDUFA1
CABS1	0.000461455	0.752969	0.156	0.047	1	30s-Higher-20s-Higher	TPC	CABS1
RASGRF2	0.00046608	0.284951	0.117	0.02	1	30s-Higher-20s-Higher	TPC	RASGRF2
COPE	0.000499705	-0.352644	0.401	0.573	1	30s-Higher-20s-Higher	TPC	COPE
ATRX	0.000502989	0.391054	0.727	0.64	1	30s-Higher-20s-Higher	TPC	ATRX
B4GALT2	0.000510359	-0.289882	0.122	0.253	1	30s-Higher-20s-Higher	TPC	B4GALT2
TKT	0.00051301	0.508549	0.525	0.447	1	30s-Higher-20s-Higher	TPC	TKT
ALDH2	0.000514552	-0.374037	0.411	0.587	1	30s-Higher-20s-Higher	TPC	ALDH2
DPT	0.000525824	-0.371085	0.305	0.473	1	30s-Higher-20s-Higher	TPC	DPT
THUMPD3-AS1	0.000532935	-0.324252	0.294	0.48	1	30s-Higher-20s-Higher	TPC	THUMPD3-AS1
MARCKSL1	0.000533048	-0.361498	0.666	0.747	1	30s-Higher-20s-Higher	TPC	MARCKSL1
RPS28	0.000544168	-0.367106	0.841	0.893	1	30s-Higher-20s-Higher	TPC	RPS28
RRBP1	0.000544601	0.428281	0.536	0.407	1	30s-Higher-20s-Higher	TPC	RRBP1
ATP5ME	0.00055618	-0.43537	0.475	0.593	1	30s-Higher-20s-Higher	TPC	ATP5ME
CTBS	0.000574874	-0.254445	0.141	0.273	1	30s-Higher-20s-Higher	TPC	CTBS
AKR1C1	0.000582797	-0.350876	0.454	0.613	1	30s-Higher-20s-Higher	TPC	AKR1C1
SLC44A2	0.000591964	-0.276837	0.244	0.42	1	30s-Higher-20s-Higher	TPC	SLC44A2
CAVIN3	0.00059565	-0.304805	0.342	0.507	1	30s-Higher-20s-Higher	TPC	CAVIN3
RPL3	0.000597897	0.332593	0.984	0.953	1	30s-Higher-20s-Higher	TPC	RPL3
TCTN3	0.000616022	-0.30382	0.106	0.22	1	30s-Higher-20s-Higher	TPC	TCTN3
MDM2	0.000617094	0.422338	0.332	0.187	1	30s-Higher-20s-Higher	TPC	MDM2
ENG	0.000624316	-0.320278	0.981	0.98	1	30s-Higher-20s-Higher	TPC	ENG
TCF7L2	0.000630733	-0.309136	0.202	0.36	1	30s-Higher-20s-Higher	TPC	TCF7L2
MXI1	0.000645041	-0.31413	0.297	0.467	1	30s-Higher-20s-Higher	TPC	MXI1
TCEAL1	0.00066602	-0.456085	0.515	0.647	1	30s-Higher-20s-Higher	TPC	TCEAL1
NEURL1B	0.000672189	0.320399	0.154	0.047	1	30s-Higher-20s-Higher	TPC	NEURL1B
TAX1BP3	0.00067868	-0.291489	0.501	0.66	1	30s-Higher-20s-Higher	TPC	TAX1BP3
HSPG2	0.000683177	-0.316326	0.411	0.607	1	30s-Higher-20s-Higher	TPC	HSPG2
PDLIM3	0.000695448	-0.334255	0.546	0.727	1	30s-Higher-20s-Higher	TPC	PDLIM3
HMGCS1	0.000699847	0.525952	0.231	0.113	1	30s-Higher-20s-Higher	TPC	HMGCS1
LYRM2	0.000708066	-0.260851	0.167	0.307	1	30s-Higher-20s-Higher	TPC	LYRM2
HIST1H1E	0.000709585	0.372384	0.196	0.087	1	30s-Higher-20s-Higher	TPC	HIST1H1E
PILRB	0.000709622	-0.386712	0.191	0.34	1	30s-Higher-20s-Higher	TPC	PILRB
SLC16A1-AS1	0.000713817	-0.273281	0.093	0.207	1	30s-Higher-20s-Higher	TPC	SLC16A1-AS1
RAB11FIP3	0.000715021	-0.265868	0.053	0.14	1	30s-Higher-20s-Higher	TPC	RAB11FIP3
COLEC11	0.000729532	-0.328737	0.159	0.3	1	30s-Higher-20s-Higher	TPC	COLEC11
TBC1D20	0.000731517	-0.286382	0.188	0.333	1	30s-Higher-20s-Higher	TPC	TBC1D20
ACSBG2	0.000736657	0.44268	0.119	0.027	1	30s-Higher-20s-Higher	TPC	ACSBG2
CCDC196	0.000743759	0.51778	0.151	0.047	1	30s-Higher-20s-Higher	TPC	CCDC196
COL1A1	0.000751136	0.322541	0.857	0.793	1	30s-Higher-20s-Higher	TPC	COL1A1
ANKRD12	0.000752661	0.394563	0.682	0.593	1	30s-Higher-20s-Higher	TPC	ANKRD12
TNS1	0.000754607	-0.298691	0.796	0.947	1	30s-Higher-20s-Higher	TPC	TNS1
ARHGEF25	0.000772936	-0.251089	0.164	0.3	1	30s-Higher-20s-Higher	TPC	ARHGEF25
DBP	0.00077704	0.401232	0.313	0.187	1	30s-Higher-20s-Higher	TPC	DBP
BSG	0.000778461	-0.332433	0.671	0.753	1	30s-Higher-20s-Higher	TPC	BSG
NR1D1	0.000779536	0.53548	0.366	0.233	1	30s-Higher-20s-Higher	TPC	NR1D1
MAMDC2	0.000781463	-0.392153	0.273	0.44	1	30s-Higher-20s-Higher	TPC	MAMDC2
FSTL3	0.000792111	-0.28462	0.167	0.307	1	30s-Higher-20s-Higher	TPC	FSTL3
FLNA	0.00079634	-0.36513	0.928	0.953	1	30s-Higher-20s-Higher	TPC	FLNA
COPS9	0.000808318	-0.354213	0.366	0.52	1	30s-Higher-20s-Higher	TPC	COPS9
CDC37	0.000834426	-0.29133	0.334	0.513	1	30s-Higher-20s-Higher	TPC	CDC37
LDLR	0.000837754	0.398716	0.17	0.06	1	30s-Higher-20s-Higher	TPC	LDLR
TSC22D1	0.000838721	-0.333372	0.416	0.58	1	30s-Higher-20s-Higher	TPC	TSC22D1
CHD4	0.000854305	0.461909	0.499	0.393	1	30s-Higher-20s-Higher	TPC	CHD4
HNRNPU	0.000855427	0.41511	0.753	0.713	1	30s-Higher-20s-Higher	TPC	HNRNPU
NDUFB9	0.00088087	-0.328027	0.366	0.533	1	30s-Higher-20s-Higher	TPC	NDUFB9
SNRPD3	0.000891644	-0.27649	0.387	0.58	1	30s-Higher-20s-Higher	TPC	SNRPD3
CXXC5	0.00089964	0.37581	0.215	0.093	1	30s-Higher-20s-Higher	TPC	CXXC5
CAVIN1	0.000918487	-0.36336	0.703	0.787	1	30s-Higher-20s-Higher	TPC	CAVIN1
FKBP8	0.000920691	-0.274796	0.483	0.667	1	30s-Higher-20s-Higher	TPC	FKBP8
NUTM2A-AS1	0.00092978	0.441882	0.257	0.133	1	30s-Higher-20s-Higher	TPC	NUTM2A-AS1
PRLR	0.000946595	-0.318039	0.095	0.2	1	30s-Higher-20s-Higher	TPC	PRLR
SRM	0.000978844	-0.274145	0.263	0.433	1	30s-Higher-20s-Higher	TPC	SRM
EFEMP2	0.000980162	-0.352701	0.416	0.587	1	30s-Higher-20s-Higher	TPC	EFEMP2
ADI1	0.000986125	-0.296372	0.403	0.567	1	30s-Higher-20s-Higher	TPC	ADI1
PRRT2	0.00100113	0.481732	0.363	0.253	1	30s-Higher-20s-Higher	TPC	PRRT2
MAPK1IP1L	0.00101118	-0.331821	0.305	0.467	1	30s-Higher-20s-Higher	TPC	MAPK1IP1L
SFPQ	0.00101867	0.336112	0.642	0.547	1	30s-Higher-20s-Higher	TPC	SFPQ
GAPDH	0.00102241	-0.305513	0.862	0.92	1	30s-Higher-20s-Higher	TPC	GAPDH
LINC00685	0.00104185	-0.289665	0.042	0.12	1	30s-Higher-20s-Higher	TPC	LINC00685
MCAM	0.00106637	-0.419258	0.188	0.327	1	30s-Higher-20s-Higher	TPC	MCAM
TMEM14C	0.00110413	-0.284397	0.438	0.6	1	30s-Higher-20s-Higher	TPC	TMEM14C
PRDX6	0.00112481	-0.303682	0.698	0.78	1	30s-Higher-20s-Higher	TPC	PRDX6
POLD4	0.00113112	-0.265169	0.21	0.353	1	30s-Higher-20s-Higher	TPC	POLD4
PEMT	0.00113146	-0.34555	0.735	0.813	1	30s-Higher-20s-Higher	TPC	PEMT
PAK3	0.00113395	-0.327299	0.377	0.533	1	30s-Higher-20s-Higher	TPC	PAK3
MORF4L2	0.00115026	-0.334085	0.729	0.807	1	30s-Higher-20s-Higher	TPC	MORF4L2
HSBP1	0.00116574	-0.285786	0.395	0.58	1	30s-Higher-20s-Higher	TPC	HSBP1
C19orf53	0.00119077	0.453965	0.435	0.333	1	30s-Higher-20s-Higher	TPC	C19orf53
CCDC3	0.00119735	-0.275135	0.292	0.467	1	30s-Higher-20s-Higher	TPC	CCDC3
SF3B1	0.00120267	0.285712	0.631	0.54	1	30s-Higher-20s-Higher	TPC	SF3B1
RPL34	0.00120397	-0.441356	0.934	0.907	1	30s-Higher-20s-Higher	TPC	RPL34
WFS1	0.0012179	-0.314533	0.408	0.587	1	30s-Higher-20s-Higher	TPC	WFS1
G6PD	0.00122034	-0.287955	0.064	0.153	1	30s-Higher-20s-Higher	TPC	G6PD
MYH10	0.00124759	-0.285172	0.268	0.42	1	30s-Higher-20s-Higher	TPC	MYH10
UQCR10	0.00124869	-0.333236	0.443	0.58	1	30s-Higher-20s-Higher	TPC	UQCR10
CALM1	0.00127904	-0.413811	0.82	0.86	1	30s-Higher-20s-Higher	TPC	CALM1
PDCD4	0.00129569	-0.315053	0.613	0.8	1	30s-Higher-20s-Higher	TPC	PDCD4
ATF6B	0.00131216	-0.339508	0.178	0.313	1	30s-Higher-20s-Higher	TPC	ATF6B
HNRNPA0	0.00132212	-0.289678	0.366	0.507	1	30s-Higher-20s-Higher	TPC	HNRNPA0
RFLNB	0.00132531	-0.270847	0.13	0.247	1	30s-Higher-20s-Higher	TPC	RFLNB
S100A4	0.00135295	0.449664	0.154	0.053	1	30s-Higher-20s-Higher	TPC	S100A4
EHBP1L1	0.00137504	-0.319404	0.281	0.433	1	30s-Higher-20s-Higher	TPC	EHBP1L1
INMT	0.00138466	-0.313407	0.775	0.82	1	30s-Higher-20s-Higher	TPC	INMT
MAP9	0.00140699	-0.351008	0.212	0.347	1	30s-Higher-20s-Higher	TPC	MAP9
CHURC1	0.00140851	-0.271785	0.406	0.567	1	30s-Higher-20s-Higher	TPC	CHURC1
PLPP1	0.00141283	-0.265193	0.255	0.42	1	30s-Higher-20s-Higher	TPC	PLPP1
MT-CO1	0.00141779	-0.356647	1	1	1	30s-Higher-20s-Higher	TPC	MT-CO1
SSBP3	0.00141849	-0.312463	0.43	0.587	1	30s-Higher-20s-Higher	TPC	SSBP3
PPA1	0.00143753	-0.330645	0.366	0.527	1	30s-Higher-20s-Higher	TPC	PPA1
SERPINA5	0.00144262	-0.361869	0.523	0.673	1	30s-Higher-20s-Higher	TPC	SERPINA5
RABAC1	0.00144265	-0.262658	0.65	0.76	1	30s-Higher-20s-Higher	TPC	RABAC1
ISYNA1	0.00144843	-0.375547	0.34	0.5	1	30s-Higher-20s-Higher	TPC	ISYNA1
APBB2	0.00144963	-0.254024	0.239	0.387	1	30s-Higher-20s-Higher	TPC	APBB2
SYAP1	0.00146069	-0.260317	0.228	0.373	1	30s-Higher-20s-Higher	TPC	SYAP1
ARL4A	0.00146268	0.523982	0.191	0.087	1	30s-Higher-20s-Higher	TPC	ARL4A
SQLE	0.00151795	0.350376	0.162	0.06	1	30s-Higher-20s-Higher	TPC	SQLE
ADCY3	0.0015331	0.428395	0.353	0.233	1	30s-Higher-20s-Higher	TPC	ADCY3
MANBAL	0.00154041	-0.253415	0.247	0.4	1	30s-Higher-20s-Higher	TPC	MANBAL
CAPN6	0.00156255	-0.250214	0.082	0.18	1	30s-Higher-20s-Higher	TPC	CAPN6
RFTN1	0.00156836	0.314563	0.149	0.053	1	30s-Higher-20s-Higher	TPC	RFTN1
CDC42EP3	0.0015729	-0.372971	0.406	0.573	1	30s-Higher-20s-Higher	TPC	CDC42EP3
OSR2	0.00158717	0.344877	0.838	0.8	1	30s-Higher-20s-Higher	TPC	OSR2
YPEL3	0.00160044	-0.294803	0.321	0.487	1	30s-Higher-20s-Higher	TPC	YPEL3
TMSB10	0.00162047	-0.334706	0.761	0.86	1	30s-Higher-20s-Higher	TPC	TMSB10
MAGED2	0.00165024	-0.313101	0.592	0.733	1	30s-Higher-20s-Higher	TPC	MAGED2
BBX	0.0016568	-0.295444	0.531	0.7	1	30s-Higher-20s-Higher	TPC	BBX
MYH11	0.00166663	-0.295894	0.944	0.96	1	30s-Higher-20s-Higher	TPC	MYH11
MYOZ3	0.00170395	-0.461017	0.26	0.387	1	30s-Higher-20s-Higher	TPC	MYOZ3
BOD1L2	0.00174818	0.982009	0.302	0.193	1	30s-Higher-20s-Higher	TPC	BOD1L2
RPL39	0.0017628	-0.470185	0.796	0.853	1	30s-Higher-20s-Higher	TPC	RPL39
TNNC1	0.00179898	0.392254	0.178	0.073	1	30s-Higher-20s-Higher	TPC	TNNC1
CRISP2	0.00180672	1.01892	0.337	0.22	1	30s-Higher-20s-Higher	TPC	CRISP2
LAMB1	0.00182088	0.402519	0.753	0.693	1	30s-Higher-20s-Higher	TPC	LAMB1
IQCF1	0.00183185	0.280932	0.101	0.02	1	30s-Higher-20s-Higher	TPC	IQCF1
NKTR	0.00183711	0.348122	0.69	0.627	1	30s-Higher-20s-Higher	TPC	NKTR
DANCR	0.00185481	-0.251812	0.241	0.4	1	30s-Higher-20s-Higher	TPC	DANCR
ODF2	0.00189793	0.426256	0.308	0.187	1	30s-Higher-20s-Higher	TPC	ODF2
GPX4	0.00190389	0.400724	0.801	0.713	1	30s-Higher-20s-Higher	TPC	GPX4
INSIG1	0.00190503	0.413508	0.188	0.087	1	30s-Higher-20s-Higher	TPC	INSIG1
AKAP4	0.00194787	0.470433	0.146	0.053	1	30s-Higher-20s-Higher	TPC	AKAP4
IP6K2	0.00196504	-0.343501	0.255	0.407	1	30s-Higher-20s-Higher	TPC	IP6K2
C12orf57	0.00196746	-0.338234	0.592	0.713	1	30s-Higher-20s-Higher	TPC	C12orf57
TPPP2	0.00204957	0.578578	0.302	0.18	1	30s-Higher-20s-Higher	TPC	TPPP2
MEG3	0.00207035	0.260026	0.854	0.78	1	30s-Higher-20s-Higher	TPC	MEG3
PARP14	0.00207883	0.447661	0.31	0.193	1	30s-Higher-20s-Higher	TPC	PARP14
IER2	0.00211241	0.363171	0.162	0.067	1	30s-Higher-20s-Higher	TPC	IER2
PWWP3B	0.00215024	-0.269049	0.207	0.347	1	30s-Higher-20s-Higher	TPC	PWWP3B
CDKN3	0.00217562	0.378597	0.106	0.027	1	30s-Higher-20s-Higher	TPC	CDKN3
LARP7	0.00218629	-0.303724	0.265	0.407	1	30s-Higher-20s-Higher	TPC	LARP7
PIGP	0.00220833	-0.256833	0.13	0.247	1	30s-Higher-20s-Higher	TPC	PIGP
UBL4B	0.00223966	0.540584	0.172	0.073	1	30s-Higher-20s-Higher	TPC	UBL4B
VKORC1	0.00224033	-0.299694	0.44	0.587	1	30s-Higher-20s-Higher	TPC	VKORC1
SEM1	0.0022669	-0.348011	0.507	0.633	1	30s-Higher-20s-Higher	TPC	SEM1
ACTRT2	0.00231902	0.287255	0.13	0.04	1	30s-Higher-20s-Higher	TPC	ACTRT2
PHACTR2	0.00233713	-0.311275	0.446	0.627	1	30s-Higher-20s-Higher	TPC	PHACTR2
MRPS21	0.0023491	-0.326632	0.422	0.58	1	30s-Higher-20s-Higher	TPC	MRPS21
SMO	0.00235346	-0.294449	0.18	0.32	1	30s-Higher-20s-Higher	TPC	SMO
CETN2	0.00237422	-0.262038	0.22	0.353	1	30s-Higher-20s-Higher	TPC	CETN2
CNTN1	0.00243377	0.407133	0.544	0.433	1	30s-Higher-20s-Higher	TPC	CNTN1
OCIAD1	0.00245415	-0.291066	0.446	0.593	1	30s-Higher-20s-Higher	TPC	OCIAD1
PRDX5	0.00251129	-0.26506	0.507	0.693	1	30s-Higher-20s-Higher	TPC	PRDX5
ATP1A2	0.00251135	0.478091	0.393	0.273	1	30s-Higher-20s-Higher	TPC	ATP1A2
ST3GAL1	0.00262524	-0.257833	0.281	0.433	1	30s-Higher-20s-Higher	TPC	ST3GAL1
MIR34AHG	0.00264915	0.29055	0.125	0.04	1	30s-Higher-20s-Higher	TPC	MIR34AHG
TMCO2	0.00264986	0.384481	0.106	0.027	1	30s-Higher-20s-Higher	TPC	TMCO2
FAM153CP	0.00269851	-0.261414	0.111	0.22	1	30s-Higher-20s-Higher	TPC	FAM153CP
NR4A1	0.00270263	0.514133	0.178	0.08	1	30s-Higher-20s-Higher	TPC	NR4A1
OAZ3	0.00272917	0.488334	0.188	0.087	1	30s-Higher-20s-Higher	TPC	OAZ3
MPHOSPH8	0.00275107	-0.319079	0.504	0.653	1	30s-Higher-20s-Higher	TPC	MPHOSPH8
SREBF1	0.00280584	-0.289133	0.127	0.24	1	30s-Higher-20s-Higher	TPC	SREBF1
TOR1AIP1	0.0028559	-0.258795	0.263	0.413	1	30s-Higher-20s-Higher	TPC	TOR1AIP1
AFDN	0.00287574	0.432705	0.634	0.58	1	30s-Higher-20s-Higher	TPC	AFDN
IGF1	0.00292703	0.745852	0.509	0.427	1	30s-Higher-20s-Higher	TPC	IGF1
HMGN5	0.00297234	-0.307967	0.172	0.3	1	30s-Higher-20s-Higher	TPC	HMGN5
FAM71F1	0.00297797	0.26885	0.106	0.027	1	30s-Higher-20s-Higher	TPC	FAM71F1
SOCS7	0.00299639	0.263345	0.125	0.04	1	30s-Higher-20s-Higher	TPC	SOCS7
UBC	0.00300407	0.288955	0.915	0.847	1	30s-Higher-20s-Higher	TPC	UBC
SRP14	0.00302704	-0.262312	0.87	0.847	1	30s-Higher-20s-Higher	TPC	SRP14
COMT	0.00303139	-0.263219	0.549	0.707	1	30s-Higher-20s-Higher	TPC	COMT
TEX35	0.00307586	0.303046	0.138	0.047	1	30s-Higher-20s-Higher	TPC	TEX35
CD81	0.00307872	-0.256684	0.931	0.933	1	30s-Higher-20s-Higher	TPC	CD81
MAPK8IP3	0.00312022	0.31957	0.196	0.093	1	30s-Higher-20s-Higher	TPC	MAPK8IP3
RBIS	0.00315603	-0.258291	0.324	0.473	1	30s-Higher-20s-Higher	TPC	RBIS
PGP	0.00318087	0.43782	0.424	0.333	1	30s-Higher-20s-Higher	TPC	PGP
MT-ND4	0.00322591	-0.344967	0.995	0.987	1	30s-Higher-20s-Higher	TPC	MT-ND4
PHTF2	0.00325623	0.403265	0.191	0.093	1	30s-Higher-20s-Higher	TPC	PHTF2
PRICKLE1	0.00330752	0.320393	0.244	0.14	1	30s-Higher-20s-Higher	TPC	PRICKLE1
IGFBP2	0.0034148	-0.372878	0.438	0.58	1	30s-Higher-20s-Higher	TPC	IGFBP2
NDUFC2	0.00343852	-0.269228	0.538	0.673	1	30s-Higher-20s-Higher	TPC	NDUFC2
TMCO5A	0.00347213	0.367548	0.122	0.04	1	30s-Higher-20s-Higher	TPC	TMCO5A
MBP	0.00350075	0.383963	0.21	0.113	1	30s-Higher-20s-Higher	TPC	MBP
TBC1D17	0.0035425	-0.27343	0.103	0.2	1	30s-Higher-20s-Higher	TPC	TBC1D17
AC008124.1	0.00357471	0.280553	0.149	0.06	1	30s-Higher-20s-Higher	TPC	AC008124.1
MFGE8	0.00358651	-0.292221	0.469	0.633	1	30s-Higher-20s-Higher	TPC	MFGE8
RRP7A	0.00360643	0.264835	0.151	0.06	1	30s-Higher-20s-Higher	TPC	RRP7A
C1orf194	0.00361119	0.341946	0.122	0.04	1	30s-Higher-20s-Higher	TPC	C1orf194
TUFM	0.0036462	-0.2623	0.345	0.493	1	30s-Higher-20s-Higher	TPC	TUFM
CYLC2	0.00375531	0.449303	0.122	0.04	1	30s-Higher-20s-Higher	TPC	CYLC2
PANK3	0.00377788	0.354455	0.257	0.147	1	30s-Higher-20s-Higher	TPC	PANK3
NID1	0.00393283	-0.297308	0.419	0.593	1	30s-Higher-20s-Higher	TPC	NID1
ENO1	0.00394825	-0.274602	0.44	0.62	1	30s-Higher-20s-Higher	TPC	ENO1
FXYD1	0.00400168	0.374638	0.438	0.313	1	30s-Higher-20s-Higher	TPC	FXYD1
FBXO21	0.00406821	-0.252535	0.56	0.713	1	30s-Higher-20s-Higher	TPC	FBXO21
IQCF3	0.00409093	0.329067	0.122	0.04	1	30s-Higher-20s-Higher	TPC	IQCF3
CD151	0.00409344	-0.274491	0.594	0.713	1	30s-Higher-20s-Higher	TPC	CD151
PDXK	0.00409821	0.533549	0.382	0.3	1	30s-Higher-20s-Higher	TPC	PDXK
AP2M1	0.00414915	-0.319366	0.507	0.653	1	30s-Higher-20s-Higher	TPC	AP2M1
NTRK2	0.00419828	0.363794	0.164	0.073	1	30s-Higher-20s-Higher	TPC	NTRK2
SLC22A17	0.00421239	-0.32742	0.321	0.48	1	30s-Higher-20s-Higher	TPC	SLC22A17
BGN	0.00423182	-0.349989	0.708	0.793	1	30s-Higher-20s-Higher	TPC	BGN
LGALS3BP	0.00424176	-0.305785	0.584	0.727	1	30s-Higher-20s-Higher	TPC	LGALS3BP
C16orf82	0.00426875	0.408997	0.122	0.04	1	30s-Higher-20s-Higher	TPC	C16orf82
PYGB	0.00439129	-0.277701	0.443	0.613	1	30s-Higher-20s-Higher	TPC	PYGB
FAM81B	0.00446957	0.349431	0.111	0.033	1	30s-Higher-20s-Higher	TPC	FAM81B
BMP8A	0.00455799	0.489916	0.279	0.187	1	30s-Higher-20s-Higher	TPC	BMP8A
RAB5C	0.0045926	-0.250408	0.393	0.547	1	30s-Higher-20s-Higher	TPC	RAB5C
CCDC85B	0.00460629	0.424632	0.573	0.533	1	30s-Higher-20s-Higher	TPC	CCDC85B
LGALS1	0.00461677	-0.33882	0.854	0.873	1	30s-Higher-20s-Higher	TPC	LGALS1
POLR1D	0.00470892	0.419574	0.366	0.273	1	30s-Higher-20s-Higher	TPC	POLR1D
TRAF3	0.00472886	0.265154	0.138	0.053	1	30s-Higher-20s-Higher	TPC	TRAF3
RPS17	0.00476461	0.345297	0.751	0.767	1	30s-Higher-20s-Higher	TPC	RPS17
STAT3	0.00477099	0.416857	0.469	0.407	1	30s-Higher-20s-Higher	TPC	STAT3
PDGFRB	0.0047745	0.399812	0.846	0.867	1	30s-Higher-20s-Higher	TPC	PDGFRB
RPS21	0.00477685	-0.36265	0.804	0.853	1	30s-Higher-20s-Higher	TPC	RPS21
LAPTM4B	0.00477943	-0.28344	0.239	0.373	1	30s-Higher-20s-Higher	TPC	LAPTM4B
IGFBP4	0.00484766	0.325515	0.682	0.58	1	30s-Higher-20s-Higher	TPC	IGFBP4
FILIP1L	0.00490461	-0.259365	0.448	0.593	1	30s-Higher-20s-Higher	TPC	FILIP1L
PKNOX2	0.00493509	-0.266529	0.088	0.173	1	30s-Higher-20s-Higher	TPC	PKNOX2
NIN	0.00494754	0.250778	0.191	0.093	1	30s-Higher-20s-Higher	TPC	NIN
HELLPAR	0.00496336	0.453672	0.18	0.093	1	30s-Higher-20s-Higher	TPC	HELLPAR
CRISPLD2	0.00504326	0.366151	0.79	0.767	1	30s-Higher-20s-Higher	TPC	CRISPLD2
CSMD2-AS1	0.00509999	0.261377	0.111	0.033	1	30s-Higher-20s-Higher	TPC	CSMD2-AS1
PAFAH1B1	0.00510654	0.388732	0.554	0.5	1	30s-Higher-20s-Higher	TPC	PAFAH1B1
C10orf62	0.00512027	0.471864	0.233	0.127	1	30s-Higher-20s-Higher	TPC	C10orf62
ITPR2	0.00513152	-0.292549	0.085	0.167	1	30s-Higher-20s-Higher	TPC	ITPR2
NORAD	0.00516198	0.256476	0.769	0.693	1	30s-Higher-20s-Higher	TPC	NORAD
PCDH7	0.00532617	-0.266927	0.215	0.34	1	30s-Higher-20s-Higher	TPC	PCDH7
LRBA	0.0053424	0.290917	0.17	0.08	1	30s-Higher-20s-Higher	TPC	LRBA
ROPN1L	0.0053865	0.300725	0.18	0.087	1	30s-Higher-20s-Higher	TPC	ROPN1L
PTN	0.00540175	-0.349264	0.401	0.54	1	30s-Higher-20s-Higher	TPC	PTN
USPL1	0.00552456	0.32991	0.125	0.047	1	30s-Higher-20s-Higher	TPC	USPL1
APOD	0.0055421	-0.633184	0.759	0.813	1	30s-Higher-20s-Higher	TPC	APOD
RPL10A	0.00557178	0.315749	0.814	0.807	1	30s-Higher-20s-Higher	TPC	RPL10A
RBX1	0.00562264	-0.293846	0.371	0.48	1	30s-Higher-20s-Higher	TPC	RBX1
GOLGA8B	0.00597919	0.351061	0.488	0.387	1	30s-Higher-20s-Higher	TPC	GOLGA8B
TXNDC17	0.00607298	-0.293737	0.218	0.327	1	30s-Higher-20s-Higher	TPC	TXNDC17
HEBP2	0.00607774	-0.272453	0.305	0.44	1	30s-Higher-20s-Higher	TPC	HEBP2
CATSPERZ	0.00608107	0.501048	0.276	0.167	1	30s-Higher-20s-Higher	TPC	CATSPERZ
XRRA1	0.00612191	-0.277492	0.172	0.28	1	30s-Higher-20s-Higher	TPC	XRRA1
HSPA5	0.00634256	0.348516	0.684	0.627	1	30s-Higher-20s-Higher	TPC	HSPA5
H1FNT	0.00647908	0.384961	0.154	0.067	1	30s-Higher-20s-Higher	TPC	H1FNT
SMCP	0.00676515	0.705539	0.326	0.227	1	30s-Higher-20s-Higher	TPC	SMCP
RASSF2	0.0067858	-0.381271	0.565	0.687	1	30s-Higher-20s-Higher	TPC	RASSF2
ZNHIT1	0.00679048	-0.2512	0.292	0.413	1	30s-Higher-20s-Higher	TPC	ZNHIT1
MAT2A	0.00683284	0.366907	0.52	0.447	1	30s-Higher-20s-Higher	TPC	MAT2A
SPRED1	0.0068769	0.364594	0.3	0.207	1	30s-Higher-20s-Higher	TPC	SPRED1
SEPTIN6	0.00707673	-0.264015	0.337	0.473	1	30s-Higher-20s-Higher	TPC	SEPTIN6
PLD3	0.00730135	-0.41497	0.533	0.647	1	30s-Higher-20s-Higher	TPC	PLD3
SEMA3D	0.00733149	0.338029	0.565	0.447	1	30s-Higher-20s-Higher	TPC	SEMA3D
PCP2	0.007367	0.411238	0.151	0.067	1	30s-Higher-20s-Higher	TPC	PCP2
TMEM31	0.00740334	0.559813	0.111	0.04	1	30s-Higher-20s-Higher	TPC	TMEM31
MICAL2	0.00746821	-0.276868	0.443	0.593	1	30s-Higher-20s-Higher	TPC	MICAL2
TMED4	0.00760769	-0.26394	0.419	0.553	1	30s-Higher-20s-Higher	TPC	TMED4
SMARCA5	0.00764771	0.402486	0.52	0.467	1	30s-Higher-20s-Higher	TPC	SMARCA5
SEC61G	0.00779133	-0.341937	0.329	0.46	1	30s-Higher-20s-Higher	TPC	SEC61G
PKN2	0.0077919	-0.263415	0.329	0.473	1	30s-Higher-20s-Higher	TPC	PKN2
LSM10	0.00794749	0.315903	0.215	0.127	1	30s-Higher-20s-Higher	TPC	LSM10
PHF7	0.00795394	0.448402	0.361	0.267	1	30s-Higher-20s-Higher	TPC	PHF7
EHBP1	0.00796291	0.474975	0.387	0.313	1	30s-Higher-20s-Higher	TPC	EHBP1
PTMA	0.00797405	-0.281308	0.936	0.927	1	30s-Higher-20s-Higher	TPC	PTMA
PSME1	0.00813255	-0.256995	0.369	0.513	1	30s-Higher-20s-Higher	TPC	PSME1
2025-03-07	0.00834409	0.327302	0.44	0.36	1	30s-Higher-20s-Higher	TPC	2025-03-07
ROPN1B	0.00847817	0.33317	0.111	0.04	1	30s-Higher-20s-Higher	TPC	ROPN1B
TTN	0.00855707	0.306058	0.141	0.06	1	30s-Higher-20s-Higher	TPC	TTN
ARHGDIB	0.00863593	-0.282008	0.265	0.387	1	30s-Higher-20s-Higher	TPC	ARHGDIB
GNAO1	0.00874246	-0.277146	0.316	0.447	1	30s-Higher-20s-Higher	TPC	GNAO1
STK3	0.00880115	0.372997	0.448	0.38	1	30s-Higher-20s-Higher	TPC	STK3
PKD1	0.00883571	0.346373	0.424	0.32	1	30s-Higher-20s-Higher	TPC	PKD1
RPL9	0.00885549	0.269063	0.897	0.913	1	30s-Higher-20s-Higher	TPC	RPL9
MYL12B	0.00894899	-0.277428	0.666	0.76	1	30s-Higher-20s-Higher	TPC	MYL12B
SV2A	0.00924875	0.307576	0.117	0.047	1	30s-Higher-20s-Higher	TPC	SV2A
RPL17	0.00951431	0.306428	0.875	0.867	1	30s-Higher-20s-Higher	TPC	RPL17
HMGN2	0.00952881	-0.273407	0.44	0.62	1	30s-Higher-20s-Higher	TPC	HMGN2
NOTCH2	0.00958346	0.327876	0.597	0.56	1	30s-Higher-20s-Higher	TPC	NOTCH2
PI16	0.0096244	0.386259	0.265	0.16	1	30s-Higher-20s-Higher	TPC	PI16
RPS15A	0.00974086	-0.320279	0.844	0.907	1	30s-Higher-20s-Higher	TPC	RPS15A
RPL6	0.00993541	-0.305359	0.881	0.893	1	30s-Higher-20s-Higher	TPC	RPL6
TEX38	0.0101861	0.340401	0.149	0.067	1	30s-Higher-20s-Higher	TPC	TEX38
SSBP4	0.01027	0.338084	0.416	0.34	1	30s-Higher-20s-Higher	TPC	SSBP4
HSPA1A	0.0103123	-0.254571	0.342	0.507	1	30s-Higher-20s-Higher	TPC	HSPA1A
ANGPTL4	0.0103544	0.356588	0.279	0.187	1	30s-Higher-20s-Higher	TPC	ANGPTL4
PEG3	0.0104431	0.309087	0.637	0.6	1	30s-Higher-20s-Higher	TPC	PEG3
ZNF141	0.01072	0.351646	0.233	0.14	1	30s-Higher-20s-Higher	TPC	ZNF141
ANKRD7	0.0107644	0.38543	0.175	0.093	1	30s-Higher-20s-Higher	TPC	ANKRD7
DHCR24	0.0108045	0.342404	0.117	0.047	1	30s-Higher-20s-Higher	TPC	DHCR24
SYNE1	0.0108101	0.292458	0.594	0.527	1	30s-Higher-20s-Higher	TPC	SYNE1
FAM71E1	0.0109736	0.262096	0.162	0.08	1	30s-Higher-20s-Higher	TPC	FAM71E1
QSOX1	0.0109819	-0.252462	0.382	0.52	1	30s-Higher-20s-Higher	TPC	QSOX1
ALKBH7	0.0110041	0.423616	0.408	0.347	1	30s-Higher-20s-Higher	TPC	ALKBH7
CC2D1A	0.0110732	0.386967	0.374	0.293	1	30s-Higher-20s-Higher	TPC	CC2D1A
CCDC91	0.011223	0.637538	0.332	0.247	1	30s-Higher-20s-Higher	TPC	CCDC91
FAM104A	0.0112994	0.323912	0.207	0.12	1	30s-Higher-20s-Higher	TPC	FAM104A
RAB32	0.01153	0.250831	0.167	0.087	1	30s-Higher-20s-Higher	TPC	RAB32
RPL36A	0.0115969	-0.276811	0.764	0.853	1	30s-Higher-20s-Higher	TPC	RPL36A
MTHFR	0.0117158	0.30224	0.156	0.08	1	30s-Higher-20s-Higher	TPC	MTHFR
LARP1B	0.0117161	0.347572	0.249	0.16	1	30s-Higher-20s-Higher	TPC	LARP1B
EIF4A2	0.0117849	0.273535	0.78	0.74	1	30s-Higher-20s-Higher	TPC	EIF4A2
USP25	0.0118025	0.34735	0.199	0.113	1	30s-Higher-20s-Higher	TPC	USP25
C20orf141	0.0119459	0.275504	0.117	0.047	1	30s-Higher-20s-Higher	TPC	C20orf141
SPRY1	0.0123129	-0.251169	0.156	0.253	1	30s-Higher-20s-Higher	TPC	SPRY1
ARL6IP1	0.0125218	-0.269338	0.414	0.547	1	30s-Higher-20s-Higher	TPC	ARL6IP1
NOLC1	0.0125339	0.301249	0.204	0.12	1	30s-Higher-20s-Higher	TPC	NOLC1
CD302	0.0125864	-0.261844	0.496	0.627	1	30s-Higher-20s-Higher	TPC	CD302
CYP51A1	0.0125879	0.354159	0.361	0.28	1	30s-Higher-20s-Higher	TPC	CYP51A1
TSACC	0.0128275	0.336441	0.329	0.24	1	30s-Higher-20s-Higher	TPC	TSACC
CLCN6	0.0128445	0.26807	0.122	0.053	1	30s-Higher-20s-Higher	TPC	CLCN6
SMG1	0.0130491	0.325815	0.363	0.273	1	30s-Higher-20s-Higher	TPC	SMG1
CCSER2	0.0133122	0.361492	0.398	0.32	1	30s-Higher-20s-Higher	TPC	CCSER2
MAPK10	0.0135739	-0.265064	0.385	0.52	1	30s-Higher-20s-Higher	TPC	MAPK10
SPON1	0.0137317	0.43027	0.321	0.247	1	30s-Higher-20s-Higher	TPC	SPON1
TOP2A	0.0138712	0.288424	0.125	0.053	1	30s-Higher-20s-Higher	TPC	TOP2A
RPL28	0.0142559	-0.306352	0.889	0.907	1	30s-Higher-20s-Higher	TPC	RPL28
ZZEF1	0.0144585	0.315395	0.204	0.12	1	30s-Higher-20s-Higher	TPC	ZZEF1
NINJ1	0.0144679	-0.289058	0.268	0.38	1	30s-Higher-20s-Higher	TPC	NINJ1
BOD1	0.0145692	0.293362	0.371	0.293	1	30s-Higher-20s-Higher	TPC	BOD1
ZBTB7A	0.0146145	0.330983	0.456	0.387	1	30s-Higher-20s-Higher	TPC	ZBTB7A
PLCG1	0.0146527	0.273219	0.199	0.113	1	30s-Higher-20s-Higher	TPC	PLCG1
TRAPPC2L	0.0146948	0.297794	0.289	0.207	1	30s-Higher-20s-Higher	TPC	TRAPPC2L
CUL4A	0.0147129	0.295879	0.212	0.127	1	30s-Higher-20s-Higher	TPC	CUL4A
TOMM20	0.0147569	0.306221	0.645	0.62	1	30s-Higher-20s-Higher	TPC	TOMM20
KLC1	0.0149577	0.381293	0.416	0.327	1	30s-Higher-20s-Higher	TPC	KLC1
KLF12	0.0150108	0.308336	0.31	0.22	1	30s-Higher-20s-Higher	TPC	KLF12
PTPRA	0.0150154	-0.254614	0.387	0.52	1	30s-Higher-20s-Higher	TPC	PTPRA
FAM20C	0.0150185	-0.296328	0.406	0.527	1	30s-Higher-20s-Higher	TPC	FAM20C
RPL23	0.0150291	0.288514	0.809	0.82	1	30s-Higher-20s-Higher	TPC	RPL23
DACT1	0.0151331	0.321892	0.289	0.213	1	30s-Higher-20s-Higher	TPC	DACT1
BRD1	0.0151402	-0.260045	0.231	0.34	1	30s-Higher-20s-Higher	TPC	BRD1
FAT1	0.0152519	0.345282	0.403	0.32	1	30s-Higher-20s-Higher	TPC	FAT1
MYH9	0.0154803	-0.307889	0.671	0.767	1	30s-Higher-20s-Higher	TPC	MYH9
TECR	0.0156673	-0.274621	0.3	0.433	1	30s-Higher-20s-Higher	TPC	TECR
RPL35A	0.0156707	-0.318876	0.889	0.907	1	30s-Higher-20s-Higher	TPC	RPL35A
UBTD2	0.0158671	0.315322	0.236	0.153	1	30s-Higher-20s-Higher	TPC	UBTD2
ROCK1	0.015968	0.296404	0.549	0.493	1	30s-Higher-20s-Higher	TPC	ROCK1
COL6A2	0.0160172	-0.281545	0.923	0.94	1	30s-Higher-20s-Higher	TPC	COL6A2
STARD4	0.0161849	0.285431	0.103	0.04	1	30s-Higher-20s-Higher	TPC	STARD4
ZFC3H1	0.0165515	0.37076	0.263	0.18	1	30s-Higher-20s-Higher	TPC	ZFC3H1
SH3BP2	0.0167195	0.317535	0.151	0.08	1	30s-Higher-20s-Higher	TPC	SH3BP2
COX6B1	0.0167261	-0.346955	0.499	0.56	1	30s-Higher-20s-Higher	TPC	COX6B1
EVA1B	0.0173346	0.321434	0.435	0.367	1	30s-Higher-20s-Higher	TPC	EVA1B
ZMAT3	0.0177021	0.474262	0.363	0.287	1	30s-Higher-20s-Higher	TPC	ZMAT3
RBBP6	0.0177565	0.264979	0.374	0.287	1	30s-Higher-20s-Higher	TPC	RBBP6
PLEKHA4	0.0179151	0.355814	0.271	0.187	1	30s-Higher-20s-Higher	TPC	PLEKHA4
RAD23B	0.0179415	0.409797	0.408	0.36	1	30s-Higher-20s-Higher	TPC	RAD23B
VEGFB	0.0180369	-0.267435	0.531	0.627	1	30s-Higher-20s-Higher	TPC	VEGFB
FAU	0.018082	-0.267456	0.849	0.88	1	30s-Higher-20s-Higher	TPC	FAU
SON	0.0183099	-0.276212	0.857	0.887	1	30s-Higher-20s-Higher	TPC	SON
SPHK1	0.0186147	0.250107	0.164	0.087	1	30s-Higher-20s-Higher	TPC	SPHK1
CD164	0.0187621	0.266799	0.655	0.64	1	30s-Higher-20s-Higher	TPC	CD164
DKKL1	0.0188005	0.331192	0.127	0.06	1	30s-Higher-20s-Higher	TPC	DKKL1
CTSC	0.0188733	0.267093	0.34	0.253	1	30s-Higher-20s-Higher	TPC	CTSC
TRMT112	0.0188859	-0.26377	0.504	0.607	1	30s-Higher-20s-Higher	TPC	TRMT112
ZNF24	0.0188867	0.27644	0.326	0.24	1	30s-Higher-20s-Higher	TPC	ZNF24
STK11	0.0190343	0.281327	0.273	0.187	1	30s-Higher-20s-Higher	TPC	STK11
HIST1H2AA	0.0191817	0.280797	0.215	0.133	1	30s-Higher-20s-Higher	TPC	HIST1H2AA
UBR4	0.0195213	0.391831	0.263	0.187	1	30s-Higher-20s-Higher	TPC	UBR4
GTSF1L	0.0196202	0.314736	0.138	0.067	1	30s-Higher-20s-Higher	TPC	GTSF1L
ERF	0.019887	-0.294033	0.098	0.173	1	30s-Higher-20s-Higher	TPC	ERF
WDR91	0.0200158	-0.285896	0.146	0.233	1	30s-Higher-20s-Higher	TPC	WDR91
CAPZA3	0.0201065	0.272216	0.175	0.1	1	30s-Higher-20s-Higher	TPC	CAPZA3
SYCP1	0.0203436	0.263924	0.109	0.047	1	30s-Higher-20s-Higher	TPC	SYCP1
SNHG14	0.0209654	0.37946	0.602	0.56	1	30s-Higher-20s-Higher	TPC	SNHG14
BCOR	0.0212726	0.255962	0.164	0.093	1	30s-Higher-20s-Higher	TPC	BCOR
STAB1	0.0214332	0.376861	0.178	0.107	1	30s-Higher-20s-Higher	TPC	STAB1
CD46	0.0215659	0.328889	0.552	0.507	1	30s-Higher-20s-Higher	TPC	CD46
CAMK1D	0.0216564	-0.260529	0.284	0.407	1	30s-Higher-20s-Higher	TPC	CAMK1D
SPON2	0.0218307	0.31417	0.231	0.147	1	30s-Higher-20s-Higher	TPC	SPON2
SLC6A6	0.0221326	0.280082	0.255	0.167	1	30s-Higher-20s-Higher	TPC	SLC6A6
NUFIP2	0.0221955	0.324785	0.427	0.36	1	30s-Higher-20s-Higher	TPC	NUFIP2
KIF2C	0.0222002	0.250444	0.109	0.047	1	30s-Higher-20s-Higher	TPC	KIF2C
MIR503HG	0.0222512	0.470798	0.515	0.467	1	30s-Higher-20s-Higher	TPC	MIR503HG
DPM1	0.0231886	0.252529	0.194	0.12	1	30s-Higher-20s-Higher	TPC	DPM1
SSPN	0.0231892	0.331714	0.82	0.807	1	30s-Higher-20s-Higher	TPC	SSPN
SLMAP	0.0233482	0.279312	0.408	0.327	1	30s-Higher-20s-Higher	TPC	SLMAP
GAPDHS	0.0240991	0.387603	0.225	0.14	1	30s-Higher-20s-Higher	TPC	GAPDHS
SRPX	0.0241716	0.273061	0.361	0.28	1	30s-Higher-20s-Higher	TPC	SRPX
RNF213	0.0241925	0.354567	0.387	0.32	1	30s-Higher-20s-Higher	TPC	RNF213
GDI2	0.0242645	0.293343	0.459	0.407	1	30s-Higher-20s-Higher	TPC	GDI2
DDX23	0.0243087	0.278389	0.225	0.147	1	30s-Higher-20s-Higher	TPC	DDX23
OLFML2B	0.0247155	0.289295	0.257	0.173	1	30s-Higher-20s-Higher	TPC	OLFML2B
CHSY1	0.0248265	0.358807	0.435	0.38	1	30s-Higher-20s-Higher	TPC	CHSY1
ANKRD50	0.0248476	0.264976	0.17	0.1	1	30s-Higher-20s-Higher	TPC	ANKRD50
EEA1	0.0252887	0.346098	0.459	0.413	1	30s-Higher-20s-Higher	TPC	EEA1
ABCF1	0.0256356	0.251111	0.255	0.173	1	30s-Higher-20s-Higher	TPC	ABCF1
CERT1	0.0258996	0.323476	0.363	0.293	1	30s-Higher-20s-Higher	TPC	CERT1
IFT57	0.0266165	0.34641	0.414	0.34	1	30s-Higher-20s-Higher	TPC	IFT57
SLTM	0.0270161	0.319383	0.443	0.373	1	30s-Higher-20s-Higher	TPC	SLTM
TENT5A	0.0272783	-0.262482	0.212	0.307	1	30s-Higher-20s-Higher	TPC	TENT5A
UBA2	0.0273407	0.334551	0.34	0.273	1	30s-Higher-20s-Higher	TPC	UBA2
CCDC136	0.0273414	0.366556	0.164	0.093	1	30s-Higher-20s-Higher	TPC	CCDC136
BAG1	0.0276497	0.37437	0.44	0.4	1	30s-Higher-20s-Higher	TPC	BAG1
ECM2	0.0285746	0.38016	0.438	0.373	1	30s-Higher-20s-Higher	TPC	ECM2
HYAL2	0.0290768	0.255498	0.231	0.16	1	30s-Higher-20s-Higher	TPC	HYAL2
CBLN4	0.0292279	0.252371	0.382	0.3	1	30s-Higher-20s-Higher	TPC	CBLN4
AMD1	0.029686	0.365959	0.332	0.26	1	30s-Higher-20s-Higher	TPC	AMD1
LRPAP1	0.0298651	0.280045	0.536	0.513	1	30s-Higher-20s-Higher	TPC	LRPAP1
CFH	0.0299582	0.345527	0.597	0.573	1	30s-Higher-20s-Higher	TPC	CFH
HOOK3	0.0300236	0.321283	0.427	0.373	1	30s-Higher-20s-Higher	TPC	HOOK3
CTSL	0.0302599	0.323717	0.623	0.613	1	30s-Higher-20s-Higher	TPC	CTSL
MARCKS	0.0306559	0.326573	0.44	0.387	1	30s-Higher-20s-Higher	TPC	MARCKS
ASPH	0.0307777	0.290715	0.467	0.413	1	30s-Higher-20s-Higher	TPC	ASPH
SLC7A2	0.03116	0.355296	0.377	0.307	1	30s-Higher-20s-Higher	TPC	SLC7A2
GAMT	0.0312983	-0.281809	0.485	0.613	1	30s-Higher-20s-Higher	TPC	GAMT
ENPP1	0.0313745	-0.288339	0.427	0.54	1	30s-Higher-20s-Higher	TPC	ENPP1
SRSF3	0.0313823	0.30568	0.546	0.513	1	30s-Higher-20s-Higher	TPC	SRSF3
AC245060.5	0.032362	0.29258	0.22	0.147	1	30s-Higher-20s-Higher	TPC	AC245060.5
RPS19BP1	0.0324682	0.333546	0.448	0.413	1	30s-Higher-20s-Higher	TPC	RPS19BP1
TRIM37	0.0327189	0.284555	0.18	0.113	1	30s-Higher-20s-Higher	TPC	TRIM37
INIP	0.0328359	-0.261808	0.095	0.16	1	30s-Higher-20s-Higher	TPC	INIP
LAP3	0.0332717	0.282217	0.244	0.173	1	30s-Higher-20s-Higher	TPC	LAP3
EPB41L4A-AS1	0.0333176	0.295592	0.374	0.3	1	30s-Higher-20s-Higher	TPC	EPB41L4A-AS1
XRN1	0.033442	0.389771	0.329	0.267	1	30s-Higher-20s-Higher	TPC	XRN1
MEG8	0.033958	0.358781	0.549	0.5	1	30s-Higher-20s-Higher	TPC	MEG8
PPP2R1B	0.0341366	0.266567	0.109	0.053	1	30s-Higher-20s-Higher	TPC	PPP2R1B
CEP170	0.0341467	0.28763	0.379	0.307	1	30s-Higher-20s-Higher	TPC	CEP170
IFIT1	0.0351899	0.292978	0.212	0.14	1	30s-Higher-20s-Higher	TPC	IFIT1
PNN	0.0357386	0.361902	0.634	0.633	1	30s-Higher-20s-Higher	TPC	PNN
TSHZ1	0.0367751	0.261488	0.69	0.687	1	30s-Higher-20s-Higher	TPC	TSHZ1
FAM92A	0.0371802	0.275247	0.286	0.22	1	30s-Higher-20s-Higher	TPC	FAM92A
SPATA3	0.0378554	0.400938	0.183	0.113	1	30s-Higher-20s-Higher	TPC	SPATA3
AASS	0.0380693	-0.283925	0.239	0.347	1	30s-Higher-20s-Higher	TPC	AASS
TRIP12	0.038157	0.376692	0.464	0.433	1	30s-Higher-20s-Higher	TPC	TRIP12
CXCL16	0.0383534	0.491368	0.215	0.147	1	30s-Higher-20s-Higher	TPC	CXCL16
PLEKHA1	0.0385863	0.33773	0.292	0.22	1	30s-Higher-20s-Higher	TPC	PLEKHA1
LRRC58	0.0386945	0.318528	0.48	0.447	1	30s-Higher-20s-Higher	TPC	LRRC58
LONRF2	0.0388084	0.315528	0.18	0.113	1	30s-Higher-20s-Higher	TPC	LONRF2
SH3RF2	0.0389964	0.322767	0.202	0.133	1	30s-Higher-20s-Higher	TPC	SH3RF2
MGP	0.0390242	-0.252341	0.867	0.92	1	30s-Higher-20s-Higher	TPC	MGP
PROCA1	0.039278	0.451822	0.18	0.113	1	30s-Higher-20s-Higher	TPC	PROCA1
TCP11	0.0394671	0.391732	0.18	0.113	1	30s-Higher-20s-Higher	TPC	TCP11
DICER1	0.0401138	0.369708	0.408	0.347	1	30s-Higher-20s-Higher	TPC	DICER1
HEXIM1	0.0401319	0.270552	0.223	0.153	1	30s-Higher-20s-Higher	TPC	HEXIM1
TNNT3	0.0404981	0.310815	0.17	0.107	1	30s-Higher-20s-Higher	TPC	TNNT3
IPO9	0.040983	0.335852	0.249	0.18	1	30s-Higher-20s-Higher	TPC	IPO9
HDLBP	0.0410167	0.326342	0.626	0.64	1	30s-Higher-20s-Higher	TPC	HDLBP
LAMA4	0.0414303	0.269149	0.573	0.52	1	30s-Higher-20s-Higher	TPC	LAMA4
SGCE	0.0417404	-0.274342	0.207	0.293	1	30s-Higher-20s-Higher	TPC	SGCE
TRIB2	0.0421048	0.332526	0.472	0.433	1	30s-Higher-20s-Higher	TPC	TRIB2
BAZ1A	0.0425724	0.263539	0.133	0.073	1	30s-Higher-20s-Higher	TPC	BAZ1A
DEK	0.0425741	0.320923	0.531	0.527	1	30s-Higher-20s-Higher	TPC	DEK
USP33	0.0430706	0.30981	0.329	0.26	1	30s-Higher-20s-Higher	TPC	USP33
CARHSP1	0.0432013	0.356805	0.289	0.207	1	30s-Higher-20s-Higher	TPC	CARHSP1
OAZ2	0.0433966	0.333418	0.313	0.26	1	30s-Higher-20s-Higher	TPC	OAZ2
UACA	0.043579	-0.263735	0.594	0.693	1	30s-Higher-20s-Higher	TPC	UACA
SPART	0.0436476	0.277576	0.565	0.567	1	30s-Higher-20s-Higher	TPC	SPART
PCF11	0.0438722	0.278609	0.334	0.26	1	30s-Higher-20s-Higher	TPC	PCF11
AURKAIP1	0.0445791	0.302275	0.491	0.44	1	30s-Higher-20s-Higher	TPC	AURKAIP1
TUBB4B	0.0451142	0.313974	0.538	0.473	1	30s-Higher-20s-Higher	TPC	TUBB4B
PPP1R7	0.045899	0.368232	0.329	0.28	1	30s-Higher-20s-Higher	TPC	PPP1R7
ZNF737	0.0472909	0.252302	0.143	0.087	1	30s-Higher-20s-Higher	TPC	ZNF737
EEF1B2	0.0475167	0.317231	0.7	0.68	1	30s-Higher-20s-Higher	TPC	EEF1B2
VPS13C	0.0480588	0.272778	0.626	0.58	1	30s-Higher-20s-Higher	TPC	VPS13C
NFAT5	0.0482189	0.269807	0.366	0.3	1	30s-Higher-20s-Higher	TPC	NFAT5
CXCL12	0.0482888	0.25135	0.186	0.12	1	30s-Higher-20s-Higher	TPC	CXCL12
GLIS2	0.049198	0.276239	0.265	0.2	1	30s-Higher-20s-Higher	TPC	GLIS2
SAP30BP	0.0497872	0.262671	0.223	0.16	1	30s-Higher-20s-Higher	TPC	SAP30BP
UBE2R2	0.0505088	0.329223	0.403	0.347	1	30s-Higher-20s-Higher	TPC	UBE2R2
LMAN1	0.0534688	0.355458	0.483	0.487	1	30s-Higher-20s-Higher	TPC	LMAN1
CDV3	0.0553803	0.262997	0.411	0.353	1	30s-Higher-20s-Higher	TPC	CDV3
RIF1	0.0563036	0.253442	0.422	0.353	1	30s-Higher-20s-Higher	TPC	RIF1
CBR3	0.056853	0.319299	0.271	0.207	1	30s-Higher-20s-Higher	TPC	CBR3
PRRX1	0.0568684	0.271603	0.629	0.64	1	30s-Higher-20s-Higher	TPC	PRRX1
HNRNPAB	0.0590718	0.273651	0.472	0.427	1	30s-Higher-20s-Higher	TPC	HNRNPAB
AFF4	0.059371	0.316412	0.493	0.467	1	30s-Higher-20s-Higher	TPC	AFF4
SAMD4A	0.0602691	0.294729	0.167	0.107	1	30s-Higher-20s-Higher	TPC	SAMD4A
AHDC1	0.0608967	0.382049	0.408	0.373	1	30s-Higher-20s-Higher	TPC	AHDC1
NUP98	0.0611389	0.329703	0.239	0.18	1	30s-Higher-20s-Higher	TPC	NUP98
UBXN4	0.0614498	0.253616	0.615	0.58	1	30s-Higher-20s-Higher	TPC	UBXN4
FAF1	0.0615022	0.268648	0.188	0.133	1	30s-Higher-20s-Higher	TPC	FAF1
SELENOP	0.0620019	0.290016	0.69	0.693	1	30s-Higher-20s-Higher	TPC	SELENOP
UBTF	0.0620633	0.256474	0.345	0.287	1	30s-Higher-20s-Higher	TPC	UBTF
ATP1B3	0.0622395	0.348787	0.395	0.367	1	30s-Higher-20s-Higher	TPC	ATP1B3
CNOT6L	0.0637501	0.322442	0.22	0.167	1	30s-Higher-20s-Higher	TPC	CNOT6L
LAMP2	0.0641828	0.267423	0.517	0.493	1	30s-Higher-20s-Higher	TPC	LAMP2
NASP	0.0645013	0.256611	0.419	0.393	1	30s-Higher-20s-Higher	TPC	NASP
CUL9	0.0664802	0.262108	0.117	0.067	1	30s-Higher-20s-Higher	TPC	CUL9
RANBP2	0.0665284	0.374582	0.414	0.407	1	30s-Higher-20s-Higher	TPC	RANBP2
CLUAP1	0.0674797	0.257918	0.273	0.213	1	30s-Higher-20s-Higher	TPC	CLUAP1
CAPN7	0.0686421	0.307546	0.382	0.333	1	30s-Higher-20s-Higher	TPC	CAPN7
HIST1H4C	0.0706147	0.315192	0.406	0.38	1	30s-Higher-20s-Higher	TPC	HIST1H4C
CADPS2	0.0709865	0.254232	0.146	0.093	1	30s-Higher-20s-Higher	TPC	CADPS2
LAMA5	0.0726854	0.263934	0.279	0.22	1	30s-Higher-20s-Higher	TPC	LAMA5
DNAJC2	0.0733437	0.300248	0.204	0.153	1	30s-Higher-20s-Higher	TPC	DNAJC2
FAM102B	0.0737091	0.322956	0.186	0.133	1	30s-Higher-20s-Higher	TPC	FAM102B
MAP1A	0.0739848	0.251519	0.377	0.32	1	30s-Higher-20s-Higher	TPC	MAP1A
INHBA	0.0741793	0.371257	0.26	0.207	1	30s-Higher-20s-Higher	TPC	INHBA
KRT19	0.0745911	0.330313	0.241	0.187	1	30s-Higher-20s-Higher	TPC	KRT19
RPL37	0.0747862	-0.274668	0.881	0.9	1	30s-Higher-20s-Higher	TPC	RPL37
RANGAP1	0.0751922	0.294651	0.164	0.113	1	30s-Higher-20s-Higher	TPC	RANGAP1
TSPYL1	0.0765332	0.316179	0.379	0.347	1	30s-Higher-20s-Higher	TPC	TSPYL1
FAM120B	0.0766014	0.256106	0.196	0.14	1	30s-Higher-20s-Higher	TPC	FAM120B
HNRNPD	0.0769098	0.294537	0.546	0.533	1	30s-Higher-20s-Higher	TPC	HNRNPD
MIS18BP1	0.0770009	-0.253571	0.374	0.467	1	30s-Higher-20s-Higher	TPC	MIS18BP1
CCDC80	0.0790515	0.286703	0.236	0.18	1	30s-Higher-20s-Higher	TPC	CCDC80
TRIM36	0.0793974	0.317118	0.146	0.093	1	30s-Higher-20s-Higher	TPC	TRIM36
ACTL7A	0.0793991	0.33311	0.159	0.107	1	30s-Higher-20s-Higher	TPC	ACTL7A
DYRK1A	0.0808493	0.278325	0.252	0.193	1	30s-Higher-20s-Higher	TPC	DYRK1A
SPATA42	0.081297	0.341854	0.133	0.08	1	30s-Higher-20s-Higher	TPC	SPATA42
LINC01921	0.0815596	0.345893	0.337	0.273	1	30s-Higher-20s-Higher	TPC	LINC01921
IGF2R	0.0842697	0.263896	0.355	0.3	1	30s-Higher-20s-Higher	TPC	IGF2R
CHD2	0.0844905	0.297514	0.448	0.413	1	30s-Higher-20s-Higher	TPC	CHD2
TEF	0.0855876	0.285984	0.268	0.213	1	30s-Higher-20s-Higher	TPC	TEF
DES	0.0860041	-0.398918	0.215	0.28	1	30s-Higher-20s-Higher	TPC	DES
RGS22	0.0860151	0.340335	0.358	0.313	1	30s-Higher-20s-Higher	TPC	RGS22
C7	0.0864292	0.353303	0.114	0.067	1	30s-Higher-20s-Higher	TPC	C7
BZW1	0.0872047	0.309794	0.528	0.56	1	30s-Higher-20s-Higher	TPC	BZW1
ITCH	0.0874874	0.285739	0.279	0.227	1	30s-Higher-20s-Higher	TPC	ITCH
SMKR1	0.0894796	0.363209	0.159	0.107	1	30s-Higher-20s-Higher	TPC	SMKR1
FBXO22	0.0898024	0.274258	0.26	0.207	1	30s-Higher-20s-Higher	TPC	FBXO22
PSD3	0.0911885	0.251931	0.347	0.3	1	30s-Higher-20s-Higher	TPC	PSD3
AC010325.1	0.0913229	0.41315	0.196	0.14	1	30s-Higher-20s-Higher	TPC	AC010325.1
WDR60	0.0915929	0.33576	0.289	0.247	1	30s-Higher-20s-Higher	TPC	WDR60
ETS2	0.0918831	0.305955	0.215	0.167	1	30s-Higher-20s-Higher	TPC	ETS2
TIMM13	0.0925924	0.267004	0.316	0.267	1	30s-Higher-20s-Higher	TPC	TIMM13
PHF1	0.0936983	0.267662	0.289	0.247	1	30s-Higher-20s-Higher	TPC	PHF1
GLYR1	0.0953803	0.327202	0.194	0.153	1	30s-Higher-20s-Higher	TPC	GLYR1
ARHGAP20	0.0958967	0.294175	0.273	0.227	1	30s-Higher-20s-Higher	TPC	ARHGAP20
CCNG1	0.0963897	0.286807	0.273	0.227	1	30s-Higher-20s-Higher	TPC	CCNG1
KANSL1	0.0974377	0.257507	0.414	0.373	1	30s-Higher-20s-Higher	TPC	KANSL1
OGFRL1	0.0980562	0.338972	0.26	0.213	1	30s-Higher-20s-Higher	TPC	OGFRL1
TSPAN6	0.0982377	0.346169	0.21	0.16	1	30s-Higher-20s-Higher	TPC	TSPAN6
SNHG32	0.100093	0.281942	0.557	0.607	1	30s-Higher-20s-Higher	TPC	SNHG32
TFRC	0.10098	0.324126	0.191	0.14	1	30s-Higher-20s-Higher	TPC	TFRC
MGA	0.102426	0.255577	0.294	0.233	1	30s-Higher-20s-Higher	TPC	MGA
ARHGEF7	0.104351	0.257353	0.241	0.193	1	30s-Higher-20s-Higher	TPC	ARHGEF7
SHC1	0.105932	0.284055	0.252	0.207	1	30s-Higher-20s-Higher	TPC	SHC1
P4HA1	0.106296	0.328163	0.35	0.32	1	30s-Higher-20s-Higher	TPC	P4HA1
SPA17	0.108359	0.263119	0.149	0.1	1	30s-Higher-20s-Higher	TPC	SPA17
KIF1BP	0.110261	0.269047	0.202	0.16	1	30s-Higher-20s-Higher	TPC	KIF1BP
TMEM138	0.110273	0.261518	0.186	0.14	1	30s-Higher-20s-Higher	TPC	TMEM138
C9orf78	0.111025	0.287064	0.321	0.287	1	30s-Higher-20s-Higher	TPC	C9orf78
MPC2	0.113874	0.470767	0.454	0.447	1	30s-Higher-20s-Higher	TPC	MPC2
EIF2A	0.114034	0.266161	0.249	0.207	1	30s-Higher-20s-Higher	TPC	EIF2A
TUBA1A	0.118492	0.33892	0.361	0.347	1	30s-Higher-20s-Higher	TPC	TUBA1A
TSPAN16	0.118879	0.335466	0.162	0.113	1	30s-Higher-20s-Higher	TPC	TSPAN16
RICTOR	0.119957	0.280961	0.286	0.247	1	30s-Higher-20s-Higher	TPC	RICTOR
SYTL2	0.123916	0.281313	0.342	0.293	1	30s-Higher-20s-Higher	TPC	SYTL2
GPNMB	0.124461	0.302811	0.462	0.453	1	30s-Higher-20s-Higher	TPC	GPNMB
ISG15	0.128038	0.312076	0.186	0.14	1	30s-Higher-20s-Higher	TPC	ISG15
LARS	0.131464	0.265628	0.408	0.373	1	30s-Higher-20s-Higher	TPC	LARS
CBX5	0.135896	0.253736	0.536	0.533	1	30s-Higher-20s-Higher	TPC	CBX5
PSMA6	0.137193	0.291737	0.43	0.413	1	30s-Higher-20s-Higher	TPC	PSMA6
L1TD1	0.137596	0.295535	0.241	0.2	1	30s-Higher-20s-Higher	TPC	L1TD1
COL18A1	0.137639	0.259632	0.655	0.64	1	30s-Higher-20s-Higher	TPC	COL18A1
H2AFZ	0.138338	0.255423	0.531	0.52	1	30s-Higher-20s-Higher	TPC	H2AFZ
STXBP3	0.13874	0.250204	0.257	0.213	1	30s-Higher-20s-Higher	TPC	STXBP3
SCN7A	0.13913	0.257418	0.557	0.527	1	30s-Higher-20s-Higher	TPC	SCN7A
MLLT6	0.1401	0.259143	0.342	0.313	1	30s-Higher-20s-Higher	TPC	MLLT6
TRIM22	0.142333	0.268176	0.337	0.307	1	30s-Higher-20s-Higher	TPC	TRIM22
AQR	0.143215	-0.313142	0.154	0.207	1	30s-Higher-20s-Higher	TPC	AQR
FAM91A1	0.14477	0.289231	0.202	0.167	1	30s-Higher-20s-Higher	TPC	FAM91A1
IQSEC1	0.147366	0.261772	0.265	0.227	1	30s-Higher-20s-Higher	TPC	IQSEC1
CTDSPL2	0.150939	0.358502	0.212	0.18	1	30s-Higher-20s-Higher	TPC	CTDSPL2
PCDH18	0.151684	0.346591	0.443	0.433	1	30s-Higher-20s-Higher	TPC	PCDH18
ZDHHC14	0.154874	0.251572	0.156	0.12	1	30s-Higher-20s-Higher	TPC	ZDHHC14
CAMLG	0.155064	0.275276	0.427	0.42	1	30s-Higher-20s-Higher	TPC	CAMLG
RNF152	0.159044	0.293851	0.265	0.227	1	30s-Higher-20s-Higher	TPC	RNF152
SLCO2B1	0.160043	0.278791	0.183	0.147	1	30s-Higher-20s-Higher	TPC	SLCO2B1
RABEP1	0.161754	0.296955	0.286	0.26	1	30s-Higher-20s-Higher	TPC	RABEP1
TMEM30A	0.16527	0.260394	0.491	0.473	1	30s-Higher-20s-Higher	TPC	TMEM30A
STT3B	0.167092	0.26358	0.34	0.313	1	30s-Higher-20s-Higher	TPC	STT3B
CISD1	0.16752	0.263704	0.215	0.18	1	30s-Higher-20s-Higher	TPC	CISD1
KRR1	0.170273	0.277203	0.345	0.333	1	30s-Higher-20s-Higher	TPC	KRR1
NUPR2	0.171687	0.898278	0.271	0.24	1	30s-Higher-20s-Higher	TPC	NUPR2
TMEM165	0.175739	0.273769	0.337	0.32	1	30s-Higher-20s-Higher	TPC	TMEM165
BCLAF1	0.178002	0.268977	0.565	0.547	1	30s-Higher-20s-Higher	TPC	BCLAF1
CYP26B1	0.178281	0.315747	0.578	0.587	1	30s-Higher-20s-Higher	TPC	CYP26B1
DPY30	0.180822	0.267285	0.281	0.26	1	30s-Higher-20s-Higher	TPC	DPY30
ZC3H14	0.181815	0.250032	0.321	0.293	1	30s-Higher-20s-Higher	TPC	ZC3H14
CSNK1G2	0.181857	0.260532	0.281	0.247	1	30s-Higher-20s-Higher	TPC	CSNK1G2
DCAF6	0.184214	0.302571	0.276	0.247	1	30s-Higher-20s-Higher	TPC	DCAF6
CCND1	0.185056	0.270277	0.332	0.3	1	30s-Higher-20s-Higher	TPC	CCND1
GNS	0.186092	0.271283	0.371	0.36	1	30s-Higher-20s-Higher	TPC	GNS
MCFD2	0.187612	0.265061	0.387	0.373	1	30s-Higher-20s-Higher	TPC	MCFD2
ITIH5	0.189619	0.307609	0.35	0.333	1	30s-Higher-20s-Higher	TPC	ITIH5
EFHD2	0.1914	0.328971	0.191	0.16	1	30s-Higher-20s-Higher	TPC	EFHD2
COPB2	0.191781	0.277453	0.358	0.347	1	30s-Higher-20s-Higher	TPC	COPB2
ZNF451	0.194718	0.252591	0.342	0.32	1	30s-Higher-20s-Higher	TPC	ZNF451
USP34	0.197427	0.309836	0.483	0.5	1	30s-Higher-20s-Higher	TPC	USP34
ANAPC5	0.198148	0.280377	0.419	0.407	1	30s-Higher-20s-Higher	TPC	ANAPC5
ZNF516	0.198586	0.307497	0.271	0.247	1	30s-Higher-20s-Higher	TPC	ZNF516
WRN	0.202403	0.252534	0.212	0.18	1	30s-Higher-20s-Higher	TPC	WRN
NUP42	0.205579	0.264025	0.159	0.127	1	30s-Higher-20s-Higher	TPC	NUP42
CCDC7	0.209118	0.321582	0.127	0.093	1	30s-Higher-20s-Higher	TPC	CCDC7
AKAP11	0.210867	0.326352	0.337	0.34	1	30s-Higher-20s-Higher	TPC	AKAP11
TPP2	0.21209	0.254203	0.244	0.213	1	30s-Higher-20s-Higher	TPC	TPP2
ME2	0.213562	0.313383	0.172	0.147	1	30s-Higher-20s-Higher	TPC	ME2
FOXS1	0.220276	0.258451	0.297	0.267	1	30s-Higher-20s-Higher	TPC	FOXS1
CILP	0.22447	0.34481	0.324	0.3	1	30s-Higher-20s-Higher	TPC	CILP
PLSCR1	0.226821	0.262239	0.263	0.233	1	30s-Higher-20s-Higher	TPC	PLSCR1
CCNY	0.229	0.328217	0.321	0.293	1	30s-Higher-20s-Higher	TPC	CCNY
S100PBP	0.229279	0.286969	0.183	0.153	1	30s-Higher-20s-Higher	TPC	S100PBP
CLINT1	0.234584	0.257308	0.318	0.307	1	30s-Higher-20s-Higher	TPC	CLINT1
VRK3	0.236046	0.283485	0.151	0.12	1	30s-Higher-20s-Higher	TPC	VRK3
ASCC3	0.242225	0.325109	0.284	0.26	1	30s-Higher-20s-Higher	TPC	ASCC3
CDK13	0.251165	0.2846	0.39	0.393	1	30s-Higher-20s-Higher	TPC	CDK13
DDX20	0.253455	0.29293	0.13	0.1	1	30s-Higher-20s-Higher	TPC	DDX20
RNF24	0.259584	0.353374	0.284	0.267	1	30s-Higher-20s-Higher	TPC	RNF24
FBH1	0.262003	0.257819	0.196	0.173	1	30s-Higher-20s-Higher	TPC	FBH1
CYP7B1	0.262762	0.282659	0.164	0.14	1	30s-Higher-20s-Higher	TPC	CYP7B1
BRWD1	0.263095	0.316127	0.342	0.327	1	30s-Higher-20s-Higher	TPC	BRWD1
KRT13	0.272384	0.274375	0.395	0.487	1	30s-Higher-20s-Higher	TPC	KRT13
STXBP5	0.27269	0.272928	0.164	0.14	1	30s-Higher-20s-Higher	TPC	STXBP5
MRPL32	0.272787	0.27759	0.26	0.247	1	30s-Higher-20s-Higher	TPC	MRPL32
TENT5C	0.2827	0.262991	0.141	0.113	1	30s-Higher-20s-Higher	TPC	TENT5C
UBE2N	0.283959	0.391498	0.358	0.347	1	30s-Higher-20s-Higher	TPC	UBE2N
PUS7L	0.290948	0.276762	0.194	0.167	1	30s-Higher-20s-Higher	TPC	PUS7L
NRDC	0.294803	0.27733	0.419	0.42	1	30s-Higher-20s-Higher	TPC	NRDC
PTK2	0.298194	0.293642	0.244	0.233	1	30s-Higher-20s-Higher	TPC	PTK2
TTC17	0.30921	0.262951	0.3	0.28	1	30s-Higher-20s-Higher	TPC	TTC17
DZIP1	0.331166	0.254113	0.324	0.32	1	30s-Higher-20s-Higher	TPC	DZIP1
ADAMTS1	0.332977	0.491193	0.316	0.307	1	30s-Higher-20s-Higher	TPC	ADAMTS1
ZNF638	0.337974	0.295028	0.435	0.447	1	30s-Higher-20s-Higher	TPC	ZNF638
PTRH1	0.338776	0.30892	0.379	0.373	1	30s-Higher-20s-Higher	TPC	PTRH1
SMPD3	0.342133	0.256463	0.345	0.347	1	30s-Higher-20s-Higher	TPC	SMPD3
MBTPS1	0.342417	0.266017	0.401	0.42	1	30s-Higher-20s-Higher	TPC	MBTPS1
PTDSS1	0.344404	0.257297	0.159	0.14	1	30s-Higher-20s-Higher	TPC	PTDSS1
TOB1	0.347878	0.253951	0.3	0.307	1	30s-Higher-20s-Higher	TPC	TOB1
FAM229B	0.354465	0.30325	0.369	0.367	1	30s-Higher-20s-Higher	TPC	FAM229B
FAM131A	0.363887	0.273389	0.191	0.173	1	30s-Higher-20s-Higher	TPC	FAM131A
PHIP	0.374033	0.261318	0.448	0.473	1	30s-Higher-20s-Higher	TPC	PHIP
DOP1A	0.375451	0.286324	0.194	0.18	1	30s-Higher-20s-Higher	TPC	DOP1A
RAI14	0.418072	0.296627	0.279	0.273	1	30s-Higher-20s-Higher	TPC	RAI14
MFF	0.438061	0.324454	0.366	0.393	1	30s-Higher-20s-Higher	TPC	MFF
LRRK1	0.45338	0.265667	0.223	0.213	1	30s-Higher-20s-Higher	TPC	LRRK1
COL14A1	0.498169	0.319176	0.318	0.333	1	30s-Higher-20s-Higher	TPC	COL14A1
GKAP1	0.517086	0.265622	0.18	0.167	1	30s-Higher-20s-Higher	TPC	GKAP1
CDKN1A	0.541563	0.250789	0.17	0.16	1	30s-Higher-20s-Higher	TPC	CDKN1A
CLPB	0.640774	0.300742	0.212	0.213	1	30s-Higher-20s-Higher	TPC	CLPB
AKAP1	0.656866	0.2536	0.172	0.173	1	30s-Higher-20s-Higher	TPC	AKAP1
MORN2	0.681144	0.298668	0.212	0.253	1	30s-Higher-20s-Higher	TPC	MORN2
INSL3	0.751333	1.04895	0.18	0.18	1	30s-Higher-20s-Higher	TPC	INSL3
HHIP	0.847882	-0.325507	0.491	0.48	1	30s-Higher-20s-Higher	TPC	HHIP
MEX3D	0.859338	0.325103	0.159	0.167	1	30s-Higher-20s-Higher	TPC	MEX3D
DCUN1D1	0.940323	0.361835	0.297	0.333	1	30s-Higher-20s-Higher	TPC	DCUN1D1
AC025280.21	6.87933e-41	-0.615162	0.076	0.393	2.39724e-36	40s-Higher-20s-Higher	TPC	AC025280.2
RPS261	6.40593e-23	-0.976259	0.673	0.84	2.23227e-18	40s-Higher-20s-Higher	TPC	RPS26
RPL13	9.19558e-23	0.762379	0.993	0.973	3.20438e-18	40s-Higher-20s-Higher	TPC	RPL13
RPL151	2.58178e-22	0.834159	0.962	0.867	8.99674e-18	40s-Higher-20s-Higher	TPC	RPL15
SPARCL11	3.02582e-22	-0.696708	0.976	0.993	1.05441e-17	40s-Higher-20s-Higher	TPC	SPARCL1
B2M1	7.25981e-22	0.706095	0.966	0.92	2.52982e-17	40s-Higher-20s-Higher	TPC	B2M
RPS61	7.85076e-22	0.805226	0.959	0.887	2.73575e-17	40s-Higher-20s-Higher	TPC	RPS6
RPL91	2.50917e-21	0.819607	0.95	0.913	8.7437e-17	40s-Higher-20s-Higher	TPC	RPL9
RPL71	7.02042e-21	0.900094	0.908	0.8	2.44641e-16	40s-Higher-20s-Higher	TPC	RPL7
CTSV1	6.75047e-20	-0.363928	0.017	0.127	2.35234e-15	40s-Higher-20s-Higher	TPC	CTSV
RPL31	1.15408e-19	0.777403	0.981	0.953	4.02164e-15	40s-Higher-20s-Higher	TPC	RPL3
RPL13A1	3.83117e-19	0.719144	0.972	0.927	1.33505e-14	40s-Higher-20s-Higher	TPC	RPL13A
ADAMTS61	8.11502e-19	-0.561929	0.086	0.3	2.82784e-14	40s-Higher-20s-Higher	TPC	ADAMTS6
GSTT2B1	8.56262e-19	-0.473806	0.116	0.36	2.98381e-14	40s-Higher-20s-Higher	TPC	GSTT2B
IFI27	9.16873e-19	1.37792	0.671	0.387	3.19503e-14	40s-Higher-20s-Higher	TPC	IFI27
RPL27A1	1.56709e-18	0.769733	0.907	0.84	5.46084e-14	40s-Higher-20s-Higher	TPC	RPL27A
APOA11	2.8761e-18	-0.602064	0.108	0.347	1.00223e-13	40s-Higher-20s-Higher	TPC	APOA1
LINC016971	3.93611e-18	-0.257507	0.023	0.14	1.37161e-13	40s-Higher-20s-Higher	TPC	LINC01697
RPS91	1.42755e-17	0.766016	0.946	0.893	4.97458e-13	40s-Higher-20s-Higher	TPC	RPS9
RPS4X	1.53032e-17	0.773976	0.941	0.88	5.33272e-13	40s-Higher-20s-Higher	TPC	RPS4X
ACTA21	3.2329e-17	-0.641093	0.966	0.967	1.12657e-12	40s-Higher-20s-Higher	TPC	ACTA2
MIR202HG1	3.35085e-17	-0.582142	0.086	0.287	1.16767e-12	40s-Higher-20s-Higher	TPC	MIR202HG
ACTB1	6.38451e-17	-0.550476	0.988	0.993	2.22481e-12	40s-Higher-20s-Higher	TPC	ACTB
IFI6	1.25807e-16	1.01163	0.692	0.433	4.38399e-12	40s-Higher-20s-Higher	TPC	IFI6
CLU1	1.30127e-16	-0.770499	0.391	0.707	4.53454e-12	40s-Higher-20s-Higher	TPC	CLU
CITED11	1.34137e-15	-0.363355	0.038	0.173	4.67427e-11	40s-Higher-20s-Higher	TPC	CITED1
ANGPTL41	1.90662e-15	0.939231	0.507	0.187	6.64399e-11	40s-Higher-20s-Higher	TPC	ANGPTL4
RPL29	5.02691e-14	0.635613	0.94	0.88	1.75173e-09	40s-Higher-20s-Higher	TPC	RPL29
RPL19	5.68759e-14	0.644182	0.962	0.9	1.98196e-09	40s-Higher-20s-Higher	TPC	RPL19
RPL18	7.09618e-14	0.654834	0.953	0.867	2.47281e-09	40s-Higher-20s-Higher	TPC	RPL18
APOE1	1.56333e-13	0.676035	0.964	0.913	5.44773e-09	40s-Higher-20s-Higher	TPC	APOE
RPL7A	1.58212e-13	0.657002	0.961	0.927	5.51321e-09	40s-Higher-20s-Higher	TPC	RPL7A
NACA	1.64262e-13	0.701829	0.931	0.847	5.72403e-09	40s-Higher-20s-Higher	TPC	NACA
RPS111	2.26067e-13	0.586396	0.931	0.913	7.87775e-09	40s-Higher-20s-Higher	TPC	RPS11
NPM11	2.29774e-13	0.73455	0.837	0.727	8.00693e-09	40s-Higher-20s-Higher	TPC	NPM1
RPL10A1	3.93975e-13	0.813446	0.872	0.807	1.37288e-08	40s-Higher-20s-Higher	TPC	RPL10A
NDUFA31	5.66819e-13	-0.565285	0.355	0.62	1.97519e-08	40s-Higher-20s-Higher	TPC	NDUFA3
EEF1D	7.58378e-13	0.646429	0.852	0.753	2.64272e-08	40s-Higher-20s-Higher	TPC	EEF1D
NEAT11	1.23472e-12	0.752825	0.966	0.88	4.30263e-08	40s-Higher-20s-Higher	TPC	NEAT1
RPL12	2.64358e-12	0.578469	0.955	0.913	9.21207e-08	40s-Higher-20s-Higher	TPC	RPL12
MT-ND3	3.05326e-12	-0.636369	0.986	0.987	1.06397e-07	40s-Higher-20s-Higher	TPC	MT-ND3
VCAN1	3.14744e-12	1.13604	0.701	0.493	1.09679e-07	40s-Higher-20s-Higher	TPC	VCAN
ARNTL1	4.764e-12	-0.361264	0.115	0.307	1.66011e-07	40s-Higher-20s-Higher	TPC	ARNTL
ROMO11	8.28704e-12	-0.585428	0.362	0.6	2.88778e-07	40s-Higher-20s-Higher	TPC	ROMO1
PROK11	1.14179e-11	-0.844116	0.558	0.72	3.9788e-07	40s-Higher-20s-Higher	TPC	PROK1
SPARC1	1.15125e-11	-0.473265	0.959	0.98	4.01176e-07	40s-Higher-20s-Higher	TPC	SPARC
CYB5R31	1.21091e-11	-0.520756	0.7	0.86	4.21966e-07	40s-Higher-20s-Higher	TPC	CYB5R3
MYL91	1.39607e-11	-0.582213	0.942	0.973	4.86489e-07	40s-Higher-20s-Higher	TPC	MYL9
NT5DC21	1.70098e-11	-0.616206	0.564	0.753	5.9274e-07	40s-Higher-20s-Higher	TPC	NT5DC2
SNHG29	2.21339e-11	0.788472	0.75	0.62	7.713e-07	40s-Higher-20s-Higher	TPC	SNHG29
PTCH1	2.59837e-11	-0.577441	0.841	0.927	9.05453e-07	40s-Higher-20s-Higher	TPC	PTCH1
RPS3	4.88313e-11	0.642103	0.928	0.853	1.70162e-06	40s-Higher-20s-Higher	TPC	RPS3
PET1001	4.89205e-11	-0.554417	0.309	0.533	1.70473e-06	40s-Higher-20s-Higher	TPC	PET100
RPL24	7.91741e-11	0.534192	0.912	0.853	2.75898e-06	40s-Higher-20s-Higher	TPC	RPL24
RPL14	1.23624e-10	0.592682	0.901	0.853	4.30791e-06	40s-Higher-20s-Higher	TPC	RPL14
UBC1	1.48836e-10	0.471104	0.941	0.847	5.18647e-06	40s-Higher-20s-Higher	TPC	UBC
TXNIP	1.70689e-10	0.555691	0.905	0.847	5.94801e-06	40s-Higher-20s-Higher	TPC	TXNIP
ADAM19	2.60325e-10	-0.265949	0.051	0.173	9.07153e-06	40s-Higher-20s-Higher	TPC	ADAM19
RPL18A	3.13099e-10	0.55421	0.928	0.873	1.09106e-05	40s-Higher-20s-Higher	TPC	RPL18A
DEFB1191	3.87395e-10	-0.363333	0.031	0.127	1.34996e-05	40s-Higher-20s-Higher	TPC	DEFB119
RPL10	4.41406e-10	0.587009	0.971	0.94	1.53817e-05	40s-Higher-20s-Higher	TPC	RPL10
ENTPD2	4.83892e-10	-0.503096	0.117	0.287	1.68622e-05	40s-Higher-20s-Higher	TPC	ENTPD2
TPT1	5.95945e-10	0.447957	0.982	0.967	2.07669e-05	40s-Higher-20s-Higher	TPC	TPT1
RPL5	6.80586e-10	0.544444	0.955	0.94	2.37164e-05	40s-Higher-20s-Higher	TPC	RPL5
HLA-A1	8.41425e-10	0.534059	0.853	0.773	2.93212e-05	40s-Higher-20s-Higher	TPC	HLA-A
GAS51	9.03043e-10	0.715216	0.696	0.593	3.14684e-05	40s-Higher-20s-Higher	TPC	GAS5
SON1	1.16432e-09	-0.551631	0.83	0.887	4.05731e-05	40s-Higher-20s-Higher	TPC	SON
RPS3A	1.18758e-09	0.59148	0.949	0.887	4.13835e-05	40s-Higher-20s-Higher	TPC	RPS3A
ISG151	1.34245e-09	0.827606	0.369	0.14	4.67804e-05	40s-Higher-20s-Higher	TPC	ISG15
RPS23	1.68755e-09	0.496658	0.948	0.867	5.8806e-05	40s-Higher-20s-Higher	TPC	RPS23
RPL171	1.73541e-09	0.621255	0.909	0.867	6.04737e-05	40s-Higher-20s-Higher	TPC	RPL17
MT-ND11	1.85331e-09	0.542154	0.991	1	6.45825e-05	40s-Higher-20s-Higher	TPC	MT-ND1
RPL8	2.10753e-09	0.517161	0.949	0.88	7.34412e-05	40s-Higher-20s-Higher	TPC	RPL8
EIF4A21	2.20391e-09	0.51637	0.838	0.74	7.67995e-05	40s-Higher-20s-Higher	TPC	EIF4A2
OST41	2.71731e-09	-0.532723	0.568	0.687	9.46901e-05	40s-Higher-20s-Higher	TPC	OST4
A2M	2.77656e-09	0.582317	0.737	0.567	9.67547e-05	40s-Higher-20s-Higher	TPC	A2M
SLC1A41	3.04141e-09	-0.531354	0.269	0.487	0.000105984	40s-Higher-20s-Higher	TPC	SLC1A4
RACK1	3.23226e-09	0.486957	0.918	0.86	0.000112635	40s-Higher-20s-Higher	TPC	RACK1
ENG1	3.2626e-09	-0.477518	0.988	0.98	0.000113692	40s-Higher-20s-Higher	TPC	ENG
RPS2	3.82938e-09	0.608471	0.937	0.927	0.000133442	40s-Higher-20s-Higher	TPC	RPS2
KCNMB11	4.27947e-09	-0.585092	0.62	0.793	0.000149127	40s-Higher-20s-Higher	TPC	KCNMB1
S100A61	5.86064e-09	0.420623	0.832	0.647	0.000204226	40s-Higher-20s-Higher	TPC	S100A6
ANXA61	6.65273e-09	-0.465877	0.561	0.727	0.000231828	40s-Higher-20s-Higher	TPC	ANXA6
FLRT2	6.98775e-09	-0.497676	0.576	0.78	0.000243502	40s-Higher-20s-Higher	TPC	FLRT2
COX7A11	7.3257e-09	-0.594804	0.476	0.627	0.000255279	40s-Higher-20s-Higher	TPC	COX7A1
RPS14	1.08464e-08	0.485891	0.931	0.88	0.000377963	40s-Higher-20s-Higher	TPC	RPS14
CSRP11	1.16676e-08	-0.619388	0.735	0.827	0.000406582	40s-Higher-20s-Higher	TPC	CSRP1
RNASE11	1.29836e-08	-0.417612	0.137	0.307	0.000452441	40s-Higher-20s-Higher	TPC	RNASE1
CFD1	1.47448e-08	0.842714	0.288	0.073	0.000513812	40s-Higher-20s-Higher	TPC	CFD
PDGFRA1	1.58417e-08	-0.492281	0.81	0.927	0.000552034	40s-Higher-20s-Higher	TPC	PDGFRA
BST2	1.86251e-08	0.481633	0.861	0.793	0.00064903	40s-Higher-20s-Higher	TPC	BST2
POLR2L1	1.98654e-08	-0.501025	0.444	0.627	0.000692249	40s-Higher-20s-Higher	TPC	POLR2L
CCZ11	2.17396e-08	-0.27112	0.178	0.367	0.000757561	40s-Higher-20s-Higher	TPC	CCZ1
IFI44L	2.1846e-08	0.71765	0.47	0.26	0.000761268	40s-Higher-20s-Higher	TPC	IFI44L
IFITM3	2.22788e-08	0.438897	0.928	0.907	0.000776348	40s-Higher-20s-Higher	TPC	IFITM3
PFN11	2.29103e-08	-0.47423	0.679	0.793	0.000798356	40s-Higher-20s-Higher	TPC	PFN1
MFAP41	2.61869e-08	-0.472981	0.686	0.813	0.000912533	40s-Higher-20s-Higher	TPC	MFAP4
ACTG21	2.70252e-08	-0.389719	0.05	0.153	0.000941748	40s-Higher-20s-Higher	TPC	ACTG2
SEC62	2.97421e-08	-0.431561	0.682	0.827	0.00103642	40s-Higher-20s-Higher	TPC	SEC62
RPS20	3.25993e-08	0.44442	0.9	0.847	0.00113599	40s-Higher-20s-Higher	TPC	RPS20
AKR1C11	3.49355e-08	-0.532587	0.426	0.613	0.0012174	40s-Higher-20s-Higher	TPC	AKR1C1
RPS19	3.75152e-08	0.486016	0.952	0.947	0.00130729	40s-Higher-20s-Higher	TPC	RPS19
PPP1R14A1	4.28924e-08	-0.486203	0.779	0.873	0.00149467	40s-Higher-20s-Higher	TPC	PPP1R14A
PFDN5	5.90021e-08	0.465997	0.833	0.74	0.00205605	40s-Higher-20s-Higher	TPC	PFDN5
FATE1	8.04617e-08	-0.250197	0.055	0.16	0.00280385	40s-Higher-20s-Higher	TPC	FATE1
RPLP0	8.42468e-08	0.45542	0.907	0.82	0.00293575	40s-Higher-20s-Higher	TPC	RPLP0
RPS181	1.00585e-07	0.467722	0.962	0.953	0.00350508	40s-Higher-20s-Higher	TPC	RPS18
PTGDS1	1.0192e-07	-0.32474	1	1	0.00355159	40s-Higher-20s-Higher	TPC	PTGDS
RPLP1	1.20807e-07	0.373293	0.977	0.98	0.00420975	40s-Higher-20s-Higher	TPC	RPLP1
EEF1G	1.22568e-07	0.41183	0.884	0.873	0.00427112	40s-Higher-20s-Higher	TPC	EEF1G
RPL26	1.24393e-07	0.485447	0.907	0.92	0.00433472	40s-Higher-20s-Higher	TPC	RPL26
SNHG321	1.347e-07	0.542145	0.677	0.607	0.00469388	40s-Higher-20s-Higher	TPC	SNHG32
NOP53	1.43676e-07	0.500585	0.76	0.693	0.00500669	40s-Higher-20s-Higher	TPC	NOP53
RPS24	1.46339e-07	0.391895	0.96	0.927	0.00509946	40s-Higher-20s-Higher	TPC	RPS24
PLN1	1.54436e-07	-0.267424	0.036	0.12	0.00538164	40s-Higher-20s-Higher	TPC	PLN
RPS4Y1	1.62706e-07	0.532545	0.752	0.633	0.00566982	40s-Higher-20s-Higher	TPC	RPS4Y1
INSR1	1.63135e-07	-0.463047	0.7	0.847	0.00568475	40s-Higher-20s-Higher	TPC	INSR
BTF3	2.10314e-07	0.536201	0.814	0.76	0.00732881	40s-Higher-20s-Higher	TPC	BTF3
TOMM201	2.38408e-07	0.48339	0.718	0.62	0.00830779	40s-Higher-20s-Higher	TPC	TOMM20
IGFBP71	2.43539e-07	-0.279864	0.998	1	0.0084866	40s-Higher-20s-Higher	TPC	IGFBP7
PPIB1	2.48031e-07	-0.414975	0.78	0.887	0.00864313	40s-Higher-20s-Higher	TPC	PPIB
TSHZ2	2.78438e-07	-0.374813	0.887	0.9	0.00970272	40s-Higher-20s-Higher	TPC	TSHZ2
FXYD61	2.78761e-07	-0.407381	0.703	0.807	0.00971398	40s-Higher-20s-Higher	TPC	FXYD6
LGALS31	3.22663e-07	0.486634	0.751	0.64	0.0112438	40s-Higher-20s-Higher	TPC	LGALS3
C19orf531	3.27384e-07	0.516071	0.512	0.333	0.0114084	40s-Higher-20s-Higher	TPC	C19orf53
PDLIM31	3.66202e-07	-0.471242	0.546	0.727	0.012761	40s-Higher-20s-Higher	TPC	PDLIM3
RPS12	3.67744e-07	0.497478	0.932	0.887	0.0128148	40s-Higher-20s-Higher	TPC	RPS12
FTL	3.9739e-07	0.548115	0.964	0.9	0.0138479	40s-Higher-20s-Higher	TPC	FTL
CD63	5.18454e-07	0.335314	0.955	0.927	0.0180666	40s-Higher-20s-Higher	TPC	CD63
ALKAL2	5.38902e-07	0.627831	0.317	0.14	0.0187791	40s-Higher-20s-Higher	TPC	ALKAL2
ANKRD49	5.5477e-07	-0.274227	0.102	0.233	0.0193321	40s-Higher-20s-Higher	TPC	ANKRD49
FOXC21	5.55638e-07	-0.35185	0.26	0.453	0.0193623	40s-Higher-20s-Higher	TPC	FOXC2
EPB41L4A-AS11	6.52739e-07	0.521043	0.48	0.3	0.022746	40s-Higher-20s-Higher	TPC	EPB41L4A-AS1
DPEP1	6.59811e-07	-0.379841	0.897	0.933	0.0229924	40s-Higher-20s-Higher	TPC	DPEP1
SLIRP1	7.94193e-07	-0.39881	0.333	0.513	0.0276752	40s-Higher-20s-Higher	TPC	SLIRP
SFRP11	8.59278e-07	0.481308	0.469	0.26	0.0299433	40s-Higher-20s-Higher	TPC	SFRP1
CKB1	8.94665e-07	-0.376258	0.86	0.933	0.0311764	40s-Higher-20s-Higher	TPC	CKB
RBM61	1.16199e-06	-0.514843	0.384	0.567	0.0404917	40s-Higher-20s-Higher	TPC	RBM6
HHIP1	1.22478e-06	-0.85902	0.316	0.48	0.04268	40s-Higher-20s-Higher	TPC	HHIP
UBL51	1.25232e-06	-0.451009	0.626	0.713	0.0436397	40s-Higher-20s-Higher	TPC	UBL5
C4orf481	1.26083e-06	-0.33826	0.141	0.287	0.0439363	40s-Higher-20s-Higher	TPC	C4orf48
ACTG1	1.3063e-06	0.374908	0.961	0.913	0.0455208	40s-Higher-20s-Higher	TPC	ACTG1
SMARCD31	1.38219e-06	-0.449012	0.397	0.567	0.0481651	40s-Higher-20s-Higher	TPC	SMARCD3
GSN1	1.47126e-06	-0.538893	0.898	0.92	0.051269	40s-Higher-20s-Higher	TPC	GSN
HMGN51	1.49584e-06	-0.464245	0.154	0.3	0.0521255	40s-Higher-20s-Higher	TPC	HMGN5
NDUFA11	1.49948e-06	-0.432914	0.453	0.587	0.0522525	40s-Higher-20s-Higher	TPC	NDUFA1
NRK	1.65319e-06	-0.29343	0.099	0.227	0.0576087	40s-Higher-20s-Higher	TPC	NRK
ILK1	1.71848e-06	-0.365028	0.498	0.66	0.0598838	40s-Higher-20s-Higher	TPC	ILK
MYOC	1.80135e-06	-0.313676	0.112	0.24	0.0627717	40s-Higher-20s-Higher	TPC	MYOC
NDUFB31	1.81655e-06	-0.362976	0.258	0.42	0.0633014	40s-Higher-20s-Higher	TPC	NDUFB3
RPL231	1.81743e-06	0.416777	0.86	0.82	0.0633319	40s-Higher-20s-Higher	TPC	RPL23
ISYNA11	2.0211e-06	-0.4946	0.325	0.5	0.0704294	40s-Higher-20s-Higher	TPC	ISYNA1
RPS8	2.0801e-06	0.362735	0.963	0.933	0.0724852	40s-Higher-20s-Higher	TPC	RPS8
JUNB1	2.19115e-06	0.625711	0.232	0.067	0.0763551	40s-Higher-20s-Higher	TPC	JUNB
IFITM1	2.38763e-06	0.574641	0.374	0.213	0.0832017	40s-Higher-20s-Higher	TPC	IFITM1
SRSF31	2.44279e-06	0.455333	0.643	0.513	0.0851238	40s-Higher-20s-Higher	TPC	SRSF3
EIF3F	2.5653e-06	0.500666	0.61	0.493	0.089393	40s-Higher-20s-Higher	TPC	EIF3F
ELOB1	2.76812e-06	-0.411588	0.689	0.767	0.0964608	40s-Higher-20s-Higher	TPC	ELOB
NAXD1	2.77641e-06	-0.420201	0.177	0.32	0.0967495	40s-Higher-20s-Higher	TPC	NAXD
ATP5MF1	2.85584e-06	-0.347496	0.43	0.6	0.0995174	40s-Higher-20s-Higher	TPC	ATP5MF
CIRBP	2.86252e-06	0.433325	0.844	0.813	0.0997504	40s-Higher-20s-Higher	TPC	CIRBP
RPSA	2.95928e-06	0.448666	0.847	0.787	0.103122	40s-Higher-20s-Higher	TPC	RPSA
EEF1A1	3.68462e-06	0.272948	0.995	1	0.128398	40s-Higher-20s-Higher	TPC	EEF1A1
HSP90AA1	3.77198e-06	0.401273	0.945	0.88	0.131442	40s-Higher-20s-Higher	TPC	HSP90AA1
RIMS21	3.86178e-06	-0.388589	0.119	0.24	0.134572	40s-Higher-20s-Higher	TPC	RIMS2
RPL11	4.32578e-06	0.392923	0.948	0.913	0.15074	40s-Higher-20s-Higher	TPC	RPL11
RPL32	4.3496e-06	0.315158	0.956	0.933	0.151571	40s-Higher-20s-Higher	TPC	RPL32
MMP21	4.49462e-06	0.449952	0.872	0.78	0.156624	40s-Higher-20s-Higher	TPC	MMP2
OSR11	4.53884e-06	-0.321182	0.191	0.347	0.158165	40s-Higher-20s-Higher	TPC	OSR1
SMOC11	4.63634e-06	-0.46825	0.63	0.76	0.161563	40s-Higher-20s-Higher	TPC	SMOC1
MT-ND4L1	4.64698e-06	-0.320804	0.522	0.713	0.161933	40s-Higher-20s-Higher	TPC	MT-ND4L
KIAA12101	4.68659e-06	-0.251892	0.129	0.26	0.163314	40s-Higher-20s-Higher	TPC	KIAA1210
EIF3E	4.97474e-06	0.374091	0.69	0.56	0.173355	40s-Higher-20s-Higher	TPC	EIF3E
COX17	5.40504e-06	-0.359604	0.298	0.46	0.188349	40s-Higher-20s-Higher	TPC	COX17
R3HDM2	5.63229e-06	-0.280067	0.274	0.46	0.196268	40s-Higher-20s-Higher	TPC	R3HDM2
UQCRQ1	5.90922e-06	-0.447545	0.46	0.593	0.205919	40s-Higher-20s-Higher	TPC	UQCRQ
ATF4	6.06475e-06	0.432591	0.59	0.427	0.211338	40s-Higher-20s-Higher	TPC	ATF4
C1S	6.2475e-06	0.305078	0.937	0.887	0.217707	40s-Higher-20s-Higher	TPC	C1S
PGAM11	7.01113e-06	-0.335075	0.531	0.68	0.244317	40s-Higher-20s-Higher	TPC	PGAM1
ATP5MD1	7.34991e-06	-0.48163	0.438	0.56	0.256122	40s-Higher-20s-Higher	TPC	ATP5MD
COX6A11	8.60856e-06	-0.396314	0.591	0.727	0.299983	40s-Higher-20s-Higher	TPC	COX6A1
HIF3A1	8.63528e-06	-0.276279	0.31	0.5	0.300914	40s-Higher-20s-Higher	TPC	HIF3A
RPS7	8.78348e-06	0.332293	0.935	0.913	0.306078	40s-Higher-20s-Higher	TPC	RPS7
USP40	9.2418e-06	-0.332428	0.1	0.213	0.322049	40s-Higher-20s-Higher	TPC	USP40
RBBP71	9.91376e-06	-0.426971	0.596	0.7	0.345465	40s-Higher-20s-Higher	TPC	RBBP7
PPP1R12C1	1.03403e-05	-0.371564	0.215	0.36	0.360329	40s-Higher-20s-Higher	TPC	PPP1R12C
DPT1	1.08541e-05	-0.381737	0.302	0.473	0.378233	40s-Higher-20s-Higher	TPC	DPT
ANGPTL1	1.09229e-05	-0.440461	0.534	0.667	0.38063	40s-Higher-20s-Higher	TPC	ANGPTL1
COL4A21	1.19641e-05	-0.41342	0.773	0.833	0.416914	40s-Higher-20s-Higher	TPC	COL4A2
MFGE81	1.25622e-05	-0.381946	0.46	0.633	0.437754	40s-Higher-20s-Higher	TPC	MFGE8
SERPINA51	1.32184e-05	-0.44155	0.518	0.673	0.460623	40s-Higher-20s-Higher	TPC	SERPINA5
SLIT2	1.33957e-05	-0.257636	0.137	0.267	0.466799	40s-Higher-20s-Higher	TPC	SLIT2
EWSR1	1.39458e-05	-0.377157	0.365	0.547	0.485969	40s-Higher-20s-Higher	TPC	EWSR1
BCL61	1.51799e-05	-0.303829	0.146	0.28	0.528973	40s-Higher-20s-Higher	TPC	BCL6
PHACTR21	1.55092e-05	-0.44707	0.462	0.627	0.540448	40s-Higher-20s-Higher	TPC	PHACTR2
ATP5F1E1	1.56956e-05	-0.418646	0.706	0.773	0.546944	40s-Higher-20s-Higher	TPC	ATP5F1E
TPM11	2.0025e-05	-0.315613	0.932	0.953	0.697812	40s-Higher-20s-Higher	TPC	TPM1
AOC31	2.01808e-05	-0.434564	0.415	0.573	0.70324	40s-Higher-20s-Higher	TPC	AOC3
FMC11	2.1532e-05	-0.256735	0.226	0.387	0.750325	40s-Higher-20s-Higher	TPC	FMC1
S1PR31	2.28332e-05	-0.281015	0.082	0.18	0.795668	40s-Higher-20s-Higher	TPC	S1PR3
TRPS1	2.30133e-05	-0.277511	0.234	0.387	0.801945	40s-Higher-20s-Higher	TPC	TRPS1
RPS5	2.31685e-05	0.487705	0.826	0.767	0.807352	40s-Higher-20s-Higher	TPC	RPS5
ZYX1	2.33865e-05	-0.343419	0.364	0.54	0.814948	40s-Higher-20s-Higher	TPC	ZYX
PPP2CB1	2.4022e-05	-0.300401	0.69	0.793	0.837095	40s-Higher-20s-Higher	TPC	PPP2CB
MYADM1	2.55801e-05	-0.388923	0.542	0.667	0.891388	40s-Higher-20s-Higher	TPC	MYADM
RPL36AL	2.67833e-05	0.419931	0.732	0.62	0.933318	40s-Higher-20s-Higher	TPC	RPL36AL
HSP90AB1	2.70369e-05	0.363605	0.913	0.887	0.942153	40s-Higher-20s-Higher	TPC	HSP90AB1
ZSCAN16-AS1	2.75866e-05	-0.314129	0.19	0.327	0.96131	40s-Higher-20s-Higher	TPC	ZSCAN16-AS1
NAP1L1	2.80349e-05	0.28786	0.878	0.82	0.976932	40s-Higher-20s-Higher	TPC	NAP1L1
LUC7L	2.94378e-05	-0.399555	0.255	0.413	1	40s-Higher-20s-Higher	TPC	LUC7L
NDFIP11	2.96523e-05	-0.361024	0.544	0.687	1	40s-Higher-20s-Higher	TPC	NDFIP1
COL6A1	3.21542e-05	-0.428495	0.867	0.933	1	40s-Higher-20s-Higher	TPC	COL6A1
MAOB1	3.29568e-05	-0.411808	0.353	0.507	1	40s-Higher-20s-Higher	TPC	MAOB
CNN11	3.30369e-05	-0.55483	0.529	0.647	1	40s-Higher-20s-Higher	TPC	CNN1
FARP11	3.43604e-05	-0.253407	0.222	0.367	1	40s-Higher-20s-Higher	TPC	FARP1
HNRNPA1	3.48004e-05	0.370918	0.8	0.76	1	40s-Higher-20s-Higher	TPC	HNRNPA1
RASL12	3.55871e-05	-0.384233	0.309	0.467	1	40s-Higher-20s-Higher	TPC	RASL12
RPL21	3.62822e-05	0.428774	0.902	0.887	1	40s-Higher-20s-Higher	TPC	RPL21
SNHG7	3.69347e-05	0.409858	0.553	0.413	1	40s-Higher-20s-Higher	TPC	SNHG7
REEP6	3.76954e-05	-0.25111	0.118	0.233	1	40s-Higher-20s-Higher	TPC	REEP6
CMIP1	3.82243e-05	-0.2805	0.527	0.707	1	40s-Higher-20s-Higher	TPC	CMIP
COL1A2	3.84233e-05	-0.303175	0.866	0.94	1	40s-Higher-20s-Higher	TPC	COL1A2
PEMT1	3.93051e-05	-0.385507	0.734	0.813	1	40s-Higher-20s-Higher	TPC	PEMT
TIMP1	3.95395e-05	0.544408	0.964	0.973	1	40s-Higher-20s-Higher	TPC	TIMP1
COX8A1	4.34089e-05	-0.288397	0.437	0.607	1	40s-Higher-20s-Higher	TPC	COX8A
SYNPO21	4.45537e-05	-0.343799	0.608	0.747	1	40s-Higher-20s-Higher	TPC	SYNPO2
SERF21	4.60084e-05	-0.33327	0.853	0.86	1	40s-Higher-20s-Higher	TPC	SERF2
FSTL11	4.64943e-05	-0.363711	0.722	0.807	1	40s-Higher-20s-Higher	TPC	FSTL1
EEF1B21	4.66386e-05	0.522592	0.723	0.68	1	40s-Higher-20s-Higher	TPC	EEF1B2
ERF1	4.67629e-05	-0.374944	0.08	0.173	1	40s-Higher-20s-Higher	TPC	ERF
PIGX	4.73659e-05	-0.300899	0.194	0.333	1	40s-Higher-20s-Higher	TPC	PIGX
APCDD11	4.90412e-05	-0.262871	0.271	0.427	1	40s-Higher-20s-Higher	TPC	APCDD1
MAPK101	5.02881e-05	-0.341348	0.368	0.52	1	40s-Higher-20s-Higher	TPC	MAPK10
DCXR1	6.02273e-05	-0.252919	0.243	0.393	1	40s-Higher-20s-Higher	TPC	DCXR
SPOCK1	6.12485e-05	-0.383187	0.316	0.48	1	40s-Higher-20s-Higher	TPC	SPOCK1
TIMP2	6.73864e-05	0.264017	0.974	0.947	1	40s-Higher-20s-Higher	TPC	TIMP2
EMP21	6.81529e-05	-0.289696	0.65	0.78	1	40s-Higher-20s-Higher	TPC	EMP2
PRLR1	7.07546e-05	-0.297901	0.1	0.2	1	40s-Higher-20s-Higher	TPC	PRLR
MEF2C	7.54517e-05	-0.266594	0.322	0.493	1	40s-Higher-20s-Higher	TPC	MEF2C
LTBP4	7.8004e-05	-0.347336	0.955	0.947	1	40s-Higher-20s-Higher	TPC	LTBP4
LINC006851	8.24344e-05	-0.273872	0.048	0.12	1	40s-Higher-20s-Higher	TPC	LINC00685
IGBP1	9.06956e-05	0.293116	0.316	0.16	1	40s-Higher-20s-Higher	TPC	IGBP1
TMEM981	9.32739e-05	-0.27407	0.495	0.64	1	40s-Higher-20s-Higher	TPC	TMEM98
ALDH6A11	9.47648e-05	-0.26362	0.178	0.307	1	40s-Higher-20s-Higher	TPC	ALDH6A1
SREBF11	9.58296e-05	-0.328528	0.129	0.24	1	40s-Higher-20s-Higher	TPC	SREBF1
RHOC1	9.84542e-05	-0.396945	0.515	0.627	1	40s-Higher-20s-Higher	TPC	RHOC
COL3A1	9.87095e-05	-0.303128	0.699	0.787	1	40s-Higher-20s-Higher	TPC	COL3A1
RPS16	0.000101813	0.343265	0.918	0.893	1	40s-Higher-20s-Higher	TPC	RPS16
GNAO11	0.000102038	-0.377269	0.304	0.447	1	40s-Higher-20s-Higher	TPC	GNAO1
UBB	0.000103385	0.302245	0.822	0.773	1	40s-Higher-20s-Higher	TPC	UBB
RPS171	0.000109062	0.363858	0.814	0.767	1	40s-Higher-20s-Higher	TPC	RPS17
SFRP4	0.000112736	-0.322037	0.612	0.74	1	40s-Higher-20s-Higher	TPC	SFRP4
DYNLL1	0.000123497	0.307831	0.859	0.827	1	40s-Higher-20s-Higher	TPC	DYNLL1
PYGB1	0.000126328	-0.33801	0.45	0.613	1	40s-Higher-20s-Higher	TPC	PYGB
TNRC6B	0.000126942	-0.358367	0.551	0.707	1	40s-Higher-20s-Higher	TPC	TNRC6B
CDC42	0.000131075	-0.298865	0.599	0.727	1	40s-Higher-20s-Higher	TPC	CDC42
MAT2A1	0.000133111	0.46487	0.557	0.447	1	40s-Higher-20s-Higher	TPC	MAT2A
SNHG8	0.00013645	0.395876	0.417	0.293	1	40s-Higher-20s-Higher	TPC	SNHG8
NR1D21	0.000150039	0.479041	0.409	0.293	1	40s-Higher-20s-Higher	TPC	NR1D2
RPL23A	0.000152079	0.329144	0.891	0.873	1	40s-Higher-20s-Higher	TPC	RPL23A
SEM11	0.000153974	-0.355558	0.522	0.633	1	40s-Higher-20s-Higher	TPC	SEM1
TAGLN1	0.000155064	-0.444565	0.905	0.893	1	40s-Higher-20s-Higher	TPC	TAGLN
NDUFC11	0.000155167	-0.375011	0.471	0.587	1	40s-Higher-20s-Higher	TPC	NDUFC1
SLC44A21	0.000159295	-0.263927	0.266	0.42	1	40s-Higher-20s-Higher	TPC	SLC44A2
C11orf96	0.000174173	-0.285748	0.947	0.953	1	40s-Higher-20s-Higher	TPC	C11orf96
TM4SF1	0.00018111	-0.303718	0.272	0.413	1	40s-Higher-20s-Higher	TPC	TM4SF1
IFIT11	0.00018732	0.414118	0.272	0.14	1	40s-Higher-20s-Higher	TPC	IFIT1
NUTM2A-AS11	0.000187604	0.353823	0.265	0.133	1	40s-Higher-20s-Higher	TPC	NUTM2A-AS1
PCDH71	0.000191901	-0.323408	0.212	0.34	1	40s-Higher-20s-Higher	TPC	PCDH7
ATP5ME1	0.000193676	-0.404416	0.513	0.593	1	40s-Higher-20s-Higher	TPC	ATP5ME
HLA-E	0.00019785	0.366346	0.497	0.367	1	40s-Higher-20s-Higher	TPC	HLA-E
MX1	0.000202294	0.403803	0.291	0.16	1	40s-Higher-20s-Higher	TPC	MX1
EIF5A1	0.000209262	-0.301273	0.376	0.52	1	40s-Higher-20s-Higher	TPC	EIF5A
NDUFB21	0.000216179	-0.317675	0.539	0.647	1	40s-Higher-20s-Higher	TPC	NDUFB2
KLF101	0.000221089	0.322978	0.223	0.1	1	40s-Higher-20s-Higher	TPC	KLF10
RPL4	0.000223696	0.293653	0.891	0.887	1	40s-Higher-20s-Higher	TPC	RPL4
CALM2	0.000227099	-0.28494	0.868	0.893	1	40s-Higher-20s-Higher	TPC	CALM2
ALDH21	0.000227798	-0.371923	0.445	0.587	1	40s-Higher-20s-Higher	TPC	ALDH2
MT-ND41	0.00022918	-0.331339	0.993	0.987	1	40s-Higher-20s-Higher	TPC	MT-ND4
XAF1	0.000231208	0.418146	0.438	0.3	1	40s-Higher-20s-Higher	TPC	XAF1
C71	0.000238968	0.916699	0.178	0.067	1	40s-Higher-20s-Higher	TPC	C7
PTPRA1	0.000241875	-0.309511	0.372	0.52	1	40s-Higher-20s-Higher	TPC	PTPRA
SLC22A171	0.000247472	-0.358531	0.325	0.48	1	40s-Higher-20s-Higher	TPC	SLC22A17
RFLNB1	0.000252571	-0.2654	0.141	0.247	1	40s-Higher-20s-Higher	TPC	RFLNB
SMOC2	0.000252579	-0.250845	0.958	0.96	1	40s-Higher-20s-Higher	TPC	SMOC2
HERC6	0.00025395	0.267317	0.126	0.027	1	40s-Higher-20s-Higher	TPC	HERC6
LAPTM4B1	0.000254968	-0.389487	0.246	0.373	1	40s-Higher-20s-Higher	TPC	LAPTM4B
RPS27A	0.000255034	0.326584	0.934	0.893	1	40s-Higher-20s-Higher	TPC	RPS27A
EPHX1	0.000255835	-0.337904	0.463	0.6	1	40s-Higher-20s-Higher	TPC	EPHX1
MGST1	0.000263313	0.424101	0.526	0.393	1	40s-Higher-20s-Higher	TPC	MGST1
MYL61	0.000267138	-0.315205	0.947	0.953	1	40s-Higher-20s-Higher	TPC	MYL6
STAB11	0.000279866	0.442787	0.222	0.107	1	40s-Higher-20s-Higher	TPC	STAB1
POLDIP21	0.000285941	-0.260762	0.151	0.267	1	40s-Higher-20s-Higher	TPC	POLDIP2
MRGPRF	0.000291907	-0.359725	0.475	0.587	1	40s-Higher-20s-Higher	TPC	MRGPRF
SLC29A1	0.000293379	-0.371602	0.318	0.467	1	40s-Higher-20s-Higher	TPC	SLC29A1
CDKN31	0.000299756	0.368898	0.122	0.027	1	40s-Higher-20s-Higher	TPC	CDKN3
CCNG11	0.000314966	0.370181	0.349	0.227	1	40s-Higher-20s-Higher	TPC	CCNG1
PCOLCE	0.000326041	-0.368798	0.325	0.467	1	40s-Higher-20s-Higher	TPC	PCOLCE
SSBP31	0.000334703	-0.299438	0.452	0.587	1	40s-Higher-20s-Higher	TPC	SSBP3
COL15A1	0.000341354	-0.349016	0.859	0.9	1	40s-Higher-20s-Higher	TPC	COL15A1
SIVA1	0.000343943	0.380462	0.508	0.413	1	40s-Higher-20s-Higher	TPC	SIVA1
TTLL7	0.000351411	-0.356997	0.377	0.507	1	40s-Higher-20s-Higher	TPC	TTLL7
SPTBN1	0.000357821	-0.256515	0.931	0.967	1	40s-Higher-20s-Higher	TPC	SPTBN1
PABPC1	0.000359758	0.272544	0.832	0.86	1	40s-Higher-20s-Higher	TPC	PABPC1
RPS13	0.000368592	0.277147	0.909	0.833	1	40s-Higher-20s-Higher	TPC	RPS13
MAF	0.000374512	-0.348752	0.625	0.733	1	40s-Higher-20s-Higher	TPC	MAF
SERINC5	0.000378183	-0.37062	0.299	0.44	1	40s-Higher-20s-Higher	TPC	SERINC5
CCDC85B1	0.000379521	0.411317	0.609	0.533	1	40s-Higher-20s-Higher	TPC	CCDC85B
C1QTNF71	0.00038227	-0.332866	0.196	0.313	1	40s-Higher-20s-Higher	TPC	C1QTNF7
ASS11	0.000389543	-0.28803	0.409	0.547	1	40s-Higher-20s-Higher	TPC	ASS1
RPS27L	0.000390692	0.338021	0.7	0.633	1	40s-Higher-20s-Higher	TPC	RPS27L
EDF1	0.000404528	0.293994	0.786	0.74	1	40s-Higher-20s-Higher	TPC	EDF1
GTF2IRD2	0.000404932	-0.264159	0.144	0.247	1	40s-Higher-20s-Higher	TPC	GTF2IRD2
NSA2	0.00041566	0.360844	0.578	0.48	1	40s-Higher-20s-Higher	TPC	NSA2
TENM2	0.000426532	-0.274384	0.397	0.553	1	40s-Higher-20s-Higher	TPC	TENM2
ADI11	0.000452404	-0.298963	0.444	0.567	1	40s-Higher-20s-Higher	TPC	ADI1
B4GALT21	0.000472234	-0.262141	0.146	0.253	1	40s-Higher-20s-Higher	TPC	B4GALT2
ZRANB2	0.00047522	-0.312404	0.656	0.767	1	40s-Higher-20s-Higher	TPC	ZRANB2
DUSP11	0.000500008	0.435236	0.613	0.52	1	40s-Higher-20s-Higher	TPC	DUSP1
FILIP1L1	0.000506887	-0.29339	0.459	0.593	1	40s-Higher-20s-Higher	TPC	FILIP1L
CASZ1	0.000523681	-0.276488	0.146	0.247	1	40s-Higher-20s-Higher	TPC	CASZ1
NUPR1	0.000538793	0.319639	0.805	0.753	1	40s-Higher-20s-Higher	TPC	NUPR1
SYF2	0.000541118	0.372182	0.506	0.407	1	40s-Higher-20s-Higher	TPC	SYF2
EIF3H	0.000541567	0.345228	0.571	0.467	1	40s-Higher-20s-Higher	TPC	EIF3H
COL6A21	0.000544361	-0.300292	0.948	0.94	1	40s-Higher-20s-Higher	TPC	COL6A2
GPX41	0.000551097	0.294078	0.829	0.713	1	40s-Higher-20s-Higher	TPC	GPX4
EVA1B1	0.000561248	0.326129	0.485	0.367	1	40s-Higher-20s-Higher	TPC	EVA1B
DSTN1	0.000562125	-0.319169	0.902	0.887	1	40s-Higher-20s-Higher	TPC	DSTN
SESN3	0.000569704	-0.285592	0.545	0.673	1	40s-Higher-20s-Higher	TPC	SESN3
RASSF21	0.000569851	-0.394548	0.577	0.687	1	40s-Higher-20s-Higher	TPC	RASSF2
NME2	0.000574102	0.325789	0.733	0.673	1	40s-Higher-20s-Higher	TPC	NME2
RTL8C1	0.000587829	-0.334398	0.526	0.633	1	40s-Higher-20s-Higher	TPC	RTL8C
RGMA1	0.000597757	-0.294703	0.378	0.513	1	40s-Higher-20s-Higher	TPC	RGMA
EIF4B	0.000604362	0.307384	0.756	0.72	1	40s-Higher-20s-Higher	TPC	EIF4B
EFEMP21	0.000628422	-0.272993	0.44	0.587	1	40s-Higher-20s-Higher	TPC	EFEMP2
MT-ND61	0.000632261	0.476111	0.373	0.26	1	40s-Higher-20s-Higher	TPC	MT-ND6
CHPF1	0.000639426	-0.419293	0.332	0.48	1	40s-Higher-20s-Higher	TPC	CHPF
BRD11	0.000641494	-0.2685	0.218	0.34	1	40s-Higher-20s-Higher	TPC	BRD1
ANP32B	0.000651086	0.372479	0.502	0.427	1	40s-Higher-20s-Higher	TPC	ANP32B
CYBRD11	0.000652646	0.33232	0.691	0.62	1	40s-Higher-20s-Higher	TPC	CYBRD1
EML4	0.000660303	-0.316491	0.223	0.347	1	40s-Higher-20s-Higher	TPC	EML4
UBXN1	0.000681943	0.358739	0.536	0.447	1	40s-Higher-20s-Higher	TPC	UBXN1
NEXN1	0.000690018	-0.4137	0.684	0.753	1	40s-Higher-20s-Higher	TPC	NEXN
PRELP1	0.000706008	-0.338486	0.687	0.82	1	40s-Higher-20s-Higher	TPC	PRELP
PTPRG	0.000723456	-0.255411	0.309	0.447	1	40s-Higher-20s-Higher	TPC	PTPRG
LGR4	0.000728111	-0.329998	0.102	0.187	1	40s-Higher-20s-Higher	TPC	LGR4
CHD3	0.000741986	-0.250072	0.297	0.433	1	40s-Higher-20s-Higher	TPC	CHD3
SIGIRR	0.000787026	0.251014	0.159	0.06	1	40s-Higher-20s-Higher	TPC	SIGIRR
IGFBP41	0.000811202	0.412953	0.679	0.58	1	40s-Higher-20s-Higher	TPC	IGFBP4
TKT1	0.000821509	0.391398	0.522	0.447	1	40s-Higher-20s-Higher	TPC	TKT
PHLDA3	0.000823477	0.322313	0.369	0.26	1	40s-Higher-20s-Higher	TPC	PHLDA3
ANXA21	0.000830044	-0.305628	0.662	0.74	1	40s-Higher-20s-Higher	TPC	ANXA2
SEPTIN2	0.000830746	-0.338329	0.744	0.82	1	40s-Higher-20s-Higher	TPC	SEPTIN2
ZMAT31	0.000864359	0.46073	0.399	0.287	1	40s-Higher-20s-Higher	TPC	ZMAT3
SNRPG	0.000881451	-0.267439	0.335	0.467	1	40s-Higher-20s-Higher	TPC	SNRPG
CD91	0.000906657	-0.352414	0.326	0.453	1	40s-Higher-20s-Higher	TPC	CD9
KPNA1	0.000917394	-0.257576	0.191	0.307	1	40s-Higher-20s-Higher	TPC	KPNA1
CAMLG1	0.000952122	0.366956	0.504	0.42	1	40s-Higher-20s-Higher	TPC	CAMLG
INTS31	0.000968101	-0.358831	0.161	0.26	1	40s-Higher-20s-Higher	TPC	INTS3
UFC1	0.000997439	0.336698	0.422	0.313	1	40s-Higher-20s-Higher	TPC	UFC1
TXNDC171	0.001021	-0.316482	0.224	0.327	1	40s-Higher-20s-Higher	TPC	TXNDC17
MT-ND5	0.00104474	-0.299919	0.947	0.98	1	40s-Higher-20s-Higher	TPC	MT-ND5
ATG4B	0.00109197	-0.290574	0.17	0.273	1	40s-Higher-20s-Higher	TPC	ATG4B
STAT1	0.00112966	0.410372	0.354	0.253	1	40s-Higher-20s-Higher	TPC	STAT1
CREBL2	0.00116872	0.276777	0.229	0.12	1	40s-Higher-20s-Higher	TPC	CREBL2
LTBP1	0.00117259	0.343237	0.81	0.733	1	40s-Higher-20s-Higher	TPC	LTBP1
MDM21	0.00120594	0.298277	0.317	0.187	1	40s-Higher-20s-Higher	TPC	MDM2
CYHR1	0.00121398	-0.251835	0.363	0.507	1	40s-Higher-20s-Higher	TPC	CYHR1
CFL11	0.00125078	-0.257073	0.755	0.787	1	40s-Higher-20s-Higher	TPC	CFL1
LRPAP11	0.00127148	0.316134	0.576	0.513	1	40s-Higher-20s-Higher	TPC	LRPAP1
XRRA11	0.00128054	-0.268009	0.18	0.28	1	40s-Higher-20s-Higher	TPC	XRRA1
PLAC9	0.00130122	-0.395788	0.673	0.753	1	40s-Higher-20s-Higher	TPC	PLAC9
EIF2AK2	0.00134368	0.319021	0.556	0.46	1	40s-Higher-20s-Higher	TPC	EIF2AK2
MT-CO11	0.00134562	-0.276629	0.994	1	1	40s-Higher-20s-Higher	TPC	MT-CO1
PEG31	0.0013863	0.355269	0.664	0.6	1	40s-Higher-20s-Higher	TPC	PEG3
RBIS1	0.00142199	-0.267759	0.349	0.473	1	40s-Higher-20s-Higher	TPC	RBIS
MCAM1	0.00145322	-0.37139	0.216	0.327	1	40s-Higher-20s-Higher	TPC	MCAM
RBM3	0.00146844	0.339987	0.601	0.527	1	40s-Higher-20s-Higher	TPC	RBM3
TCEAL41	0.00147491	-0.357168	0.922	0.92	1	40s-Higher-20s-Higher	TPC	TCEAL4
POLR1D1	0.00150126	0.325075	0.38	0.273	1	40s-Higher-20s-Higher	TPC	POLR1D
NAA38	0.0015137	-0.284451	0.391	0.52	1	40s-Higher-20s-Higher	TPC	NAA38
HADH1	0.00151932	-0.26433	0.223	0.34	1	40s-Higher-20s-Higher	TPC	HADH
BRI3	0.00156681	0.315822	0.697	0.66	1	40s-Higher-20s-Higher	TPC	BRI3
ATP1B1	0.00156919	-0.273454	0.514	0.633	1	40s-Higher-20s-Higher	TPC	ATP1B1
NR4A11	0.00159344	0.537596	0.174	0.08	1	40s-Higher-20s-Higher	TPC	NR4A1
SPRY11	0.00159433	-0.259028	0.155	0.253	1	40s-Higher-20s-Higher	TPC	SPRY1
HNRNPH1	0.00162173	-0.264091	0.559	0.673	1	40s-Higher-20s-Higher	TPC	HNRNPH1
PTN1	0.00164488	-0.348684	0.416	0.54	1	40s-Higher-20s-Higher	TPC	PTN
NSRP1	0.00166735	-0.290439	0.282	0.393	1	40s-Higher-20s-Higher	TPC	NSRP1
RRAD	0.00168448	0.259693	0.144	0.053	1	40s-Higher-20s-Higher	TPC	RRAD
NDUFB91	0.00172604	-0.27412	0.413	0.533	1	40s-Higher-20s-Higher	TPC	NDUFB9
NINJ11	0.00173888	-0.33567	0.273	0.38	1	40s-Higher-20s-Higher	TPC	NINJ1
PPIG	0.00176217	0.296441	0.606	0.507	1	40s-Higher-20s-Higher	TPC	PPIG
RAD23A1	0.00178922	-0.259085	0.416	0.56	1	40s-Higher-20s-Higher	TPC	RAD23A
PALLD1	0.00179657	-0.383568	0.779	0.78	1	40s-Higher-20s-Higher	TPC	PALLD
SRM1	0.001907	-0.267661	0.317	0.433	1	40s-Higher-20s-Higher	TPC	SRM
TMED41	0.00192244	-0.297661	0.442	0.553	1	40s-Higher-20s-Higher	TPC	TMED4
THBD	0.00192643	-0.302905	0.479	0.613	1	40s-Higher-20s-Higher	TPC	THBD
EIF2A1	0.00195086	0.305442	0.306	0.207	1	40s-Higher-20s-Higher	TPC	EIF2A
NECTIN2	0.00197194	-0.272731	0.149	0.24	1	40s-Higher-20s-Higher	TPC	NECTIN2
SOCS11	0.00199742	-0.261102	0.252	0.367	1	40s-Higher-20s-Higher	TPC	SOCS1
TNFSF121	0.00199854	-0.279635	0.342	0.467	1	40s-Higher-20s-Higher	TPC	TNFSF12
PPP1R12B	0.00202458	-0.274486	0.429	0.56	1	40s-Higher-20s-Higher	TPC	PPP1R12B
UQCR101	0.00202838	-0.294889	0.479	0.58	1	40s-Higher-20s-Higher	TPC	UQCR10
MYH101	0.00205381	-0.293194	0.307	0.42	1	40s-Higher-20s-Higher	TPC	MYH10
TNRC6A	0.00207279	-0.306237	0.557	0.667	1	40s-Higher-20s-Higher	TPC	TNRC6A
HSPA4L1	0.00208248	0.27864	0.167	0.073	1	40s-Higher-20s-Higher	TPC	HSPA4L
UQCR111	0.00210086	-0.299247	0.516	0.62	1	40s-Higher-20s-Higher	TPC	UQCR11
MAPK1IP1L1	0.00211099	-0.315421	0.35	0.467	1	40s-Higher-20s-Higher	TPC	MAPK1IP1L
SPATS2L1	0.00215125	-0.306365	0.453	0.56	1	40s-Higher-20s-Higher	TPC	SPATS2L
PTRH11	0.00216363	-0.306009	0.266	0.373	1	40s-Higher-20s-Higher	TPC	PTRH1
BEX31	0.00219609	-0.320324	0.781	0.82	1	40s-Higher-20s-Higher	TPC	BEX3
ALKBH71	0.00230466	0.369936	0.44	0.347	1	40s-Higher-20s-Higher	TPC	ALKBH7
MDK	0.0023049	0.288229	0.226	0.127	1	40s-Higher-20s-Higher	TPC	MDK
HSPB61	0.00240311	-0.394428	0.626	0.707	1	40s-Higher-20s-Higher	TPC	HSPB6
CFH1	0.00241638	0.36272	0.629	0.573	1	40s-Higher-20s-Higher	TPC	CFH
ARHGDIB1	0.00249264	-0.325392	0.286	0.387	1	40s-Higher-20s-Higher	TPC	ARHGDIB
PPA11	0.00257658	-0.294437	0.41	0.527	1	40s-Higher-20s-Higher	TPC	PPA1
AC008124.11	0.00259064	0.267063	0.144	0.06	1	40s-Higher-20s-Higher	TPC	AC008124.1
GNB5	0.00264335	-0.282338	0.621	0.713	1	40s-Higher-20s-Higher	TPC	GNB5
PI161	0.00266672	-0.459788	0.09	0.16	1	40s-Higher-20s-Higher	TPC	PI16
HSPB11	0.0026675	-0.267722	0.776	0.827	1	40s-Higher-20s-Higher	TPC	HSPB1
EDNRA	0.00271914	-0.264456	0.494	0.64	1	40s-Higher-20s-Higher	TPC	EDNRA
MT2A	0.00281642	0.413052	0.296	0.187	1	40s-Higher-20s-Higher	TPC	MT2A
RNASE4	0.00283035	0.30186	0.395	0.313	1	40s-Higher-20s-Higher	TPC	RNASE4
F3	0.0028605	-0.322244	0.813	0.887	1	40s-Higher-20s-Higher	TPC	F3
MAP91	0.00301134	-0.291621	0.246	0.347	1	40s-Higher-20s-Higher	TPC	MAP9
STAT31	0.00303836	0.361126	0.48	0.407	1	40s-Higher-20s-Higher	TPC	STAT3
SKIL	0.00305759	-0.312773	0.464	0.587	1	40s-Higher-20s-Higher	TPC	SKIL
EIF2S3	0.00306103	0.278668	0.469	0.353	1	40s-Higher-20s-Higher	TPC	EIF2S3
CIB1	0.00328624	0.355956	0.373	0.293	1	40s-Higher-20s-Higher	TPC	CIB1
DEK1	0.00332372	0.322629	0.574	0.527	1	40s-Higher-20s-Higher	TPC	DEK
GDI21	0.00340852	0.285014	0.492	0.407	1	40s-Higher-20s-Higher	TPC	GDI2
COPS91	0.00341039	-0.278848	0.424	0.52	1	40s-Higher-20s-Higher	TPC	COPS9
PDK4	0.00341766	0.370342	0.299	0.2	1	40s-Higher-20s-Higher	TPC	PDK4
YIF1A1	0.0035638	-0.277566	0.312	0.42	1	40s-Higher-20s-Higher	TPC	YIF1A
CRELD1	0.00360334	0.273133	0.156	0.073	1	40s-Higher-20s-Higher	TPC	CRELD1
TLN1	0.00372503	-0.30265	0.611	0.687	1	40s-Higher-20s-Higher	TPC	TLN1
SNHG5	0.00400485	0.327503	0.563	0.507	1	40s-Higher-20s-Higher	TPC	SNHG5
CREB1	0.00401041	0.302852	0.272	0.173	1	40s-Higher-20s-Higher	TPC	CREB1
RPL411	0.00404988	-0.269975	0.953	0.96	1	40s-Higher-20s-Higher	TPC	RPL41
ECE1	0.00410172	-0.260608	0.493	0.613	1	40s-Higher-20s-Higher	TPC	ECE1
SIPA1L1	0.00413559	-0.254004	0.248	0.347	1	40s-Higher-20s-Higher	TPC	SIPA1L1
SLC25A6	0.00428387	0.312142	0.707	0.66	1	40s-Higher-20s-Higher	TPC	SLC25A6
ARMCX3	0.00430157	0.342042	0.357	0.273	1	40s-Higher-20s-Higher	TPC	ARMCX3
THSD41	0.00431662	-0.284256	0.395	0.513	1	40s-Higher-20s-Higher	TPC	THSD4
GPNMB1	0.00477311	0.373143	0.516	0.453	1	40s-Higher-20s-Higher	TPC	GPNMB
COX5B1	0.00483172	-0.26368	0.583	0.68	1	40s-Higher-20s-Higher	TPC	COX5B
GABPB1-AS1	0.00484489	-0.254185	0.45	0.56	1	40s-Higher-20s-Higher	TPC	GABPB1-AS1
SPART1	0.00507151	0.274591	0.62	0.567	1	40s-Higher-20s-Higher	TPC	SPART
HNRNPU1	0.00517326	0.311899	0.774	0.713	1	40s-Higher-20s-Higher	TPC	HNRNPU
SPON11	0.0051879	0.35347	0.334	0.247	1	40s-Higher-20s-Higher	TPC	SPON1
MLF11	0.00522227	0.285959	0.322	0.22	1	40s-Higher-20s-Higher	TPC	MLF1
CLTA	0.00523484	0.268223	0.624	0.553	1	40s-Higher-20s-Higher	TPC	CLTA
CLIC1	0.00524859	0.288847	0.561	0.507	1	40s-Higher-20s-Higher	TPC	CLIC1
EIF2S2	0.00531058	-0.270581	0.412	0.527	1	40s-Higher-20s-Higher	TPC	EIF2S2
VCL	0.005495	-0.342902	0.535	0.647	1	40s-Higher-20s-Higher	TPC	VCL
VPS28	0.005499	0.254966	0.585	0.513	1	40s-Higher-20s-Higher	TPC	VPS28
MARCKS1	0.00553416	0.277375	0.468	0.387	1	40s-Higher-20s-Higher	TPC	MARCKS
NDUFC21	0.00557057	-0.283966	0.593	0.673	1	40s-Higher-20s-Higher	TPC	NDUFC2
YY1	0.00577675	0.300689	0.519	0.433	1	40s-Higher-20s-Higher	TPC	YY1
FAM118A1	0.00581848	0.365399	0.257	0.167	1	40s-Higher-20s-Higher	TPC	FAM118A
RPS19BP11	0.00593649	0.29673	0.486	0.413	1	40s-Higher-20s-Higher	TPC	RPS19BP1
GOLGA8A	0.00603613	-0.2563	0.415	0.547	1	40s-Higher-20s-Higher	TPC	GOLGA8A
PHTF21	0.00604531	0.286302	0.175	0.093	1	40s-Higher-20s-Higher	TPC	PHTF2
UACA1	0.00607917	-0.313967	0.599	0.693	1	40s-Higher-20s-Higher	TPC	UACA
NDUFA4	0.00615364	-0.272547	0.734	0.82	1	40s-Higher-20s-Higher	TPC	NDUFA4
PCBP2	0.00646336	-0.256098	0.702	0.78	1	40s-Higher-20s-Higher	TPC	PCBP2
HSPA12A	0.00646988	-0.250507	0.375	0.473	1	40s-Higher-20s-Higher	TPC	HSPA12A
RASD1	0.00664801	-0.444455	0.649	0.707	1	40s-Higher-20s-Higher	TPC	RASD1
SQSTM1	0.00672598	0.272558	0.73	0.68	1	40s-Higher-20s-Higher	TPC	SQSTM1
COX7A2L	0.00675761	0.297275	0.565	0.527	1	40s-Higher-20s-Higher	TPC	COX7A2L
MYH91	0.00677906	-0.296135	0.717	0.767	1	40s-Higher-20s-Higher	TPC	MYH9
CBR1	0.00687221	-0.281194	0.422	0.547	1	40s-Higher-20s-Higher	TPC	CBR1
ENC1	0.0069316	-0.28546	0.315	0.413	1	40s-Higher-20s-Higher	TPC	ENC1
ACAD11	0.00711098	-0.2812	0.178	0.273	1	40s-Higher-20s-Higher	TPC	ACAD11
ENAH	0.00720451	-0.319248	0.647	0.707	1	40s-Higher-20s-Higher	TPC	ENAH
LINC004671	0.00737947	0.252293	0.304	0.207	1	40s-Higher-20s-Higher	TPC	LINC00467
HNRNPLL	0.00748199	-0.278089	0.286	0.373	1	40s-Higher-20s-Higher	TPC	HNRNPLL
ATF6B1	0.00755571	-0.29257	0.221	0.313	1	40s-Higher-20s-Higher	TPC	ATF6B
PMEPA11	0.00765491	-0.308256	0.333	0.413	1	40s-Higher-20s-Higher	TPC	PMEPA1
TNNC11	0.00771226	0.433099	0.15	0.073	1	40s-Higher-20s-Higher	TPC	TNNC1
CHD41	0.00788995	0.304992	0.476	0.393	1	40s-Higher-20s-Higher	TPC	CHD4
PTGIS	0.00810757	-0.269099	0.607	0.72	1	40s-Higher-20s-Higher	TPC	PTGIS
IGFBP21	0.00813713	0.309347	0.66	0.58	1	40s-Higher-20s-Higher	TPC	IGFBP2
ERP29	0.00829948	0.323207	0.467	0.427	1	40s-Higher-20s-Higher	TPC	ERP29
CLMP1	0.00833876	0.320972	0.463	0.38	1	40s-Higher-20s-Higher	TPC	CLMP
ITM2C1	0.00835256	-0.345622	0.339	0.42	1	40s-Higher-20s-Higher	TPC	ITM2C
EIF5B	0.00836569	-0.275242	0.523	0.6	1	40s-Higher-20s-Higher	TPC	EIF5B
ARL6IP4	0.00884616	0.285145	0.621	0.58	1	40s-Higher-20s-Higher	TPC	ARL6IP4
CDKN1A1	0.00899962	0.268967	0.248	0.16	1	40s-Higher-20s-Higher	TPC	CDKN1A
FCGRT	0.00929621	0.261925	0.647	0.587	1	40s-Higher-20s-Higher	TPC	FCGRT
TSSK61	0.00930279	0.34495	0.156	0.08	1	40s-Higher-20s-Higher	TPC	TSSK6
GADD45G	0.00930619	0.270856	0.193	0.113	1	40s-Higher-20s-Higher	TPC	GADD45G
KRT171	0.0095095	-1.10287	0.319	0.38	1	40s-Higher-20s-Higher	TPC	KRT17
IER21	0.00988194	0.296986	0.135	0.067	1	40s-Higher-20s-Higher	TPC	IER2
EGR1	0.0099568	0.513632	0.104	0.04	1	40s-Higher-20s-Higher	TPC	EGR1
BGN1	0.0100115	0.254056	0.865	0.793	1	40s-Higher-20s-Higher	TPC	BGN
EPN2	0.0106083	-0.266697	0.279	0.373	1	40s-Higher-20s-Higher	TPC	EPN2
RBX11	0.0106827	-0.256296	0.413	0.48	1	40s-Higher-20s-Higher	TPC	RBX1
UQCRH	0.0109766	0.289658	0.56	0.513	1	40s-Higher-20s-Higher	TPC	UQCRH
ARHGAP5	0.011016	0.262605	0.587	0.527	1	40s-Higher-20s-Higher	TPC	ARHGAP5
PROS1	0.0110607	0.272763	0.229	0.147	1	40s-Higher-20s-Higher	TPC	PROS1
H2AFZ1	0.0111536	0.27767	0.582	0.52	1	40s-Higher-20s-Higher	TPC	H2AFZ
H2AFJ	0.012384	0.294315	0.515	0.447	1	40s-Higher-20s-Higher	TPC	H2AFJ
CSGALNACT11	0.012555	-0.262939	0.143	0.213	1	40s-Higher-20s-Higher	TPC	CSGALNACT1
SFPQ1	0.0126787	0.253281	0.605	0.547	1	40s-Higher-20s-Higher	TPC	SFPQ
CTSD1	0.0127989	-0.264043	0.565	0.7	1	40s-Higher-20s-Higher	TPC	CTSD
CCDC801	0.0129085	0.292345	0.261	0.18	1	40s-Higher-20s-Higher	TPC	CCDC80
EIF3M	0.0133512	0.285607	0.48	0.42	1	40s-Higher-20s-Higher	TPC	EIF3M
SELENOP1	0.0135956	0.285201	0.737	0.693	1	40s-Higher-20s-Higher	TPC	SELENOP
AK1	0.0139274	-0.348833	0.698	0.727	1	40s-Higher-20s-Higher	TPC	AK1
NT5E	0.0147509	0.251755	0.242	0.167	1	40s-Higher-20s-Higher	TPC	NT5E
APOC1	0.0148199	0.311684	0.366	0.293	1	40s-Higher-20s-Higher	TPC	APOC1
NDUFB1	0.0155909	-0.254593	0.375	0.46	1	40s-Higher-20s-Higher	TPC	NDUFB1
PARP141	0.0156646	0.319038	0.273	0.193	1	40s-Higher-20s-Higher	TPC	PARP14
RUNX1T1	0.0164202	-0.294458	0.375	0.487	1	40s-Higher-20s-Higher	TPC	RUNX1T1
APOD1	0.0169756	-0.380502	0.773	0.813	1	40s-Higher-20s-Higher	TPC	APOD
CDKN1C	0.0177313	0.326935	0.414	0.36	1	40s-Higher-20s-Higher	TPC	CDKN1C
HSPA1B	0.0180554	0.538814	0.265	0.2	1	40s-Higher-20s-Higher	TPC	HSPA1B
ZFC3H11	0.0180645	0.284591	0.259	0.18	1	40s-Higher-20s-Higher	TPC	ZFC3H1
HLA-B	0.0181662	0.295378	0.647	0.62	1	40s-Higher-20s-Higher	TPC	HLA-B
NPTX2	0.0200079	-0.317592	0.642	0.693	1	40s-Higher-20s-Higher	TPC	NPTX2
MBP1	0.0203612	0.270333	0.179	0.113	1	40s-Higher-20s-Higher	TPC	MBP
LAMB2	0.020551	-0.266927	0.642	0.733	1	40s-Higher-20s-Higher	TPC	LAMB2
OPTN	0.0213677	0.286236	0.505	0.473	1	40s-Higher-20s-Higher	TPC	OPTN
SH3BP5	0.0218128	0.285533	0.658	0.62	1	40s-Higher-20s-Higher	TPC	SH3BP5
HMGXB4	0.0226484	-0.2564	0.248	0.327	1	40s-Higher-20s-Higher	TPC	HMGXB4
IFIT3	0.0229685	0.265759	0.204	0.133	1	40s-Higher-20s-Higher	TPC	IFIT3
LUM	0.0231917	0.336781	0.231	0.16	1	40s-Higher-20s-Higher	TPC	LUM
PCNA	0.0233623	0.269896	0.246	0.18	1	40s-Higher-20s-Higher	TPC	PCNA
SNHG141	0.0234726	0.298505	0.613	0.56	1	40s-Higher-20s-Higher	TPC	SNHG14
CCDC88A	0.0242108	-0.262402	0.344	0.433	1	40s-Higher-20s-Higher	TPC	CCDC88A
PLAGL1	0.024959	-0.253089	0.51	0.567	1	40s-Higher-20s-Higher	TPC	PLAGL1
PPP1R71	0.0252061	0.275856	0.341	0.28	1	40s-Higher-20s-Higher	TPC	PPP1R7
ODF21	0.0256774	0.255021	0.261	0.187	1	40s-Higher-20s-Higher	TPC	ODF2
EIF3G	0.0260634	0.256051	0.559	0.54	1	40s-Higher-20s-Higher	TPC	EIF3G
ARL4A1	0.0274156	0.309633	0.145	0.087	1	40s-Higher-20s-Higher	TPC	ARL4A
SEMA3D1	0.027431	-0.2847	0.379	0.447	1	40s-Higher-20s-Higher	TPC	SEMA3D
BOD1L21	0.0280429	0.467057	0.26	0.193	1	40s-Higher-20s-Higher	TPC	BOD1L2
TCEAL11	0.0284305	-0.253003	0.579	0.647	1	40s-Higher-20s-Higher	TPC	TCEAL1
CCN21	0.0290253	-0.26164	0.422	0.52	1	40s-Higher-20s-Higher	TPC	CCN2
MRPL21	0.0308782	0.269773	0.356	0.3	1	40s-Higher-20s-Higher	TPC	MRPL21
KRR11	0.0327396	0.260359	0.38	0.333	1	40s-Higher-20s-Higher	TPC	KRR1
IGFN11	0.0345461	0.321791	0.151	0.093	1	40s-Higher-20s-Higher	TPC	IGFN1
PLSCR11	0.036453	0.268389	0.296	0.233	1	40s-Higher-20s-Higher	TPC	PLSCR1
PENK1	0.0374229	0.295325	0.256	0.193	1	40s-Higher-20s-Higher	TPC	PENK
ANKRD71	0.0375202	0.291466	0.152	0.093	1	40s-Higher-20s-Higher	TPC	ANKRD7
PRPF40A	0.0387274	0.261807	0.431	0.387	1	40s-Higher-20s-Higher	TPC	PRPF40A
GADD45A	0.0410905	0.266976	0.424	0.38	1	40s-Higher-20s-Higher	TPC	GADD45A
INSL31	0.0436923	1.2062	0.241	0.18	1	40s-Higher-20s-Higher	TPC	INSL3
KLHL24	0.0449026	0.271952	0.24	0.187	1	40s-Higher-20s-Higher	TPC	KLHL24
PLD31	0.0451768	-0.335141	0.6	0.647	1	40s-Higher-20s-Higher	TPC	PLD3
AKAP41	0.0461836	0.275311	0.101	0.053	1	40s-Higher-20s-Higher	TPC	AKAP4
ZFYVE21	0.0473641	0.254676	0.524	0.5	1	40s-Higher-20s-Higher	TPC	ZFYVE21
LAMB11	0.0504983	0.257151	0.734	0.693	1	40s-Higher-20s-Higher	TPC	LAMB1
TSPAN33	0.050822	-0.262507	0.355	0.433	1	40s-Higher-20s-Higher	TPC	TSPAN33
COL14A11	0.0513912	0.367429	0.367	0.333	1	40s-Higher-20s-Higher	TPC	COL14A1
LAMA21	0.0524099	0.250916	0.808	0.787	1	40s-Higher-20s-Higher	TPC	LAMA2
BZW11	0.0533791	0.265823	0.558	0.56	1	40s-Higher-20s-Higher	TPC	BZW1
CAB39	0.0542041	0.252473	0.213	0.16	1	40s-Higher-20s-Higher	TPC	CAB39
NFATC1	0.0571058	-0.270734	0.132	0.187	1	40s-Higher-20s-Higher	TPC	NFATC1
GOLGB1	0.0592327	-0.255673	0.731	0.787	1	40s-Higher-20s-Higher	TPC	GOLGB1
PCF111	0.0617952	0.256416	0.319	0.26	1	40s-Higher-20s-Higher	TPC	PCF11
LMO41	0.0620535	-0.250709	0.661	0.693	1	40s-Higher-20s-Higher	TPC	LMO4
ZBTB161	0.0653149	0.322906	0.423	0.4	1	40s-Higher-20s-Higher	TPC	ZBTB16
KLF9	0.0653513	0.291943	0.351	0.313	1	40s-Higher-20s-Higher	TPC	KLF9
G0S21	0.0668735	0.26637	0.243	0.187	1	40s-Higher-20s-Higher	TPC	G0S2
SEC61G1	0.0714487	-0.254511	0.395	0.46	1	40s-Higher-20s-Higher	TPC	SEC61G
PDXK1	0.0733301	0.274209	0.342	0.3	1	40s-Higher-20s-Higher	TPC	PDXK
FKBP51	0.0744989	0.298656	0.525	0.5	1	40s-Higher-20s-Higher	TPC	FKBP5
TMEM30A1	0.0754743	0.258665	0.521	0.473	1	40s-Higher-20s-Higher	TPC	TMEM30A
RANBP21	0.0780357	0.292444	0.436	0.407	1	40s-Higher-20s-Higher	TPC	RANBP2
DICER11	0.0781854	0.251331	0.396	0.347	1	40s-Higher-20s-Higher	TPC	DICER1
LRRC581	0.090601	0.260329	0.467	0.447	1	40s-Higher-20s-Higher	TPC	LRRC58
ZNF6381	0.0984063	0.26984	0.476	0.447	1	40s-Higher-20s-Higher	TPC	ZNF638
KRT191	0.107042	0.273924	0.233	0.187	1	40s-Higher-20s-Higher	TPC	KRT19
HSPA1A1	0.112895	0.521878	0.498	0.507	1	40s-Higher-20s-Higher	TPC	HSPA1A
CRISP21	0.115555	0.305061	0.273	0.22	1	40s-Higher-20s-Higher	TPC	CRISP2
DES1	0.123994	-0.290535	0.228	0.28	1	40s-Higher-20s-Higher	TPC	DES
ARHGAP21	0.12813	-0.325421	0.397	0.447	1	40s-Higher-20s-Higher	TPC	ARHGAP21
ZFP36	0.167649	0.372184	0.212	0.18	1	40s-Higher-20s-Higher	TPC	ZFP36
ADAMTS11	0.244232	0.298904	0.329	0.307	1	40s-Higher-20s-Higher	TPC	ADAMTS1
JUN	0.387817	0.29943	0.372	0.367	1	40s-Higher-20s-Higher	TPC	JUN
CILP1	0.431025	0.254731	0.308	0.3	1	40s-Higher-20s-Higher	TPC	CILP
DLK11	0.795009	0.50579	0.286	0.3	1	40s-Higher-20s-Higher	TPC	DLK1
NUPR21	0.882811	0.273176	0.22	0.24	1	40s-Higher-20s-Higher	TPC	NUPR2
APOA12	3.61629e-39	-0.805658	0.05	0.347	1.26017e-34	50s-Higher-20s-Higher	TPC	APOA1
CTSV2	1.94421e-27	-0.397928	0.006	0.127	6.77497e-23	50s-Higher-20s-Higher	TPC	CTSV
CLU2	4.29984e-27	-1.00622	0.302	0.707	1.49837e-22	50s-Higher-20s-Higher	TPC	CLU
MIR202HG2	1.90015e-26	-0.696732	0.052	0.287	6.62145e-22	50s-Higher-20s-Higher	TPC	MIR202HG
ENG2	4.26059e-25	-0.891767	0.97	0.98	1.48469e-20	50s-Higher-20s-Higher	TPC	ENG
CITED12	8.36539e-24	-0.41342	0.019	0.173	2.91509e-19	50s-Higher-20s-Higher	TPC	CITED1
AC025280.22	3.0274e-23	-0.500298	0.101	0.393	1.05496e-18	50s-Higher-20s-Higher	TPC	AC025280.2
B2M2	1.9646e-22	1.01566	0.955	0.92	6.84603e-18	50s-Higher-20s-Higher	TPC	B2M
ACTA22	3.81436e-22	-0.789664	0.963	0.967	1.32919e-17	50s-Higher-20s-Higher	TPC	ACTA2
ACTB2	1.74663e-21	-0.669723	0.977	0.993	6.0865e-17	50s-Higher-20s-Higher	TPC	ACTB
RPL72	1.07981e-18	0.883018	0.887	0.8	3.76283e-14	50s-Higher-20s-Higher	TPC	RPL7
RPL131	1.92095e-18	0.753435	0.99	0.973	6.69394e-14	50s-Higher-20s-Higher	TPC	RPL13
MYL92	2.02737e-18	-0.842706	0.926	0.973	7.06477e-14	50s-Higher-20s-Higher	TPC	MYL9
RPS62	2.3255e-18	0.794148	0.954	0.887	8.10366e-14	50s-Higher-20s-Higher	TPC	RPS6
RPL92	2.84914e-18	0.815068	0.94	0.913	9.9284e-14	50s-Higher-20s-Higher	TPC	RPL9
RPL13A2	2.04693e-17	0.756833	0.971	0.927	7.13295e-13	50s-Higher-20s-Higher	TPC	RPL13A
RPL27A2	6.14233e-17	0.801325	0.892	0.84	2.14042e-12	50s-Higher-20s-Higher	TPC	RPL27A
RNASE12	7.18089e-17	-0.542408	0.086	0.307	2.50233e-12	50s-Higher-20s-Higher	TPC	RNASE1
NT5DC22	1.23546e-16	-0.782505	0.472	0.753	4.30522e-12	50s-Higher-20s-Higher	TPC	NT5DC2
FATE11	1.23952e-16	-0.319816	0.025	0.16	4.31937e-12	50s-Higher-20s-Higher	TPC	FATE1
RPL152	2.15268e-16	0.740572	0.95	0.867	7.50144e-12	50s-Higher-20s-Higher	TPC	RPL15
CSRP12	4.13447e-16	-0.919888	0.647	0.827	1.44074e-11	50s-Higher-20s-Higher	TPC	CSRP1
CYB5R32	4.42883e-16	-0.659985	0.651	0.86	1.54331e-11	50s-Higher-20s-Higher	TPC	CYB5R3
SERPINA52	7.3685e-16	-0.787373	0.37	0.673	2.5677e-11	50s-Higher-20s-Higher	TPC	SERPINA5
SPARCL12	1.79155e-15	-0.572654	0.974	0.993	6.24301e-11	50s-Higher-20s-Higher	TPC	SPARCL1
ARNTL2	4.58374e-15	-0.387117	0.091	0.307	1.59729e-10	50s-Higher-20s-Higher	TPC	ARNTL
HLA-A2	9.07393e-15	0.768667	0.853	0.773	3.16199e-10	50s-Higher-20s-Higher	TPC	HLA-A
GSN2	2.41139e-14	-0.80415	0.794	0.92	8.40296e-10	50s-Higher-20s-Higher	TPC	GSN
SPARC2	3.01318e-14	-0.550813	0.945	0.98	1.05e-09	50s-Higher-20s-Higher	TPC	SPARC
CFD2	3.22952e-14	1.66834	0.39	0.073	1.12539e-09	50s-Higher-20s-Higher	TPC	CFD
NEAT12	4.10693e-14	0.822236	0.966	0.88	1.43114e-09	50s-Higher-20s-Higher	TPC	NEAT1
FOXC22	4.67472e-14	-0.538624	0.185	0.453	1.629e-09	50s-Higher-20s-Higher	TPC	FOXC2
IL321	5.6389e-14	-0.561198	0.108	0.32	1.96499e-09	50s-Higher-20s-Higher	TPC	IL32
KCNMB12	7.30587e-14	-0.767419	0.552	0.793	2.54587e-09	50s-Higher-20s-Higher	TPC	KCNMB1
DEFB1192	8.38623e-14	-0.392704	0.019	0.127	2.92235e-09	50s-Higher-20s-Higher	TPC	DEFB119
ADAMTS62	1.56409e-13	-0.509288	0.097	0.3	5.4504e-09	50s-Higher-20s-Higher	TPC	ADAMTS6
NDUFA32	1.60728e-13	-0.601779	0.338	0.62	5.60089e-09	50s-Higher-20s-Higher	TPC	NDUFA3
RPS92	1.80536e-13	0.676803	0.926	0.893	6.29115e-09	50s-Higher-20s-Higher	TPC	RPS9
PTCH11	2.14911e-13	-0.680555	0.798	0.927	7.489e-09	50s-Higher-20s-Higher	TPC	PTCH1
ENTPD21	2.54221e-13	-0.58966	0.092	0.287	8.85885e-09	50s-Higher-20s-Higher	TPC	ENTPD2
CKB2	3.48961e-13	-0.633323	0.837	0.933	1.21603e-08	50s-Higher-20s-Higher	TPC	CKB
PET1002	3.6564e-13	-0.605647	0.267	0.533	1.27414e-08	50s-Higher-20s-Higher	TPC	PET100
INSYN11	3.96737e-13	-0.304062	0.061	0.227	1.38251e-08	50s-Higher-20s-Higher	TPC	INSYN1
ADAM191	5.74371e-13	-0.298792	0.038	0.173	2.00151e-08	50s-Higher-20s-Higher	TPC	ADAM19
CNN12	7.95865e-13	-0.873623	0.398	0.647	2.77335e-08	50s-Higher-20s-Higher	TPC	CNN1
GSTT2B2	1.1794e-12	-0.42907	0.139	0.36	4.10985e-08	50s-Higher-20s-Higher	TPC	GSTT2B
PRELP2	1.70887e-12	-0.755378	0.595	0.82	5.95488e-08	50s-Higher-20s-Higher	TPC	PRELP
C4orf482	2.05479e-12	-0.429072	0.094	0.287	7.16033e-08	50s-Higher-20s-Higher	TPC	C4orf48
ISYNA12	2.35052e-12	-0.680525	0.244	0.5	8.19087e-08	50s-Higher-20s-Higher	TPC	ISYNA1
RPS4X1	4.41817e-12	0.629426	0.927	0.88	1.5396e-07	50s-Higher-20s-Higher	TPC	RPS4X
RPL33	4.90692e-12	0.59	0.977	0.953	1.70991e-07	50s-Higher-20s-Higher	TPC	RPL3
GAS52	7.20856e-12	0.828114	0.714	0.593	2.51197e-07	50s-Higher-20s-Higher	TPC	GAS5
RPL141	8.76579e-12	0.65607	0.88	0.853	3.05462e-07	50s-Higher-20s-Higher	TPC	RPL14
RPL7A1	1.26679e-11	0.64329	0.946	0.927	4.41438e-07	50s-Higher-20s-Higher	TPC	RPL7A
ACOT21	1.3725e-11	-0.277002	0.051	0.193	4.78276e-07	50s-Higher-20s-Higher	TPC	ACOT2
MFAP42	1.60068e-11	-0.602458	0.639	0.813	5.57788e-07	50s-Higher-20s-Higher	TPC	MFAP4
CD631	1.76377e-11	0.495025	0.969	0.927	6.14621e-07	50s-Higher-20s-Higher	TPC	CD63
ROMO12	2.23577e-11	-0.590438	0.354	0.6	7.79099e-07	50s-Higher-20s-Higher	TPC	ROMO1
PGAM12	3.06423e-11	-0.540452	0.446	0.68	1.06779e-06	50s-Higher-20s-Higher	TPC	PGAM1
TAGLN2	3.36502e-11	-0.848624	0.849	0.893	1.17261e-06	50s-Higher-20s-Higher	TPC	TAGLN
RPL241	3.5376e-11	0.615999	0.905	0.853	1.23275e-06	50s-Higher-20s-Higher	TPC	RPL24
ANXA62	5.289e-11	-0.563543	0.522	0.727	1.84306e-06	50s-Higher-20s-Higher	TPC	ANXA6
NACA1	5.4184e-11	0.640389	0.912	0.847	1.88815e-06	50s-Higher-20s-Higher	TPC	NACA
MT-ND31	6.59344e-11	-0.617175	0.986	0.987	2.29761e-06	50s-Higher-20s-Higher	TPC	MT-ND3
APOE2	7.93877e-11	0.666405	0.963	0.913	2.76642e-06	50s-Higher-20s-Higher	TPC	APOE
MT-CO12	1.53348e-10	-0.533911	0.992	1	5.34373e-06	50s-Higher-20s-Higher	TPC	MT-CO1
RPL10A2	1.88376e-10	0.703616	0.851	0.807	6.56435e-06	50s-Higher-20s-Higher	TPC	RPL10A
PPP1R14A2	1.93694e-10	-0.610271	0.743	0.873	6.74964e-06	50s-Higher-20s-Higher	TPC	PPP1R14A
AKR1C12	2.30641e-10	-0.617615	0.384	0.613	8.03715e-06	50s-Higher-20s-Higher	TPC	AKR1C1
CD92	2.39404e-10	-0.680137	0.229	0.453	8.3425e-06	50s-Higher-20s-Higher	TPC	CD9
SRSF32	2.74563e-10	0.629813	0.687	0.513	9.56768e-06	50s-Higher-20s-Higher	TPC	SRSF3
IFI271	3.26424e-10	1.04267	0.588	0.387	1.13749e-05	50s-Higher-20s-Higher	TPC	IFI27
RPS112	3.33668e-10	0.554884	0.918	0.913	1.16273e-05	50s-Higher-20s-Higher	TPC	RPS11
NPM12	3.47016e-10	0.651505	0.82	0.727	1.20925e-05	50s-Higher-20s-Higher	TPC	NPM1
COX7A12	3.61388e-10	-0.655826	0.442	0.627	1.25933e-05	50s-Higher-20s-Higher	TPC	COX7A1
RPL291	3.75835e-10	0.53328	0.922	0.88	1.30967e-05	50s-Higher-20s-Higher	TPC	RPL29
RPS262	4.51056e-10	-0.588286	0.714	0.84	1.5718e-05	50s-Higher-20s-Higher	TPC	RPS26
MYH102	5.58593e-10	-0.550874	0.204	0.42	1.94653e-05	50s-Higher-20s-Higher	TPC	MYH10
EMP22	6.30766e-10	-0.497071	0.573	0.78	2.19803e-05	50s-Higher-20s-Higher	TPC	EMP2
HSP90AA11	6.38314e-10	0.564015	0.936	0.88	2.22433e-05	50s-Higher-20s-Higher	TPC	HSP90AA1
XRRA12	6.59574e-10	-0.430427	0.108	0.28	2.29842e-05	50s-Higher-20s-Higher	TPC	XRRA1
RPL181	6.63152e-10	0.571683	0.938	0.867	2.31089e-05	50s-Higher-20s-Higher	TPC	RPL18
APCDD12	7.33345e-10	-0.431572	0.205	0.427	2.55549e-05	50s-Higher-20s-Higher	TPC	APCDD1
TPT11	8.20164e-10	0.471039	0.967	0.967	2.85802e-05	50s-Higher-20s-Higher	TPC	TPT1
PHGDH	8.43177e-10	-0.47587	0.322	0.547	2.93822e-05	50s-Higher-20s-Higher	TPC	PHGDH
SON2	1.13375e-09	-0.572144	0.813	0.887	3.95077e-05	50s-Higher-20s-Higher	TPC	SON
IGFBP61	1.13484e-09	-0.718689	0.744	0.88	3.95458e-05	50s-Higher-20s-Higher	TPC	IGFBP6
RPS182	1.28757e-09	0.588391	0.947	0.953	4.4868e-05	50s-Higher-20s-Higher	TPC	RPS18
PDLIM32	1.77714e-09	-0.549735	0.493	0.727	6.1928e-05	50s-Higher-20s-Higher	TPC	PDLIM3
SMOC12	1.86897e-09	-0.559222	0.526	0.76	6.51279e-05	50s-Higher-20s-Higher	TPC	SMOC1
ASS12	1.92345e-09	-0.494546	0.312	0.547	6.70265e-05	50s-Higher-20s-Higher	TPC	ASS1
RPL191	1.9664e-09	0.536609	0.939	0.9	6.85231e-05	50s-Higher-20s-Higher	TPC	RPL19
ALKAL21	2.26618e-09	0.818446	0.363	0.14	7.89695e-05	50s-Higher-20s-Higher	TPC	ALKAL2
RPL121	2.37143e-09	0.553461	0.93	0.913	8.26372e-05	50s-Higher-20s-Higher	TPC	RPL12
PLN2	2.44735e-09	-0.281291	0.026	0.12	8.52829e-05	50s-Higher-20s-Higher	TPC	PLN
INSR2	2.8222e-09	-0.521439	0.652	0.847	9.83453e-05	50s-Higher-20s-Higher	TPC	INSR
HMGN52	3.11771e-09	-0.48222	0.122	0.3	0.000108643	50s-Higher-20s-Higher	TPC	HMGN5
POLR2L2	3.5019e-09	-0.535987	0.418	0.627	0.000122031	50s-Higher-20s-Higher	TPC	POLR2L
SLIRP2	4.6048e-09	-0.446923	0.285	0.513	0.000160464	50s-Higher-20s-Higher	TPC	SLIRP
RPS201	4.77305e-09	0.527473	0.881	0.847	0.000166327	50s-Higher-20s-Higher	TPC	RPS20
FXYD62	4.81e-09	-0.479682	0.665	0.807	0.000167614	50s-Higher-20s-Higher	TPC	FXYD6
VCAN2	5.77435e-09	0.942858	0.662	0.493	0.000201219	50s-Higher-20s-Higher	TPC	VCAN
TENM21	6.68312e-09	-0.489292	0.309	0.553	0.000232887	50s-Higher-20s-Higher	TPC	TENM2
NET1	8.80205e-09	-0.344215	0.197	0.407	0.000306725	50s-Higher-20s-Higher	TPC	NET1
ARHGDIB2	1.08153e-08	-0.525089	0.196	0.387	0.000376882	50s-Higher-20s-Higher	TPC	ARHGDIB
SSBP32	1.18747e-08	-0.466566	0.354	0.587	0.000413797	50s-Higher-20s-Higher	TPC	SSBP3
DSTN2	1.26231e-08	-0.562255	0.876	0.887	0.000439878	50s-Higher-20s-Higher	TPC	DSTN
SLC1A42	1.35313e-08	-0.486642	0.264	0.487	0.000471524	50s-Higher-20s-Higher	TPC	SLC1A4
PTGIS1	2.11687e-08	-0.565959	0.488	0.72	0.000737665	50s-Higher-20s-Higher	TPC	PTGIS
NDUFA12	2.13293e-08	-0.507287	0.41	0.587	0.000743261	50s-Higher-20s-Higher	TPC	NDUFA1
KIAA12102	2.13431e-08	-0.285012	0.103	0.26	0.000743743	50s-Higher-20s-Higher	TPC	KIAA1210
ELOB2	2.21596e-08	-0.511737	0.648	0.767	0.000772196	50s-Higher-20s-Higher	TPC	ELOB
NMRAL11	2.31623e-08	-0.269022	0.106	0.267	0.000807136	50s-Higher-20s-Higher	TPC	NMRAL1
RASL121	2.35478e-08	-0.479905	0.253	0.467	0.00082057	50s-Higher-20s-Higher	TPC	RASL12
COL15A11	2.36286e-08	-0.570315	0.8	0.9	0.000823387	50s-Higher-20s-Higher	TPC	COL15A1
CDC421	2.40946e-08	-0.453982	0.521	0.727	0.000839623	50s-Higher-20s-Higher	TPC	CDC42
FLRT21	3.3609e-08	-0.511023	0.577	0.78	0.00117117	50s-Higher-20s-Higher	TPC	FLRT2
MAOB2	3.43133e-08	-0.523811	0.298	0.507	0.00119571	50s-Higher-20s-Higher	TPC	MAOB
CDO11	3.76647e-08	-0.297129	0.142	0.32	0.0013125	50s-Higher-20s-Higher	TPC	CDO1
S1PR32	3.79654e-08	-0.327694	0.06	0.18	0.00132298	50s-Higher-20s-Higher	TPC	S1PR3
RPS231	3.95752e-08	0.485483	0.938	0.867	0.00137908	50s-Higher-20s-Higher	TPC	RPS23
PPP1R12C2	4.01723e-08	-0.430006	0.177	0.36	0.00139988	50s-Higher-20s-Higher	TPC	PPP1R12C
RPS81	4.03329e-08	0.479	0.965	0.933	0.00140548	50s-Higher-20s-Higher	TPC	RPS8
ILK2	4.13177e-08	-0.432664	0.451	0.66	0.0014398	50s-Higher-20s-Higher	TPC	ILK
RPL172	4.14375e-08	0.596192	0.89	0.867	0.00144397	50s-Higher-20s-Higher	TPC	RPL17
RPS3A1	4.50923e-08	0.53792	0.932	0.887	0.00157133	50s-Higher-20s-Higher	TPC	RPS3A
C11orf961	4.82354e-08	-0.448902	0.931	0.953	0.00168086	50s-Higher-20s-Higher	TPC	C11orf96
ALDH22	5.05599e-08	-0.536173	0.376	0.587	0.00176186	50s-Higher-20s-Higher	TPC	ALDH2
ACTG22	5.22947e-08	-0.363122	0.046	0.153	0.00182231	50s-Higher-20s-Higher	TPC	ACTG2
ENAH1	5.3379e-08	-0.575443	0.522	0.707	0.0018601	50s-Higher-20s-Higher	TPC	ENAH
CASZ11	5.72499e-08	-0.364967	0.1	0.247	0.00199499	50s-Higher-20s-Higher	TPC	CASZ1
HIF3A2	5.76571e-08	-0.35018	0.27	0.5	0.00200918	50s-Higher-20s-Higher	TPC	HIF3A
PDZRN3	5.8293e-08	-0.27947	0.188	0.393	0.00203133	50s-Higher-20s-Higher	TPC	PDZRN3
UBL52	6.39961e-08	-0.525788	0.598	0.713	0.00223007	50s-Higher-20s-Higher	TPC	UBL5
RPL101	6.61845e-08	0.529518	0.954	0.94	0.00230633	50s-Higher-20s-Higher	TPC	RPL10
TBX2-AS11	6.94204e-08	-0.298037	0.125	0.287	0.00241909	50s-Higher-20s-Higher	TPC	TBX2-AS1
PEMT2	7.93956e-08	-0.514013	0.685	0.813	0.0027667	50s-Higher-20s-Higher	TPC	PEMT
LDB2	8.41938e-08	-0.335449	0.183	0.38	0.0029339	50s-Higher-20s-Higher	TPC	LDB2
TSHZ21	8.42987e-08	-0.389177	0.869	0.9	0.00293756	50s-Higher-20s-Higher	TPC	TSHZ2
S100A62	8.49099e-08	0.374044	0.808	0.647	0.00295886	50s-Higher-20s-Higher	TPC	S100A6
ATP5MF2	1.01598e-07	-0.405095	0.389	0.6	0.0035404	50s-Higher-20s-Higher	TPC	ATP5MF
ANGPTL11	1.09528e-07	-0.518687	0.483	0.667	0.00381671	50s-Higher-20s-Higher	TPC	ANGPTL1
CST31	1.13776e-07	-0.33786	0.94	0.973	0.00396475	50s-Higher-20s-Higher	TPC	CST3
NAXD2	1.14966e-07	-0.4452	0.154	0.32	0.00400623	50s-Higher-20s-Higher	TPC	NAXD
IFI61	1.21614e-07	0.74215	0.596	0.433	0.00423787	50s-Higher-20s-Higher	TPC	IFI6
RGMA2	1.22858e-07	-0.434826	0.305	0.513	0.00428123	50s-Higher-20s-Higher	TPC	RGMA
HSPA1B1	1.58703e-07	0.918239	0.384	0.2	0.00553033	50s-Higher-20s-Higher	TPC	HSPA1B
GNAO12	1.79094e-07	-0.464136	0.251	0.447	0.00624091	50s-Higher-20s-Higher	TPC	GNAO1
PFN12	1.85147e-07	-0.449475	0.675	0.793	0.00645183	50s-Higher-20s-Higher	TPC	PFN1
RPL18A1	2.12753e-07	0.510101	0.905	0.873	0.0074138	50s-Higher-20s-Higher	TPC	RPL18A
EHBP1L11	2.16809e-07	-0.429545	0.242	0.433	0.00755515	50s-Higher-20s-Higher	TPC	EHBP1L1
WFDC1	2.31482e-07	-0.487289	0.472	0.7	0.00806646	50s-Higher-20s-Higher	TPC	WFDC1
CCDC8	2.65863e-07	-0.313548	0.262	0.48	0.00926454	50s-Higher-20s-Higher	TPC	CCDC8
NRK1	3.01801e-07	-0.322528	0.089	0.227	0.0105169	50s-Higher-20s-Higher	TPC	NRK
IFITM31	3.2305e-07	0.455436	0.906	0.907	0.0112573	50s-Higher-20s-Higher	TPC	IFITM3
ZYX2	3.24004e-07	-0.40389	0.319	0.54	0.0112906	50s-Higher-20s-Higher	TPC	ZYX
AOC32	3.38608e-07	-0.479142	0.36	0.573	0.0117995	50s-Higher-20s-Higher	TPC	AOC3
CLDN11	3.44954e-07	-0.253457	0.147	0.32	0.0120206	50s-Higher-20s-Higher	TPC	CLDN11
PROK12	3.50653e-07	-0.668284	0.635	0.72	0.0122192	50s-Higher-20s-Higher	TPC	PROK1
SMARCD32	3.6354e-07	-0.461672	0.371	0.567	0.0126683	50s-Higher-20s-Higher	TPC	SMARCD3
MAT2A2	3.93898e-07	0.685799	0.582	0.447	0.0137262	50s-Higher-20s-Higher	TPC	MAT2A
ATP5ME2	3.96748e-07	-0.546691	0.45	0.593	0.0138255	50s-Higher-20s-Higher	TPC	ATP5ME
CFH2	4.059e-07	0.598053	0.686	0.573	0.0141444	50s-Higher-20s-Higher	TPC	CFH
MYOZ31	4.25362e-07	-0.591703	0.216	0.387	0.0148226	50s-Higher-20s-Higher	TPC	MYOZ3
PELI31	4.28786e-07	-0.281672	0.077	0.2	0.0149419	50s-Higher-20s-Higher	TPC	PELI3
SLC44A22	4.3133e-07	-0.353809	0.222	0.42	0.0150306	50s-Higher-20s-Higher	TPC	SLC44A2
PTGDS2	4.33567e-07	-0.297396	0.999	1	0.0151085	50s-Higher-20s-Higher	TPC	PTGDS
UQCR112	4.54196e-07	-0.469066	0.434	0.62	0.0158274	50s-Higher-20s-Higher	TPC	UQCR11
LGALS32	4.61306e-07	0.565502	0.734	0.64	0.0160751	50s-Higher-20s-Higher	TPC	LGALS3
MYL62	4.66165e-07	-0.464733	0.931	0.953	0.0162445	50s-Higher-20s-Higher	TPC	MYL6
UQCRC1	4.75778e-07	-0.360631	0.231	0.413	0.0165795	50s-Higher-20s-Higher	TPC	UQCRC1
TMEM982	5.462e-07	-0.339206	0.429	0.64	0.0190334	50s-Higher-20s-Higher	TPC	TMEM98
CAPZB1	5.52315e-07	-0.35265	0.649	0.76	0.0192465	50s-Higher-20s-Higher	TPC	CAPZB
SEC621	5.63417e-07	-0.398409	0.665	0.827	0.0196334	50s-Higher-20s-Higher	TPC	SEC62
UQCRQ2	5.64271e-07	-0.505462	0.428	0.593	0.0196631	50s-Higher-20s-Higher	TPC	UQCRQ
SNCG	5.68053e-07	-0.254908	0.066	0.18	0.019795	50s-Higher-20s-Higher	TPC	SNCG
AK11	6.43589e-07	-0.637897	0.614	0.727	0.0224272	50s-Higher-20s-Higher	TPC	AK1
ATP5MD2	6.9931e-07	-0.523058	0.402	0.56	0.0243689	50s-Higher-20s-Higher	TPC	ATP5MD
IGFBP72	7.20574e-07	-0.262185	0.995	1	0.0251099	50s-Higher-20s-Higher	TPC	IGFBP7
TMEM120A1	7.22083e-07	-0.306103	0.169	0.34	0.0251624	50s-Higher-20s-Higher	TPC	TMEM120A
H1F01	7.29944e-07	-0.366231	0.225	0.413	0.0254363	50s-Higher-20s-Higher	TPC	H1F0
ITM2C2	7.31953e-07	-0.514194	0.247	0.42	0.0255064	50s-Higher-20s-Higher	TPC	ITM2C
ZSCAN16-AS11	7.41713e-07	-0.352733	0.164	0.327	0.0258465	50s-Higher-20s-Higher	TPC	ZSCAN16-AS1
HLA-E1	7.71842e-07	0.759121	0.524	0.367	0.0268964	50s-Higher-20s-Higher	TPC	HLA-E
DCXR2	8.05375e-07	-0.305557	0.209	0.393	0.0280649	50s-Higher-20s-Higher	TPC	DCXR
MT-ND62	8.05827e-07	0.711777	0.436	0.26	0.0280806	50s-Higher-20s-Higher	TPC	MT-ND6
TXNIP1	8.28182e-07	0.48762	0.868	0.847	0.0288596	50s-Higher-20s-Higher	TPC	TXNIP
DPM31	8.66342e-07	-0.279543	0.255	0.453	0.0301894	50s-Higher-20s-Higher	TPC	DPM3
BST21	9.46368e-07	0.435321	0.856	0.793	0.0329781	50s-Higher-20s-Higher	TPC	BST2
LEFTY2	9.50747e-07	-0.256982	0.102	0.24	0.0331307	50s-Higher-20s-Higher	TPC	LEFTY2
OST42	9.50857e-07	-0.43765	0.575	0.687	0.0331345	50s-Higher-20s-Higher	TPC	OST4
SYNPO22	9.81824e-07	-0.390455	0.54	0.747	0.0342136	50s-Higher-20s-Higher	TPC	SYNPO2
CMIP2	1.07311e-06	-0.354477	0.481	0.707	0.0373946	50s-Higher-20s-Higher	TPC	CMIP
RPS31	1.17582e-06	0.498992	0.893	0.853	0.0409738	50s-Higher-20s-Higher	TPC	RPS3
ABLIM1	1.21174e-06	-0.450418	0.807	0.913	0.0422256	50s-Higher-20s-Higher	TPC	ABLIM1
KRT172	1.21579e-06	-1.47846	0.233	0.38	0.0423666	50s-Higher-20s-Higher	TPC	KRT17
ADI12	1.24011e-06	-0.427423	0.385	0.567	0.0432142	50s-Higher-20s-Higher	TPC	ADI1
EIF4A22	1.26898e-06	0.457205	0.798	0.74	0.04422	50s-Higher-20s-Higher	TPC	EIF4A2
PPP2CB2	1.27674e-06	-0.355802	0.651	0.793	0.0444906	50s-Higher-20s-Higher	TPC	PPP2CB
TNNC12	1.47204e-06	0.909938	0.242	0.073	0.0512961	50s-Higher-20s-Higher	TPC	TNNC1
RFLNB2	1.47373e-06	-0.312155	0.111	0.247	0.0513551	50s-Higher-20s-Higher	TPC	RFLNB
INMT1	1.65856e-06	-0.397567	0.72	0.82	0.057796	50s-Higher-20s-Higher	TPC	INMT
ATP5F1E2	1.67455e-06	-0.467824	0.663	0.773	0.0583532	50s-Higher-20s-Higher	TPC	ATP5F1E
RHOC2	1.71973e-06	-0.467543	0.466	0.627	0.0599273	50s-Higher-20s-Higher	TPC	RHOC
ATOX11	1.72243e-06	-0.367904	0.253	0.42	0.0600214	50s-Higher-20s-Higher	TPC	ATOX1
ANKRD491	1.91675e-06	-0.273349	0.102	0.233	0.0667931	50s-Higher-20s-Higher	TPC	ANKRD49
NFATC11	1.96624e-06	-0.421161	0.073	0.187	0.0685175	50s-Higher-20s-Higher	TPC	NFATC1
TNFSF122	1.98722e-06	-0.39842	0.279	0.467	0.0692485	50s-Higher-20s-Higher	TPC	TNFSF12
SFRP12	2.03346e-06	0.566328	0.454	0.26	0.0708601	50s-Higher-20s-Higher	TPC	SFRP1
SEPTIN61	2.11389e-06	-0.419794	0.292	0.473	0.0736626	50s-Higher-20s-Higher	TPC	SEPTIN6
SELENBP1	2.1319e-06	-0.307154	0.189	0.36	0.0742902	50s-Higher-20s-Higher	TPC	SELENBP1
ANGPTL42	2.22245e-06	0.58351	0.366	0.187	0.0774456	50s-Higher-20s-Higher	TPC	ANGPTL4
SLC22A172	2.24553e-06	-0.419613	0.278	0.48	0.0782498	50s-Higher-20s-Higher	TPC	SLC22A17
MYH111	2.25882e-06	-0.379032	0.947	0.96	0.0787132	50s-Higher-20s-Higher	TPC	MYH11
UNC45A	2.52585e-06	-0.250499	0.236	0.433	0.0880183	50s-Higher-20s-Higher	TPC	UNC45A
LINC010881	2.57165e-06	-0.280462	0.267	0.467	0.0896144	50s-Higher-20s-Higher	TPC	LINC01088
HSP90AB11	2.72135e-06	0.409742	0.908	0.887	0.0948309	50s-Higher-20s-Higher	TPC	HSP90AB1
SNHG291	2.9378e-06	0.563229	0.698	0.62	0.102373	50s-Higher-20s-Higher	TPC	SNHG29
RPL51	2.96087e-06	0.426735	0.937	0.94	0.103177	50s-Higher-20s-Higher	TPC	RPL5
BEX32	3.01322e-06	-0.491349	0.724	0.82	0.105002	50s-Higher-20s-Higher	TPC	BEX3
JUNB2	3.03409e-06	0.653582	0.231	0.067	0.105729	50s-Higher-20s-Higher	TPC	JUNB
PDLIM71	3.07123e-06	-0.371494	0.59	0.787	0.107023	50s-Higher-20s-Higher	TPC	PDLIM7
GALNT10	3.47726e-06	-0.442869	0.294	0.48	0.121172	50s-Higher-20s-Higher	TPC	GALNT10
COX6A12	3.49642e-06	-0.424587	0.564	0.727	0.12184	50s-Higher-20s-Higher	TPC	COX6A1
SMIM4	3.53358e-06	-0.268496	0.275	0.473	0.123135	50s-Higher-20s-Higher	TPC	SMIM4
NCKAP5L	3.85005e-06	-0.332703	0.338	0.52	0.134163	50s-Higher-20s-Higher	TPC	NCKAP5L
PDLIM2	3.87074e-06	-0.343994	0.489	0.667	0.134884	50s-Higher-20s-Higher	TPC	PDLIM2
TTLL71	4.01715e-06	-0.460188	0.326	0.507	0.139986	50s-Higher-20s-Higher	TPC	TTLL7
SOX151	4.11559e-06	-0.262338	0.148	0.3	0.143416	50s-Higher-20s-Higher	TPC	SOX15
RPS241	4.24933e-06	0.368928	0.938	0.927	0.148076	50s-Higher-20s-Higher	TPC	RPS24
RPLP01	4.26387e-06	0.398699	0.884	0.82	0.148583	50s-Higher-20s-Higher	TPC	RPLP0
NINJ12	4.28939e-06	-0.415287	0.219	0.38	0.149473	50s-Higher-20s-Higher	TPC	NINJ1
FILIP1L2	4.46035e-06	-0.37919	0.405	0.593	0.15543	50s-Higher-20s-Higher	TPC	FILIP1L
TOMM202	4.56941e-06	0.474732	0.697	0.62	0.15923	50s-Higher-20s-Higher	TPC	TOMM20
CHPF2	4.57904e-06	-0.508423	0.285	0.48	0.159566	50s-Higher-20s-Higher	TPC	CHPF
AKR1C2	4.63923e-06	-0.341478	0.243	0.42	0.161663	50s-Higher-20s-Higher	TPC	AKR1C2
HADH2	4.77312e-06	-0.349021	0.178	0.34	0.166329	50s-Higher-20s-Higher	TPC	HADH
RACK11	5.09148e-06	0.403525	0.901	0.86	0.177423	50s-Higher-20s-Higher	TPC	RACK1
SEPTIN21	5.11091e-06	-0.451357	0.689	0.82	0.1781	50s-Higher-20s-Higher	TPC	SEPTIN2
NDUFB32	5.20197e-06	-0.344199	0.254	0.42	0.181273	50s-Higher-20s-Higher	TPC	NDUFB3
NDFIP12	5.41511e-06	-0.395392	0.51	0.687	0.1887	50s-Higher-20s-Higher	TPC	NDFIP1
MT-ND12	5.43769e-06	0.434657	0.99	1	0.189487	50s-Higher-20s-Higher	TPC	MT-ND1
ZDHHC19	5.45758e-06	-0.282426	0.128	0.267	0.19018	50s-Higher-20s-Higher	TPC	ZDHHC19
SREBF12	5.5039e-06	-0.352643	0.11	0.24	0.191794	50s-Higher-20s-Higher	TPC	SREBF1
SERF22	5.50414e-06	-0.371252	0.813	0.86	0.191803	50s-Higher-20s-Higher	TPC	SERF2
DPEP11	5.65698e-06	-0.324579	0.881	0.933	0.197129	50s-Higher-20s-Higher	TPC	DPEP1
ATG4B1	5.71687e-06	-0.363514	0.134	0.273	0.199216	50s-Higher-20s-Higher	TPC	ATG4B
HSPB62	5.88063e-06	-0.549426	0.559	0.707	0.204922	50s-Higher-20s-Higher	TPC	HSPB6
EIF5A2	6.00175e-06	-0.352753	0.331	0.52	0.209143	50s-Higher-20s-Higher	TPC	EIF5A
A2M1	6.58187e-06	0.56884	0.676	0.567	0.229358	50s-Higher-20s-Higher	TPC	A2M
ATP6AP11	6.91028e-06	-0.272349	0.248	0.433	0.240803	50s-Higher-20s-Higher	TPC	ATP6AP1
RPS141	7.0207e-06	0.397001	0.901	0.88	0.24465	50s-Higher-20s-Higher	TPC	RPS14
DCTN2	7.83716e-06	-0.374152	0.291	0.473	0.273102	50s-Higher-20s-Higher	TPC	DCTN2
RPL261	7.95504e-06	0.447821	0.887	0.92	0.277209	50s-Higher-20s-Higher	TPC	RPL26
RPL232	8.02077e-06	0.450788	0.84	0.82	0.2795	50s-Higher-20s-Higher	TPC	RPL23
RBM62	8.28718e-06	-0.464831	0.387	0.567	0.288783	50s-Higher-20s-Higher	TPC	RBM6
MRPL52	8.33854e-06	-0.281071	0.188	0.347	0.290573	50s-Higher-20s-Higher	TPC	MRPL52
RPS22	8.45364e-06	0.535693	0.914	0.927	0.294584	50s-Higher-20s-Higher	TPC	RPS2
C72	8.57681e-06	1.33247	0.213	0.067	0.298876	50s-Higher-20s-Higher	TPC	C7
PYGB2	9.06253e-06	-0.413032	0.412	0.613	0.315802	50s-Higher-20s-Higher	TPC	PYGB
ABCA10	9.43459e-06	-0.29923	0.098	0.22	0.328767	50s-Higher-20s-Higher	TPC	ABCA10
MXRA7	9.48705e-06	-0.359074	0.671	0.8	0.330595	50s-Higher-20s-Higher	TPC	MXRA7
MANBAL1	1.00742e-05	-0.340394	0.236	0.4	0.351057	50s-Higher-20s-Higher	TPC	MANBAL
IFITM11	1.13056e-05	0.582973	0.36	0.213	0.393967	50s-Higher-20s-Higher	TPC	IFITM1
NAA381	1.13637e-05	-0.351094	0.334	0.52	0.395992	50s-Higher-20s-Higher	TPC	NAA38
LAMA22	1.1794e-05	0.571372	0.838	0.787	0.410986	50s-Higher-20s-Higher	TPC	LAMA2
SLC8A11	1.19496e-05	-0.252746	0.09	0.207	0.416406	50s-Higher-20s-Higher	TPC	SLC8A1
TM4SF11	1.20122e-05	-0.319442	0.244	0.413	0.418588	50s-Higher-20s-Higher	TPC	TM4SF1
MYH92	1.20151e-05	-0.464606	0.645	0.767	0.418691	50s-Higher-20s-Higher	TPC	MYH9
MMP23B1	1.23211e-05	-0.414338	0.48	0.66	0.429353	50s-Higher-20s-Higher	TPC	MMP23B
RPS172	1.23863e-05	0.425254	0.789	0.767	0.431624	50s-Higher-20s-Higher	TPC	RPS17
TMEM38A	1.24816e-05	-0.281317	0.118	0.247	0.434946	50s-Higher-20s-Higher	TPC	TMEM38A
TIMP11	1.28677e-05	0.570558	0.952	0.973	0.4484	50s-Higher-20s-Higher	TPC	TIMP1
CPSF11	1.35213e-05	-0.265074	0.102	0.227	0.471178	50s-Higher-20s-Higher	TPC	CPSF1
SNHG322	1.42436e-05	0.500187	0.656	0.607	0.496346	50s-Higher-20s-Higher	TPC	SNHG32
CTDSPL	1.45421e-05	-0.303163	0.489	0.68	0.506747	50s-Higher-20s-Higher	TPC	CTDSPL
EPB41L1	1.4832e-05	-0.287951	0.231	0.4	0.516849	50s-Higher-20s-Higher	TPC	EPB41L1
RBBP72	1.49577e-05	-0.424393	0.566	0.7	0.521232	50s-Higher-20s-Higher	TPC	RBBP7
C1S1	1.49995e-05	0.338626	0.923	0.887	0.522689	50s-Higher-20s-Higher	TPC	C1S
RASSF22	1.51647e-05	-0.46942	0.525	0.687	0.528444	50s-Higher-20s-Higher	TPC	RASSF2
PCOLCE1	1.66323e-05	-0.419757	0.291	0.467	0.579584	50s-Higher-20s-Higher	TPC	PCOLCE
RPLP11	1.67445e-05	0.335694	0.961	0.98	0.583495	50s-Higher-20s-Higher	TPC	RPLP1
PAK31	1.70507e-05	-0.399284	0.36	0.533	0.594166	50s-Higher-20s-Higher	TPC	PAK3
CCDC31	1.99678e-05	-0.289637	0.282	0.467	0.695818	50s-Higher-20s-Higher	TPC	CCDC3
EDNRA1	2.18936e-05	-0.383386	0.441	0.64	0.762926	50s-Higher-20s-Higher	TPC	EDNRA
EEF1D1	2.25574e-05	0.397248	0.807	0.753	0.786059	50s-Higher-20s-Higher	TPC	EEF1D
LMOD1	2.29616e-05	-0.382056	0.662	0.787	0.800144	50s-Higher-20s-Higher	TPC	LMOD1
MYOC1	2.32093e-05	-0.280718	0.118	0.24	0.808775	50s-Higher-20s-Higher	TPC	MYOC
PIGX1	2.33753e-05	-0.302256	0.18	0.333	0.814558	50s-Higher-20s-Higher	TPC	PIGX
SERINC51	2.34708e-05	-0.427034	0.271	0.44	0.817885	50s-Higher-20s-Higher	TPC	SERINC5
MAP92	2.4372e-05	-0.37032	0.202	0.347	0.849292	50s-Higher-20s-Higher	TPC	MAP9
SESN31	2.55354e-05	-0.363448	0.503	0.673	0.889832	50s-Higher-20s-Higher	TPC	SESN3
CISD3	2.596e-05	-0.31116	0.202	0.353	0.904628	50s-Higher-20s-Higher	TPC	CISD3
EIF3E1	2.6281e-05	0.381171	0.68	0.56	0.915814	50s-Higher-20s-Higher	TPC	EIF3E
CD34	2.63848e-05	-0.326169	0.265	0.433	0.919432	50s-Higher-20s-Higher	TPC	CD34
C19orf532	2.77296e-05	0.444222	0.472	0.333	0.966292	50s-Higher-20s-Higher	TPC	C19orf53
SLC9A3R1	2.77353e-05	-0.296544	0.171	0.32	0.966493	50s-Higher-20s-Higher	TPC	SLC9A3R1
NAGLU	2.84049e-05	-0.29191	0.144	0.287	0.989827	50s-Higher-20s-Higher	TPC	NAGLU
PMEPA12	2.9534e-05	-0.423149	0.271	0.413	1	50s-Higher-20s-Higher	TPC	PMEPA1
COPS92	3.00747e-05	-0.376898	0.362	0.52	1	50s-Higher-20s-Higher	TPC	COPS9
COX8A2	3.23472e-05	-0.280175	0.41	0.607	1	50s-Higher-20s-Higher	TPC	COX8A
FKBP81	3.33477e-05	-0.298664	0.482	0.667	1	50s-Higher-20s-Higher	TPC	FKBP8
FBXL221	3.34001e-05	-0.297288	0.206	0.353	1	50s-Higher-20s-Higher	TPC	FBXL22
HSPG21	3.38256e-05	-0.307745	0.408	0.607	1	50s-Higher-20s-Higher	TPC	HSPG2
COX171	3.39214e-05	-0.311807	0.296	0.46	1	50s-Higher-20s-Higher	TPC	COX17
PALM	3.45433e-05	-0.25714	0.23	0.4	1	50s-Higher-20s-Higher	TPC	PALM
MCAM2	3.51812e-05	-0.455936	0.185	0.327	1	50s-Higher-20s-Higher	TPC	MCAM
TBC1D201	3.55862e-05	-0.265464	0.184	0.333	1	50s-Higher-20s-Higher	TPC	TBC1D20
ANXA11	3.65692e-05	-0.302977	0.397	0.567	1	50s-Higher-20s-Higher	TPC	ANXA11
SPOCK11	3.68981e-05	-0.335756	0.299	0.48	1	50s-Higher-20s-Higher	TPC	SPOCK1
ERAP2	3.73742e-05	0.335643	0.114	0.007	1	50s-Higher-20s-Higher	TPC	ERAP2
EWSR11	3.87348e-05	-0.339057	0.363	0.547	1	50s-Higher-20s-Higher	TPC	EWSR1
MEF2C1	3.89846e-05	-0.266927	0.305	0.493	1	50s-Higher-20s-Higher	TPC	MEF2C
SFPQ2	3.90425e-05	0.423232	0.656	0.547	1	50s-Higher-20s-Higher	TPC	SFPQ
KCNB11	3.9093e-05	-0.295293	0.173	0.313	1	50s-Higher-20s-Higher	TPC	KCNB1
EFEMP22	3.94163e-05	-0.309459	0.398	0.587	1	50s-Higher-20s-Higher	TPC	EFEMP2
RPS131	3.97029e-05	0.37507	0.892	0.833	1	50s-Higher-20s-Higher	TPC	RPS13
ATN1	4.19279e-05	-0.250856	0.347	0.533	1	50s-Higher-20s-Higher	TPC	ATN1
ALDH6A12	4.26029e-05	-0.272776	0.167	0.307	1	50s-Higher-20s-Higher	TPC	ALDH6A1
KCNH2	4.29065e-05	-0.273589	0.131	0.253	1	50s-Higher-20s-Higher	TPC	KCNH2
ISG152	4.45956e-05	0.650684	0.282	0.14	1	50s-Higher-20s-Higher	TPC	ISG15
POLDIP22	4.56671e-05	-0.290571	0.137	0.267	1	50s-Higher-20s-Higher	TPC	POLDIP2
WNT2B	4.85839e-05	-0.349017	0.583	0.733	1	50s-Higher-20s-Higher	TPC	WNT2B
THSD42	5.04558e-05	-0.382602	0.343	0.513	1	50s-Higher-20s-Higher	TPC	THSD4
RPL311	5.10612e-05	0.41636	0.816	0.78	1	50s-Higher-20s-Higher	TPC	RPL31
DPT2	5.20019e-05	-0.351876	0.304	0.473	1	50s-Higher-20s-Higher	TPC	DPT
RHBDD2	5.23873e-05	-0.288968	0.189	0.333	1	50s-Higher-20s-Higher	TPC	RHBDD2
ITM2A	5.28829e-05	-0.277487	0.316	0.5	1	50s-Higher-20s-Higher	TPC	ITM2A
HHIP2	5.61319e-05	-0.766273	0.34	0.48	1	50s-Higher-20s-Higher	TPC	HHIP
RPL36AL1	5.69241e-05	0.471877	0.714	0.62	1	50s-Higher-20s-Higher	TPC	RPL36AL
SPECC1	6.14917e-05	-0.346742	0.37	0.54	1	50s-Higher-20s-Higher	TPC	SPECC1
DCTN1	6.42895e-05	-0.260261	0.286	0.467	1	50s-Higher-20s-Higher	TPC	DCTN1
SFRP41	6.77251e-05	-0.296997	0.554	0.74	1	50s-Higher-20s-Higher	TPC	SFRP4
PEG10	6.88609e-05	-0.300186	0.038	0.107	1	50s-Higher-20s-Higher	TPC	PEG10
KLHDC31	6.9561e-05	-0.250813	0.177	0.313	1	50s-Higher-20s-Higher	TPC	KLHDC3
RPL111	7.03455e-05	0.353268	0.931	0.913	1	50s-Higher-20s-Higher	TPC	RPL11
CYHR11	7.09846e-05	-0.282707	0.325	0.507	1	50s-Higher-20s-Higher	TPC	CYHR1
PHACTR22	7.13877e-05	-0.387449	0.45	0.627	1	50s-Higher-20s-Higher	TPC	PHACTR2
OSR12	7.48774e-05	-0.284147	0.202	0.347	1	50s-Higher-20s-Higher	TPC	OSR1
LMO42	7.5377e-05	-0.443227	0.573	0.693	1	50s-Higher-20s-Higher	TPC	LMO4
HIST1H1E1	7.60423e-05	0.485063	0.209	0.087	1	50s-Higher-20s-Higher	TPC	HIST1H1E
RPL321	7.76883e-05	0.308876	0.934	0.933	1	50s-Higher-20s-Higher	TPC	RPL32
KLHDC8A	7.79942e-05	-0.351981	0.238	0.393	1	50s-Higher-20s-Higher	TPC	KLHDC8A
ST6GALNAC4	7.88206e-05	-0.262143	0.148	0.273	1	50s-Higher-20s-Higher	TPC	ST6GALNAC4
SLC4A7	7.91982e-05	0.397489	0.216	0.08	1	50s-Higher-20s-Higher	TPC	SLC4A7
FLNA1	7.99466e-05	-0.350108	0.925	0.953	1	50s-Higher-20s-Higher	TPC	FLNA
SPTBN11	8.37357e-05	-0.28921	0.917	0.967	1	50s-Higher-20s-Higher	TPC	SPTBN1
NDUFC12	8.67981e-05	-0.398416	0.448	0.587	1	50s-Higher-20s-Higher	TPC	NDUFC1
ECE11	8.78422e-05	-0.35923	0.443	0.613	1	50s-Higher-20s-Higher	TPC	ECE1
CHGA	8.83115e-05	-0.382405	0.374	0.54	1	50s-Higher-20s-Higher	TPC	CHGA
EMB	9.20511e-05	0.381421	0.115	0.013	1	50s-Higher-20s-Higher	TPC	EMB
PRMT1	9.22898e-05	-0.273012	0.382	0.567	1	50s-Higher-20s-Higher	TPC	PRMT1
MAGED21	9.27894e-05	-0.346082	0.617	0.733	1	50s-Higher-20s-Higher	TPC	MAGED2
PCDH72	9.3528e-05	-0.336637	0.202	0.34	1	50s-Higher-20s-Higher	TPC	PCDH7
WDR13	9.75967e-05	-0.259625	0.252	0.407	1	50s-Higher-20s-Higher	TPC	WDR13
RIMS22	9.80741e-05	-0.326074	0.128	0.24	1	50s-Higher-20s-Higher	TPC	RIMS2
WFS11	9.90281e-05	-0.314114	0.399	0.587	1	50s-Higher-20s-Higher	TPC	WFS1
SHROOM2	9.93813e-05	-0.319442	0.295	0.453	1	50s-Higher-20s-Higher	TPC	SHROOM2
RPL23A1	0.000102835	0.376925	0.882	0.873	1	50s-Higher-20s-Higher	TPC	RPL23A
CTDSP1	0.000106373	-0.25164	0.231	0.387	1	50s-Higher-20s-Higher	TPC	CTDSP1
PPP1R12B1	0.000108799	-0.325195	0.384	0.56	1	50s-Higher-20s-Higher	TPC	PPP1R12B
NDUFS51	0.000110822	-0.319908	0.661	0.767	1	50s-Higher-20s-Higher	TPC	NDUFS5
PLD32	0.000110991	-0.508072	0.515	0.647	1	50s-Higher-20s-Higher	TPC	PLD3
RTL8C2	0.000112672	-0.373062	0.49	0.633	1	50s-Higher-20s-Higher	TPC	RTL8C
PTPRA2	0.00011298	-0.314022	0.355	0.52	1	50s-Higher-20s-Higher	TPC	PTPRA
ADD1	0.00012142	-0.29485	0.567	0.727	1	50s-Higher-20s-Higher	TPC	ADD1
SSR3	0.000121494	0.435842	0.684	0.633	1	50s-Higher-20s-Higher	TPC	SSR3
NDUFB22	0.000122697	-0.336566	0.517	0.647	1	50s-Higher-20s-Higher	TPC	NDUFB2
LPP	0.000125077	-0.296443	0.848	0.92	1	50s-Higher-20s-Higher	TPC	LPP
BLCAP1	0.0001254	-0.265404	0.278	0.447	1	50s-Higher-20s-Higher	TPC	BLCAP
COL3A11	0.000128091	-0.336051	0.675	0.787	1	50s-Higher-20s-Higher	TPC	COL3A1
HNRNPU2	0.000129477	0.440987	0.77	0.713	1	50s-Higher-20s-Higher	TPC	HNRNPU
BTF31	0.000131365	0.402272	0.789	0.76	1	50s-Higher-20s-Higher	TPC	BTF3
NME4	0.00013184	-0.277781	0.356	0.513	1	50s-Higher-20s-Higher	TPC	NME4
RAB5C1	0.000134659	-0.265079	0.378	0.547	1	50s-Higher-20s-Higher	TPC	RAB5C
SVIL1	0.000135865	-0.323309	0.653	0.767	1	50s-Higher-20s-Higher	TPC	SVIL
MXRA81	0.000136874	-0.293323	0.675	0.833	1	50s-Higher-20s-Higher	TPC	MXRA8
C1QTNF72	0.000139203	-0.346561	0.182	0.313	1	50s-Higher-20s-Higher	TPC	C1QTNF7
SEC13	0.000141519	-0.296527	0.213	0.353	1	50s-Higher-20s-Higher	TPC	SEC13
SEM12	0.000148611	-0.36183	0.499	0.633	1	50s-Higher-20s-Higher	TPC	SEM1
CAVIN11	0.00014894	-0.381869	0.718	0.787	1	50s-Higher-20s-Higher	TPC	CAVIN1
TCF23	0.000149684	-0.262293	0.195	0.333	1	50s-Higher-20s-Higher	TPC	TCF23
SPATS2L2	0.000150717	-0.363552	0.41	0.56	1	50s-Higher-20s-Higher	TPC	SPATS2L
TPM21	0.000151388	-0.395464	0.942	0.907	1	50s-Higher-20s-Higher	TPC	TPM2
EPHX11	0.000158156	-0.342027	0.443	0.6	1	50s-Higher-20s-Higher	TPC	EPHX1
NR4A12	0.000160814	0.709861	0.2	0.08	1	50s-Higher-20s-Higher	TPC	NR4A1
MT-ND42	0.00016223	-0.319957	0.996	0.987	1	50s-Higher-20s-Higher	TPC	MT-ND4
TOMM71	0.000164319	-0.354852	0.669	0.82	1	50s-Higher-20s-Higher	TPC	TOMM7
EIF3F1	0.000168697	0.424259	0.572	0.493	1	50s-Higher-20s-Higher	TPC	EIF3F
RPL412	0.000171031	-0.337883	0.94	0.96	1	50s-Higher-20s-Higher	TPC	RPL41
PLEC	0.000172909	-0.30822	0.451	0.633	1	50s-Higher-20s-Higher	TPC	PLEC
CALM21	0.000176151	-0.276955	0.838	0.893	1	50s-Higher-20s-Higher	TPC	CALM2
EMC10	0.000184744	-0.29594	0.389	0.547	1	50s-Higher-20s-Higher	TPC	EMC10
FHL21	0.000185244	-0.376156	0.847	0.867	1	50s-Higher-20s-Higher	TPC	FHL2
SRM2	0.000185393	-0.277748	0.279	0.433	1	50s-Higher-20s-Higher	TPC	SRM
CBR11	0.000190154	-0.352967	0.372	0.547	1	50s-Higher-20s-Higher	TPC	CBR1
ANXA22	0.000190462	-0.364026	0.646	0.74	1	50s-Higher-20s-Higher	TPC	ANXA2
RPS71	0.000193253	0.29354	0.914	0.913	1	50s-Higher-20s-Higher	TPC	RPS7
FSTL12	0.000194732	-0.338305	0.706	0.807	1	50s-Higher-20s-Higher	TPC	FSTL1
BCAP31	0.000197422	-0.26862	0.351	0.507	1	50s-Higher-20s-Higher	TPC	BCAP31
TAF11	0.000197653	-0.311633	0.134	0.247	1	50s-Higher-20s-Higher	TPC	TAF11
TNRC6B1	0.000203357	-0.305688	0.523	0.707	1	50s-Higher-20s-Higher	TPC	TNRC6B
TBX2	0.000203505	-0.256253	0.42	0.607	1	50s-Higher-20s-Higher	TPC	TBX2
TPM12	0.000209825	-0.277096	0.921	0.953	1	50s-Higher-20s-Higher	TPC	TPM1
BUD23	0.000214312	-0.252399	0.256	0.407	1	50s-Higher-20s-Higher	TPC	BUD23
MRGPRF1	0.000217491	-0.372108	0.453	0.587	1	50s-Higher-20s-Higher	TPC	MRGPRF
PBXIP1	0.00021766	-0.337289	0.384	0.527	1	50s-Higher-20s-Higher	TPC	PBXIP1
CD931	0.000226895	-0.272432	0.188	0.32	1	50s-Higher-20s-Higher	TPC	CD93
ADAMTS12	0.000230923	0.78326	0.422	0.307	1	50s-Higher-20s-Higher	TPC	ADAMTS1
LAPTM4B2	0.000231648	-0.386135	0.236	0.373	1	50s-Higher-20s-Higher	TPC	LAPTM4B
MFGE82	0.000236642	-0.290202	0.462	0.633	1	50s-Higher-20s-Higher	TPC	MFGE8
SMO1	0.000242922	-0.296061	0.182	0.32	1	50s-Higher-20s-Higher	TPC	SMO
ERF2	0.000245377	-0.364719	0.083	0.173	1	50s-Higher-20s-Higher	TPC	ERF
GPX42	0.000245802	0.465954	0.807	0.713	1	50s-Higher-20s-Higher	TPC	GPX4
FTL1	0.000247555	0.38821	0.95	0.9	1	50s-Higher-20s-Higher	TPC	FTL
NRXN2	0.000249004	-0.278871	0.299	0.46	1	50s-Higher-20s-Higher	TPC	NRXN2
PDE5A	0.000250114	-0.317693	0.682	0.813	1	50s-Higher-20s-Higher	TPC	PDE5A
NNMT	0.000254749	0.376828	0.144	0.04	1	50s-Higher-20s-Higher	TPC	NNMT
GLI1	0.000257608	-0.262531	0.209	0.347	1	50s-Higher-20s-Higher	TPC	GLI1
COL6A11	0.000257957	-0.37611	0.85	0.933	1	50s-Higher-20s-Higher	TPC	COL6A1
MLF2	0.00026117	-0.283745	0.401	0.553	1	50s-Higher-20s-Higher	TPC	MLF2
COL1A21	0.000263565	-0.306548	0.831	0.94	1	50s-Higher-20s-Higher	TPC	COL1A2
STAT32	0.000266511	0.495294	0.494	0.407	1	50s-Higher-20s-Higher	TPC	STAT3
UBXN41	0.000272389	0.359234	0.688	0.58	1	50s-Higher-20s-Higher	TPC	UBXN4
KLF102	0.000273162	0.360217	0.223	0.1	1	50s-Higher-20s-Higher	TPC	KLF10
TCEAL2	0.000273951	0.323058	0.186	0.067	1	50s-Higher-20s-Higher	TPC	TCEAL2
RPS121	0.000284665	0.377061	0.907	0.887	1	50s-Higher-20s-Higher	TPC	RPS12
COX7C1	0.000284787	-0.301049	0.657	0.74	1	50s-Higher-20s-Higher	TPC	COX7C
STAT11	0.000285966	0.562973	0.365	0.253	1	50s-Higher-20s-Higher	TPC	STAT1
LDHB	0.000287753	-0.301026	0.604	0.747	1	50s-Higher-20s-Higher	TPC	LDHB
HIC1	0.000289322	-0.265091	0.243	0.38	1	50s-Higher-20s-Higher	TPC	HIC1
RPL81	0.000290901	0.331449	0.934	0.88	1	50s-Higher-20s-Higher	TPC	RPL8
DNASE1L3	0.000292452	-0.274123	0.097	0.193	1	50s-Higher-20s-Higher	TPC	DNASE1L3
PFDN51	0.000300869	0.314607	0.791	0.74	1	50s-Higher-20s-Higher	TPC	PFDN5
GPNMB2	0.000311611	0.514192	0.527	0.453	1	50s-Higher-20s-Higher	TPC	GPNMB
MAPK1IP1L2	0.000314334	-0.329396	0.319	0.467	1	50s-Higher-20s-Higher	TPC	MAPK1IP1L
ACOX1	0.000332527	-0.252527	0.265	0.42	1	50s-Higher-20s-Higher	TPC	ACOX1
AKR1C3	0.000334773	-0.331915	0.273	0.413	1	50s-Higher-20s-Higher	TPC	AKR1C3
IFITM2	0.000340131	0.377667	0.716	0.68	1	50s-Higher-20s-Higher	TPC	IFITM2
DYNLL11	0.000355845	0.321386	0.837	0.827	1	50s-Higher-20s-Higher	TPC	DYNLL1
KRT131	0.000357482	-0.277756	0.331	0.487	1	50s-Higher-20s-Higher	TPC	KRT13
FBN11	0.000371687	0.382859	0.867	0.84	1	50s-Higher-20s-Higher	TPC	FBN1
PLSCR12	0.000383975	0.483149	0.352	0.233	1	50s-Higher-20s-Higher	TPC	PLSCR1
COPE1	0.000393128	-0.333038	0.43	0.573	1	50s-Higher-20s-Higher	TPC	COPE
RPS191	0.000396178	0.342809	0.932	0.947	1	50s-Higher-20s-Higher	TPC	RPS19
RAD23A2	0.000402761	-0.262957	0.389	0.56	1	50s-Higher-20s-Higher	TPC	RAD23A
HSPA4L2	0.000404336	0.343227	0.187	0.073	1	50s-Higher-20s-Higher	TPC	HSPA4L
GNB51	0.000409438	-0.333264	0.575	0.713	1	50s-Higher-20s-Higher	TPC	GNB5
ZNF275	0.00041136	-0.30384	0.142	0.253	1	50s-Higher-20s-Higher	TPC	ZNF275
UQCR102	0.000415279	-0.336864	0.445	0.58	1	50s-Higher-20s-Higher	TPC	UQCR10
MAPK102	0.000416339	-0.295474	0.368	0.52	1	50s-Higher-20s-Higher	TPC	MAPK10
MYADM2	0.00042133	-0.319509	0.552	0.667	1	50s-Higher-20s-Higher	TPC	MYADM
COPS6	0.00043076	-0.267309	0.425	0.58	1	50s-Higher-20s-Higher	TPC	COPS6
[truncated: 33,135 more rows]
