# Supplementary material for: Single-cell transcriptomic atlas of the human testis across the reproductive lifespan
Source: Nat Aging. 2025 Mar 3;5(4):658–74. doi: 10.1038/s43587-025-00824-2 (PMC12003174; doi:10.1038/s43587-025-00824-2)
Supplement: Supplementary file 10 — Statistical source data. [file 43587_2025_824_MOESM10_ESM.xlsx]

## Sheet: Sheet2
	Var1	Var2	Freq	sum	Percent
1	differentiasting S'gonia	21yr	92	2204	0.0417423
2	Early primary spermatocyte	21yr	49	2204	0.0222323
3	Late primary spermatocyte	21yr	158	2204	0.0716878
4	Round spermatid	21yr	211	2204	0.095735
5	Elongating Spermatid	21yr	846	2204	0.383848
6	Sertoli	21yr	36	2204	0.0163339
7	TPC	21yr	66	2204	0.0299456
8	Leydig	21yr	87	2204	0.0394737
9	SMC	21yr	133	2204	0.0603448
10	Endothelial	21yr	485	2204	0.220054
11	Macrophage	21yr	37	2204	0.0167877
12	Lymphocyte	21yr	4	2204	0.00181488
13	differentiasting S'gonia	22yr	277	4627	0.059866
14	Early primary spermatocyte	22yr	202	4627	0.0436568
15	Late primary spermatocyte	22yr	321	4627	0.0693754
16	Round spermatid	22yr	482	4627	0.104171
17	Elongating Spermatid	22yr	1165	4627	0.251783
18	Sertoli	22yr	207	4627	0.0447374
19	TPC	22yr	341	4627	0.0736979
20	Leydig	22yr	236	4627	0.051005
21	SMC	22yr	469	4627	0.101362
22	Endothelial	22yr	807	4627	0.174411
23	Macrophage	22yr	115	4627	0.0248541
24	Lymphocyte	22yr	5	4627	0.00108061
25	differentiasting S'gonia	30yr	206	8653	0.0238068
26	Early primary spermatocyte	30yr	148	8653	0.0171039
27	Late primary spermatocyte	30yr	100	8653	0.0115567
28	Round spermatid	30yr	576	8653	0.0665665
29	Elongating Spermatid	30yr	1072	8653	0.123888
30	Sertoli	30yr	55	8653	0.00635618
31	TPC	30yr	2282	8653	0.263724
32	Leydig	30yr	1266	8653	0.146308
33	SMC	30yr	511	8653	0.0590547
34	Endothelial	30yr	1446	8653	0.16711
35	Macrophage	30yr	956	8653	0.110482
36	Lymphocyte	30yr	35	8653	0.00404484
37	differentiasting S'gonia	32yr	598	3128	0.191176
38	Early primary spermatocyte	32yr	207	3128	0.0661765
39	Late primary spermatocyte	32yr	51	3128	0.0163043
40	Round spermatid	32yr	256	3128	0.0818414
41	Elongating Spermatid	32yr	440	3128	0.140665
42	Sertoli	32yr	15	3128	0.0047954
43	TPC	32yr	391	3128	0.125
44	Leydig	32yr	232	3128	0.0741688
45	SMC	32yr	121	3128	0.0386829
46	Endothelial	32yr	571	3128	0.182545
47	Macrophage	32yr	223	3128	0.0712916
48	Lymphocyte	32yr	23	3128	0.00735294
49	differentiasting S'gonia	33yr	114	2906	0.0392292
50	Early primary spermatocyte	33yr	75	2906	0.0258087
51	Late primary spermatocyte	33yr	113	2906	0.0388851
52	Round spermatid	33yr	197	2906	0.0677908
53	Spermatid	33yr	568	2906	0.195458
54	Sertoli	33yr	3	2906	0.00103235
55	TPC	33yr	191	2906	0.0657261
56	Leydig	33yr	561	2906	0.193049
57	SMC	33yr	261	2906	0.0898142
58	Endothelial	33yr	657	2906	0.226084
59	Macrophage	33yr	141	2906	0.0485203
60	Lymphocyte	33yr	25	2906	0.00860289
61	differentiasting S'gonia	38yr	116	2793	0.0415324
62	Early primary spermatocyte	38yr	242	2793	0.0866452
63	Late primary spermatocyte	38yr	19	2793	0.00680272
64	Round spermatid	38yr	118	2793	0.0422485
65	Elongating Spermatid	38yr	310	2793	0.110992
66	Sertoli	38yr	1	2793	0.000358038
67	TPC	38yr	168	2793	0.0601504
68	Leydig	38yr	213	2793	0.0762621
69	SMC	38yr	265	2793	0.0948801
70	Endothelial	38yr	1089	2793	0.389903
71	Macrophage	38yr	230	2793	0.0823487
72	Lymphocyte	38yr	22	2793	0.00787683
73	differentiasting S'gonia	40yr	87	2625	0.0331429
74	Early primary spermatocyte	40yr	60	2625	0.0228571
75	Late primary spermatocyte	40yr	41	2625	0.015619
76	Round spermatid	40yr	274	2625	0.104381
77	Elongating Spermatid	40yr	297	2625	0.113143
78	Sertoli	40yr	0	2625	0
79	TPC	40yr	162	2625	0.0617143
80	Leydig	40yr	238	2625	0.0906667
81	SMC	40yr	233	2625	0.0887619
82	Endothelial	40yr	1047	2625	0.398857
83	Macrophage	40yr	163	2625	0.0620952
84	Lymphocyte	40yr	23	2625	0.0087619
85	differentiasting S'gonia	42yr	204	3063	0.0666014
86	Early primary spermatocyte	42yr	36	3063	0.0117532
87	Late primary spermatocyte	42yr	206	3063	0.0672543
88	Round spermatid	42yr	300	3063	0.0979432
89	Elongating Spermatid	42yr	436	3063	0.142344
90	Sertoli	42yr	19	3063	0.00620307
91	TPC	42yr	260	3063	0.0848841
92	Leydig	42yr	343	3063	0.111982
93	SMC	42yr	262	3063	0.0855371
94	Endothelial	42yr	838	3063	0.273588
95	Macrophage	42yr	128	3063	0.0417891
96	Lymphocyte	42yr	31	3063	0.0101208
97	differentiasting S'gonia	43yr	703	10352	0.0679096
98	Early primary spermatocyte	43yr	532	10352	0.051391
99	Late primary spermatocyte	43yr	367	10352	0.0354521
100	Round spermatid	43yr	1499	10352	0.144803
101	Elongating Spermatid	43yr	1252	10352	0.120943
102	Sertoli	43yr	54	10352	0.00521638
103	TPC	43yr	1383	10352	0.133597
104	Leydig	43yr	1432	10352	0.138331
105	SMC	43yr	512	10352	0.049459
106	Endothelial	43yr	2038	10352	0.19687
107	Macrophage	43yr	491	10352	0.0474304
108	Lymphocyte	43yr	89	10352	0.00859737
109	differentiasting S'gonia	44yr	198	5710	0.034676
110	Early primary spermatocyte	44yr	279	5710	0.0488616
111	Late primary spermatocyte	44yr	91	5710	0.015937
112	Round spermatid	44yr	1098	5710	0.192294
113	Elongating Spermatid	44yr	984	5710	0.172329
114	Sertoli	44yr	9	5710	0.00157618
115	TPC	44yr	1206	5710	0.211208
116	Leydig	44yr	367	5710	0.0642732
117	SMC	44yr	341	5710	0.0597198
118	Endothelial	44yr	797	5710	0.13958
119	Macrophage	44yr	277	5710	0.0485114
120	Lymphocyte	44yr	63	5710	0.0110333
121	differentiasting S'gonia	46yr	35	2320	0.0150862
122	Early primary spermatocyte	46yr	39	2320	0.0168103
123	Late primary spermatocyte	46yr	8	2320	0.00344828
124	Round spermatid	46yr	74	2320	0.0318966
125	Elongating Spermatid	46yr	191	2320	0.0823276
126	Sertoli	46yr	9	2320	0.00387931
127	TPC	46yr	750	2320	0.323276
128	Leydig	46yr	132	2320	0.0568966
129	SMC	46yr	250	2320	0.107759
130	Endothelial	46yr	551	2320	0.2375
131	Macrophage	46yr	157	2320	0.0676724
132	Lymphocyte	46yr	124	2320	0.0534483
133	differentiasting S'gonia	48yr	71	2305	0.0308026
134	Early primary spermatocyte	48yr	154	2305	0.0668113
135	Late primary spermatocyte	48yr	36	2305	0.0156182
136	Round spermatid	48yr	310	2305	0.13449
137	Elongating Spermatid	48yr	63	2305	0.0273319
138	Sertoli	48yr	6	2305	0.00260304
139	TPC	48yr	525	2305	0.227766
140	Leydig	48yr	222	2305	0.0963124
141	SMC	48yr	112	2305	0.04859
142	Endothelial	48yr	449	2305	0.194794
143	Macrophage	48yr	323	2305	0.14013
144	Lymphocyte	48yr	34	2305	0.0147505
145	differentiasting S'gonia	52yr	215	2580	0.0833333
146	Early primary spermatocyte	52yr	333	2580	0.12907
147	Late primary spermatocyte	52yr	61	2580	0.0236434
148	Round spermatid	52yr	530	2580	0.205426
149	Elongating Spermatid	52yr	581	2580	0.225194
150	Sertoli	52yr	0	2580	0
151	TPC	52yr	215	2580	0.0833333
152	Leydig	52yr	89	2580	0.0344961
153	SMC	52yr	33	2580	0.0127907
154	Endothelial	52yr	418	2580	0.162016
155	Macrophage	52yr	104	2580	0.0403101
156	Lymphocyte	52yr	1	2580	0.000387597
157	differentiasting S'gonia	53yr	111	2345	0.0473348
158	Early primary spermatocyte	53yr	162	2345	0.0690832
159	Late primary spermatocyte	53yr	38	2345	0.0162047
160	Round spermatid	53yr	704	2345	0.300213
161	Elongating Spermatid	53yr	322	2345	0.137313
162	Sertoli	53yr	2	2345	0.000852878
163	TPC	53yr	143	2345	0.0609808
164	Leydig	53yr	365	2345	0.15565
165	SMC	53yr	102	2345	0.0434968
166	Endothelial	53yr	235	2345	0.100213
167	Macrophage	53yr	154	2345	0.0656716
168	Lymphocyte	53yr	7	2345	0.00298507
169	differentiasting S'gonia	55yr	273	6932	0.0393826
170	Early primary spermatocyte	55yr	616	6932	0.0888632
171	Late primary spermatocyte	55yr	124	6932	0.0178881
172	Round spermatid	55yr	525	6932	0.0757357
173	Elongating Spermatid	55yr	872	6932	0.125793
174	Sertoli	55yr	1	6932	0.000144259
175	TPC	55yr	476	6932	0.0686671
176	Leydig	55yr	1279	6932	0.184507
177	SMC	55yr	573	6932	0.0826601
178	Endothelial	55yr	1717	6932	0.247692
179	Macrophage	55yr	410	6932	0.059146
180	Lymphocyte	55yr	66	6932	0.00952106
181	differentiasting S'gonia	57yr	140	5687	0.0246175
182	Early primary spermatocyte	57yr	261	5687	0.0458941
183	Late primary spermatocyte	57yr	63	5687	0.0110779
184	Round spermatid	57yr	254	5687	0.0446633
185	Elongating Spermatid	57yr	195	5687	0.0342887
186	Sertoli	57yr	8	5687	0.00140672
187	TPC	57yr	538	5687	0.0946017
188	Leydig	57yr	553	5687	0.0972393
189	SMC	57yr	396	5687	0.0696325
190	Endothelial	57yr	2393	5687	0.420784
191	Macrophage	57yr	678	5687	0.119219
192	Lymphocyte	57yr	208	5687	0.0365746
193	differentiasting S'gonia	59yr	79	6318	0.012504
194	Early primary spermatocyte	59yr	62	6318	0.00981323
195	Late primary spermatocyte	59yr	149	6318	0.0235834
196	Round spermatid	59yr	728	6318	0.115226
197	Elongating Spermatid	59yr	1087	6318	0.172048
198	Sertoli	59yr	9	6318	0.0014245
199	TPC	59yr	578	6318	0.0914846
200	Leydig	59yr	419	6318	0.0663185
201	SMC	59yr	500	6318	0.079139
202	Endothelial	59yr	2346	6318	0.37132
203	Macrophage	59yr	331	6318	0.05239
204	Lymphocyte	59yr	30	6318	0.00474834
205	differentiasting S'gonia	62yr	190	2999	0.0633545
206	Early primary spermatocyte	62yr	192	2999	0.0640213
207	Late primary spermatocyte	62yr	203	2999	0.0676892
208	Round spermatid	62yr	393	2999	0.131044
209	Elongating Spermatid	62yr	769	2999	0.256419
210	Sertoli	62yr	7	2999	0.00233411
211	TPC	62yr	325	2999	0.108369
212	Leydig	62yr	143	2999	0.0476826
213	SMC	62yr	304	2999	0.101367
214	Endothelial	62yr	344	2999	0.114705
215	Macrophage	62yr	99	2999	0.033011
216	Lymphocyte	62yr	30	2999	0.0100033
217	differentiasting S'gonia	64yr	63	2968	0.0212264
218	Early primary spermatocyte	64yr	17	2968	0.00572776
219	Late primary spermatocyte	64yr	18	2968	0.00606469
220	Round spermatid	64yr	42	2968	0.0141509
221	Elongating Spermatid	64yr	32	2968	0.0107817
222	Sertoli	64yr	20	2968	0.00673854
223	TPC	64yr	1441	2968	0.485512
224	Leydig	64yr	188	2968	0.0633423
225	SMC	64yr	336	2968	0.113208
226	Endothelial	64yr	593	2968	0.199798
227	Macrophage	64yr	190	2968	0.0640162
228	Lymphocyte	64yr	28	2968	0.00943396
229	differentiasting S'gonia	66yr	1314	12420	0.105797
230	Early primary spermatocyte	66yr	1008	12420	0.0811594
231	Late primary spermatocyte	66yr	358	12420	0.0288245
232	Round spermatid	66yr	1790	12420	0.144122
233	Elongating Spermatid	66yr	3715	12420	0.299114
234	Sertoli	66yr	258	12420	0.0207729
235	TPC	66yr	836	12420	0.0673108
236	Leydig	66yr	185	12420	0.0148953
237	SMC	66yr	847	12420	0.0681965
238	Endothelial	66yr	1870	12420	0.150564
239	Macrophage	66yr	214	12420	0.0172303
240	Lymphocyte	66yr	25	12420	0.00201288
241	differentiasting S'gonia	67yr	301	3607	0.0834488
242	Early primary spermatocyte	67yr	109	3607	0.030219
243	Late primary spermatocyte	67yr	8	3607	0.00221791
244	Round spermatid	67yr	14	3607	0.00388134
245	Elongating Spermatid	67yr	26	3607	0.00720821
246	Sertoli	67yr	18	3607	0.0049903
247	TPC	67yr	1325	3607	0.367341
248	Leydig	67yr	259	3607	0.0718048
249	SMC	67yr	406	3607	0.112559
250	Endothelial	67yr	790	3607	0.219019
251	Macrophage	67yr	335	3607	0.092875
252	Lymphocyte	67yr	16	3607	0.00443582
253	differentiasting S'gonia	69yr	20	2588	0.00772798
254	Early primary spermatocyte	69yr	7	2588	0.00270479
255	Late primary spermatocyte	69yr	1	2588	0.000386399
256	Round spermatid	69yr	6	2588	0.00231839
257	Elongating Spermatid	69yr	7	2588	0.00270479
258	Sertoli	69yr	7	2588	0.00270479
259	TPC	69yr	1035	2588	0.399923
260	Leydig	69yr	432	2588	0.166924
261	SMC	69yr	288	2588	0.111283
262	Endothelial	69yr	495	2588	0.191267
263	Macrophage	69yr	159	2588	0.0614374
264	Lymphocyte	69yr	131	2588	0.0506182
