# Supplementary material for: Single-cell transcriptomic atlas of the human testis across the reproductive lifespan
Source: Nat Aging. 2025 Mar 3;5(4):658–74. doi: 10.1038/s43587-025-00824-2 (PMC12003174; doi:10.1038/s43587-025-00824-2)
Supplement: Supplementary file 11 — Statistical source data. [file 43587_2025_824_MOESM11_ESM.xlsx]

## Sheet: Extended Data Fig2a
	20s	30s	40s	50s	60s
EC-1	0.79	0.03	0.1	0.03	0.05
EC-2	0	0.92	0.04	0.03	0.01
EC-3	0.01	0.03	0.84	0.09	0.03
EC-4	0.01	0.02	0.06	0.9	0.02
EC-5	0.01	0.01	0.04	0.06	0.88
Leydig-1	0.55	0.2	0.17	0.05	0.04
Leydig-2	0	0.91	0.06	0.02	0
Leydig-3	0	0.05	0.83	0.09	0.03
Leydig-4	0	0.03	0.12	0.82	0.02
Leydig-5	0	0.02	0.09	0.13	0.76
macrophage-1	0.5	0.03	0.28	0.06	0.13
macrophage-2	0	0.92	0.04	0.03	0.01
macrophage-3	0	0.03	0.8	0.12	0.05
macrophage-4	0	0.02	0.09	0.87	0.03
macrophage-5	0	0.02	0.1	0.09	0.78
Round spermatid-1	0.61	0	0.1	0.09	0.2
Round spermatid-2	0	0.69	0.23	0.06	0.01
Round spermatid-3	0.01	0.02	0.81	0.12	0.04
Round spermatid-4	0.01	0.01	0.24	0.68	0.06
Round spermatid-5	0.03	0.01	0.08	0.07	0.81
Sertoli-1	0.76	0.05	0.04	0	0.14
Sertoli-2	0	0.48	0.1	0.02	0.4
Sertoli-3	0.27	0.05	0.34	0	0.33
Sertoli-4	0.26	0.03	0.29	0.03	0.39
Sertoli-5	0.17	0.03	0.02	0	0.78
SMC-1	0.71	0.03	0.08	0.03	0.15
SMC-2	0	0.84	0.09	0.05	0.02
SMC-3	0.01	0.05	0.72	0.14	0.09
SMC-4	0.01	0.02	0.14	0.75	0.08
SMC-5	0.01	0.01	0.05	0.05	0.87
Spermatid-1	0.74	0.01	0.05	0.04	0.18
Spermatid-2	0	0.65	0.21	0.11	0.04
Spermatid-3	0.02	0.03	0.83	0.09	0.04
Spermatid-4	0.01	0.02	0.13	0.8	0.04
Spermatid-5	0.03	0.01	0.03	0.03	0.91

## Sheet: Extended Data Fig2b-2f
top	EC	EC_score	Leydig	Leydig_score	Macrophage	Macrophage_score	Round S'matids	Round S'matids_score	Sertoli	Sertoli_score	SMC	SMC_score	Elongating Spermatid	Elongating Spermatid_score	TPC	TPC_score
1	HLA-DRB5	0.82372	C3	0.801789	HLA-DRB5	0.77218	PTGDS	0.721977	TMSB10	0.657333	PTGDS	0.740069	ACAP1	0.777159	RPS2	0.840621
2	PTGDS	0.832331	TIMP3	0.824762	PTGDS	0.780662	MT-ND1	0.722692	BEX3	0.668667	SPARCL1	0.782759	BACE1	0.783838	LCNL1	0.841689
3	HLA-DRB1	0.85093	H19	0.826551	HLA-DQA2	0.786005	LRRC37A	0.726623	HOPX	0.675333	RPS2	0.788069	TEX37	0.786478	ANGPTL4	0.841822
4	TMSB4X	0.851274	HSPA1A	0.826551	S100A6	0.8257	MT-ND2	0.727695	C12orf75	0.676667	HSPB1	0.790414	LINC01921	0.788205	MYL9	0.841989
5	TXNIP	0.854007	SFRP4	0.828396	FXYD5	0.826463	MALAT1	0.728588	ACTB	0.682	CRIP1	0.791379	TSSK6	0.790551	TMSB4X	0.842457
6	MT-ND4L	0.857222	PRPS2	0.828396	CST3	0.826718	RBAKDN	0.728827	SPINK2	0.682667	B2M	0.791931	MT-CO1	0.793874	SPARCL1	0.84279
7	A2M	0.859724	HSPA1B	0.828508	SLC1A3	0.827142	TNP1	0.729363	MT-ND4L	0.684	ACTB	0.792897	MALAT1	0.798534	ACTB	0.843558
8	HLA-B	0.861194	LINC00467	0.829514	CLEC12A	0.827481	GLIPR1L1	0.731686	CKB	0.684667	IGFBP6	0.793172	C12orf54	0.799088	B2M	0.843625
9	CD74	0.862181	COL6A3	0.829514	ACTA2	0.827481	SPANXD	0.731805	IFI27	0.684667	STEAP4	0.79331	MT-ND1	0.800978	PRPS2	0.844092
10	CLU	0.862503	TCEAL4	0.82957	HLA-B	0.827651	PICSAR	0.733532	TUBA1B	0.685333	PDK4	0.793379	AC010325.1	0.801531	PRELP	0.844559
11	HSPA1A	0.862549	APOE	0.829681	HLA-DQA1	0.827651	TBC1D3D	0.734783	SCRG1	0.685333	MT1E	0.793724	TMEM31	0.804171	HSPA1B	0.84506
12	APOA1	0.862847	STEAP4	0.829737	LYVE1	0.827735	LDHC	0.735021	TCP10L	0.686	LINC00467	0.793931	FTL	0.805246	FTH1	0.845227
13	RPS2	0.862847	CLEC3B	0.829849	MT-ND4L	0.82799	MNS1	0.735974	REG3G	0.686667	DCN	0.794483	C16orf78	0.805572	CST3	0.845461
14	SPRY1	0.86372	GSTM3	0.830073	VMP1	0.828159	GOLGA6L2	0.736093	TSACC	0.686667	S100A6	0.794483	AC098679.1	0.805735	HSPB1	0.845527
15	TIMP3	0.863766	TSACC	0.830576	TSACC	0.828499	FTH1	0.736689	RBAKDN	0.688	CD44	0.794552	PICSAR	0.806061	SERPINF1	0.845895
16	GALNT15	0.864271	TMSB10	0.830688	IL13RA1	0.828584	AC010325.1	0.737165	HMGN5	0.688667	FLNA	0.79469	RNF151	0.806126	TMSB10	0.846028
17	KLF2	0.864661	PLAC9	0.830967	RNASE1	0.828753	CXorf51B	0.737641	MBNL3	0.69	CLU	0.794828	SPANXD	0.806256	IGFBP5	0.846095
18	TMSB10	0.864776	MYH11	0.831247	BOD1L2	0.828923	SPACA1	0.737701	MYL9	0.69	CSRP2	0.794897	PTGDS	0.806582	MMP2	0.846228
19	LIFR	0.865557	ADIRF	0.831526	FOS	0.829262	DCN	0.73782	PHF7	0.690667	HES4	0.794966	ORM1	0.807788	MT-ND4L	0.846228
20	RNASE1	0.865649	LTBP4	0.831582	FLT3	0.829432	AL451007.3	0.738237	WNK3	0.690667	LPP	0.795034	MT-ND3	0.808276	IFI6	0.846262
21	POSTN	0.8662	MT-ND4L	0.831582	S100A9	0.829517	IQCF1	0.738714	DEFB123	0.692	CEBPD	0.795103	MT-ND2	0.808928	IL32	0.846295
22	LCN6	0.866292	IGKC	0.831694	TXNIP	0.829517	MT-ND3	0.738714	DKKL1	0.692	RASD1	0.79531	SPACA7	0.808993	MGP	0.846328
23	RHOB	0.866315	LEPR	0.831694	MLF1	0.829601	CCDC144A	0.738892	ROPN1B	0.692	BCAM	0.79531	MT-CYB	0.809058	IGFBP6	0.846395
24	GSN	0.866315	ACTA2	0.831805	PTPRC	0.829686	LYZL2	0.739071	GATM	0.692667	MT-ND4L	0.795379	TNP2	0.809612	SERPINA5	0.846462
25	GNG11	0.866498	MGP	0.831861	CD52	0.829686	APH1B	0.73913	SAT1	0.692667	ISYNA1	0.795448	MIF	0.809743	PROK1	0.846495
26	DUSP1	0.866544	IFI27	0.831917	DCN	0.829686	MIF	0.73913	SEC14L1	0.693333	TIMP3	0.795448	AC073270.1	0.809906	GSTM3	0.846529
27	PECAM1	0.866613	FTL	0.831973	CLU	0.829686	BACE1	0.73913	TENT5C	0.693333	CLMN	0.795517	TEX35	0.809906	APOE	0.846662
28	SLC9A3R2	0.86682	HIST1H2AA	0.832029	PDK4	0.829771	IGFBP7	0.73913	KCTD12	0.693333	CPM	0.795517	FSCN3	0.810134	TPM1	0.847029
29	RBP7	0.86682	ITM2A	0.832085	AC090559.1	0.829856	RPS2	0.739309	ALKBH7	0.693333	LMOD1	0.795586	MIR202HG	0.810525	DLK1	0.847029
30	CD34	0.867118	PDK4	0.832085	LCP1	0.829856	C11orf94	0.739369	GTSF1	0.694	HSPA1A	0.795586	SPANXB1	0.81072	APOA1	0.847063
