# Supplementary material for: Single-cell transcriptomic atlas of the human testis across the reproductive lifespan
Source: Nat Aging. 2025 Mar 3;5(4):658–74. doi: 10.1038/s43587-025-00824-2 (PMC12003174; doi:10.1038/s43587-025-00824-2)
Supplement: Supplementary file 12 — Statistical source data. [file 43587_2025_824_MOESM12_ESM.xlsx]

## Sheet: Extended Data Fig3a
p_val	avg_log2FC	pct.1	pct.2	p_val_adj	gene	age	cluster	deg
5.33773e-09	1.04444	0.333	0	0.000186004	AC026471.4	20yr~30yr-30yr~40yr	Lymphocyte	deg
1.11688e-07	1.35316	0.444	0.02	0.003892	HACD4	20yr~30yr-30yr~40yr	Lymphocyte	deg
5.50579e-07	1.49379	0.556	0.05	0.019186	AL390728.6	20yr~30yr-30yr~40yr	Lymphocyte	deg
9.13043e-07	1.09105	0.333	0.01	0.0318168	RBM4B	20yr~30yr-30yr~40yr	Lymphocyte	deg
9.13043e-07	0.88667	0.333	0.01	0.0318168	SLC12A4	20yr~30yr-30yr~40yr	Lymphocyte	deg
1.08323e-06	0.827775	0.333	0.01	0.0377472	SLC46A3	20yr~30yr-30yr~40yr	Lymphocyte	deg
1.08323e-06	0.867665	0.333	0.01	0.0377472	VPS26C	20yr~30yr-30yr~40yr	Lymphocyte	deg
1.63469e-06	1.097	0.444	0.03	0.056964	PPM1M	20yr~30yr-30yr~40yr	Lymphocyte	not
2.18323e-06	0.582494	0.222	0	0.0760792	WDTC1	20yr~30yr-30yr~40yr	Lymphocyte	not
2.18323e-06	1.17794	0.222	0	0.0760792	AL445524.1	20yr~30yr-30yr~40yr	Lymphocyte	not
2.18323e-06	0.686936	0.222	0	0.0760792	WDR5B	20yr~30yr-30yr~40yr	Lymphocyte	not
2.18323e-06	0.831708	0.222	0	0.0760792	SLC12A7	20yr~30yr-30yr~40yr	Lymphocyte	not
2.18323e-06	0.91667	0.222	0	0.0760792	LINC01609	20yr~30yr-30yr~40yr	Lymphocyte	not
2.18323e-06	0.758158	0.222	0	0.0760792	BX255925.3	20yr~30yr-30yr~40yr	Lymphocyte	not
2.18323e-06	0.582494	0.222	0	0.0760792	RELT	20yr~30yr-30yr~40yr	Lymphocyte	not
2.18323e-06	0.733305	0.222	0	0.0760792	AC092794.1	20yr~30yr-30yr~40yr	Lymphocyte	not
2.18323e-06	0.985328	0.222	0	0.0760792	INTS14	20yr~30yr-30yr~40yr	Lymphocyte	not
2.18323e-06	0.616077	0.222	0	0.0760792	LOXL1-AS1	20yr~30yr-30yr~40yr	Lymphocyte	not
2.18323e-06	0.616077	0.222	0	0.0760792	TRIM47	20yr~30yr-30yr~40yr	Lymphocyte	not
2.18323e-06	0.578567	0.222	0	0.0760792	PHLDB3	20yr~30yr-30yr~40yr	Lymphocyte	not
2.18323e-06	0.781297	0.222	0	0.0760792	ZNF814	20yr~30yr-30yr~40yr	Lymphocyte	not
2.18323e-06	0.811022	0.222	0	0.0760792	AL121832.1	20yr~30yr-30yr~40yr	Lymphocyte	not
7.86005e-06	0.981327	0.444	0.04	0.273899	BNIP3	20yr~30yr-30yr~40yr	Lymphocyte	not
9.52171e-06	-1.97137	0.778	0.98	0.331803	RPL27A	20yr~30yr-30yr~40yr	Lymphocyte	not
1.35489e-05	0.947991	0.333	0.02	0.472138	SLC39A8	20yr~30yr-30yr~40yr	Lymphocyte	not
1.37478e-05	1.14601	0.444	0.04	0.47907	SPAST	20yr~30yr-30yr~40yr	Lymphocyte	not
1.78178e-05	0.978112	0.333	0.02	0.620898	SPATA2L	20yr~30yr-30yr~40yr	Lymphocyte	not
2.12854e-05	0.756594	0.444	0.04	0.741731	OTULINL	20yr~30yr-30yr~40yr	Lymphocyte	not
2.33499e-05	0.792945	0.333	0.02	0.813676	THEMIS2	20yr~30yr-30yr~40yr	Lymphocyte	not
2.66951e-05	0.505778	0.333	0.02	0.930245	LINC00299	20yr~30yr-30yr~40yr	Lymphocyte	not
2.66951e-05	0.808198	0.333	0.02	0.930245	ANAPC4	20yr~30yr-30yr~40yr	Lymphocyte	not
2.66951e-05	0.729365	0.333	0.02	0.930245	C4orf33	20yr~30yr-30yr~40yr	Lymphocyte	not
2.90206e-05	1.71336	0.556	0.089	1	ATP2A3	20yr~30yr-30yr~40yr	Lymphocyte	not
3.92855e-05	1.20892	0.778	0.158	1	PPP2R5E	20yr~30yr-30yr~40yr	Lymphocyte	not
4.01043e-05	1.11311	0.444	0.05	1	ZNF518A	20yr~30yr-30yr~40yr	Lymphocyte	not
4.42795e-05	1.08112	0.444	0.05	1	MLH3	20yr~30yr-30yr~40yr	Lymphocyte	not
4.88648e-05	0.968192	0.444	0.05	1	SLC41A3	20yr~30yr-30yr~40yr	Lymphocyte	not
4.88648e-05	0.986214	0.444	0.05	1	ABHD3	20yr~30yr-30yr~40yr	Lymphocyte	not
6.1459e-05	0.899433	0.556	0.079	1	NDUFA9	20yr~30yr-30yr~40yr	Lymphocyte	not
7.21091e-05	0.85285	0.444	0.05	1	TATDN3	20yr~30yr-30yr~40yr	Lymphocyte	not
7.71975e-05	1.12002	0.667	0.119	1	ZDHHC24	20yr~30yr-30yr~40yr	Lymphocyte	not
8.73332e-05	0.862708	0.444	0.05	1	NCALD	20yr~30yr-30yr~40yr	Lymphocyte	not
0.000122027	0.917145	0.556	0.089	1	MAT2A	20yr~30yr-30yr~40yr	Lymphocyte	not
0.000124116	1.23413	0.444	0.059	1	MYADM	20yr~30yr-30yr~40yr	Lymphocyte	not
0.000131262	0.851777	0.333	0.03	1	NAPB	20yr~30yr-30yr~40yr	Lymphocyte	not
0.000164128	0.941513	0.333	0.03	1	PPP1R12B	20yr~30yr-30yr~40yr	Lymphocyte	not
0.000164128	0.762329	0.333	0.03	1	NUP205	20yr~30yr-30yr~40yr	Lymphocyte	not
0.000164128	0.855839	0.333	0.03	1	SYVN1	20yr~30yr-30yr~40yr	Lymphocyte	not
0.000177444	0.935889	0.222	0.01	1	AC112907.3	20yr~30yr-30yr~40yr	Lymphocyte	not
0.000177444	0.945442	0.222	0.01	1	USP46	20yr~30yr-30yr~40yr	Lymphocyte	not
0.000177444	0.561739	0.222	0.01	1	ALKBH4	20yr~30yr-30yr~40yr	Lymphocyte	not
0.000177444	0.890161	0.222	0.01	1	TPK1	20yr~30yr-30yr~40yr	Lymphocyte	not
0.000177444	0.626898	0.222	0.01	1	MCM3AP-AS1	20yr~30yr-30yr~40yr	Lymphocyte	not
0.000183329	0.761355	0.333	0.03	1	SUPV3L1	20yr~30yr-30yr~40yr	Lymphocyte	not
0.000183329	0.745226	0.333	0.03	1	RAMAC	20yr~30yr-30yr~40yr	Lymphocyte	not
0.000192616	0.895852	0.444	0.059	1	PNPT1	20yr~30yr-30yr~40yr	Lymphocyte	not
0.000204626	0.761239	0.333	0.03	1	BBS4	20yr~30yr-30yr~40yr	Lymphocyte	not
0.000206862	0.859743	0.222	0.01	1	CYP4V2	20yr~30yr-30yr~40yr	Lymphocyte	not
0.000206862	0.993921	0.222	0.01	1	RGS17	20yr~30yr-30yr~40yr	Lymphocyte	not
0.000206862	1.08281	0.222	0.01	1	ASCL2	20yr~30yr-30yr~40yr	Lymphocyte	not
0.000206862	0.692773	0.222	0.01	1	ZCCHC3	20yr~30yr-30yr~40yr	Lymphocyte	not
0.000206862	0.769807	0.222	0.01	1	MAPK11	20yr~30yr-30yr~40yr	Lymphocyte	not
0.000206862	0.570455	0.222	0.01	1	NUDT11	20yr~30yr-30yr~40yr	Lymphocyte	not
0.000206862	0.852624	0.222	0.01	1	FAM122C	20yr~30yr-30yr~40yr	Lymphocyte	not
0.000228232	0.631282	0.333	0.03	1	TNFAIP8L2	20yr~30yr-30yr~40yr	Lymphocyte	not
0.00023672	1.18574	0.778	0.208	1	CDKN1B	20yr~30yr-30yr~40yr	Lymphocyte	not
0.000240815	0.593052	0.222	0.01	1	RAMP1	20yr~30yr-30yr~40yr	Lymphocyte	not
0.000240815	0.730283	0.222	0.01	1	CD38	20yr~30yr-30yr~40yr	Lymphocyte	not
0.000240815	0.737488	0.222	0.01	1	LINC00243	20yr~30yr-30yr~40yr	Lymphocyte	not
0.000240815	0.465985	0.222	0.01	1	EHBP1L1	20yr~30yr-30yr~40yr	Lymphocyte	not
0.000240815	0.678391	0.222	0.01	1	NOP2	20yr~30yr-30yr~40yr	Lymphocyte	not
0.000240815	0.941582	0.222	0.01	1	CLEC12A	20yr~30yr-30yr~40yr	Lymphocyte	not
0.000240815	0.8697	0.222	0.01	1	OVCH1-AS1	20yr~30yr-30yr~40yr	Lymphocyte	not
0.000240815	0.583975	0.222	0.01	1	AC127502.2	20yr~30yr-30yr~40yr	Lymphocyte	not
0.000240815	0.744649	0.222	0.01	1	KIAA0753	20yr~30yr-30yr~40yr	Lymphocyte	not
0.000240815	0.694828	0.222	0.01	1	SPEM3	20yr~30yr-30yr~40yr	Lymphocyte	not
0.000240815	0.553716	0.222	0.01	1	TMEM161A	20yr~30yr-30yr~40yr	Lymphocyte	not
0.000240815	0.682331	0.222	0.01	1	ANKRD27	20yr~30yr-30yr~40yr	Lymphocyte	not
0.000240815	0.428594	0.222	0.01	1	FBXO46	20yr~30yr-30yr~40yr	Lymphocyte	not
0.000240815	0.554038	0.222	0.01	1	PLXNA3	20yr~30yr-30yr~40yr	Lymphocyte	not
0.000295551	0.772601	0.444	0.059	1	SLC25A45	20yr~30yr-30yr~40yr	Lymphocyte	not
0.000316481	0.865387	0.556	0.099	1	SLAMF6	20yr~30yr-30yr~40yr	Lymphocyte	not
0.000316481	0.953255	0.556	0.099	1	TTC38	20yr~30yr-30yr~40yr	Lymphocyte	not
0.000321537	0.688553	0.444	0.059	1	MBD3	20yr~30yr-30yr~40yr	Lymphocyte	not
0.00036912	1.07923	0.444	0.069	1	PDE12	20yr~30yr-30yr~40yr	Lymphocyte	not
0.00036912	1.12401	0.444	0.069	1	TAF3	20yr~30yr-30yr~40yr	Lymphocyte	not
0.00036979	-1.23583	0.889	0.97	1	RPS11	20yr~30yr-30yr~40yr	Lymphocyte	not
0.000380048	0.703288	0.444	0.059	1	NDFIP2	20yr~30yr-30yr~40yr	Lymphocyte	not
0.000502288	0.998167	0.333	0.04	1	FAM160B1	20yr~30yr-30yr~40yr	Lymphocyte	not
0.000547262	0.983529	0.444	0.069	1	AGGF1	20yr~30yr-30yr~40yr	Lymphocyte	not
0.0005533	1.75361	0.556	0.129	1	TYROBP	20yr~30yr-30yr~40yr	Lymphocyte	not
0.00060808	1.05154	0.333	0.04	1	TOB1	20yr~30yr-30yr~40yr	Lymphocyte	not
0.000668432	0.932114	0.333	0.04	1	FGR	20yr~30yr-30yr~40yr	Lymphocyte	not
0.000668432	0.946024	0.333	0.04	1	STX6	20yr~30yr-30yr~40yr	Lymphocyte	not
0.000668432	0.829824	0.333	0.04	1	PIK3CB	20yr~30yr-30yr~40yr	Lymphocyte	not
0.000668432	0.900537	0.333	0.04	1	AC068587.4	20yr~30yr-30yr~40yr	Lymphocyte	not
0.000668432	1.1816	0.333	0.04	1	DLEU2	20yr~30yr-30yr~40yr	Lymphocyte	not
0.000668432	1.1444	0.333	0.04	1	ZNF136	20yr~30yr-30yr~40yr	Lymphocyte	not
0.000734314	0.768227	0.333	0.04	1	MDC1	20yr~30yr-30yr~40yr	Lymphocyte	not
0.000734314	0.760436	0.333	0.04	1	MFSD11	20yr~30yr-30yr~40yr	Lymphocyte	not
0.000782301	-1.21656	0.778	0.98	1	RPS9	20yr~30yr-30yr~40yr	Lymphocyte	not
0.000806187	0.872888	0.333	0.04	1	ZNF654	20yr~30yr-30yr~40yr	Lymphocyte	not
0.000884542	0.650251	0.333	0.04	1	PTPN11	20yr~30yr-30yr~40yr	Lymphocyte	not
0.000910578	0.626544	0.111	0	1	LINC01346	20yr~30yr-30yr~40yr	Lymphocyte	not
0.000910578	0.626544	0.111	0	1	Z98884.1	20yr~30yr-30yr~40yr	Lymphocyte	not
0.000910578	0.626544	0.111	0	1	CASP9	20yr~30yr-30yr~40yr	Lymphocyte	not
0.000910578	0.626544	0.111	0	1	ZNF436	20yr~30yr-30yr~40yr	Lymphocyte	not
0.000910578	0.403401	0.111	0	1	ELOA-AS1	20yr~30yr-30yr~40yr	Lymphocyte	not
0.000910578	0.275102	0.111	0	1	AL031432.4	20yr~30yr-30yr~40yr	Lymphocyte	not
0.000910578	0.426416	0.111	0	1	FAM167B	20yr~30yr-30yr~40yr	Lymphocyte	not
0.000910578	0.426416	0.111	0	1	TMEM54	20yr~30yr-30yr~40yr	Lymphocyte	not
0.000910578	0.426416	0.111	0	1	AL139220.2	20yr~30yr-30yr~40yr	Lymphocyte	not
0.000910578	0.43022	0.111	0	1	MUTYH	20yr~30yr-30yr~40yr	Lymphocyte	not
0.000910578	0.426416	0.111	0	1	LINC01771	20yr~30yr-30yr~40yr	Lymphocyte	not
0.000910578	0.521956	0.111	0	1	LINC01753	20yr~30yr-30yr~40yr	Lymphocyte	not
0.000910578	0.626544	0.111	0	1	AC093157.2	20yr~30yr-30yr~40yr	Lymphocyte	not
0.000910578	0.398955	0.111	0	1	FAM102B	20yr~30yr-30yr~40yr	Lymphocyte	not
0.000910578	0.626544	0.111	0	1	AL355816.2	20yr~30yr-30yr~40yr	Lymphocyte	not
0.000910578	0.626544	0.111	0	1	VANGL1	20yr~30yr-30yr~40yr	Lymphocyte	not
0.000910578	0.43022	0.111	0	1	BCL9	20yr~30yr-30yr~40yr	Lymphocyte	not
0.000910578	0.28395	0.111	0	1	AC239868.1	20yr~30yr-30yr~40yr	Lymphocyte	not
0.000910578	0.275102	0.111	0	1	S100A5	20yr~30yr-30yr~40yr	Lymphocyte	not
0.000910578	0.275102	0.111	0	1	TRIM46	20yr~30yr-30yr~40yr	Lymphocyte	not
0.000910578	0.521956	0.111	0	1	CADM3	20yr~30yr-30yr~40yr	Lymphocyte	not
0.000910578	0.626544	0.111	0	1	VSIG8	20yr~30yr-30yr~40yr	Lymphocyte	not
0.000910578	0.398955	0.111	0	1	LMX1A	20yr~30yr-30yr~40yr	Lymphocyte	not
0.000910578	0.28395	0.111	0	1	FMO4	20yr~30yr-30yr~40yr	Lymphocyte	not
0.000910578	0.626544	0.111	0	1	C1orf105	20yr~30yr-30yr~40yr	Lymphocyte	not
0.000910578	0.403401	0.111	0	1	NPL	20yr~30yr-30yr~40yr	Lymphocyte	not
0.000910578	0.398955	0.111	0	1	AL137800.1	20yr~30yr-30yr~40yr	Lymphocyte	not
0.000910578	0.43022	0.111	0	1	AL445228.2	20yr~30yr-30yr~40yr	Lymphocyte	not
0.000910578	0.403401	0.111	0	1	LGR6	20yr~30yr-30yr~40yr	Lymphocyte	not
0.000910578	0.403401	0.111	0	1	DYRK3	20yr~30yr-30yr~40yr	Lymphocyte	not
0.000910578	0.426416	0.111	0	1	AL357556.4	20yr~30yr-30yr~40yr	Lymphocyte	not
0.000910578	0.398955	0.111	0	1	LINC01341	20yr~30yr-30yr~40yr	Lymphocyte	not
0.000910578	0.28395	0.111	0	1	WDR35	20yr~30yr-30yr~40yr	Lymphocyte	not
0.000910578	0.626544	0.111	0	1	DNAJC27-AS1	20yr~30yr-30yr~40yr	Lymphocyte	not
0.000910578	0.755128	0.111	0	1	PLB1	20yr~30yr-30yr~40yr	Lymphocyte	not
0.000910578	0.626544	0.111	0	1	AC016907.2	20yr~30yr-30yr~40yr	Lymphocyte	not
0.000910578	0.426416	0.111	0	1	AL133243.2	20yr~30yr-30yr~40yr	Lymphocyte	not
0.000910578	0.403401	0.111	0	1	TMEM17	20yr~30yr-30yr~40yr	Lymphocyte	not
0.000910578	0.426416	0.111	0	1	FBXO41	20yr~30yr-30yr~40yr	Lymphocyte	not
0.000910578	0.275102	0.111	0	1	SH2D6	20yr~30yr-30yr~40yr	Lymphocyte	not
0.000910578	0.904428	0.111	0	1	GGCX	20yr~30yr-30yr~40yr	Lymphocyte	not
0.000910578	0.398955	0.111	0	1	EIF2AK3-DT	20yr~30yr-30yr~40yr	Lymphocyte	not
0.000910578	0.426416	0.111	0	1	AC021188.1	20yr~30yr-30yr~40yr	Lymphocyte	not
0.000910578	0.43022	0.111	0	1	NCAPH	20yr~30yr-30yr~40yr	Lymphocyte	not
0.000910578	0.711147	0.111	0	1	AC159540.2	20yr~30yr-30yr~40yr	Lymphocyte	not
0.000910578	0.275102	0.111	0	1	C2orf15	20yr~30yr-30yr~40yr	Lymphocyte	not
0.000910578	0.626544	0.111	0	1	AFF3	20yr~30yr-30yr~40yr	Lymphocyte	not
0.000910578	0.626544	0.111	0	1	THORLNC	20yr~30yr-30yr~40yr	Lymphocyte	not
0.000910578	0.426416	0.111	0	1	KYNU	20yr~30yr-30yr~40yr	Lymphocyte	not
0.000910578	0.755128	0.111	0	1	ACVR1	20yr~30yr-30yr~40yr	Lymphocyte	not
0.000910578	0.626544	0.111	0	1	TBR1	20yr~30yr-30yr~40yr	Lymphocyte	not
0.000910578	0.626544	0.111	0	1	METAP1D	20yr~30yr-30yr~40yr	Lymphocyte	not
0.000910578	0.398955	0.111	0	1	AC016903.2	20yr~30yr-30yr~40yr	Lymphocyte	not
0.000910578	0.626544	0.111	0	1	SGPP2	20yr~30yr-30yr~40yr	Lymphocyte	not
0.000910578	0.426416	0.111	0	1	GRM7-AS2	20yr~30yr-30yr~40yr	Lymphocyte	not
0.000910578	0.521956	0.111	0	1	CAMK1	20yr~30yr-30yr~40yr	Lymphocyte	not
0.000910578	0.275102	0.111	0	1	VIPR1	20yr~30yr-30yr~40yr	Lymphocyte	not
0.000910578	0.275102	0.111	0	1	NICN1	20yr~30yr-30yr~40yr	Lymphocyte	not
0.000910578	0.398955	0.111	0	1	TLR9	20yr~30yr-30yr~40yr	Lymphocyte	not
0.000910578	0.521956	0.111	0	1	CCDC191	20yr~30yr-30yr~40yr	Lymphocyte	not
0.000910578	0.398955	0.111	0	1	POPDC2	20yr~30yr-30yr~40yr	Lymphocyte	not
0.000910578	0.275102	0.111	0	1	AC092910.3	20yr~30yr-30yr~40yr	Lymphocyte	not
0.000910578	0.275102	0.111	0	1	CEP70	20yr~30yr-30yr~40yr	Lymphocyte	not
0.000910578	0.626544	0.111	0	1	IGSF10	20yr~30yr-30yr~40yr	Lymphocyte	not
0.000910578	0.398955	0.111	0	1	AC078795.2	20yr~30yr-30yr~40yr	Lymphocyte	not
0.000910578	0.43022	0.111	0	1	AC007620.2	20yr~30yr-30yr~40yr	Lymphocyte	not
0.000910578	0.398955	0.111	0	1	CRYGS	20yr~30yr-30yr~40yr	Lymphocyte	not
0.000910578	0.403401	0.111	0	1	LINC02028	20yr~30yr-30yr~40yr	Lymphocyte	not
0.000910578	0.43022	0.111	0	1	NAT8L	20yr~30yr-30yr~40yr	Lymphocyte	not
0.000910578	0.403401	0.111	0	1	WDR19	20yr~30yr-30yr~40yr	Lymphocyte	not
0.000910578	0.521956	0.111	0	1	AC095057.3	20yr~30yr-30yr~40yr	Lymphocyte	not
0.000910578	0.626544	0.111	0	1	WDFY3	20yr~30yr-30yr~40yr	Lymphocyte	not
0.000910578	1.06193	0.111	0	1	TBCK	20yr~30yr-30yr~40yr	Lymphocyte	not
0.000910578	0.426416	0.111	0	1	SEC24B-AS1	20yr~30yr-30yr~40yr	Lymphocyte	not
0.000910578	0.28395	0.111	0	1	TRPC3	20yr~30yr-30yr~40yr	Lymphocyte	not
0.000910578	0.403401	0.111	0	1	GYPE	20yr~30yr-30yr~40yr	Lymphocyte	not
0.000910578	0.521956	0.111	0	1	2025-03-01	20yr~30yr-30yr~40yr	Lymphocyte	not
0.000910578	0.904428	0.111	0	1	SRD5A1	20yr~30yr-30yr~40yr	Lymphocyte	not
0.000910578	0.626544	0.111	0	1	CAPSL	20yr~30yr-30yr~40yr	Lymphocyte	not
0.000910578	0.43022	0.111	0	1	RANBP3L	20yr~30yr-30yr~40yr	Lymphocyte	not
0.000910578	0.28395	0.111	0	1	ERCC8	20yr~30yr-30yr~40yr	Lymphocyte	not
0.000910578	0.398955	0.111	0	1	AC025442.2	20yr~30yr-30yr~40yr	Lymphocyte	not
0.000910578	0.28395	0.111	0	1	AC104118.1	20yr~30yr-30yr~40yr	Lymphocyte	not
0.000910578	0.28395	0.111	0	1	KIAA0825	20yr~30yr-30yr~40yr	Lymphocyte	not
0.000910578	0.398955	0.111	0	1	MZB1	20yr~30yr-30yr~40yr	Lymphocyte	not
0.000910578	0.626544	0.111	0	1	PROB1	20yr~30yr-30yr~40yr	Lymphocyte	not
0.000910578	0.398955	0.111	0	1	AC011346.1	20yr~30yr-30yr~40yr	Lymphocyte	not
0.000910578	0.43022	0.111	0	1	SH3TC2	20yr~30yr-30yr~40yr	Lymphocyte	not
0.000910578	0.626544	0.111	0	1	AC011365.2	20yr~30yr-30yr~40yr	Lymphocyte	not
0.000910578	0.426416	0.111	0	1	TRIM7	20yr~30yr-30yr~40yr	Lymphocyte	not
0.000910578	0.43022	0.111	0	1	TFAP2A-AS2	20yr~30yr-30yr~40yr	Lymphocyte	not
0.000910578	0.28395	0.111	0	1	ZSCAN12	20yr~30yr-30yr~40yr	Lymphocyte	not
0.000910578	0.426416	0.111	0	1	TSBP1-AS1	20yr~30yr-30yr~40yr	Lymphocyte	not
0.000910578	0.43022	0.111	0	1	SYNGAP1-AS1	20yr~30yr-30yr~40yr	Lymphocyte	not
0.000910578	0.626544	0.111	0	1	UNC5CL	20yr~30yr-30yr~40yr	Lymphocyte	not
0.000910578	0.426416	0.111	0	1	SPATS1	20yr~30yr-30yr~40yr	Lymphocyte	not
0.000910578	0.43022	0.111	0	1	LRRC1	20yr~30yr-30yr~40yr	Lymphocyte	not
0.000910578	0.28395	0.111	0	1	KCNQ5	20yr~30yr-30yr~40yr	Lymphocyte	not
0.000910578	0.275102	0.111	0	1	KLHL32	20yr~30yr-30yr~40yr	Lymphocyte	not
0.000910578	0.626544	0.111	0	1	LIN28B-AS1	20yr~30yr-30yr~40yr	Lymphocyte	not
0.000910578	0.28395	0.111	0	1	RTN4IP1	20yr~30yr-30yr~40yr	Lymphocyte	not
0.000910578	0.28395	0.111	0	1	TRAF3IP2	20yr~30yr-30yr~40yr	Lymphocyte	not
0.000910578	0.521956	0.111	0	1	AL596202.1	20yr~30yr-30yr~40yr	Lymphocyte	not
0.000910578	0.403401	0.111	0	1	TBP	20yr~30yr-30yr~40yr	Lymphocyte	not
0.000910578	0.426416	0.111	0	1	FBXL18	20yr~30yr-30yr~40yr	Lymphocyte	not
0.000910578	0.626544	0.111	0	1	AC018706.1	20yr~30yr-30yr~40yr	Lymphocyte	not
0.000910578	0.626544	0.111	0	1	AC006027.1	20yr~30yr-30yr~40yr	Lymphocyte	not
0.000910578	0.43022	0.111	0	1	AC006033.2	20yr~30yr-30yr~40yr	Lymphocyte	not
0.000910578	0.398955	0.111	0	1	TRGV7	20yr~30yr-30yr~40yr	Lymphocyte	not
0.000910578	0.626544	0.111	0	1	AC004837.4	20yr~30yr-30yr~40yr	Lymphocyte	not
0.000910578	0.403401	0.111	0	1	FKBP6	20yr~30yr-30yr~40yr	Lymphocyte	not
0.000910578	0.426416	0.111	0	1	ZSCAN21	20yr~30yr-30yr~40yr	Lymphocyte	not
0.000910578	0.398955	0.111	0	1	AC004884.2	20yr~30yr-30yr~40yr	Lymphocyte	not
0.000910578	0.398955	0.111	0	1	KLF14	20yr~30yr-30yr~40yr	Lymphocyte	not
0.000910578	0.626544	0.111	0	1	NDUFB2-AS1	20yr~30yr-30yr~40yr	Lymphocyte	not
0.000910578	0.398955	0.111	0	1	AC004918.4	20yr~30yr-30yr~40yr	Lymphocyte	not
0.000910578	0.521956	0.111	0	1	ARHGEF35	20yr~30yr-30yr~40yr	Lymphocyte	not
0.000910578	0.718302	0.111	0	1	ZNF282	20yr~30yr-30yr~40yr	Lymphocyte	not
0.000910578	0.275102	0.111	0	1	ATG9B	20yr~30yr-30yr~40yr	Lymphocyte	not
0.000910578	0.43022	0.111	0	1	FAM87A	20yr~30yr-30yr~40yr	Lymphocyte	not
0.000910578	1.06193	0.111	0	1	SGCZ	20yr~30yr-30yr~40yr	Lymphocyte	not
0.000910578	0.626544	0.111	0	1	MTMR7	20yr~30yr-30yr~40yr	Lymphocyte	not
0.000910578	0.43022	0.111	0	1	IDO1	20yr~30yr-30yr~40yr	Lymphocyte	not
0.000910578	0.398955	0.111	0	1	AC009686.2	20yr~30yr-30yr~40yr	Lymphocyte	not
0.000910578	0.626544	0.111	0	1	AC120053.1	20yr~30yr-30yr~40yr	Lymphocyte	not
0.000910578	0.403401	0.111	0	1	RIDA	20yr~30yr-30yr~40yr	Lymphocyte	not
0.000910578	0.28395	0.111	0	1	VPS13B-DT	20yr~30yr-30yr~40yr	Lymphocyte	not
0.000910578	0.626544	0.111	0	1	AF230666.1	20yr~30yr-30yr~40yr	Lymphocyte	not
0.000910578	0.761182	0.111	0	1	DMRT1	20yr~30yr-30yr~40yr	Lymphocyte	not
0.000910578	0.506053	0.111	0	1	RLN2	20yr~30yr-30yr~40yr	Lymphocyte	not
0.000910578	0.426416	0.111	0	1	CBWD3	20yr~30yr-30yr~40yr	Lymphocyte	not
0.000910578	0.43022	0.111	0	1	AL161457.2	20yr~30yr-30yr~40yr	Lymphocyte	not
0.000910578	0.275102	0.111	0	1	AL354733.2	20yr~30yr-30yr~40yr	Lymphocyte	not
0.000910578	0.275102	0.111	0	1	AL590705.1	20yr~30yr-30yr~40yr	Lymphocyte	not
0.000910578	0.28395	0.111	0	1	ZBTB26	20yr~30yr-30yr~40yr	Lymphocyte	not
0.000910578	0.426416	0.111	0	1	HMGA1P4	20yr~30yr-30yr~40yr	Lymphocyte	not
0.000910578	0.426416	0.111	0	1	CACFD1	20yr~30yr-30yr~40yr	Lymphocyte	not
0.000910578	0.506053	0.111	0	1	PROSER2	20yr~30yr-30yr~40yr	Lymphocyte	not
0.000910578	0.403401	0.111	0	1	AL731559.1	20yr~30yr-30yr~40yr	Lymphocyte	not
0.000910578	0.398955	0.111	0	1	TIMM23B-AGAP6	20yr~30yr-30yr~40yr	Lymphocyte	not
0.000910578	0.521098	0.111	0	1	SLC25A16	20yr~30yr-30yr~40yr	Lymphocyte	not
0.000910578	0.28395	0.111	0	1	ADAMTS14	20yr~30yr-30yr~40yr	Lymphocyte	not
0.000910578	0.275102	0.111	0	1	CFAP70	20yr~30yr-30yr~40yr	Lymphocyte	not
0.000910578	0.626544	0.111	0	1	AL158835.2	20yr~30yr-30yr~40yr	Lymphocyte	not
0.000910578	0.521956	0.111	0	1	B4GALNT4	20yr~30yr-30yr~40yr	Lymphocyte	not
0.000910578	0.521956	0.111	0	1	PRR33	20yr~30yr-30yr~40yr	Lymphocyte	not
0.000910578	0.521956	0.111	0	1	TPH1	20yr~30yr-30yr~40yr	Lymphocyte	not
0.000910578	0.626544	0.111	0	1	PAX6	20yr~30yr-30yr~40yr	Lymphocyte	not
0.000910578	1.39593	0.111	0	1	CCDC73	20yr~30yr-30yr~40yr	Lymphocyte	not
0.000910578	1.66696	0.111	0	1	PRRG4	20yr~30yr-30yr~40yr	Lymphocyte	not
0.000910578	0.275102	0.111	0	1	LINC00294	20yr~30yr-30yr~40yr	Lymphocyte	not
0.000910578	0.426416	0.111	0	1	ACCS	20yr~30yr-30yr~40yr	Lymphocyte	not
0.000910578	0.275102	0.111	0	1	PRDM11	20yr~30yr-30yr~40yr	Lymphocyte	not
0.000910578	0.43022	0.111	0	1	FAM111B	20yr~30yr-30yr~40yr	Lymphocyte	not
0.000910578	0.275102	0.111	0	1	AP001160.2	20yr~30yr-30yr~40yr	Lymphocyte	not
0.000910578	0.398955	0.111	0	1	GPHA2	20yr~30yr-30yr~40yr	Lymphocyte	not
0.000910578	0.626544	0.111	0	1	AP000769.2	20yr~30yr-30yr~40yr	Lymphocyte	not
0.000910578	0.28395	0.111	0	1	FAM86C1	20yr~30yr-30yr~40yr	Lymphocyte	not
0.000910578	0.711147	0.111	0	1	AP002490.1	20yr~30yr-30yr~40yr	Lymphocyte	not
0.000910578	0.398955	0.111	0	1	CCDC153	20yr~30yr-30yr~40yr	Lymphocyte	not
0.000910578	0.626544	0.111	0	1	B3GAT1	20yr~30yr-30yr~40yr	Lymphocyte	not
0.000910578	0.398955	0.111	0	1	AC084824.3	20yr~30yr-30yr~40yr	Lymphocyte	not
0.000910578	0.426416	0.111	0	1	AC025031.3	20yr~30yr-30yr~40yr	Lymphocyte	not
0.000910578	0.403401	0.111	0	1	RHEBL1	20yr~30yr-30yr~40yr	Lymphocyte	not
0.000910578	0.426416	0.111	0	1	KCNH3	20yr~30yr-30yr~40yr	Lymphocyte	not
0.000910578	0.403401	0.111	0	1	NCKAP5L	20yr~30yr-30yr~40yr	Lymphocyte	not
0.000910578	0.398955	0.111	0	1	AC121757.2	20yr~30yr-30yr~40yr	Lymphocyte	not
0.000910578	0.275102	0.111	0	1	AC073611.1	20yr~30yr-30yr~40yr	Lymphocyte	not
0.000910578	0.626544	0.111	0	1	HOXC8	20yr~30yr-30yr~40yr	Lymphocyte	not
0.000910578	0.426416	0.111	0	1	LINC01619	20yr~30yr-30yr~40yr	Lymphocyte	not
0.000910578	0.403401	0.111	0	1	SLC41A2	20yr~30yr-30yr~40yr	Lymphocyte	not
0.000910578	0.626544	0.111	0	1	TCTN1	20yr~30yr-30yr~40yr	Lymphocyte	not
0.000910578	0.403401	0.111	0	1	AC026367.2	20yr~30yr-30yr~40yr	Lymphocyte	not
0.000910578	0.626544	0.111	0	1	MSI1	20yr~30yr-30yr~40yr	Lymphocyte	not
0.000910578	0.521956	0.111	0	1	AC068790.7	20yr~30yr-30yr~40yr	Lymphocyte	not
0.000910578	0.275102	0.111	0	1	SPRYD7	20yr~30yr-30yr~40yr	Lymphocyte	not
0.000910578	0.275102	0.111	0	1	HS6ST3	20yr~30yr-30yr~40yr	Lymphocyte	not
0.000910578	0.398955	0.111	0	1	AL442125.1	20yr~30yr-30yr~40yr	Lymphocyte	not
0.000910578	0.626544	0.111	0	1	LINC01297	20yr~30yr-30yr~40yr	Lymphocyte	not
0.000910578	0.626544	0.111	0	1	AL355075.6	20yr~30yr-30yr~40yr	Lymphocyte	not
0.000910578	0.275102	0.111	0	1	TRAV14DV4	20yr~30yr-30yr~40yr	Lymphocyte	not
0.000910578	0.275102	0.111	0	1	AL135999.1	20yr~30yr-30yr~40yr	Lymphocyte	not
0.000910578	0.626544	0.111	0	1	AL132989.2	20yr~30yr-30yr~40yr	Lymphocyte	not
0.000910578	0.426416	0.111	0	1	RIOX1	20yr~30yr-30yr~40yr	Lymphocyte	not
0.000910578	0.521956	0.111	0	1	LINC02305	20yr~30yr-30yr~40yr	Lymphocyte	not
0.000910578	0.43022	0.111	0	1	ITPK1-AS1	20yr~30yr-30yr~40yr	Lymphocyte	not
0.000910578	0.398955	0.111	0	1	IGHVIII-44	20yr~30yr-30yr~40yr	Lymphocyte	not
0.000910578	0.626544	0.111	0	1	AC009562.1	20yr~30yr-30yr~40yr	Lymphocyte	not
0.000910578	0.28395	0.111	0	1	GOLGA8O	20yr~30yr-30yr~40yr	Lymphocyte	not
0.000910578	0.28395	0.111	0	1	FSIP1	20yr~30yr-30yr~40yr	Lymphocyte	not
0.000910578	0.28395	0.111	0	1	AC090971.1	20yr~30yr-30yr~40yr	Lymphocyte	not
0.000910578	0.398955	0.111	0	1	PAQR5	20yr~30yr-30yr~40yr	Lymphocyte	not
0.000910578	0.28395	0.111	0	1	NRG4	20yr~30yr-30yr~40yr	Lymphocyte	not
0.000910578	0.275102	0.111	0	1	CHRNA5	20yr~30yr-30yr~40yr	Lymphocyte	not
0.000910578	0.43022	0.111	0	1	AC103858.3	20yr~30yr-30yr~40yr	Lymphocyte	not
0.000910578	0.626544	0.111	0	1	UBE2Q2L	20yr~30yr-30yr~40yr	Lymphocyte	not
0.000910578	0.626544	0.111	0	1	PLIN1	20yr~30yr-30yr~40yr	Lymphocyte	not
0.000910578	0.626544	0.111	0	1	RCCD1	20yr~30yr-30yr~40yr	Lymphocyte	not
0.000910578	0.398955	0.111	0	1	TIGD7	20yr~30yr-30yr~40yr	Lymphocyte	not
0.000910578	0.28395	0.111	0	1	NOMO1	20yr~30yr-30yr~40yr	Lymphocyte	not
0.000910578	0.426416	0.111	0	1	EARS2	20yr~30yr-30yr~40yr	Lymphocyte	not
0.000910578	0.275102	0.111	0	1	SEZ6L2	20yr~30yr-30yr~40yr	Lymphocyte	not
0.000910578	0.398955	0.111	0	1	AC135050.3	20yr~30yr-30yr~40yr	Lymphocyte	not
0.000910578	0.275102	0.111	0	1	GPT2	20yr~30yr-30yr~40yr	Lymphocyte	not
0.000910578	0.626544	0.111	0	1	ENKD1	20yr~30yr-30yr~40yr	Lymphocyte	not
0.000910578	0.626544	0.111	0	1	AC092376.2	20yr~30yr-30yr~40yr	Lymphocyte	not
0.000910578	0.426416	0.111	0	1	TAF1C	20yr~30yr-30yr~40yr	Lymphocyte	not
0.000910578	0.426416	0.111	0	1	AC027796.1	20yr~30yr-30yr~40yr	Lymphocyte	not
0.000910578	0.43022	0.111	0	1	DHX33	20yr~30yr-30yr~40yr	Lymphocyte	not
0.000910578	0.426416	0.111	0	1	KCNAB3	20yr~30yr-30yr~40yr	Lymphocyte	not
0.000910578	0.626544	0.111	0	1	TRIM16	20yr~30yr-30yr~40yr	Lymphocyte	not
0.000910578	0.275102	0.111	0	1	PLD6	20yr~30yr-30yr~40yr	Lymphocyte	not
0.000910578	0.43022	0.111	0	1	TBC1D28	20yr~30yr-30yr~40yr	Lymphocyte	not
0.000910578	0.403401	0.111	0	1	AC007952.2	20yr~30yr-30yr~40yr	Lymphocyte	not
0.000910578	0.28395	0.111	0	1	ALDOC	20yr~30yr-30yr~40yr	Lymphocyte	not
0.000910578	0.398955	0.111	0	1	AC104984.3	20yr~30yr-30yr~40yr	Lymphocyte	not
0.000910578	0.43022	0.111	0	1	AC025682.1	20yr~30yr-30yr~40yr	Lymphocyte	not
0.000910578	0.626544	0.111	0	1	HOXB1	20yr~30yr-30yr~40yr	Lymphocyte	not
0.000910578	0.626544	0.111	0	1	AC091133.3	20yr~30yr-30yr~40yr	Lymphocyte	not
0.000910578	0.43022	0.111	0	1	EME1	20yr~30yr-30yr~40yr	Lymphocyte	not
0.000910578	0.43022	0.111	0	1	AC011921.1	20yr~30yr-30yr~40yr	Lymphocyte	not
0.000910578	0.43022	0.111	0	1	TYMS	20yr~30yr-30yr~40yr	Lymphocyte	not
0.000910578	0.43022	0.111	0	1	AP005229.2	20yr~30yr-30yr~40yr	Lymphocyte	not
0.000910578	0.626544	0.111	0	1	AP002449.1	20yr~30yr-30yr~40yr	Lymphocyte	not
0.000910578	0.275102	0.111	0	1	TTC39C-AS1	20yr~30yr-30yr~40yr	Lymphocyte	not
0.000910578	0.626544	0.111	0	1	AC090340.1	20yr~30yr-30yr~40yr	Lymphocyte	not
0.000910578	0.626544	0.111	0	1	LINC01898	20yr~30yr-30yr~40yr	Lymphocyte	not
0.000910578	0.398955	0.111	0	1	ATP8B3	20yr~30yr-30yr~40yr	Lymphocyte	not
0.000910578	0.426416	0.111	0	1	ZNF556	20yr~30yr-30yr~40yr	Lymphocyte	not
0.000910578	0.426416	0.111	0	1	CARM1	20yr~30yr-30yr~40yr	Lymphocyte	not
0.000910578	0.521956	0.111	0	1	EPOR	20yr~30yr-30yr~40yr	Lymphocyte	not
0.000910578	0.43022	0.111	0	1	RGL3	20yr~30yr-30yr~40yr	Lymphocyte	not
0.000910578	0.426416	0.111	0	1	ZNF799	20yr~30yr-30yr~40yr	Lymphocyte	not
0.000910578	0.398955	0.111	0	1	AC024075.1	20yr~30yr-30yr~40yr	Lymphocyte	not
0.000910578	0.403401	0.111	0	1	ZFP30	20yr~30yr-30yr~40yr	Lymphocyte	not
0.000910578	0.398955	0.111	0	1	IGFL2	20yr~30yr-30yr~40yr	Lymphocyte	not
0.000910578	0.403401	0.111	0	1	MEIS3	20yr~30yr-30yr~40yr	Lymphocyte	not
0.000910578	0.626544	0.111	0	1	GYS1	20yr~30yr-30yr~40yr	Lymphocyte	not
0.000910578	0.426416	0.111	0	1	LIN7B	20yr~30yr-30yr~40yr	Lymphocyte	not
0.000910578	0.521956	0.111	0	1	ZNF616	20yr~30yr-30yr~40yr	Lymphocyte	not
0.000910578	0.275102	0.111	0	1	FAM71E2	20yr~30yr-30yr~40yr	Lymphocyte	not
0.000910578	0.403401	0.111	0	1	AC006116.5	20yr~30yr-30yr~40yr	Lymphocyte	not
0.000910578	0.626544	0.111	0	1	SMIM17	20yr~30yr-30yr~40yr	Lymphocyte	not
0.000910578	0.275102	0.111	0	1	ZNF460-AS1	20yr~30yr-30yr~40yr	Lymphocyte	not
0.000910578	0.275102	0.111	0	1	ZSCAN22	20yr~30yr-30yr~40yr	Lymphocyte	not
0.000910578	0.426416	0.111	0	1	SDCBP2-AS1	20yr~30yr-30yr~40yr	Lymphocyte	not
0.000910578	0.398955	0.111	0	1	SLX4IP	20yr~30yr-30yr~40yr	Lymphocyte	not
0.000910578	0.28395	0.111	0	1	AL117332.1	20yr~30yr-30yr~40yr	Lymphocyte	not
0.000910578	0.626544	0.111	0	1	SPAG4	20yr~30yr-30yr~40yr	Lymphocyte	not
0.000910578	0.28395	0.111	0	1	BPI	20yr~30yr-30yr~40yr	Lymphocyte	not
0.000910578	0.403401	0.111	0	1	KCNJ15	20yr~30yr-30yr~40yr	Lymphocyte	not
0.000910578	0.521956	0.111	0	1	AP001062.3	20yr~30yr-30yr~40yr	Lymphocyte	not
0.000910578	0.761182	0.111	0	1	ARVCF	20yr~30yr-30yr~40yr	Lymphocyte	not
0.000910578	0.43256	0.111	0	1	KLHL22	20yr~30yr-30yr~40yr	Lymphocyte	not
0.000910578	0.28395	0.111	0	1	SGSM1	20yr~30yr-30yr~40yr	Lymphocyte	not
0.000910578	0.275102	0.111	0	1	AC004832.6	20yr~30yr-30yr~40yr	Lymphocyte	not
0.000910578	0.521956	0.111	0	1	LINC01521	20yr~30yr-30yr~40yr	Lymphocyte	not
0.000910578	0.43022	0.111	0	1	LARGE1	20yr~30yr-30yr~40yr	Lymphocyte	not
0.000910578	0.275102	0.111	0	1	CARD10	20yr~30yr-30yr~40yr	Lymphocyte	not
0.000910578	0.43022	0.111	0	1	PLA2G6	20yr~30yr-30yr~40yr	Lymphocyte	not
0.000910578	0.398955	0.111	0	1	MRTFA-AS1	20yr~30yr-30yr~40yr	Lymphocyte	not
0.000910578	0.626544	0.111	0	1	AL031595.2	20yr~30yr-30yr~40yr	Lymphocyte	not
0.000910578	0.398955	0.111	0	1	PLCXD1	20yr~30yr-30yr~40yr	Lymphocyte	not
0.000910578	0.426416	0.111	0	1	ACE2	20yr~30yr-30yr~40yr	Lymphocyte	not
0.000910578	0.626544	0.111	0	1	CNKSR2	20yr~30yr-30yr~40yr	Lymphocyte	not
0.000910578	0.275102	0.111	0	1	KRBOX4	20yr~30yr-30yr~40yr	Lymphocyte	not
0.000910578	0.426416	0.111	0	1	ZNF81	20yr~30yr-30yr~40yr	Lymphocyte	not
0.000910578	0.426416	0.111	0	1	SYP	20yr~30yr-30yr~40yr	Lymphocyte	not
0.000910578	0.43022	0.111	0	1	AMER1	20yr~30yr-30yr~40yr	Lymphocyte	not
0.000910578	0.521956	0.111	0	1	ARMCX5	20yr~30yr-30yr~40yr	Lymphocyte	not
0.000910578	0.403401	0.111	0	1	SLC25A43	20yr~30yr-30yr~40yr	Lymphocyte	not
0.000910578	0.43022	0.111	0	1	IGSF1	20yr~30yr-30yr~40yr	Lymphocyte	not
0.000910578	0.43022	0.111	0	1	LINC00893	20yr~30yr-30yr~40yr	Lymphocyte	not
0.000910578	0.403401	0.111	0	1	LINC00894	20yr~30yr-30yr~40yr	Lymphocyte	not
0.000910578	0.28395	0.111	0	1	HCFC1-AS1	20yr~30yr-30yr~40yr	Lymphocyte	not
0.000912887	1.08858	0.889	0.307	1	CLEC2D	20yr~30yr-30yr~40yr	Lymphocyte	not
0.000928586	0.914261	0.556	0.119	1	MITD1	20yr~30yr-30yr~40yr	Lymphocyte	not
0.000947858	1.42196	0.778	0.297	1	EML4	20yr~30yr-30yr~40yr	Lymphocyte	not
0.000969908	0.604131	0.333	0.04	1	USP4	20yr~30yr-30yr~40yr	Lymphocyte	not
0.000969908	0.725114	0.333	0.04	1	CCDC200	20yr~30yr-30yr~40yr	Lymphocyte	not
0.00100092	0.837293	0.556	0.109	1	CYP51A1	20yr~30yr-30yr~40yr	Lymphocyte	not
0.0011525	1.1908	0.556	0.129	1	SH3BP1	20yr~30yr-30yr~40yr	Lymphocyte	not
0.00116013	1.2251	0.444	0.089	1	ZFAND2B	20yr~30yr-30yr~40yr	Lymphocyte	not
0.00121959	0.979167	0.444	0.079	1	CLPTM1L	20yr~30yr-30yr~40yr	Lymphocyte	not
0.00134473	-0.989869	0.889	0.98	1	RPL26	20yr~30yr-30yr~40yr	Lymphocyte	not
0.00136789	0.799817	0.556	0.109	1	CCDC88B	20yr~30yr-30yr~40yr	Lymphocyte	not
0.00136902	1.20516	0.778	0.307	1	CCND3	20yr~30yr-30yr~40yr	Lymphocyte	not
0.00138718	1.17016	0.333	0.05	1	NNT	20yr~30yr-30yr~40yr	Lymphocyte	not
0.00140338	0.757969	0.444	0.079	1	ECPAS	20yr~30yr-30yr~40yr	Lymphocyte	not
0.001422	1.69568	0.444	0.089	1	AGO3	20yr~30yr-30yr~40yr	Lymphocyte	not
0.00145045	-0.829384	0.889	1	1	TPT1	20yr~30yr-30yr~40yr	Lymphocyte	not
0.00147833	1.15917	0.556	0.139	1	TMEM165	20yr~30yr-30yr~40yr	Lymphocyte	not
0.00150607	-1.11927	0.889	1	1	RPL13	20yr~30yr-30yr~40yr	Lymphocyte	not
0.00150829	1.09716	0.333	0.05	1	MTG2	20yr~30yr-30yr~40yr	Lymphocyte	not
0.00163908	0.896116	0.333	0.05	1	PBX2	20yr~30yr-30yr~40yr	Lymphocyte	not
0.00163908	0.929136	0.333	0.05	1	ATF7	20yr~30yr-30yr~40yr	Lymphocyte	not
0.00166596	0.749196	0.222	0.02	1	GLB1	20yr~30yr-30yr~40yr	Lymphocyte	not
0.00168343	-1.2527	0.778	0.96	1	RPL10A	20yr~30yr-30yr~40yr	Lymphocyte	not
0.00173692	0.844864	0.556	0.129	1	R3HDM2	20yr~30yr-30yr~40yr	Lymphocyte	not
0.00173692	0.905404	0.556	0.129	1	ZMYM2	20yr~30yr-30yr~40yr	Lymphocyte	not
0.00173692	0.901939	0.556	0.129	1	VPS36	20yr~30yr-30yr~40yr	Lymphocyte	not
0.00177996	-1.31731	0.667	0.97	1	RPL18A	20yr~30yr-30yr~40yr	Lymphocyte	not
0.00178023	0.913068	0.333	0.05	1	SETDB1	20yr~30yr-30yr~40yr	Lymphocyte	not
0.00178023	0.768682	0.333	0.05	1	CAPN15	20yr~30yr-30yr~40yr	Lymphocyte	not
0.00178023	1.00129	0.333	0.05	1	SLC16A3	20yr~30yr-30yr~40yr	Lymphocyte	not
0.00178023	0.703546	0.333	0.05	1	FAM98C	20yr~30yr-30yr~40yr	Lymphocyte	not
0.00181467	-1.31887	0.778	1	1	RPL3	20yr~30yr-30yr~40yr	Lymphocyte	not
0.00186785	0.575974	0.222	0.02	1	BUB1	20yr~30yr-30yr~40yr	Lymphocyte	not
0.00186785	1.33687	0.222	0.02	1	ATP8A1	20yr~30yr-30yr~40yr	Lymphocyte	not
0.00186785	1.03892	0.222	0.02	1	AKAP10	20yr~30yr-30yr~40yr	Lymphocyte	not
0.00186785	1.0789	0.222	0.02	1	ZBTB14	20yr~30yr-30yr~40yr	Lymphocyte	not
0.00186785	0.884359	0.222	0.02	1	ZNF44	20yr~30yr-30yr~40yr	Lymphocyte	not
0.00187768	-1.17066	0.778	0.931	1	RPL7	20yr~30yr-30yr~40yr	Lymphocyte	not
0.00188053	-1.25996	0.556	0.97	1	RPL24	20yr~30yr-30yr~40yr	Lymphocyte	not
0.00193248	0.724511	0.333	0.05	1	MACO1	20yr~30yr-30yr~40yr	Lymphocyte	not
0.00193248	0.831619	0.333	0.05	1	CCDC93	20yr~30yr-30yr~40yr	Lymphocyte	not
0.00198219	0.814089	0.444	0.089	1	SBNO2	20yr~30yr-30yr~40yr	Lymphocyte	not
0.00202511	-1.16624	0.556	0.98	1	RPL9	20yr~30yr-30yr~40yr	Lymphocyte	not
0.00202681	-0.970071	0.889	1	1	RPS18	20yr~30yr-30yr~40yr	Lymphocyte	not
0.00202841	0.860013	0.778	0.248	1	WDR1	20yr~30yr-30yr~40yr	Lymphocyte	not
0.00206244	0.863305	0.556	0.129	1	ZFC3H1	20yr~30yr-30yr~40yr	Lymphocyte	not
0.00206261	-1.20343	0.667	0.97	1	RPL8	20yr~30yr-30yr~40yr	Lymphocyte	not
0.002092	0.664906	0.222	0.02	1	LINC02805	20yr~30yr-30yr~40yr	Lymphocyte	not
0.002092	0.557166	0.222	0.02	1	FAM20B	20yr~30yr-30yr~40yr	Lymphocyte	not
0.002092	0.81055	0.222	0.02	1	WDR92	20yr~30yr-30yr~40yr	Lymphocyte	not
0.002092	0.718122	0.222	0.02	1	ERCC3	20yr~30yr-30yr~40yr	Lymphocyte	not
0.002092	0.525726	0.222	0.02	1	LRIG1	20yr~30yr-30yr~40yr	Lymphocyte	not
0.002092	0.41317	0.222	0.02	1	CYB5R4	20yr~30yr-30yr~40yr	Lymphocyte	not
0.002092	0.699676	0.222	0.02	1	MANEA	20yr~30yr-30yr~40yr	Lymphocyte	not
0.002092	0.626139	0.222	0.02	1	NRBP2	20yr~30yr-30yr~40yr	Lymphocyte	not
0.002092	0.523019	0.222	0.02	1	ADCK5	20yr~30yr-30yr~40yr	Lymphocyte	not
0.002092	0.752566	0.222	0.02	1	AMPD3	20yr~30yr-30yr~40yr	Lymphocyte	not
0.002092	0.634117	0.222	0.02	1	INTS5	20yr~30yr-30yr~40yr	Lymphocyte	not
0.002092	0.539609	0.222	0.02	1	INO80E	20yr~30yr-30yr~40yr	Lymphocyte	not
0.002092	0.798918	0.222	0.02	1	HNRNPA1P48	20yr~30yr-30yr~40yr	Lymphocyte	not
0.002092	0.627777	0.222	0.02	1	KRI1	20yr~30yr-30yr~40yr	Lymphocyte	not
0.002092	0.746141	0.222	0.02	1	NFKBID	20yr~30yr-30yr~40yr	Lymphocyte	not
0.002092	0.810548	0.222	0.02	1	FAM227A	20yr~30yr-30yr~40yr	Lymphocyte	not
0.002092	0.57021	0.222	0.02	1	NPTXR	20yr~30yr-30yr~40yr	Lymphocyte	not
0.002092	0.608887	0.222	0.02	1	SELENOO	20yr~30yr-30yr~40yr	Lymphocyte	not
0.0020966	0.676791	0.333	0.05	1	RAD54L2	20yr~30yr-30yr~40yr	Lymphocyte	not
0.0020966	0.693002	0.333	0.05	1	DELE1	20yr~30yr-30yr~40yr	Lymphocyte	not
0.00210237	-0.852914	1	0.98	1	RPS8	20yr~30yr-30yr~40yr	Lymphocyte	not
0.00210359	1.17532	0.889	0.396	1	IL2RG	20yr~30yr-30yr~40yr	Lymphocyte	not
0.00218061	-1.17301	0.778	1	1	RPL13A	20yr~30yr-30yr~40yr	Lymphocyte	not
0.00218508	1.14155	0.778	0.267	1	EVI2B	20yr~30yr-30yr~40yr	Lymphocyte	not
0.00225824	0.842496	0.444	0.089	1	COMTD1	20yr~30yr-30yr~40yr	Lymphocyte	not
0.00225824	0.847584	0.444	0.089	1	CDIPT	20yr~30yr-30yr~40yr	Lymphocyte	not
0.00230284	-1.0609	0.889	0.99	1	RPL7A	20yr~30yr-30yr~40yr	Lymphocyte	not
0.00231562	0.927097	0.556	0.139	1	PTPN12	20yr~30yr-30yr~40yr	Lymphocyte	not
0.00234058	0.548502	0.222	0.02	1	SRGAP2C	20yr~30yr-30yr~40yr	Lymphocyte	not
0.00234058	0.516694	0.222	0.02	1	TET3	20yr~30yr-30yr~40yr	Lymphocyte	not
0.00234058	0.523073	0.222	0.02	1	BMP2K	20yr~30yr-30yr~40yr	Lymphocyte	not
0.00234058	0.85473	0.222	0.02	1	ASB6	20yr~30yr-30yr~40yr	Lymphocyte	not
0.00234058	0.711236	0.222	0.02	1	FOXJ2	20yr~30yr-30yr~40yr	Lymphocyte	not
0.00234058	0.707633	0.222	0.02	1	CHRNB1	20yr~30yr-30yr~40yr	Lymphocyte	not
0.00234058	0.620437	0.222	0.02	1	ZNF429	20yr~30yr-30yr~40yr	Lymphocyte	not
0.00234058	0.554667	0.222	0.02	1	EML2-AS1	20yr~30yr-30yr~40yr	Lymphocyte	not
0.00234058	0.769774	0.222	0.02	1	TOP3B	20yr~30yr-30yr~40yr	Lymphocyte	not
0.00240892	1.10939	0.444	0.089	1	PWWP3A	20yr~30yr-30yr~40yr	Lymphocyte	not
0.00246381	0.59066	0.333	0.05	1	MR1	20yr~30yr-30yr~40yr	Lymphocyte	not
0.00251597	-1.32306	0.556	0.96	1	RPL37A	20yr~30yr-30yr~40yr	Lymphocyte	not
0.00261595	0.445701	0.222	0.02	1	TTC39A	20yr~30yr-30yr~40yr	Lymphocyte	not
0.00261595	0.347012	0.222	0.02	1	GSTM4	20yr~30yr-30yr~40yr	Lymphocyte	not
0.00261595	0.714065	0.222	0.02	1	COLGALT2	20yr~30yr-30yr~40yr	Lymphocyte	not
0.00261595	0.529226	0.222	0.02	1	ABCB10	20yr~30yr-30yr~40yr	Lymphocyte	not
0.00261595	0.389693	0.222	0.02	1	RHOQ	20yr~30yr-30yr~40yr	Lymphocyte	not
0.00261595	0.408279	0.222	0.02	1	INO80B	20yr~30yr-30yr~40yr	Lymphocyte	not
0.00261595	0.631904	0.222	0.02	1	AC133644.2	20yr~30yr-30yr~40yr	Lymphocyte	not
0.00261595	0.525957	0.222	0.02	1	SPOPL	20yr~30yr-30yr~40yr	Lymphocyte	not
0.00261595	0.329377	0.222	0.02	1	CHPF	20yr~30yr-30yr~40yr	Lymphocyte	not
0.00261595	0.621283	0.222	0.02	1	HES6	20yr~30yr-30yr~40yr	Lymphocyte	not
0.00261595	0.540286	0.222	0.02	1	BDH1	20yr~30yr-30yr~40yr	Lymphocyte	not
0.00261595	0.504054	0.222	0.02	1	ISOC1	20yr~30yr-30yr~40yr	Lymphocyte	not
0.00261595	0.637124	0.222	0.02	1	GTF2IRD2B	20yr~30yr-30yr~40yr	Lymphocyte	not
0.00261595	0.506443	0.222	0.02	1	AC002467.1	20yr~30yr-30yr~40yr	Lymphocyte	not
0.00261595	0.550021	0.222	0.02	1	ABCF2	20yr~30yr-30yr~40yr	Lymphocyte	not
0.00261595	0.614856	0.222	0.02	1	ERMP1	20yr~30yr-30yr~40yr	Lymphocyte	not
0.00261595	0.502882	0.222	0.02	1	ALAD	20yr~30yr-30yr~40yr	Lymphocyte	not
0.00261595	0.395934	0.222	0.02	1	ZDHHC16	20yr~30yr-30yr~40yr	Lymphocyte	not
0.00261595	0.490063	0.222	0.02	1	APIP	20yr~30yr-30yr~40yr	Lymphocyte	not
0.00261595	0.514582	0.222	0.02	1	NADSYN1	20yr~30yr-30yr~40yr	Lymphocyte	not
0.00261595	0.486062	0.222	0.02	1	PPP2R1B	20yr~30yr-30yr~40yr	Lymphocyte	not
0.00261595	0.706129	0.222	0.02	1	ZNF384	20yr~30yr-30yr~40yr	Lymphocyte	not
0.00261595	0.470647	0.222	0.02	1	EEF1AKMT1	20yr~30yr-30yr~40yr	Lymphocyte	not
0.00261595	0.612605	0.222	0.02	1	NIPA1	20yr~30yr-30yr~40yr	Lymphocyte	not
0.00261595	0.369521	0.222	0.02	1	DUOX1	20yr~30yr-30yr~40yr	Lymphocyte	not
0.00261595	0.38925	0.222	0.02	1	PPCDC	20yr~30yr-30yr~40yr	Lymphocyte	not
0.00261595	0.383868	0.222	0.02	1	SEPHS2	20yr~30yr-30yr~40yr	Lymphocyte	not
0.00261595	0.497378	0.222	0.02	1	SLC35B1	20yr~30yr-30yr~40yr	Lymphocyte	not
0.00261595	0.605415	0.222	0.02	1	SLC16A6	20yr~30yr-30yr~40yr	Lymphocyte	not
0.00261595	0.70334	0.222	0.02	1	RFXANK	20yr~30yr-30yr~40yr	Lymphocyte	not
0.00261595	0.471936	0.222	0.02	1	HDAC10	20yr~30yr-30yr~40yr	Lymphocyte	not
0.00266868	0.642359	0.333	0.05	1	ODR4	20yr~30yr-30yr~40yr	Lymphocyte	not
0.00266868	0.666111	0.333	0.05	1	UHRF2	20yr~30yr-30yr~40yr	Lymphocyte	not
0.00266868	0.68459	0.333	0.05	1	NSMF	20yr~30yr-30yr~40yr	Lymphocyte	not
0.00266868	0.57326	0.333	0.05	1	LINC01278	20yr~30yr-30yr~40yr	Lymphocyte	not
0.00270116	0.94686	0.556	0.149	1	RHOF	20yr~30yr-30yr~40yr	Lymphocyte	not
0.00272849	0.934154	0.556	0.139	1	RASGRP2	20yr~30yr-30yr~40yr	Lymphocyte	not
0.00283489	0.930621	0.444	0.099	1	FDFT1	20yr~30yr-30yr~40yr	Lymphocyte	not
0.00288901	0.67655	0.333	0.05	1	DDX59	20yr~30yr-30yr~40yr	Lymphocyte	not
0.00290348	-2.04454	1	0.921	1	TNP1	20yr~30yr-30yr~40yr	Lymphocyte	not
0.00291868	0.727779	0.444	0.089	1	ZMYM6	20yr~30yr-30yr~40yr	Lymphocyte	not
0.00301442	1.05599	0.444	0.099	1	MUS81	20yr~30yr-30yr~40yr	Lymphocyte	not
0.00310927	0.879291	0.444	0.089	1	BSDC1	20yr~30yr-30yr~40yr	Lymphocyte	not
0.00310927	0.793083	0.444	0.089	1	PHF6	20yr~30yr-30yr~40yr	Lymphocyte	not
0.00312583	0.649316	0.333	0.05	1	CBFB	20yr~30yr-30yr~40yr	Lymphocyte	not
0.00317252	-1.01451	0.889	0.931	1	RPS28	20yr~30yr-30yr~40yr	Lymphocyte	not
0.00331115	0.671714	0.444	0.089	1	MAP2K3	20yr~30yr-30yr~40yr	Lymphocyte	not
0.00331659	1.07392	0.333	0.059	1	KIF1B	20yr~30yr-30yr~40yr	Lymphocyte	not
0.00331659	1.09863	0.333	0.059	1	TRIM41	20yr~30yr-30yr~40yr	Lymphocyte	not
0.00333095	0.702812	0.667	0.178	1	SH3GLB1	20yr~30yr-30yr~40yr	Lymphocyte	not
0.00338022	0.533893	0.333	0.05	1	MFNG	20yr~30yr-30yr~40yr	Lymphocyte	not
0.00338361	0.878336	0.556	0.139	1	C19orf25	20yr~30yr-30yr~40yr	Lymphocyte	not
0.00347028	-0.95429	0.889	1	1	RPS2	20yr~30yr-30yr~40yr	Lymphocyte	not
0.00357037	0.976853	0.333	0.059	1	NOL4L	20yr~30yr-30yr~40yr	Lymphocyte	not
0.00357037	1.01032	0.333	0.059	1	RBM38	20yr~30yr-30yr~40yr	Lymphocyte	not
0.00357037	1.45656	0.333	0.059	1	RAP2C	20yr~30yr-30yr~40yr	Lymphocyte	not
0.00361459	1.01341	1	0.505	1	MBNL1	20yr~30yr-30yr~40yr	Lymphocyte	not
0.00361703	0.937238	0.444	0.099	1	NMT1	20yr~30yr-30yr~40yr	Lymphocyte	not
0.00372124	-1.12314	1	0.99	1	RPS29	20yr~30yr-30yr~40yr	Lymphocyte	not
0.00384171	0.89369	0.333	0.059	1	UVRAG	20yr~30yr-30yr~40yr	Lymphocyte	not
0.00384171	1.23961	0.333	0.059	1	ASCC2	20yr~30yr-30yr~40yr	Lymphocyte	not
0.00391936	-0.944119	0.889	0.97	1	RPS15	20yr~30yr-30yr~40yr	Lymphocyte	not
0.00398695	-1.01183	0.667	0.98	1	RPL21	20yr~30yr-30yr~40yr	Lymphocyte	not
0.00413165	1.01238	0.333	0.059	1	RC3H1	20yr~30yr-30yr~40yr	Lymphocyte	not
0.00413165	0.874811	0.333	0.059	1	CYB561A3	20yr~30yr-30yr~40yr	Lymphocyte	not
0.00413165	0.856205	0.333	0.059	1	ADA2	20yr~30yr-30yr~40yr	Lymphocyte	not
0.00427327	-0.906146	0.889	1	1	RPS7	20yr~30yr-30yr~40yr	Lymphocyte	not
0.00432728	1.00181	0.444	0.099	1	ATP2B1	20yr~30yr-30yr~40yr	Lymphocyte	not
0.00444131	0.896775	0.333	0.059	1	NSD2	20yr~30yr-30yr~40yr	Lymphocyte	not
0.00473493	-0.92373	1	1	1	TMSB4X	20yr~30yr-30yr~40yr	Lymphocyte	not
0.00477185	0.725722	0.333	0.059	1	ATG9A	20yr~30yr-30yr~40yr	Lymphocyte	not
0.00487279	0.976179	0.444	0.109	1	TMEM106B	20yr~30yr-30yr~40yr	Lymphocyte	not
0.004882	1.04031	0.778	0.337	1	LNPEP	20yr~30yr-30yr~40yr	Lymphocyte	not
0.00489857	-0.716003	1	0.99	1	RPS14	20yr~30yr-30yr~40yr	Lymphocyte	not
0.00495432	-1.21773	0.667	0.911	1	RPL38	20yr~30yr-30yr~40yr	Lymphocyte	not
0.00512451	0.867467	0.333	0.059	1	NCOA6	20yr~30yr-30yr~40yr	Lymphocyte	not
0.00513464	1.22232	0.667	0.267	1	TMEM123	20yr~30yr-30yr~40yr	Lymphocyte	not
0.00515242	-0.944247	0.667	0.99	1	RPS3A	20yr~30yr-30yr~40yr	Lymphocyte	not
0.00531324	-1.17827	0.667	0.931	1	RPL36	20yr~30yr-30yr~40yr	Lymphocyte	not
0.00547065	0.751909	0.444	0.099	1	RRP7A	20yr~30yr-30yr~40yr	Lymphocyte	not
0.00548214	1.0565	0.333	0.069	1	SMIM14	20yr~30yr-30yr~40yr	Lymphocyte	not
0.00550055	0.599516	0.333	0.059	1	TMEM242	20yr~30yr-30yr~40yr	Lymphocyte	not
0.00550055	0.841259	0.333	0.059	1	NPLOC4	20yr~30yr-30yr~40yr	Lymphocyte	not
0.00550325	-1.20796	0.667	0.95	1	UBA52	20yr~30yr-30yr~40yr	Lymphocyte	not
0.0056055	0.864683	1	1	1	MT-CO1	20yr~30yr-30yr~40yr	Lymphocyte	not
0.00573496	-1.39924	0.556	0.802	1	COX4I1	20yr~30yr-30yr~40yr	Lymphocyte	not
0.00579615	0.927608	0.444	0.099	1	S100PBP	20yr~30yr-30yr~40yr	Lymphocyte	not
0.00579615	0.776745	0.444	0.099	1	RHOT2	20yr~30yr-30yr~40yr	Lymphocyte	not
0.00590132	0.650124	0.333	0.059	1	GALNT11	20yr~30yr-30yr~40yr	Lymphocyte	not
0.00590132	0.623086	0.333	0.059	1	TUBA1C	20yr~30yr-30yr~40yr	Lymphocyte	not
0.00590132	0.760016	0.333	0.059	1	OAS2	20yr~30yr-30yr~40yr	Lymphocyte	not
0.00590132	0.562956	0.333	0.059	1	ICE2	20yr~30yr-30yr~40yr	Lymphocyte	not
0.00590132	0.652483	0.333	0.059	1	TCF20	20yr~30yr-30yr~40yr	Lymphocyte	not
0.00602559	0.885169	0.889	0.416	1	HNRNPH1	20yr~30yr-30yr~40yr	Lymphocyte	not
0.00607523	0.911732	0.667	0.228	1	RSBN1	20yr~30yr-30yr~40yr	Lymphocyte	not
0.00610292	0.699074	0.444	0.109	1	NUTF2	20yr~30yr-30yr~40yr	Lymphocyte	not
0.00629398	-0.939476	0.889	0.95	1	RPS20	20yr~30yr-30yr~40yr	Lymphocyte	not
0.00632823	0.674612	0.333	0.059	1	MINDY2	20yr~30yr-30yr~40yr	Lymphocyte	not
0.00632823	0.704338	0.333	0.059	1	SLFN13	20yr~30yr-30yr~40yr	Lymphocyte	not
0.00632823	0.635684	0.333	0.059	1	GET3	20yr~30yr-30yr~40yr	Lymphocyte	not
0.00653996	1.43136	0.222	0.03	1	ACVR2B	20yr~30yr-30yr~40yr	Lymphocyte	not
0.00653996	1.0312	0.222	0.03	1	ZNF84	20yr~30yr-30yr~40yr	Lymphocyte	not
0.00660183	0.796534	0.556	0.168	1	RAD50	20yr~30yr-30yr~40yr	Lymphocyte	not
0.00672753	-0.758727	0.889	0.99	1	RPS3	20yr~30yr-30yr~40yr	Lymphocyte	not
0.00678273	0.590226	0.333	0.059	1	PTPN18	20yr~30yr-30yr~40yr	Lymphocyte	not
0.00678273	0.564266	0.333	0.059	1	ESF1	20yr~30yr-30yr~40yr	Lymphocyte	not
0.00683858	-0.860149	0.889	0.98	1	RPL12	20yr~30yr-30yr~40yr	Lymphocyte	not
0.00690011	1.07686	0.778	0.337	1	GOLGA4	20yr~30yr-30yr~40yr	Lymphocyte	not
0.00691983	1.03367	0.556	0.168	1	STIM2	20yr~30yr-30yr~40yr	Lymphocyte	not
0.00706704	-0.990874	0.889	1	1	RPL10	20yr~30yr-30yr~40yr	Lymphocyte	not
0.00715002	0.928404	0.333	0.069	1	FAM98B	20yr~30yr-30yr~40yr	Lymphocyte	not
0.00716259	0.511209	0.222	0.03	1	ATP13A2	20yr~30yr-30yr~40yr	Lymphocyte	not
0.00716259	0.696672	0.222	0.03	1	BCL10	20yr~30yr-30yr~40yr	Lymphocyte	not
0.00716259	0.780629	0.222	0.03	1	FEM1C	20yr~30yr-30yr~40yr	Lymphocyte	not
0.00716259	0.700677	0.222	0.03	1	MATR3.1	20yr~30yr-30yr~40yr	Lymphocyte	not
0.00716259	0.633263	0.222	0.03	1	ARMH3	20yr~30yr-30yr~40yr	Lymphocyte	not
0.00716259	0.828781	0.222	0.03	1	ARL17B	20yr~30yr-30yr~40yr	Lymphocyte	not
0.00718324	-0.657367	0.889	0.99	1	RPS27A	20yr~30yr-30yr~40yr	Lymphocyte	not
0.00726636	0.570882	0.333	0.059	1	SNTB1	20yr~30yr-30yr~40yr	Lymphocyte	not
0.00730114	-0.729047	0.778	0.99	1	RPS12	20yr~30yr-30yr~40yr	Lymphocyte	not
0.00730167	-0.85362	0.889	1	1	RPS23	20yr~30yr-30yr~40yr	Lymphocyte	not
0.00734489	1.00159	0.889	0.366	1	ACTN4	20yr~30yr-30yr~40yr	Lymphocyte	not
0.00754752	1.25815	0.667	0.218	1	MDM4	20yr~30yr-30yr~40yr	Lymphocyte	not
0.00759742	0.837645	0.556	0.168	1	GPR65	20yr~30yr-30yr~40yr	Lymphocyte	not
0.00763254	0.810784	0.333	0.069	1	CDC14A	20yr~30yr-30yr~40yr	Lymphocyte	not
0.00763254	0.927159	0.333	0.069	1	LYN	20yr~30yr-30yr~40yr	Lymphocyte	not
0.00770046	0.438249	0.444	0.099	1	PRPSAP1	20yr~30yr-30yr~40yr	Lymphocyte	not
0.00783792	0.695596	0.222	0.03	1	HECTD3	20yr~30yr-30yr~40yr	Lymphocyte	not
0.00783792	0.845036	0.222	0.03	1	ZNF514	20yr~30yr-30yr~40yr	Lymphocyte	not
0.00783792	0.743753	0.222	0.03	1	PRKCD	20yr~30yr-30yr~40yr	Lymphocyte	not
0.00783792	0.689466	0.222	0.03	1	RELL2	20yr~30yr-30yr~40yr	Lymphocyte	not
0.00783792	0.776577	0.222	0.03	1	SLC18B1	20yr~30yr-30yr~40yr	Lymphocyte	not
0.00783792	0.710033	0.222	0.03	1	JMJD6	20yr~30yr-30yr~40yr	Lymphocyte	not
0.00783792	0.842751	0.222	0.03	1	ZNF529	20yr~30yr-30yr~40yr	Lymphocyte	not
0.00783979	0.961473	0.444	0.119	1	CDKN2D	20yr~30yr-30yr~40yr	Lymphocyte	not
0.00783979	0.915907	0.444	0.119	1	GART	20yr~30yr-30yr~40yr	Lymphocyte	not
0.00808801	1.09523	0.667	0.238	1	GNPTAB	20yr~30yr-30yr~40yr	Lymphocyte	not
0.00814405	0.842461	0.333	0.069	1	AK3	20yr~30yr-30yr~40yr	Lymphocyte	not
0.00830858	-0.842271	0.778	0.97	1	RPS15A	20yr~30yr-30yr~40yr	Lymphocyte	not
0.00832744	0.699515	0.333	0.059	1	DNAJC13	20yr~30yr-30yr~40yr	Lymphocyte	not
0.00832744	0.614521	0.333	0.059	1	ATP6V1H	20yr~30yr-30yr~40yr	Lymphocyte	not
0.00832744	0.381174	0.333	0.059	1	TBC1D31	20yr~30yr-30yr~40yr	Lymphocyte	not
0.00832744	0.605563	0.333	0.059	1	CMTR2	20yr~30yr-30yr~40yr	Lymphocyte	not
0.00847561	0.841059	0.444	0.109	1	DENND1B	20yr~30yr-30yr~40yr	Lymphocyte	not
0.00856974	0.758935	0.222	0.03	1	ZNF513	20yr~30yr-30yr~40yr	Lymphocyte	not
0.00856974	0.624027	0.222	0.03	1	TCTA	20yr~30yr-30yr~40yr	Lymphocyte	not
0.00856974	0.477164	0.222	0.03	1	ELMOD2	20yr~30yr-30yr~40yr	Lymphocyte	not
0.00856974	0.479001	0.222	0.03	1	AC006019.1	20yr~30yr-30yr~40yr	Lymphocyte	not
0.00856974	0.729678	0.222	0.03	1	INTS8	20yr~30yr-30yr~40yr	Lymphocyte	not
0.00856974	0.579945	0.222	0.03	1	RBM18	20yr~30yr-30yr~40yr	Lymphocyte	not
0.00856974	0.754802	0.222	0.03	1	TTC16	20yr~30yr-30yr~40yr	Lymphocyte	not
0.00856974	0.635832	0.222	0.03	1	DNHD1	20yr~30yr-30yr~40yr	Lymphocyte	not
0.00856974	0.673852	0.222	0.03	1	TRAF6	20yr~30yr-30yr~40yr	Lymphocyte	not
0.00856974	0.907527	0.222	0.03	1	INTS13	20yr~30yr-30yr~40yr	Lymphocyte	not
0.00856974	0.529173	0.222	0.03	1	DTX3	20yr~30yr-30yr~40yr	Lymphocyte	not
0.00856974	0.727997	0.222	0.03	1	LDLRAD4	20yr~30yr-30yr~40yr	Lymphocyte	not
0.00856974	0.691721	0.222	0.03	1	ZBP1	20yr~30yr-30yr~40yr	Lymphocyte	not
0.00856974	0.632473	0.222	0.03	1	USP18	20yr~30yr-30yr~40yr	Lymphocyte	not
0.00868602	1.02237	0.333	0.069	1	UFL1	20yr~30yr-30yr~40yr	Lymphocyte	not
0.00868602	0.758436	0.333	0.069	1	TDG	20yr~30yr-30yr~40yr	Lymphocyte	not
0.00868602	0.734352	0.333	0.069	1	GIPC1	20yr~30yr-30yr~40yr	Lymphocyte	not
0.00870211	0.897418	1	0.535	1	HNRNPDL	20yr~30yr-30yr~40yr	Lymphocyte	not
0.00876774	0.997159	0.556	0.208	1	ORAI1	20yr~30yr-30yr~40yr	Lymphocyte	not
0.00886207	-1.11313	1	1	1	RPS27	20yr~30yr-30yr~40yr	Lymphocyte	not
0.00894287	0.729842	0.444	0.109	1	SNX1	20yr~30yr-30yr~40yr	Lymphocyte	not
0.00914868	-0.885533	0.889	0.98	1	RPL34	20yr~30yr-30yr~40yr	Lymphocyte	not
0.00936206	0.732915	0.222	0.03	1	LINC01676	20yr~30yr-30yr~40yr	Lymphocyte	not
0.00936206	0.654401	0.222	0.03	1	AC016747.2	20yr~30yr-30yr~40yr	Lymphocyte	not
0.00936206	0.524116	0.222	0.03	1	DHX16	20yr~30yr-30yr~40yr	Lymphocyte	not
0.00936206	0.462224	0.222	0.03	1	URGCP	20yr~30yr-30yr~40yr	Lymphocyte	not
0.00936206	0.385741	0.222	0.03	1	ADCK2	20yr~30yr-30yr~40yr	Lymphocyte	not
0.00936206	0.70776	0.222	0.03	1	AQP3	20yr~30yr-30yr~40yr	Lymphocyte	not
0.00936206	0.655636	0.222	0.03	1	GALNT4	20yr~30yr-30yr~40yr	Lymphocyte	not
0.00936206	0.591134	0.222	0.03	1	RIC8B	20yr~30yr-30yr~40yr	Lymphocyte	not
0.00936206	0.500017	0.222	0.03	1	FARSA	20yr~30yr-30yr~40yr	Lymphocyte	not
0.00936206	0.372814	0.222	0.03	1	PRDM15	20yr~30yr-30yr~40yr	Lymphocyte	not
0.00936206	0.472382	0.222	0.03	1	INTS6L	20yr~30yr-30yr~40yr	Lymphocyte	not
0.009433	0.58505	0.444	0.109	1	TGS1	20yr~30yr-30yr~40yr	Lymphocyte	not
0.00952459	1.03559	0.889	0.455	1	IKZF1	20yr~30yr-30yr~40yr	Lymphocyte	not
0.00970259	0.822266	0.778	0.277	1	MRPL20	20yr~30yr-30yr~40yr	Lymphocyte	not
0.0097485	-0.859189	0.889	0.99	1	RPS6	20yr~30yr-30yr~40yr	Lymphocyte	not
0.00974855	0.640262	0.667	0.208	1	VCP	20yr~30yr-30yr~40yr	Lymphocyte	not
0.00974855	1.10642	0.556	0.218	1	SRSF1	20yr~30yr-30yr~40yr	Lymphocyte	not
0.00978964	1.05969	0.444	0.129	1	SLC20A1	20yr~30yr-30yr~40yr	Lymphocyte	not
0.00986761	0.751409	0.333	0.069	1	ANKH	20yr~30yr-30yr~40yr	Lymphocyte	not
0.00989825	-0.938035	0.667	0.97	1	RPL14	20yr~30yr-30yr~40yr	Lymphocyte	not
0.00994696	0.663027	0.444	0.109	1	APH1A	20yr~30yr-30yr~40yr	Lymphocyte	not
0.00994696	0.723457	0.444	0.109	1	ANAPC7	20yr~30yr-30yr~40yr	Lymphocyte	not
0.0100595	-0.94065	0.778	0.98	1	RPS24	20yr~30yr-30yr~40yr	Lymphocyte	not
0.0100607	-0.972446	0.667	1	1	RPL11	20yr~30yr-30yr~40yr	Lymphocyte	not
0.0101708	0.95872	0.444	0.119	1	CXCR3	20yr~30yr-30yr~40yr	Lymphocyte	not
0.0102152	0.889731	0.889	0.95	1	HLA-A	20yr~30yr-30yr~40yr	Lymphocyte	not
0.0102191	0.494364	0.222	0.03	1	NADK	20yr~30yr-30yr~40yr	Lymphocyte	not
0.0102191	0.451068	0.222	0.03	1	SPRTN	20yr~30yr-30yr~40yr	Lymphocyte	not
0.0102191	0.414931	0.222	0.03	1	POU5F2	20yr~30yr-30yr~40yr	Lymphocyte	not
0.0102191	0.469702	0.222	0.03	1	DTX2	20yr~30yr-30yr~40yr	Lymphocyte	not
0.0102191	0.605692	0.222	0.03	1	LINC02446	20yr~30yr-30yr~40yr	Lymphocyte	not
0.0102191	0.439072	0.222	0.03	1	ZNF641	20yr~30yr-30yr~40yr	Lymphocyte	not
0.0102191	0.544925	0.222	0.03	1	AC006504.5	20yr~30yr-30yr~40yr	Lymphocyte	not
0.0102191	0.461216	0.222	0.03	1	CCDC97	20yr~30yr-30yr~40yr	Lymphocyte	not
0.0102979	0.911899	0.556	0.188	1	H2AFY	20yr~30yr-30yr~40yr	Lymphocyte	not
0.010388	0.804757	0.667	0.257	1	EIF3I	20yr~30yr-30yr~40yr	Lymphocyte	not
0.0105105	0.703277	0.333	0.069	1	TSC2	20yr~30yr-30yr~40yr	Lymphocyte	not
0.0106675	-1.5945	0.333	0.703	1	CD3D	20yr~30yr-30yr~40yr	Lymphocyte	not
0.0107051	0.724968	0.444	0.119	1	FRYL	20yr~30yr-30yr~40yr	Lymphocyte	not
0.0107051	0.698476	0.444	0.119	1	HOOK3	20yr~30yr-30yr~40yr	Lymphocyte	not
0.0108727	0.982836	0.556	0.178	1	RAB27A	20yr~30yr-30yr~40yr	Lymphocyte	not
0.0111453	0.418338	0.222	0.03	1	KLHL21	20yr~30yr-30yr~40yr	Lymphocyte	not
0.0111453	0.300858	0.222	0.03	1	SH2D1B	20yr~30yr-30yr~40yr	Lymphocyte	not
0.0111453	0.437247	0.222	0.03	1	MSH2	20yr~30yr-30yr~40yr	Lymphocyte	not
0.0111453	0.281621	0.222	0.03	1	ARL15	20yr~30yr-30yr~40yr	Lymphocyte	not
0.0111453	0.35325	0.222	0.03	1	TRAPPC13	20yr~30yr-30yr~40yr	Lymphocyte	not
0.0111453	0.474878	0.222	0.03	1	DHFR	20yr~30yr-30yr~40yr	Lymphocyte	not
0.0111453	0.290622	0.222	0.03	1	CETN3	20yr~30yr-30yr~40yr	Lymphocyte	not
0.0111453	0.630618	0.222	0.03	1	TGFBI	20yr~30yr-30yr~40yr	Lymphocyte	not
0.0111453	0.412889	0.222	0.03	1	ECD	20yr~30yr-30yr~40yr	Lymphocyte	not
0.0111453	0.548848	0.222	0.03	1	VTI1A	20yr~30yr-30yr~40yr	Lymphocyte	not
0.0111453	0.530466	0.222	0.03	1	CRY1	20yr~30yr-30yr~40yr	Lymphocyte	not
0.0111453	0.412615	0.222	0.03	1	MLXIP	20yr~30yr-30yr~40yr	Lymphocyte	not
0.0111453	0.414253	0.222	0.03	1	ZNF286A	20yr~30yr-30yr~40yr	Lymphocyte	not
0.0111453	0.469369	0.222	0.03	1	GNGT2	20yr~30yr-30yr~40yr	Lymphocyte	not
0.0111453	0.448498	0.222	0.03	1	TSPOAP1	20yr~30yr-30yr~40yr	Lymphocyte	not
0.0111453	0.324043	0.222	0.03	1	PGS1	20yr~30yr-30yr~40yr	Lymphocyte	not
0.0111453	0.533275	0.222	0.03	1	RAB27B	20yr~30yr-30yr~40yr	Lymphocyte	not
0.0111453	0.483711	0.222	0.03	1	ZNF254	20yr~30yr-30yr~40yr	Lymphocyte	not
0.0111903	0.67864	0.333	0.069	1	TMEM256	20yr~30yr-30yr~40yr	Lymphocyte	not
0.0112525	1.02186	0.333	0.079	1	PCYT1A	20yr~30yr-30yr~40yr	Lymphocyte	not
0.0112641	0.781786	0.444	0.119	1	RAB18	20yr~30yr-30yr~40yr	Lymphocyte	not
0.0113207	0.731536	0.667	0.228	1	MATK	20yr~30yr-30yr~40yr	Lymphocyte	not
0.0114624	0.775126	0.556	0.158	1	PTPRE	20yr~30yr-30yr~40yr	Lymphocyte	not
0.0116417	0.542173	0.444	0.109	1	SNRNP40	20yr~30yr-30yr~40yr	Lymphocyte	not
0.0117226	1.16636	0.556	0.188	1	PTGDR	20yr~30yr-30yr~40yr	Lymphocyte	not
0.011909	0.616621	0.333	0.069	1	ARHGEF2	20yr~30yr-30yr~40yr	Lymphocyte	not
0.011909	0.618037	0.333	0.069	1	SCYL3	20yr~30yr-30yr~40yr	Lymphocyte	not
0.011909	0.692998	0.333	0.069	1	FLII	20yr~30yr-30yr~40yr	Lymphocyte	not
0.0121251	-0.965441	0.778	0.96	1	RPS21	20yr~30yr-30yr~40yr	Lymphocyte	not
0.0121313	-0.64999	0.889	0.98	1	RPL18	20yr~30yr-30yr~40yr	Lymphocyte	not
0.0124606	0.816981	0.444	0.119	1	AC008105.3	20yr~30yr-30yr~40yr	Lymphocyte	not
0.0124635	2.00606	0.333	0.089	1	HELLS	20yr~30yr-30yr~40yr	Lymphocyte	not
0.0127589	0.760568	0.667	0.228	1	USP9Y	20yr~30yr-30yr~40yr	Lymphocyte	not
0.0130638	-1.24896	0.333	0.772	1	PTGDS	20yr~30yr-30yr~40yr	Lymphocyte	not
0.013302	-0.826225	0.778	0.99	1	RPL19	20yr~30yr-30yr~40yr	Lymphocyte	not
0.0138236	1.21606	0.444	0.129	1	CLIC3	20yr~30yr-30yr~40yr	Lymphocyte	not
0.0138975	1.22383	0.889	0.465	1	GCC2	20yr~30yr-30yr~40yr	Lymphocyte	not
0.0139226	-0.85797	0.889	0.97	1	RPL37	20yr~30yr-30yr~40yr	Lymphocyte	not
0.0139609	0.932537	0.778	0.347	1	ATP6V1F	20yr~30yr-30yr~40yr	Lymphocyte	not
0.0139739	0.635962	0.667	0.218	1	ATP6V0B	20yr~30yr-30yr~40yr	Lymphocyte	not
0.0140998	0.903108	0.556	0.178	1	MYBL1	20yr~30yr-30yr~40yr	Lymphocyte	not
0.0142474	0.765324	0.333	0.079	1	ST6GALNAC6	20yr~30yr-30yr~40yr	Lymphocyte	not
0.0142498	0.741535	0.556	0.168	1	SOS1	20yr~30yr-30yr~40yr	Lymphocyte	not
0.0143164	0.447623	0.333	0.069	1	NDUFV1	20yr~30yr-30yr~40yr	Lymphocyte	not
0.0144664	0.513108	0.444	0.119	1	B3GAT3	20yr~30yr-30yr~40yr	Lymphocyte	not
0.0145062	0.885032	0.444	0.129	1	CREBZF	20yr~30yr-30yr~40yr	Lymphocyte	not
0.0145083	0.733888	0.889	0.386	1	ICAM3	20yr~30yr-30yr~40yr	Lymphocyte	not
0.0146424	0.656802	0.778	0.277	1	GPBP1	20yr~30yr-30yr~40yr	Lymphocyte	not
0.0147125	0.704434	0.556	0.178	1	RNF167	20yr~30yr-30yr~40yr	Lymphocyte	not
0.0148114	0.857799	0.556	0.198	1	CNOT2	20yr~30yr-30yr~40yr	Lymphocyte	not
0.0150981	0.760174	0.333	0.079	1	2025-03-08	20yr~30yr-30yr~40yr	Lymphocyte	not
0.0151057	0.82335	0.556	0.188	1	MARK3	20yr~30yr-30yr~40yr	Lymphocyte	not
0.0152092	0.492875	0.333	0.069	1	SP4	20yr~30yr-30yr~40yr	Lymphocyte	not
0.0157101	-0.644444	0.889	0.99	1	RPL39	20yr~30yr-30yr~40yr	Lymphocyte	not
0.015961	1.08919	0.444	0.129	1	DPM3	20yr~30yr-30yr~40yr	Lymphocyte	not
0.0159933	0.739739	0.333	0.079	1	DHRS3	20yr~30yr-30yr~40yr	Lymphocyte	not
0.0159933	0.695725	0.333	0.079	1	MFSD6	20yr~30yr-30yr~40yr	Lymphocyte	not
0.0159933	0.764217	0.333	0.079	1	KIAA1143	20yr~30yr-30yr~40yr	Lymphocyte	not
0.0159933	0.79481	0.333	0.079	1	IRAK1	20yr~30yr-30yr~40yr	Lymphocyte	not
0.0161293	0.640908	0.778	0.287	1	PIM1	20yr~30yr-30yr~40yr	Lymphocyte	not
0.0161508	0.3988	0.333	0.069	1	TMEM161B	20yr~30yr-30yr~40yr	Lymphocyte	not
0.0161629	0.751182	0.667	0.248	1	ECH1	20yr~30yr-30yr~40yr	Lymphocyte	not
0.0161668	-0.933601	0.667	0.95	1	RPL35A	20yr~30yr-30yr~40yr	Lymphocyte	not
0.0164107	0.749665	0.556	0.188	1	SDF4	20yr~30yr-30yr~40yr	Lymphocyte	not
0.016416	-0.913948	0.667	0.96	1	RPS13	20yr~30yr-30yr~40yr	Lymphocyte	not
0.0164214	-0.821602	0.778	0.96	1	RPS16	20yr~30yr-30yr~40yr	Lymphocyte	not
0.016531	0.763251	0.222	0.04	1	TTC21B	20yr~30yr-30yr~40yr	Lymphocyte	not
0.016531	0.873094	0.222	0.04	1	TTLL5	20yr~30yr-30yr~40yr	Lymphocyte	not
0.0166956	0.638753	0.556	0.178	1	MT-ATP8	20yr~30yr-30yr~40yr	Lymphocyte	not
0.0169863	0.892863	0.778	0.376	1	CTSC	20yr~30yr-30yr~40yr	Lymphocyte	not
0.0171432	0.497655	0.333	0.069	1	SH3BP2	20yr~30yr-30yr~40yr	Lymphocyte	not
0.0174295	0.728693	0.556	0.198	1	SH3KBP1	20yr~30yr-30yr~40yr	Lymphocyte	not
0.0175427	0.721378	0.444	0.129	1	MIAT	20yr~30yr-30yr~40yr	Lymphocyte	not
0.0175602	0.62691	0.889	0.366	1	CD164	20yr~30yr-30yr~40yr	Lymphocyte	not
0.0175809	0.439874	0.444	0.119	1	KPNA4	20yr~30yr-30yr~40yr	Lymphocyte	not
0.0178234	0.823101	0.222	0.04	1	MFSD4B	20yr~30yr-30yr~40yr	Lymphocyte	not
0.0178883	0.644271	0.667	0.267	1	PSMB10	20yr~30yr-30yr~40yr	Lymphocyte	not
0.0179246	0.696559	0.333	0.079	1	TAF8	20yr~30yr-30yr~40yr	Lymphocyte	not
0.0179246	0.589881	0.333	0.079	1	ANKFY1	20yr~30yr-30yr~40yr	Lymphocyte	not
0.0179246	0.79583	0.333	0.079	1	CC2D1A	20yr~30yr-30yr~40yr	Lymphocyte	not
0.0179609	0.693083	1	0.772	1	HNRNPA2B1	20yr~30yr-30yr~40yr	Lymphocyte	not
0.0183384	0.999589	0.667	0.257	1	ATP6V0C	20yr~30yr-30yr~40yr	Lymphocyte	not
0.0183642	0.746762	0.667	0.218	1	GLIPR2	20yr~30yr-30yr~40yr	Lymphocyte	not
0.0184114	0.746766	0.556	0.168	1	SSBP4	20yr~30yr-30yr~40yr	Lymphocyte	not
0.0184459	0.616723	0.444	0.119	1	RASA3	20yr~30yr-30yr~40yr	Lymphocyte	not
0.0189648	0.735934	0.333	0.079	1	TPP2	20yr~30yr-30yr~40yr	Lymphocyte	not
0.0190436	0.705829	0.444	0.139	1	AHI1	20yr~30yr-30yr~40yr	Lymphocyte	not
0.0192036	0.773387	0.222	0.04	1	PXK	20yr~30yr-30yr~40yr	Lymphocyte	not
0.0192036	0.97539	0.222	0.04	1	LINC01184	20yr~30yr-30yr~40yr	Lymphocyte	not
0.0192036	0.79927	0.222	0.04	1	ZNF25	20yr~30yr-30yr~40yr	Lymphocyte	not
0.0192036	0.761278	0.222	0.04	1	RFC5	20yr~30yr-30yr~40yr	Lymphocyte	not
0.0192036	0.780826	0.222	0.04	1	MRPL39	20yr~30yr-30yr~40yr	Lymphocyte	not
0.0192594	0.657234	0.444	0.129	1	MYO9B	20yr~30yr-30yr~40yr	Lymphocyte	not
0.0192601	0.657414	0.444	0.129	1	SLFN12L	20yr~30yr-30yr~40yr	Lymphocyte	not
0.0194115	1.06435	0.333	0.089	1	SPTLC1	20yr~30yr-30yr~40yr	Lymphocyte	not
0.020042	-1.44051	0.111	0.505	1	SNHG5	20yr~30yr-30yr~40yr	Lymphocyte	not
0.0200573	0.608491	0.333	0.079	1	DUSP11	20yr~30yr-30yr~40yr	Lymphocyte	not
0.0200573	0.760704	0.333	0.079	1	HAUS6	20yr~30yr-30yr~40yr	Lymphocyte	not
0.0200573	0.450706	0.333	0.079	1	CSTF3	20yr~30yr-30yr~40yr	Lymphocyte	not
0.0201153	0.658489	0.556	0.188	1	FBXW5	20yr~30yr-30yr~40yr	Lymphocyte	not
0.0202869	-0.969274	0.667	0.871	1	RPL31	20yr~30yr-30yr~40yr	Lymphocyte	not
0.0204736	-0.810203	0.778	0.97	1	RPL17	20yr~30yr-30yr~40yr	Lymphocyte	not
0.020483	0.823598	0.333	0.089	1	ARFGEF2	20yr~30yr-30yr~40yr	Lymphocyte	not
0.0205237	0.618338	0.556	0.178	1	TECR	20yr~30yr-30yr~40yr	Lymphocyte	not
0.0206763	0.948526	0.222	0.04	1	DISC1	20yr~30yr-30yr~40yr	Lymphocyte	not
0.0206763	0.642185	0.222	0.04	1	APEH	20yr~30yr-30yr~40yr	Lymphocyte	not
0.0206763	0.726729	0.222	0.04	1	GMDS-DT	20yr~30yr-30yr~40yr	Lymphocyte	not
0.0206763	0.837644	0.222	0.04	1	KATNAL1	20yr~30yr-30yr~40yr	Lymphocyte	not
0.0206763	0.695757	0.222	0.04	1	ZNF586	20yr~30yr-30yr~40yr	Lymphocyte	not
0.0207791	0.89297	1	1	1	HLA-B	20yr~30yr-30yr~40yr	Lymphocyte	not
0.0209382	0.906623	0.556	0.188	1	ZC3HAV1	20yr~30yr-30yr~40yr	Lymphocyte	not
0.0211227	0.576165	0.444	0.129	1	RCAN3	20yr~30yr-30yr~40yr	Lymphocyte	not
0.0212044	0.704635	0.333	0.079	1	TRGC1	20yr~30yr-30yr~40yr	Lymphocyte	not
0.0212044	0.560307	0.333	0.079	1	FAM111A	20yr~30yr-30yr~40yr	Lymphocyte	not
0.021386	-0.697014	0.778	0.99	1	RPL30	20yr~30yr-30yr~40yr	Lymphocyte	not
0.0214116	-0.990907	0.667	0.851	1	EEF1D	20yr~30yr-30yr~40yr	Lymphocyte	not
0.0215881	1.22983	0.556	0.267	1	MTCH1	20yr~30yr-30yr~40yr	Lymphocyte	not
0.0216057	0.889194	0.333	0.089	1	PTBP2	20yr~30yr-30yr~40yr	Lymphocyte	not
0.0216057	0.80666	0.333	0.089	1	HM13	20yr~30yr-30yr~40yr	Lymphocyte	not
0.0217969	0.785612	0.444	0.139	1	BRD7	20yr~30yr-30yr~40yr	Lymphocyte	not
0.0219864	-1.0031	0.556	0.96	1	FTL	20yr~30yr-30yr~40yr	Lymphocyte	not
0.0222464	0.642652	0.222	0.04	1	ACAP3	20yr~30yr-30yr~40yr	Lymphocyte	not
0.0222464	0.350714	0.222	0.04	1	RRAGC	20yr~30yr-30yr~40yr	Lymphocyte	not
0.0222464	0.772682	0.222	0.04	1	HEMK1	20yr~30yr-30yr~40yr	Lymphocyte	not
0.0222464	0.723257	0.222	0.04	1	PCGF3	20yr~30yr-30yr~40yr	Lymphocyte	not
0.0222464	0.588452	0.222	0.04	1	GINS4	20yr~30yr-30yr~40yr	Lymphocyte	not
0.0222464	0.477734	0.222	0.04	1	TCTN3	20yr~30yr-30yr~40yr	Lymphocyte	not
0.0222464	0.60006	0.222	0.04	1	EML3	20yr~30yr-30yr~40yr	Lymphocyte	not
0.0222464	0.59282	0.222	0.04	1	CRK	20yr~30yr-30yr~40yr	Lymphocyte	not
0.0222464	1.00753	0.222	0.04	1	TOM1L2	20yr~30yr-30yr~40yr	Lymphocyte	not
0.0222464	0.518483	0.222	0.04	1	EML2	20yr~30yr-30yr~40yr	Lymphocyte	not
0.0223387	0.793521	0.667	0.277	1	UBE2N	20yr~30yr-30yr~40yr	Lymphocyte	not
0.0224081	0.520707	0.333	0.079	1	NDRG1	20yr~30yr-30yr~40yr	Lymphocyte	not
0.0224081	0.516954	0.333	0.079	1	XRRA1	20yr~30yr-30yr~40yr	Lymphocyte	not
0.0227815	1.04879	0.333	0.089	1	ZNF43	20yr~30yr-30yr~40yr	Lymphocyte	not
0.0230846	-1.65833	0	0.396	1	ALKBH7	20yr~30yr-30yr~40yr	Lymphocyte	not
0.0231402	0.495407	0.444	0.129	1	DICER1	20yr~30yr-30yr~40yr	Lymphocyte	not
0.0231865	0.845569	0.556	0.267	1	BTN3A2	20yr~30yr-30yr~40yr	Lymphocyte	not
0.0236709	0.498706	0.333	0.079	1	TMEM18	20yr~30yr-30yr~40yr	Lymphocyte	not
0.0238193	0.694561	0.444	0.139	1	ILF3-DT	20yr~30yr-30yr~40yr	Lymphocyte	not
0.0239056	0.877247	0.556	0.198	1	DDOST	20yr~30yr-30yr~40yr	Lymphocyte	not
0.0239193	0.44431	0.222	0.04	1	SLC30A6	20yr~30yr-30yr~40yr	Lymphocyte	not
0.0239193	0.457249	0.222	0.04	1	LINC002481	20yr~30yr-30yr~40yr	Lymphocyte	not
0.0239193	0.618254	0.222	0.04	1	CEP120	20yr~30yr-30yr~40yr	Lymphocyte	not
0.0239193	0.613339	0.222	0.04	1	ZSCAN26	20yr~30yr-30yr~40yr	Lymphocyte	not
0.0239193	0.699661	0.222	0.04	1	MMS22L	20yr~30yr-30yr~40yr	Lymphocyte	not
0.0239193	0.4393	0.222	0.04	1	NUP43	20yr~30yr-30yr~40yr	Lymphocyte	not
0.0239193	0.70441	0.222	0.04	1	FXN	20yr~30yr-30yr~40yr	Lymphocyte	not
0.0239193	0.33018	0.222	0.04	1	FPGS	20yr~30yr-30yr~40yr	Lymphocyte	not
0.0239193	0.462173	0.222	0.04	1	DPAGT1	20yr~30yr-30yr~40yr	Lymphocyte	not
0.0239193	0.51152	0.222	0.04	1	PPP1R13B	20yr~30yr-30yr~40yr	Lymphocyte	not
0.0239193	0.553537	0.222	0.04	1	PMM2	20yr~30yr-30yr~40yr	Lymphocyte	not
0.0239193	0.876762	0.222	0.04	1	ZNF345	20yr~30yr-30yr~40yr	Lymphocyte	not
0.0240731	0.915366	0.778	0.356	1	TBC1D10C	20yr~30yr-30yr~40yr	Lymphocyte	not
0.0241383	0.931431	0.556	0.208	1	EIF2S3	20yr~30yr-30yr~40yr	Lymphocyte	not
0.0248463	0.79006	0.556	0.198	1	MED13L	20yr~30yr-30yr~40yr	Lymphocyte	not
0.0248902	0.90818	0.444	0.139	1	DENND2D	20yr~30yr-30yr~40yr	Lymphocyte	not
0.0248902	0.740014	0.444	0.139	1	SP3	20yr~30yr-30yr~40yr	Lymphocyte	not
0.024995	0.4505	0.333	0.079	1	ABHD14B	20yr~30yr-30yr~40yr	Lymphocyte	not
0.024995	0.358053	0.333	0.079	1	CASP1	20yr~30yr-30yr~40yr	Lymphocyte	not
0.024995	0.609027	0.333	0.079	1	SQOR	20yr~30yr-30yr~40yr	Lymphocyte	not
0.0250728	0.747004	0.556	0.208	1	PSMA3-AS1	20yr~30yr-30yr~40yr	Lymphocyte	not
0.025301	0.77287	0.333	0.089	1	CTBP1	20yr~30yr-30yr~40yr	Lymphocyte	not
0.025301	0.767141	0.333	0.089	1	RNF130	20yr~30yr-30yr~40yr	Lymphocyte	not
0.0253231	0.513385	0.444	0.129	1	POM121C	20yr~30yr-30yr~40yr	Lymphocyte	not
0.0253231	0.612389	0.444	0.129	1	TRAPPC10	20yr~30yr-30yr~40yr	Lymphocyte	not
0.0256168	-1.53848	0	0.386	1	RBPJ	20yr~30yr-30yr~40yr	Lymphocyte	not
0.0257002	0.298356	0.222	0.04	1	INPP5B	20yr~30yr-30yr~40yr	Lymphocyte	not
0.0257002	0.571501	0.222	0.04	1	TIMMDC1	20yr~30yr-30yr~40yr	Lymphocyte	not
0.0257002	0.606599	0.222	0.04	1	DENND11	20yr~30yr-30yr~40yr	Lymphocyte	not
0.0257002	0.398296	0.222	0.04	1	LRRC14	20yr~30yr-30yr~40yr	Lymphocyte	not
0.0257002	0.420384	0.222	0.04	1	IRF7	20yr~30yr-30yr~40yr	Lymphocyte	not
0.0257002	0.626218	0.222	0.04	1	AC008969.1	20yr~30yr-30yr~40yr	Lymphocyte	not
0.0257002	0.531217	0.222	0.04	1	TXNRD2	20yr~30yr-30yr~40yr	Lymphocyte	not
0.0257002	0.530655	0.222	0.04	1	MTMR3	20yr~30yr-30yr~40yr	Lymphocyte	not
0.0257002	0.338345	0.222	0.04	1	ATG4A	20yr~30yr-30yr~40yr	Lymphocyte	not
0.0263827	0.455484	0.333	0.079	1	GNS	20yr~30yr-30yr~40yr	Lymphocyte	not
0.0263827	0.590276	0.333	0.079	1	MOB3A	20yr~30yr-30yr~40yr	Lymphocyte	not
0.0264798	0.431042	0.444	0.129	1	ENTPD4	20yr~30yr-30yr~40yr	Lymphocyte	not
0.0265133	0.752723	0.444	0.149	1	PRPF38A	20yr~30yr-30yr~40yr	Lymphocyte	not
0.0265133	0.763884	0.444	0.149	1	XRN1	20yr~30yr-30yr~40yr	Lymphocyte	not
0.0265133	0.942398	0.444	0.149	1	HELZ	20yr~30yr-30yr~40yr	Lymphocyte	not
0.0266487	0.751312	0.333	0.089	1	TRADD	20yr~30yr-30yr~40yr	Lymphocyte	not
0.0267169	0.748035	0.778	0.376	1	FAM49B	20yr~30yr-30yr~40yr	Lymphocyte	not
0.0271569	0.612111	0.444	0.139	1	TUG1	20yr~30yr-30yr~40yr	Lymphocyte	not
0.0275946	0.600164	0.222	0.04	1	GTF3C4	20yr~30yr-30yr~40yr	Lymphocyte	not
0.0275946	0.276904	0.222	0.04	1	BTAF1	20yr~30yr-30yr~40yr	Lymphocyte	not
0.0275946	0.36933	0.222	0.04	1	CYP2R1	20yr~30yr-30yr~40yr	Lymphocyte	not
0.0275946	0.531226	0.222	0.04	1	FADD	20yr~30yr-30yr~40yr	Lymphocyte	not
0.0275946	0.398572	0.222	0.04	1	HINFP	20yr~30yr-30yr~40yr	Lymphocyte	not
0.0275946	0.371638	0.222	0.04	1	C12orf73	20yr~30yr-30yr~40yr	Lymphocyte	not
0.0275946	0.545198	0.222	0.04	1	IFT43	20yr~30yr-30yr~40yr	Lymphocyte	not
0.0275946	0.485905	0.222	0.04	1	LLGL2	20yr~30yr-30yr~40yr	Lymphocyte	not
0.0275946	0.411511	0.222	0.04	1	C19orf48	20yr~30yr-30yr~40yr	Lymphocyte	not
0.0275987	0.879695	1	0.97	1	ACTB	20yr~30yr-30yr~40yr	Lymphocyte	not
0.0276616	0.736755	0.444	0.149	1	NPEPPS	20yr~30yr-30yr~40yr	Lymphocyte	not
0.0280073	0.915697	0.444	0.158	1	TRIM33	20yr~30yr-30yr~40yr	Lymphocyte	not
0.0283568	0.67533	0.444	0.139	1	USP1	20yr~30yr-30yr~40yr	Lymphocyte	not
0.0283568	0.55648	0.444	0.139	1	PPP2CA	20yr~30yr-30yr~40yr	Lymphocyte	not
0.0283575	-0.872543	0.556	0.97	1	NACA	20yr~30yr-30yr~40yr	Lymphocyte	not
0.0284292	0.761921	0.667	0.277	1	DYNC1H1	20yr~30yr-30yr~40yr	Lymphocyte	not
0.028484	1.10259	0.778	0.406	1	PRF1	20yr~30yr-30yr~40yr	Lymphocyte	not
0.0289308	0.528328	0.444	0.129	1	TBL1XR1	20yr~30yr-30yr~40yr	Lymphocyte	not
0.0293586	1.15187	0.333	0.099	1	GOLGA8A	20yr~30yr-30yr~40yr	Lymphocyte	not
0.0294079	-1.15712	0.444	0.723	1	UQCRB	20yr~30yr-30yr~40yr	Lymphocyte	not
0.0295311	0.994561	0.333	0.089	1	FAM126B	20yr~30yr-30yr~40yr	Lymphocyte	not
0.0295311	0.703561	0.333	0.089	1	TUT7	20yr~30yr-30yr~40yr	Lymphocyte	not
0.0295311	1.04342	0.333	0.089	1	KLRF1	20yr~30yr-30yr~40yr	Lymphocyte	not
0.0295311	0.697315	0.333	0.089	1	PRR12	20yr~30yr-30yr~40yr	Lymphocyte	not
0.0295311	0.667226	0.333	0.089	1	MED15	20yr~30yr-30yr~40yr	Lymphocyte	not
0.029606	0.336777	0.222	0.04	1	COG4	20yr~30yr-30yr~40yr	Lymphocyte	not
0.0296083	0.255688	0.222	0.04	1	ATAD3A	20yr~30yr-30yr~40yr	Lymphocyte	not
0.0296083	0.492665	0.222	0.04	1	SLC35D1	20yr~30yr-30yr~40yr	Lymphocyte	not
0.0296083	0.398313	0.222	0.04	1	WDR77	20yr~30yr-30yr~40yr	Lymphocyte	not
0.0296083	0.258569	0.222	0.04	1	SLC35A4	20yr~30yr-30yr~40yr	Lymphocyte	not
0.0296083	0.394346	0.222	0.04	1	BNIP1	20yr~30yr-30yr~40yr	Lymphocyte	not
0.0296083	0.447631	0.222	0.04	1	THOC3	20yr~30yr-30yr~40yr	Lymphocyte	not
0.0296083	0.370951	0.222	0.04	1	ENPP4	20yr~30yr-30yr~40yr	Lymphocyte	not
0.0296083	0.253671	0.222	0.04	1	NUP42	20yr~30yr-30yr~40yr	Lymphocyte	not
0.0296083	0.517282	0.222	0.04	1	ETV6	20yr~30yr-30yr~40yr	Lymphocyte	not
0.0296083	0.510677	0.222	0.04	1	PLXNC1	20yr~30yr-30yr~40yr	Lymphocyte	not
0.0296083	0.555896	0.222	0.04	1	SETD1B	20yr~30yr-30yr~40yr	Lymphocyte	not
0.0296083	0.264954	0.222	0.04	1	DHRS4-AS1	20yr~30yr-30yr~40yr	Lymphocyte	not
0.0296083	0.595784	0.222	0.04	1	WDR76	20yr~30yr-30yr~40yr	Lymphocyte	not
0.0296083	0.267058	0.222	0.04	1	ETHE1	20yr~30yr-30yr~40yr	Lymphocyte	not
0.0296083	0.502805	0.222	0.04	1	MIATNB	20yr~30yr-30yr~40yr	Lymphocyte	not
0.0301911	0.669335	0.111	0.01	1	SLC35E2A	20yr~30yr-30yr~40yr	Lymphocyte	not
0.0301911	0.396124	0.111	0.01	1	PLOD1	20yr~30yr-30yr~40yr	Lymphocyte	not
0.0301911	0.397536	0.111	0.01	1	C1orf141	20yr~30yr-30yr~40yr	Lymphocyte	not
0.0301911	0.366271	0.111	0.01	1	ASB17	20yr~30yr-30yr~40yr	Lymphocyte	not
0.0301911	0.56206	0.111	0.01	1	KCNC4	20yr~30yr-30yr~40yr	Lymphocyte	not
0.0301911	0.368999	0.111	0.01	1	KCNA3	20yr~30yr-30yr~40yr	Lymphocyte	not
0.0301911	0.409357	0.111	0.01	1	MUC1	20yr~30yr-30yr~40yr	Lymphocyte	not
0.0301911	0.363203	0.111	0.01	1	AKT3-IT1	20yr~30yr-30yr~40yr	Lymphocyte	not
0.0301911	0.48786	0.111	0.01	1	CATSPERE	20yr~30yr-30yr~40yr	Lymphocyte	not
0.0301911	0.405552	0.111	0.01	1	VRK2	20yr~30yr-30yr~40yr	Lymphocyte	not
0.0301911	0.264032	0.111	0.01	1	AC012306.2	20yr~30yr-30yr~40yr	Lymphocyte	not
0.0301911	0.489272	0.111	0.01	1	CCNT2-AS1	20yr~30yr-30yr~40yr	Lymphocyte	not
0.0301911	0.469406	0.111	0.01	1	ACKR3	20yr~30yr-30yr~40yr	Lymphocyte	not
0.0301911	0.718431	0.111	0.01	1	FHIT	20yr~30yr-30yr~40yr	Lymphocyte	not
0.0301911	0.38747	0.111	0.01	1	LINC00901	20yr~30yr-30yr~40yr	Lymphocyte	not
0.0301911	1.12844	0.111	0.01	1	B4GALT4	20yr~30yr-30yr~40yr	Lymphocyte	not
0.0301911	0.388347	0.111	0.01	1	KIAA1257	20yr~30yr-30yr~40yr	Lymphocyte	not
0.0301911	0.596588	0.111	0.01	1	BCL6	20yr~30yr-30yr~40yr	Lymphocyte	not
0.0301911	0.614193	0.111	0.01	1	PCDH7	20yr~30yr-30yr~40yr	Lymphocyte	not
0.0301911	0.464314	0.111	0.01	1	LEF1	20yr~30yr-30yr~40yr	Lymphocyte	not
0.0301911	0.385136	0.111	0.01	1	SPEF2	20yr~30yr-30yr~40yr	Lymphocyte	not
0.0301911	0.409357	0.111	0.01	1	AC010359.3	20yr~30yr-30yr~40yr	Lymphocyte	not
0.0301911	0.573917	0.111	0.01	1	CKMT2-AS1	20yr~30yr-30yr~40yr	Lymphocyte	not
0.0301911	0.388977	0.111	0.01	1	LEAP2	20yr~30yr-30yr~40yr	Lymphocyte	not
0.0301911	0.581488	0.111	0.01	1	RIMS1	20yr~30yr-30yr~40yr	Lymphocyte	not
0.0301911	0.70869	0.111	0.01	1	TTK	20yr~30yr-30yr~40yr	Lymphocyte	not
0.0301911	0.254238	0.111	0.01	1	MICALL2	20yr~30yr-30yr~40yr	Lymphocyte	not
0.0301911	0.578934	0.111	0.01	1	TRGV2	20yr~30yr-30yr~40yr	Lymphocyte	not
0.0301911	0.477405	0.111	0.01	1	ZNF479	20yr~30yr-30yr~40yr	Lymphocyte	not
0.0301911	0.598783	0.111	0.01	1	VPS37D	20yr~30yr-30yr~40yr	Lymphocyte	not
0.0301911	0.257441	0.111	0.01	1	CYP3A5	20yr~30yr-30yr~40yr	Lymphocyte	not
0.0301911	0.404798	0.111	0.01	1	AHCYL2	20yr~30yr-30yr~40yr	Lymphocyte	not
0.0301911	0.398655	0.111	0.01	1	NOS3	20yr~30yr-30yr~40yr	Lymphocyte	not
0.0301911	0.600035	0.111	0.01	1	ACTR3B	20yr~30yr-30yr~40yr	Lymphocyte	not
0.0301911	0.369305	0.111	0.01	1	AF131215.4	20yr~30yr-30yr~40yr	Lymphocyte	not
0.0301911	0.581488	0.111	0.01	1	AC100849.1	20yr~30yr-30yr~40yr	Lymphocyte	not
0.0301911	0.600706	0.111	0.01	1	AC009879.4	20yr~30yr-30yr~40yr	Lymphocyte	not
0.0301911	0.566982	0.111	0.01	1	CYP11B1	20yr~30yr-30yr~40yr	Lymphocyte	not
0.0301911	0.566227	0.111	0.01	1	MAFA	20yr~30yr-30yr~40yr	Lymphocyte	not
0.0301911	0.366271	0.111	0.01	1	PIP5K1B	20yr~30yr-30yr~40yr	Lymphocyte	not
0.0301911	0.569617	0.111	0.01	1	PRKACG	20yr~30yr-30yr~40yr	Lymphocyte	not
0.0301911	0.379037	0.111	0.01	1	DNAJC25	20yr~30yr-30yr~40yr	Lymphocyte	not
0.0301911	1.03417	0.111	0.01	1	TLR4	20yr~30yr-30yr~40yr	Lymphocyte	not
0.0301911	0.494195	0.111	0.01	1	SEC61A2	20yr~30yr-30yr~40yr	Lymphocyte	not
0.0301911	0.378091	0.111	0.01	1	TIMM23B	20yr~30yr-30yr~40yr	Lymphocyte	not
0.0301911	0.60579	0.111	0.01	1	SFR1	20yr~30yr-30yr~40yr	Lymphocyte	not
0.0301911	0.560295	0.111	0.01	1	PIDD1	20yr~30yr-30yr~40yr	Lymphocyte	not
0.0301911	0.414064	0.111	0.01	1	AC068205.2	20yr~30yr-30yr~40yr	Lymphocyte	not
0.0301911	1.00581	0.111	0.01	1	BUD13	20yr~30yr-30yr~40yr	Lymphocyte	not
0.0301911	0.709437	0.111	0.01	1	ZNF740	20yr~30yr-30yr~40yr	Lymphocyte	not
0.0301911	1.33637	0.111	0.01	1	HOTAIR	20yr~30yr-30yr~40yr	Lymphocyte	not
0.0301911	0.57557	0.111	0.01	1	HOXC5	20yr~30yr-30yr~40yr	Lymphocyte	not
0.0301911	1.04118	0.111	0.01	1	PPP1R12A-AS1	20yr~30yr-30yr~40yr	Lymphocyte	not
0.0301911	0.40001	0.111	0.01	1	MVK	20yr~30yr-30yr~40yr	Lymphocyte	not
0.0301911	0.600138	0.111	0.01	1	RUBCNL	20yr~30yr-30yr~40yr	Lymphocyte	not
0.0301911	0.689094	0.111	0.01	1	AL356966.1	20yr~30yr-30yr~40yr	Lymphocyte	not
0.0301911	0.373117	0.111	0.01	1	LINC02328	20yr~30yr-30yr~40yr	Lymphocyte	not
0.0301911	0.584806	0.111	0.01	1	AC015871.7	20yr~30yr-30yr~40yr	Lymphocyte	not
0.0301911	0.410302	0.111	0.01	1	ADAMTSL3	20yr~30yr-30yr~40yr	Lymphocyte	not
0.0301911	0.566048	0.111	0.01	1	VPS33B	20yr~30yr-30yr~40yr	Lymphocyte	not
0.0301911	0.259351	0.111	0.01	1	DECR2	20yr~30yr-30yr~40yr	Lymphocyte	not
0.0301911	0.386603	0.111	0.01	1	LMF1	20yr~30yr-30yr~40yr	Lymphocyte	not
0.0301911	0.702501	0.111	0.01	1	ZSCAN32	20yr~30yr-30yr~40yr	Lymphocyte	not
0.0301911	0.372446	0.111	0.01	1	AC130650.2	20yr~30yr-30yr~40yr	Lymphocyte	not
0.0301911	0.573994	0.111	0.01	1	NPIPA1	20yr~30yr-30yr~40yr	Lymphocyte	not
0.0301911	0.384604	0.111	0.01	1	EIF3C	20yr~30yr-30yr~40yr	Lymphocyte	not
0.0301911	0.255184	0.111	0.01	1	BCKDK	20yr~30yr-30yr~40yr	Lymphocyte	not
0.0301911	0.735344	0.111	0.01	1	ORC6	20yr~30yr-30yr~40yr	Lymphocyte	not
0.0301911	0.568741	0.111	0.01	1	AC009107.2	20yr~30yr-30yr~40yr	Lymphocyte	not
0.0301911	0.358902	0.111	0.01	1	CMTM4	20yr~30yr-30yr~40yr	Lymphocyte	not
0.0301911	0.600706	0.111	0.01	1	MEAK7	20yr~30yr-30yr~40yr	Lymphocyte	not
0.0301911	0.363348	0.111	0.01	1	AC138028.4	20yr~30yr-30yr~40yr	Lymphocyte	not
0.0301911	0.255184	0.111	0.01	1	TBC1D3D	20yr~30yr-30yr~40yr	Lymphocyte	not
0.0301911	0.454896	0.111	0.01	1	CCR7	20yr~30yr-30yr~40yr	Lymphocyte	not
0.0301911	0.836862	0.111	0.01	1	ATP6V0A1	20yr~30yr-30yr~40yr	Lymphocyte	not
0.0301911	0.576708	0.111	0.01	1	EFCAB13	20yr~30yr-30yr~40yr	Lymphocyte	not
0.0301911	0.391049	0.111	0.01	1	ITGA3	20yr~30yr-30yr~40yr	Lymphocyte	not
0.0301911	0.576056	0.111	0.01	1	AC007448.4	20yr~30yr-30yr~40yr	Lymphocyte	not
0.0301911	0.264032	0.111	0.01	1	ZNF625	20yr~30yr-30yr~40yr	Lymphocyte	not
0.0301911	0.495447	0.111	0.01	1	AC092279.1	20yr~30yr-30yr~40yr	Lymphocyte	not
0.0301911	0.264032	0.111	0.01	1	FAAP24	20yr~30yr-30yr~40yr	Lymphocyte	not
0.0301911	0.37564	0.111	0.01	1	HAUS5	20yr~30yr-30yr~40yr	Lymphocyte	not
0.0301911	0.669408	0.111	0.01	1	ZNF470	20yr~30yr-30yr~40yr	Lymphocyte	not
0.0301911	0.574052	0.111	0.01	1	Z99774.1	20yr~30yr-30yr~40yr	Lymphocyte	not
0.0301911	0.596588	0.111	0.01	1	SEC14L6	20yr~30yr-30yr~40yr	Lymphocyte	not
0.0301911	0.57411	0.111	0.01	1	DMC1	20yr~30yr-30yr~40yr	Lymphocyte	not
0.0301911	0.385136	0.111	0.01	1	RAP2C-AS1	20yr~30yr-30yr~40yr	Lymphocyte	not
0.0305193	-0.942382	0.667	0.861	1	RPL36AL	20yr~30yr-30yr~40yr	Lymphocyte	not
0.0307438	-0.885556	0.667	0.921	1	RPL27	20yr~30yr-30yr~40yr	Lymphocyte	not
0.0308713	1.45817	0.778	0.535	1	ITGB2	20yr~30yr-30yr~40yr	Lymphocyte	not
0.0308924	0.625454	0.444	0.139	1	SAR1B	20yr~30yr-30yr~40yr	Lymphocyte	not
0.0309134	0.583175	0.556	0.188	1	TNRC6C	20yr~30yr-30yr~40yr	Lymphocyte	not
0.0309522	0.350832	0.333	0.079	1	DCK	20yr~30yr-30yr~40yr	Lymphocyte	not
0.0309522	0.261808	0.333	0.079	1	KEAP1	20yr~30yr-30yr~40yr	Lymphocyte	not
0.0309522	0.306071	0.333	0.079	1	DDA1	20yr~30yr-30yr~40yr	Lymphocyte	not
0.031069	0.636149	0.333	0.089	1	YLPM1	20yr~30yr-30yr~40yr	Lymphocyte	not
0.0310703	0.67679	0.333	0.089	1	TASOR2	20yr~30yr-30yr~40yr	Lymphocyte	not
0.0310703	1.08876	0.333	0.089	1	RTN3	20yr~30yr-30yr~40yr	Lymphocyte	not
0.0314086	-1.72679	0	0.366	1	PTMS	20yr~30yr-30yr~40yr	Lymphocyte	not
0.0321557	-0.979553	0.667	0.762	1	OAZ1	20yr~30yr-30yr~40yr	Lymphocyte	not
0.0323763	0.763667	0.333	0.099	1	SNHG1	20yr~30yr-30yr~40yr	Lymphocyte	not
0.0323763	1.13861	0.333	0.099	1	RPRD1A	20yr~30yr-30yr~40yr	Lymphocyte	not
0.0325974	0.709494	0.556	0.218	1	RSF1	20yr~30yr-30yr~40yr	Lymphocyte	not
0.0326764	0.482477	0.333	0.089	1	TTC28-AS1	20yr~30yr-30yr~40yr	Lymphocyte	not
0.0326777	0.517215	0.333	0.089	1	AGTPBP1	20yr~30yr-30yr~40yr	Lymphocyte	not
0.0330927	0.548777	1	0.614	1	NCL	20yr~30yr-30yr~40yr	Lymphocyte	not
0.0334647	0.802989	0.778	0.327	1	CSNK1A1	20yr~30yr-30yr~40yr	Lymphocyte	not
0.0339679	0.360044	0.111	0.01	1	HES4	20yr~30yr-30yr~40yr	Lymphocyte	not
0.0339679	0.271336	0.111	0.01	1	CLCNKA	20yr~30yr-30yr~40yr	Lymphocyte	not
0.0339679	0.466681	0.111	0.01	1	TRIT1	20yr~30yr-30yr~40yr	Lymphocyte	not
0.0339679	0.556113	0.111	0.01	1	PTPRF	20yr~30yr-30yr~40yr	Lymphocyte	not
0.0339679	0.465834	0.111	0.01	1	POLR3C	20yr~30yr-30yr~40yr	Lymphocyte	not
0.0339679	0.381388	0.111	0.01	1	ZC3H11A	20yr~30yr-30yr~40yr	Lymphocyte	not
0.0339679	0.373293	0.111	0.01	1	TAF1A	20yr~30yr-30yr~40yr	Lymphocyte	not
0.0339679	0.337566	0.111	0.01	1	IBA57	20yr~30yr-30yr~40yr	Lymphocyte	not
0.0339679	0.549668	0.111	0.01	1	B3GALNT2	20yr~30yr-30yr~40yr	Lymphocyte	not
0.0339679	0.35833	0.111	0.01	1	THUMPD2	20yr~30yr-30yr~40yr	Lymphocyte	not
0.0339679	0.253994	0.111	0.01	1	ETAA1	20yr~30yr-30yr~40yr	Lymphocyte	not
0.0339679	0.344041	0.111	0.01	1	HS6ST1	20yr~30yr-30yr~40yr	Lymphocyte	not
0.0339679	0.361196	0.111	0.01	1	AC067945.4	20yr~30yr-30yr~40yr	Lymphocyte	not
0.0339679	0.352821	0.111	0.01	1	PLCL1	20yr~30yr-30yr~40yr	Lymphocyte	not
0.0339679	0.339689	0.111	0.01	1	SNHG31	20yr~30yr-30yr~40yr	Lymphocyte	not
0.0339679	0.373293	0.111	0.01	1	INHA	20yr~30yr-30yr~40yr	Lymphocyte	not
0.0339679	0.365178	0.111	0.01	1	IRAK2	20yr~30yr-30yr~40yr	Lymphocyte	not
0.0339679	0.347614	0.111	0.01	1	DUSP7	20yr~30yr-30yr~40yr	Lymphocyte	not
0.0339679	0.367339	0.111	0.01	1	ALAS1	20yr~30yr-30yr~40yr	Lymphocyte	not
0.0339679	0.348126	0.111	0.01	1	GLYCTK	20yr~30yr-30yr~40yr	Lymphocyte	not
0.0339679	0.463395	0.111	0.01	1	KBTBD8	20yr~30yr-30yr~40yr	Lymphocyte	not
0.0339679	0.329008	0.111	0.01	1	AC012020.1	20yr~30yr-30yr~40yr	Lymphocyte	not
0.0339679	0.374666	0.111	0.01	1	SLC51A	20yr~30yr-30yr~40yr	Lymphocyte	not
0.0339679	0.375075	0.111	0.01	1	MYL5	20yr~30yr-30yr~40yr	Lymphocyte	not
0.0339679	0.456736	0.111	0.01	1	DCAF4L1	20yr~30yr-30yr~40yr	Lymphocyte	not
0.0339679	0.36715	0.111	0.01	1	AP001816.1	20yr~30yr-30yr~40yr	Lymphocyte	not
0.0339679	0.362121	0.111	0.01	1	SETD7	20yr~30yr-30yr~40yr	Lymphocyte	not
0.0339679	0.341959	0.111	0.01	1	CDH18	20yr~30yr-30yr~40yr	Lymphocyte	not
0.0339679	0.333466	0.111	0.01	1	AC034236.2	20yr~30yr-30yr~40yr	Lymphocyte	not
0.0339679	0.36388	0.111	0.01	1	HARS2	20yr~30yr-30yr~40yr	Lymphocyte	not
0.0339679	0.345259	0.111	0.01	1	HIST1H2BE	20yr~30yr-30yr~40yr	Lymphocyte	not
0.0339679	0.381359	0.111	0.01	1	VARS2	20yr~30yr-30yr~40yr	Lymphocyte	not
0.0339679	0.361528	0.111	0.01	1	UHRF1BP1	20yr~30yr-30yr~40yr	Lymphocyte	not
0.0339679	0.369024	0.111	0.01	1	SLC26A8	20yr~30yr-30yr~40yr	Lymphocyte	not
0.0339679	0.344184	0.111	0.01	1	AL109615.4	20yr~30yr-30yr~40yr	Lymphocyte	not
0.0339679	0.668506	0.111	0.01	1	LINC01277	20yr~30yr-30yr~40yr	Lymphocyte	not
0.0339679	0.356204	0.111	0.01	1	FAM20C	20yr~30yr-30yr~40yr	Lymphocyte	not
0.0339679	0.354487	0.111	0.01	1	TRGV3	20yr~30yr-30yr~40yr	Lymphocyte	not
0.0339679	0.342905	0.111	0.01	1	UBE2D4	20yr~30yr-30yr~40yr	Lymphocyte	not
0.0339679	0.370861	0.111	0.01	1	CCDC146	20yr~30yr-30yr~40yr	Lymphocyte	not
0.0339679	0.347238	0.111	0.01	1	PVRIG	20yr~30yr-30yr~40yr	Lymphocyte	not
0.0339679	0.347596	0.111	0.01	1	TFR2	20yr~30yr-30yr~40yr	Lymphocyte	not
0.0339679	0.455676	0.111	0.01	1	PLOD3	20yr~30yr-30yr~40yr	Lymphocyte	not
0.0339679	0.339885	0.111	0.01	1	SSMEM1	20yr~30yr-30yr~40yr	Lymphocyte	not
0.0339679	0.379246	0.111	0.01	1	MGAM	20yr~30yr-30yr~40yr	Lymphocyte	not
0.0339679	0.456467	0.111	0.01	1	ZNF746	20yr~30yr-30yr~40yr	Lymphocyte	not
0.0339679	0.329008	0.111	0.01	1	AC009403.1	20yr~30yr-30yr~40yr	Lymphocyte	not
0.0339679	0.357675	0.111	0.01	1	STK3	20yr~30yr-30yr~40yr	Lymphocyte	not
0.0339679	0.358344	0.111	0.01	1	ZFP41	20yr~30yr-30yr~40yr	Lymphocyte	not
0.0339679	0.354927	0.111	0.01	1	RHPN1	20yr~30yr-30yr~40yr	Lymphocyte	not
0.0339679	0.364731	0.111	0.01	1	LINC01504	20yr~30yr-30yr~40yr	Lymphocyte	not
0.0339679	0.352023	0.111	0.01	1	FSD1L	20yr~30yr-30yr~40yr	Lymphocyte	not
0.0339679	0.346745	0.111	0.01	1	PNPLA7	20yr~30yr-30yr~40yr	Lymphocyte	not
0.0339679	0.342299	0.111	0.01	1	CUBN	20yr~30yr-30yr~40yr	Lymphocyte	not
0.0339679	0.466337	0.111	0.01	1	CDHR1	20yr~30yr-30yr~40yr	Lymphocyte	not
0.0339679	0.454804	0.111	0.01	1	PYROXD2	20yr~30yr-30yr~40yr	Lymphocyte	not
0.0339679	0.377593	0.111	0.01	1	STK33	20yr~30yr-30yr~40yr	Lymphocyte	not
0.0339679	0.373293	0.111	0.01	1	RELA-DT	20yr~30yr-30yr~40yr	Lymphocyte	not
0.0339679	0.350909	0.111	0.01	1	CARNS1	20yr~30yr-30yr~40yr	Lymphocyte	not
0.0339679	0.370861	0.111	0.01	1	AP002360.1	20yr~30yr-30yr~40yr	Lymphocyte	not
0.0339679	0.353382	0.111	0.01	1	RBM7	20yr~30yr-30yr~40yr	Lymphocyte	not
0.0339679	0.344135	0.111	0.01	1	AC006065.4	20yr~30yr-30yr~40yr	Lymphocyte	not
0.0339679	0.258391	0.111	0.01	1	DCAF4	20yr~30yr-30yr~40yr	Lymphocyte	not
0.0339679	0.319777	0.111	0.01	1	CATSPERB	20yr~30yr-30yr~40yr	Lymphocyte	not
0.0339679	0.332583	0.111	0.01	1	PLA2G4B	20yr~30yr-30yr~40yr	Lymphocyte	not
0.0339679	0.371064	0.111	0.01	1	TMEM62	20yr~30yr-30yr~40yr	Lymphocyte	not
0.0339679	0.374078	0.111	0.01	1	CERNA1	20yr~30yr-30yr~40yr	Lymphocyte	not
0.0339679	0.34954	0.111	0.01	1	SPESP1	20yr~30yr-30yr~40yr	Lymphocyte	not
0.0339679	0.361528	0.111	0.01	1	LYSMD4	20yr~30yr-30yr~40yr	Lymphocyte	not
0.0339679	0.346474	0.111	0.01	1	AC009041.1	20yr~30yr-30yr~40yr	Lymphocyte	not
0.0339679	0.36522	0.111	0.01	1	AC005632.3	20yr~30yr-30yr~40yr	Lymphocyte	not
0.0339679	0.462393	0.111	0.01	1	DRC7	20yr~30yr-30yr~40yr	Lymphocyte	not
0.0339679	0.466337	0.111	0.01	1	ZNF319	20yr~30yr-30yr~40yr	Lymphocyte	not
0.0339679	0.34368	0.111	0.01	1	AC126773.6	20yr~30yr-30yr~40yr	Lymphocyte	not
0.0339679	0.375307	0.111	0.01	1	DHODH	20yr~30yr-30yr~40yr	Lymphocyte	not
0.0339679	0.362655	0.111	0.01	1	LINC01572	20yr~30yr-30yr~40yr	Lymphocyte	not
0.0339679	0.466358	0.111	0.01	1	AC079414.3	20yr~30yr-30yr~40yr	Lymphocyte	not
0.0339679	0.343357	0.111	0.01	1	TVP23B	20yr~30yr-30yr~40yr	Lymphocyte	not
0.0339679	0.339392	0.111	0.01	1	NEK8	20yr~30yr-30yr~40yr	Lymphocyte	not
0.0339679	0.373924	0.111	0.01	1	PEX12	20yr~30yr-30yr~40yr	Lymphocyte	not
0.0339679	0.344135	0.111	0.01	1	HSD17B1	20yr~30yr-30yr~40yr	Lymphocyte	not
0.0339679	0.373982	0.111	0.01	1	AC067852.2	20yr~30yr-30yr~40yr	Lymphocyte	not
0.0339679	0.326962	0.111	0.01	1	TMEM106A	20yr~30yr-30yr~40yr	Lymphocyte	not
0.0339679	0.549668	0.111	0.01	1	TEX14	20yr~30yr-30yr~40yr	Lymphocyte	not
0.0339679	0.380282	0.111	0.01	1	AC005332.7	20yr~30yr-30yr~40yr	Lymphocyte	not
0.0339679	0.373225	0.111	0.01	1	FOXK2	20yr~30yr-30yr~40yr	Lymphocyte	not
0.0339679	0.540713	0.111	0.01	1	RNF165	20yr~30yr-30yr~40yr	Lymphocyte	not
0.0339679	0.370954	0.111	0.01	1	GNG7	20yr~30yr-30yr~40yr	Lymphocyte	not
0.0339679	0.4661	0.111	0.01	1	ZNF555	20yr~30yr-30yr~40yr	Lymphocyte	not
0.0339679	0.357216	0.111	0.01	1	LONP1	20yr~30yr-30yr~40yr	Lymphocyte	not
0.0339679	0.385164	0.111	0.01	1	PEX11G	20yr~30yr-30yr~40yr	Lymphocyte	not
0.0339679	0.331408	0.111	0.01	1	CNN1	20yr~30yr-30yr~40yr	Lymphocyte	not
0.0339679	0.368281	0.111	0.01	1	IFI30	20yr~30yr-30yr~40yr	Lymphocyte	not
0.0339679	0.36388	0.111	0.01	1	ZNF14	20yr~30yr-30yr~40yr	Lymphocyte	not
0.0339679	0.466358	0.111	0.01	1	SCGB1B2P	20yr~30yr-30yr~40yr	Lymphocyte	not
0.0339679	0.253994	0.111	0.01	1	ZNF781	20yr~30yr-30yr~40yr	Lymphocyte	not
0.0339679	0.355281	0.111	0.01	1	AC011462.5	20yr~30yr-30yr~40yr	Lymphocyte	not
0.0339679	0.354994	0.111	0.01	1	ZNF526	20yr~30yr-30yr~40yr	Lymphocyte	not
0.0339679	0.345598	0.111	0.01	1	PVR	20yr~30yr-30yr~40yr	Lymphocyte	not
0.0339679	0.36592	0.111	0.01	1	LMTK3	20yr~30yr-30yr~40yr	Lymphocyte	not
0.0339679	0.36707	0.111	0.01	1	SIGLEC7	20yr~30yr-30yr~40yr	Lymphocyte	not
0.0339679	0.349705	0.111	0.01	1	ZNF888	20yr~30yr-30yr~40yr	Lymphocyte	not
0.0339679	0.371659	0.111	0.01	1	E2F1	20yr~30yr-30yr~40yr	Lymphocyte	not
0.0339679	0.349119	0.111	0.01	1	ITCH-AS1	20yr~30yr-30yr~40yr	Lymphocyte	not
0.0339679	0.350653	0.111	0.01	1	FITM2	20yr~30yr-30yr~40yr	Lymphocyte	not
0.0339679	0.347803	0.111	0.01	1	LINC00205	20yr~30yr-30yr~40yr	Lymphocyte	not
0.0339679	0.350774	0.111	0.01	1	SLC2A11	20yr~30yr-30yr~40yr	Lymphocyte	not
0.0339679	0.374666	0.111	0.01	1	GRAMD4	20yr~30yr-30yr~40yr	Lymphocyte	not
0.0339679	0.339738	0.111	0.01	1	TXLNG	20yr~30yr-30yr~40yr	Lymphocyte	not
0.0339679	0.363971	0.111	0.01	1	POLA1	20yr~30yr-30yr~40yr	Lymphocyte	not
0.0339679	0.341462	0.111	0.01	1	SLC38A5	20yr~30yr-30yr~40yr	Lymphocyte	not
0.0339679	0.454582	0.111	0.01	1	APOOL	20yr~30yr-30yr~40yr	Lymphocyte	not
0.0339679	0.381918	0.111	0.01	1	GLA	20yr~30yr-30yr~40yr	Lymphocyte	not
0.0343357	0.88262	0.444	0.158	1	IMMT	20yr~30yr-30yr~40yr	Lymphocyte	not
0.0343559	0.533889	0.333	0.089	1	GBP3	20yr~30yr-30yr~40yr	Lymphocyte	not
0.0343559	0.669385	0.333	0.089	1	OTUD4	20yr~30yr-30yr~40yr	Lymphocyte	not
0.0343559	0.511093	0.333	0.089	1	TMEM203	20yr~30yr-30yr~40yr	Lymphocyte	not
0.0345585	0.882137	0.222	0.05	1	RNF103	20yr~30yr-30yr~40yr	Lymphocyte	not
0.0347063	-1.76076	0	0.356	1	DCN	20yr~30yr-30yr~40yr	Lymphocyte	not
0.0354793	0.80436	0.667	0.248	1	NUFIP2	20yr~30yr-30yr~40yr	Lymphocyte	not
0.0354799	0.763339	0.556	0.257	1	SRSF10	20yr~30yr-30yr~40yr	Lymphocyte	not
0.0356774	0.922429	0.889	0.683	1	CORO1A	20yr~30yr-30yr~40yr	Lymphocyte	not
0.0361072	0.350758	0.333	0.089	1	TBC1D9B	20yr~30yr-30yr~40yr	Lymphocyte	not
0.0361072	0.504116	0.333	0.089	1	AP1G1	20yr~30yr-30yr~40yr	Lymphocyte	not
0.0363296	0.759191	0.778	0.376	1	HNRNPF	20yr~30yr-30yr~40yr	Lymphocyte	not
0.0367011	0.866877	0.667	0.317	1	ANKRD11	20yr~30yr-30yr~40yr	Lymphocyte	not
0.0368231	0.663947	0.222	0.05	1	PIAS3	20yr~30yr-30yr~40yr	Lymphocyte	not
0.0368231	0.691017	0.222	0.05	1	CCL28	20yr~30yr-30yr~40yr	Lymphocyte	not
0.0368231	0.913762	0.222	0.05	1	ITFG2	20yr~30yr-30yr~40yr	Lymphocyte	not
0.0368231	0.784287	0.222	0.05	1	CORO1C	20yr~30yr-30yr~40yr	Lymphocyte	not
0.0368231	1.08494	0.222	0.05	1	AP5M1	20yr~30yr-30yr~40yr	Lymphocyte	not
0.0369329	0.416737	0.556	0.178	1	ZNRD1	20yr~30yr-30yr~40yr	Lymphocyte	not
0.0369329	0.438268	0.556	0.178	1	SYTL3	20yr~30yr-30yr~40yr	Lymphocyte	not
0.0369329	0.498665	0.556	0.178	1	KMT2B	20yr~30yr-30yr~40yr	Lymphocyte	not
0.036987	0.800966	0.778	0.337	1	GZMH	20yr~30yr-30yr~40yr	Lymphocyte	not
0.0372512	-0.657184	0.889	0.98	1	RPS4X	20yr~30yr-30yr~40yr	Lymphocyte	not
0.0373994	0.686992	0.333	0.099	1	CCDC66	20yr~30yr-30yr~40yr	Lymphocyte	not
0.0373994	0.634193	0.333	0.099	1	EIF4A3	20yr~30yr-30yr~40yr	Lymphocyte	not
0.0375944	0.717216	0.556	0.218	1	DYNC1I2	20yr~30yr-30yr~40yr	Lymphocyte	not
0.037934	0.595019	0.333	0.089	1	AZIN1	20yr~30yr-30yr~40yr	Lymphocyte	not
0.037934	0.405017	0.333	0.089	1	MOB2	20yr~30yr-30yr~40yr	Lymphocyte	not
0.037934	0.54857	0.333	0.089	1	AC005261.1	20yr~30yr-30yr~40yr	Lymphocyte	not
0.0381632	-1.28796	0.222	0.535	1	H2AFZ	20yr~30yr-30yr~40yr	Lymphocyte	not
0.0382588	-0.795461	0.667	1	1	RPL15	20yr~30yr-30yr~40yr	Lymphocyte	not
0.0385193	0.640239	0.778	0.396	1	ANKRD44	20yr~30yr-30yr~40yr	Lymphocyte	not
0.0388785	0.468159	0.556	0.198	1	PRKCB	20yr~30yr-30yr~40yr	Lymphocyte	not
0.0392129	1.09117	0.222	0.05	1	PIGM	20yr~30yr-30yr~40yr	Lymphocyte	not
0.0392129	0.639147	0.222	0.05	1	CPEB4	20yr~30yr-30yr~40yr	Lymphocyte	not
0.0392129	0.709823	0.222	0.05	1	RCBTB2	20yr~30yr-30yr~40yr	Lymphocyte	not
0.0392129	0.97533	0.222	0.05	1	SYNJ1	20yr~30yr-30yr~40yr	Lymphocyte	not
0.0392148	0.926632	0.333	0.099	1	MCTS1	20yr~30yr-30yr~40yr	Lymphocyte	not
0.0398388	0.458304	0.333	0.089	1	NAPA	20yr~30yr-30yr~40yr	Lymphocyte	not
0.0400675	0.662005	0.444	0.149	1	UBA6	20yr~30yr-30yr~40yr	Lymphocyte	not
0.0400685	0.645554	0.444	0.149	1	POGZ	20yr~30yr-30yr~40yr	Lymphocyte	not
0.0400878	1.07163	0.333	0.109	1	SUN1	20yr~30yr-30yr~40yr	Lymphocyte	not
0.0408302	0.715236	0.667	0.287	1	PYHIN1	20yr~30yr-30yr~40yr	Lymphocyte	not
0.0409279	-1.36928	0.111	0.436	1	SNRPG	20yr~30yr-30yr~40yr	Lymphocyte	not
0.0411595	-0.816177	0.556	0.891	1	RPS5	20yr~30yr-30yr~40yr	Lymphocyte	not
0.0414073	-0.396062	0.778	0.97	1	RPL41	20yr~30yr-30yr~40yr	Lymphocyte	not
0.0417017	0.512224	0.444	0.149	1	CCDC82	20yr~30yr-30yr~40yr	Lymphocyte	not
0.0417331	0.480456	0.222	0.05	1	PERP	20yr~30yr-30yr~40yr	Lymphocyte	not
0.0417331	1.04426	0.222	0.05	1	DPH7	20yr~30yr-30yr~40yr	Lymphocyte	not
0.0417331	0.721408	0.222	0.05	1	ENO2	20yr~30yr-30yr~40yr	Lymphocyte	not
0.0417331	0.696576	0.222	0.05	1	KMT2D	20yr~30yr-30yr~40yr	Lymphocyte	not
0.0417331	0.676046	0.222	0.05	1	NAXD	20yr~30yr-30yr~40yr	Lymphocyte	not
0.0417331	0.547718	0.222	0.05	1	TTC9	20yr~30yr-30yr~40yr	Lymphocyte	not
0.0417331	0.782416	0.222	0.05	1	GNB5	20yr~30yr-30yr~40yr	Lymphocyte	not
0.0417331	0.746173	0.222	0.05	1	ZNF766	20yr~30yr-30yr~40yr	Lymphocyte	not
0.0417331	1.2648	0.222	0.05	1	DONSON	20yr~30yr-30yr~40yr	Lymphocyte	not
0.0417331	0.759435	0.222	0.05	1	GUCD1	20yr~30yr-30yr~40yr	Lymphocyte	not
0.0417861	0.762728	0.667	0.347	1	TRAF3IP3	20yr~30yr-30yr~40yr	Lymphocyte	not
0.0418242	0.521703	0.333	0.089	1	ATP6V0D1	20yr~30yr-30yr~40yr	Lymphocyte	not
0.0420561	-1.29349	0.333	0.594	1	HMGB4	20yr~30yr-30yr~40yr	Lymphocyte	not
0.0422084	-1.41239	0	0.337	1	NOL7	20yr~30yr-30yr~40yr	Lymphocyte	not
0.0425163	0.887029	1	1	1	MALAT1	20yr~30yr-30yr~40yr	Lymphocyte	not
0.0429155	-1.73444	0.222	0.495	1	LELP1	20yr~30yr-30yr~40yr	Lymphocyte	not
0.0430695	0.637684	0.333	0.099	1	BROX	20yr~30yr-30yr~40yr	Lymphocyte	not
0.0430707	0.298556	0.444	0.139	1	POLR2F	20yr~30yr-30yr~40yr	Lymphocyte	not
0.043071	0.561405	0.333	0.099	1	PNPLA2	20yr~30yr-30yr~40yr	Lymphocyte	not
0.043071	0.727452	0.333	0.099	1	GAB3	20yr~30yr-30yr~40yr	Lymphocyte	not
0.0432279	0.606799	0.556	0.218	1	CHD9	20yr~30yr-30yr~40yr	Lymphocyte	not
0.0436408	-0.50204	1	0.99	1	RPL32	20yr~30yr-30yr~40yr	Lymphocyte	not
0.0438927	0.478928	0.333	0.089	1	CDK9	20yr~30yr-30yr~40yr	Lymphocyte	not
0.0443892	0.579465	0.222	0.05	1	HSPA1L	20yr~30yr-30yr~40yr	Lymphocyte	not
0.0443892	0.569548	0.222	0.05	1	AGFG2	20yr~30yr-30yr~40yr	Lymphocyte	not
0.0443892	0.606396	0.222	0.05	1	ING3	20yr~30yr-30yr~40yr	Lymphocyte	not
0.0443892	0.715524	0.222	0.05	1	TMEM65	20yr~30yr-30yr~40yr	Lymphocyte	not
0.0443892	0.531975	0.222	0.05	1	UBAP1	20yr~30yr-30yr~40yr	Lymphocyte	not
0.0443892	0.508499	0.222	0.05	1	STX5	20yr~30yr-30yr~40yr	Lymphocyte	not
0.0443892	0.584176	0.222	0.05	1	RIPOR1	20yr~30yr-30yr~40yr	Lymphocyte	not
0.0443892	0.719682	0.222	0.05	1	USP14	20yr~30yr-30yr~40yr	Lymphocyte	not
0.0443892	0.54147	0.222	0.05	1	ZBTB21	20yr~30yr-30yr~40yr	Lymphocyte	not
0.0443892	0.475158	0.222	0.05	1	OTUD5	20yr~30yr-30yr~40yr	Lymphocyte	not
0.0443892	0.625055	0.222	0.05	1	MTMR1	20yr~30yr-30yr~40yr	Lymphocyte	not
0.0451163	0.597183	0.333	0.099	1	SYTL1	20yr~30yr-30yr~40yr	Lymphocyte	not
0.0451374	0.600653	0.444	0.149	1	AKT1	20yr~30yr-30yr~40yr	Lymphocyte	not
0.0453466	-1.01137	0.444	0.683	1	RPS4Y1	20yr~30yr-30yr~40yr	Lymphocyte	not
0.0460469	0.4108	0.333	0.089	1	ADSL	20yr~30yr-30yr~40yr	Lymphocyte	not
0.0461025	0.829162	0.444	0.188	1	CSNK2A1	20yr~30yr-30yr~40yr	Lymphocyte	not
0.0462869	0.499671	0.889	0.653	1	CDC42	20yr~30yr-30yr~40yr	Lymphocyte	not
0.0462981	1.59875	0.333	0.119	1	FCER1G	20yr~30yr-30yr~40yr	Lymphocyte	not
0.0463037	0.72872	0.556	0.218	1	PDE7A	20yr~30yr-30yr~40yr	Lymphocyte	not
0.0464581	-1.24502	0	0.327	1	TAF7	20yr~30yr-30yr~40yr	Lymphocyte	not
0.0464581	-1.14496	0	0.327	1	MED4	20yr~30yr-30yr~40yr	Lymphocyte	not
0.0464581	-1.31327	0	0.327	1	SELENOS	20yr~30yr-30yr~40yr	Lymphocyte	not
0.0468516	0.745423	0.444	0.168	1	PSMB8-AS1	20yr~30yr-30yr~40yr	Lymphocyte	not
0.0469906	0.553131	0.444	0.158	1	COPB2	20yr~30yr-30yr~40yr	Lymphocyte	not
0.0469906	0.49998	0.444	0.158	1	YTHDC1	20yr~30yr-30yr~40yr	Lymphocyte	not
0.0469906	0.925685	0.444	0.158	1	SFT2D1	20yr~30yr-30yr~40yr	Lymphocyte	not
0.0471606	0.732105	0.556	0.267	1	ZNF428	20yr~30yr-30yr~40yr	Lymphocyte	not
0.0471865	0.397719	0.222	0.05	1	RNPC3	20yr~30yr-30yr~40yr	Lymphocyte	not
0.0471865	0.628338	0.222	0.05	1	ACSL6	20yr~30yr-30yr~40yr	Lymphocyte	not
0.0471865	0.558106	0.222	0.05	1	SH2D3C	20yr~30yr-30yr~40yr	Lymphocyte	not
0.0471865	0.475129	0.222	0.05	1	ADO	20yr~30yr-30yr~40yr	Lymphocyte	not
0.0471865	0.524293	0.222	0.05	1	BOLA2	20yr~30yr-30yr~40yr	Lymphocyte	not
0.0471865	0.412821	0.222	0.05	1	C19orf12	20yr~30yr-30yr~40yr	Lymphocyte	not
0.0471865	0.433821	0.222	0.05	1	KDM6A	20yr~30yr-30yr~40yr	Lymphocyte	not
0.0472428	0.734443	0.333	0.099	1	FCRL6	20yr~30yr-30yr~40yr	Lymphocyte	not
0.0472428	0.549462	0.333	0.099	1	TBC1D15	20yr~30yr-30yr~40yr	Lymphocyte	not
0.0472669	0.636657	0.556	0.238	1	WAC	20yr~30yr-30yr~40yr	Lymphocyte	not
0.0479841	0.736027	0.333	0.109	1	UBAP2L	20yr~30yr-30yr~40yr	Lymphocyte	not
0.0482895	0.385284	0.333	0.089	1	HAVCR2	20yr~30yr-30yr~40yr	Lymphocyte	not
0.0482895	0.477301	0.333	0.089	1	THAP12	20yr~30yr-30yr~40yr	Lymphocyte	not
0.0482895	0.389401	0.333	0.089	1	MCTP2	20yr~30yr-30yr~40yr	Lymphocyte	not
0.0486395	0.690318	0.444	0.168	1	RNF125	20yr~30yr-30yr~40yr	Lymphocyte	not
0.0487452	0.745153	0.667	0.386	1	WIPF1	20yr~30yr-30yr~40yr	Lymphocyte	not
0.0488088	0.483172	0.444	0.149	1	PUM1	20yr~30yr-30yr~40yr	Lymphocyte	not
0.048819	0.568357	0.444	0.158	1	FNTA	20yr~30yr-30yr~40yr	Lymphocyte	not
0.0494531	0.642496	0.333	0.099	1	TCEAL8	20yr~30yr-30yr~40yr	Lymphocyte	not
0.0495431	-0.866068	0.333	0.644	1	CRIP1	20yr~30yr-30yr~40yr	Lymphocyte	not
0.0495607	0.656237	0.556	0.218	1	APMAP	20yr~30yr-30yr~40yr	Lymphocyte	not
0.0501305	0.558252	0.222	0.05	1	TOR3A	20yr~30yr-30yr~40yr	Lymphocyte	not
0.0501305	0.43007	0.222	0.05	1	COPS8	20yr~30yr-30yr~40yr	Lymphocyte	not
0.0501305	0.465515	0.222	0.05	1	NR2C2	20yr~30yr-30yr~40yr	Lymphocyte	not
0.0501305	0.420296	0.222	0.05	1	RYK	20yr~30yr-30yr~40yr	Lymphocyte	not
0.0501305	0.351269	0.222	0.05	1	AREG	20yr~30yr-30yr~40yr	Lymphocyte	not
0.0501305	0.556963	0.222	0.05	1	GIGYF1	20yr~30yr-30yr~40yr	Lymphocyte	not
0.0501305	0.351603	0.222	0.05	1	C9orf85	20yr~30yr-30yr~40yr	Lymphocyte	not
0.0501305	0.400671	0.222	0.05	1	ERF	20yr~30yr-30yr~40yr	Lymphocyte	not
0.0501305	0.546904	0.222	0.05	1	PANK2	20yr~30yr-30yr~40yr	Lymphocyte	not
0.0501508	0.680789	0.333	0.109	1	A2M-AS1	20yr~30yr-30yr~40yr	Lymphocyte	not
0.0501508	0.659127	0.333	0.109	1	C15orf40	20yr~30yr-30yr~40yr	Lymphocyte	not
0.0501748	-1.23692	0.111	0.416	1	SNU13	20yr~30yr-30yr~40yr	Lymphocyte	not
0.0504843	0.603863	0.444	0.168	1	EFCAB14	20yr~30yr-30yr~40yr	Lymphocyte	not
0.0506232	0.464388	0.333	0.089	1	CDK5RAP2	20yr~30yr-30yr~40yr	Lymphocyte	not
0.0507067	0.553161	0.444	0.158	1	CCDC14	20yr~30yr-30yr~40yr	Lymphocyte	not
0.0507067	0.570437	0.444	0.158	1	TRABD	20yr~30yr-30yr~40yr	Lymphocyte	not
0.0509937	0.482481	0.667	0.277	1	APOL6	20yr~30yr-30yr~40yr	Lymphocyte	not
0.0510728	-1.42798	0	0.317	1	CALD1	20yr~30yr-30yr~40yr	Lymphocyte	not
0.0510728	0.586518	0.667	0.257	1	LAT	20yr~30yr-30yr~40yr	Lymphocyte	not
0.0519496	0.666807	0.444	0.178	1	TARDBP	20yr~30yr-30yr~40yr	Lymphocyte	not
0.0519496	0.972232	0.444	0.178	1	OGT	20yr~30yr-30yr~40yr	Lymphocyte	not
0.0523989	0.667372	0.333	0.109	1	HAT1	20yr~30yr-30yr~40yr	Lymphocyte	not
0.0523989	0.969846	0.333	0.109	1	SMARCC1	20yr~30yr-30yr~40yr	Lymphocyte	not
0.0523989	0.690431	0.333	0.109	1	RALGAPA1	20yr~30yr-30yr~40yr	Lymphocyte	not
0.0524053	0.506297	0.778	0.416	1	ACTR2	20yr~30yr-30yr~40yr	Lymphocyte	not
0.0524586	0.650578	0.778	0.455	1	ANP32B	20yr~30yr-30yr~40yr	Lymphocyte	not
0.0532241	0.366899	0.222	0.05	1	SNIP1	20yr~30yr-30yr~40yr	Lymphocyte	not
0.0532271	0.346253	0.222	0.05	1	MTFR1L	20yr~30yr-30yr~40yr	Lymphocyte	not
0.0532271	0.461332	0.222	0.05	1	DSTYK	20yr~30yr-30yr~40yr	Lymphocyte	not
0.0532271	0.495509	0.222	0.05	1	TUBA3D	20yr~30yr-30yr~40yr	Lymphocyte	not
0.0532271	0.5251	0.222	0.05	1	FASTKD2	20yr~30yr-30yr~40yr	Lymphocyte	not
0.0532271	0.365526	0.222	0.05	1	ARFIP1	20yr~30yr-30yr~40yr	Lymphocyte	not
0.0532271	0.450101	0.222	0.05	1	CDK19	20yr~30yr-30yr~40yr	Lymphocyte	not
0.0532271	0.483286	0.222	0.05	1	Z94721.3	20yr~30yr-30yr~40yr	Lymphocyte	not
0.0532271	0.283902	0.222	0.05	1	VIM-AS1	20yr~30yr-30yr~40yr	Lymphocyte	not
0.0532271	0.382916	0.222	0.05	1	ARHGAP12	20yr~30yr-30yr~40yr	Lymphocyte	not
0.0532271	0.480515	0.222	0.05	1	WASHC2A	20yr~30yr-30yr~40yr	Lymphocyte	not
0.0532271	0.346122	0.222	0.05	1	PPP2R2D	20yr~30yr-30yr~40yr	Lymphocyte	not
0.0532271	0.490597	0.222	0.05	1	MON2	20yr~30yr-30yr~40yr	Lymphocyte	not
0.0532271	0.398776	0.222	0.05	1	ABCA5	20yr~30yr-30yr~40yr	Lymphocyte	not
0.0532271	0.500356	0.222	0.05	1	TBCD	20yr~30yr-30yr~40yr	Lymphocyte	not
0.0532271	0.31133	0.222	0.05	1	NDUFV2-AS1	20yr~30yr-30yr~40yr	Lymphocyte	not
0.0532271	0.313236	0.222	0.05	1	NR1H2	20yr~30yr-30yr~40yr	Lymphocyte	not
0.0538625	0.868638	0.444	0.178	1	NFATC2IP	20yr~30yr-30yr~40yr	Lymphocyte	not
0.0541343	0.396905	0.333	0.099	1	CYB561D2	20yr~30yr-30yr~40yr	Lymphocyte	not
0.0541343	0.52443	0.333	0.099	1	KIAA0586	20yr~30yr-30yr~40yr	Lymphocyte	not
0.0541481	0.99532	0.222	0.059	1	RAD9A	20yr~30yr-30yr~40yr	Lymphocyte	not
0.0544022	0.818736	0.778	0.475	1	SP100	20yr~30yr-30yr~40yr	Lymphocyte	not
0.0544046	0.633845	0.556	0.228	1	RNF166	20yr~30yr-30yr~40yr	Lymphocyte	not
0.0545102	0.545168	0.778	0.386	1	SNRNP70	20yr~30yr-30yr~40yr	Lymphocyte	not
0.0553793	-0.786359	0.444	0.911	1	RPSA	20yr~30yr-30yr~40yr	Lymphocyte	not
0.056079	-1.05609	0	0.307	1	SARS	20yr~30yr-30yr~40yr	Lymphocyte	not
0.056079	-1.44263	0	0.307	1	TCEAL4	20yr~30yr-30yr~40yr	Lymphocyte	not
0.0562633	-0.980866	0.778	0.931	1	BTG1	20yr~30yr-30yr~40yr	Lymphocyte	not
0.056325	-0.610077	0.778	0.98	1	RPL29	20yr~30yr-30yr~40yr	Lymphocyte	not
0.0564818	0.340945	0.222	0.05	1	LRP8	20yr~30yr-30yr~40yr	Lymphocyte	not
0.0564818	0.504432	0.222	0.05	1	IFI44	20yr~30yr-30yr~40yr	Lymphocyte	not
0.0564818	0.474183	0.222	0.05	1	CEPT1	20yr~30yr-30yr~40yr	Lymphocyte	not
0.0564818	0.329368	0.222	0.05	1	WDR55	20yr~30yr-30yr~40yr	Lymphocyte	not
0.0564818	0.357383	0.222	0.05	1	BTN3A3	20yr~30yr-30yr~40yr	Lymphocyte	not
0.0564818	0.338248	0.222	0.05	1	ABHD16A	20yr~30yr-30yr~40yr	Lymphocyte	not
0.0564818	0.338729	0.222	0.05	1	ELMO1	20yr~30yr-30yr~40yr	Lymphocyte	not
0.0564818	0.383244	0.222	0.05	1	TAF6	20yr~30yr-30yr~40yr	Lymphocyte	not
0.0564818	0.376783	0.222	0.05	1	TMEM9B	20yr~30yr-30yr~40yr	Lymphocyte	not
0.0564818	0.37059	0.222	0.05	1	MTA2	20yr~30yr-30yr~40yr	Lymphocyte	not
0.0564818	0.348532	0.222	0.05	1	LMBR1L	20yr~30yr-30yr~40yr	Lymphocyte	not
0.0564818	0.393604	0.222	0.05	1	ITGAM	20yr~30yr-30yr~40yr	Lymphocyte	not
0.0566102	0.479225	0.333	0.099	1	PYCR2	20yr~30yr-30yr~40yr	Lymphocyte	not
0.0566102	0.426762	0.333	0.099	1	IDH2	20yr~30yr-30yr~40yr	Lymphocyte	not
0.057246	1.15344	0.222	0.059	1	ZHX1	20yr~30yr-30yr~40yr	Lymphocyte	not
0.057246	1.08833	0.222	0.059	1	KLHL28	20yr~30yr-30yr~40yr	Lymphocyte	not
0.0572682	1.03977	0.333	0.119	1	MRPS5	20yr~30yr-30yr~40yr	Lymphocyte	not
0.0578651	0.727402	0.444	0.178	1	DDX27	20yr~30yr-30yr~40yr	Lymphocyte	not
0.0578687	0.938266	0.556	0.257	1	JMJD1C	20yr~30yr-30yr~40yr	Lymphocyte	not
0.05846	0.634902	0.444	0.168	1	VSIR	20yr~30yr-30yr~40yr	Lymphocyte	not
0.0588795	0.417921	0.444	0.158	1	NFATC3	20yr~30yr-30yr~40yr	Lymphocyte	not
0.0591797	0.414778	0.333	0.099	1	TM2D1	20yr~30yr-30yr~40yr	Lymphocyte	not
0.0594396	0.467441	0.667	0.277	1	ARAP2	20yr~30yr-30yr~40yr	Lymphocyte	not
0.0596541	0.643621	0.333	0.109	1	SPPL3	20yr~30yr-30yr~40yr	Lymphocyte	not
0.0596541	0.561208	0.333	0.109	1	CFAP298	20yr~30yr-30yr~40yr	Lymphocyte	not
0.0596541	0.804108	0.333	0.109	1	DOCK11	20yr~30yr-30yr~40yr	Lymphocyte	not
0.0599005	0.436368	0.222	0.05	1	GPR89A	20yr~30yr-30yr~40yr	Lymphocyte	not
0.0599005	0.287198	0.222	0.05	1	DUSP28	20yr~30yr-30yr~40yr	Lymphocyte	not
0.0599005	0.332527	0.222	0.05	1	SLC9A9	20yr~30yr-30yr~40yr	Lymphocyte	not
0.0599005	0.40761	0.222	0.05	1	DIPK2A	20yr~30yr-30yr~40yr	Lymphocyte	not
0.0599005	0.312958	0.222	0.05	1	SMIM29	20yr~30yr-30yr~40yr	Lymphocyte	not
0.0599005	0.297294	0.222	0.05	1	PRPF19	20yr~30yr-30yr~40yr	Lymphocyte	not
0.0599005	0.369991	0.222	0.05	1	NAALADL1	20yr~30yr-30yr~40yr	Lymphocyte	not
0.0599005	0.507873	0.222	0.05	1	CEP164	20yr~30yr-30yr~40yr	Lymphocyte	not
0.0599005	0.366873	0.222	0.05	1	GCH1	20yr~30yr-30yr~40yr	Lymphocyte	not
0.0599005	0.322622	0.222	0.05	1	COQ6	20yr~30yr-30yr~40yr	Lymphocyte	not
0.0599005	0.470819	0.222	0.05	1	WHAMM	20yr~30yr-30yr~40yr	Lymphocyte	not
0.0599005	0.35207	0.222	0.05	1	PDP2	20yr~30yr-30yr~40yr	Lymphocyte	not
0.0599005	0.488872	0.222	0.05	1	VPS53	20yr~30yr-30yr~40yr	Lymphocyte	not
0.0599005	0.334509	0.222	0.05	1	MYO19	20yr~30yr-30yr~40yr	Lymphocyte	not
0.0599005	0.334232	0.222	0.05	1	SS18	20yr~30yr-30yr~40yr	Lymphocyte	not
0.0599917	0.647622	0.556	0.228	1	SUPT16H	20yr~30yr-30yr~40yr	Lymphocyte	not
0.0604899	1.11884	0.222	0.059	1	ITGA1	20yr~30yr-30yr~40yr	Lymphocyte	not
0.0606097	0.552469	0.444	0.168	1	PRRC2A	20yr~30yr-30yr~40yr	Lymphocyte	not
0.060677	-0.714205	0.889	0.96	1	EIF1	20yr~30yr-30yr~40yr	Lymphocyte	not
0.0606892	-0.625115	1	1	1	RPLP1	20yr~30yr-30yr~40yr	Lymphocyte	not
0.0611958	-1.07308	0.111	0.426	1	SSU72	20yr~30yr-30yr~40yr	Lymphocyte	not
0.0615048	-1.17237	0	0.297	1	HLA-DPA1	20yr~30yr-30yr~40yr	Lymphocyte	not
0.0615048	-1.21941	0	0.297	1	TMEM219	20yr~30yr-30yr~40yr	Lymphocyte	not
0.0618452	0.330022	0.333	0.099	1	KCTD20	20yr~30yr-30yr~40yr	Lymphocyte	not
0.0618452	0.451925	0.333	0.099	1	SECISBP2L	20yr~30yr-30yr~40yr	Lymphocyte	not
0.0620726	-0.712776	0.778	0.911	1	RPL22	20yr~30yr-30yr~40yr	Lymphocyte	not
0.062224	0.739603	0.333	0.119	1	PAGR1	20yr~30yr-30yr~40yr	Lymphocyte	not
0.0622503	1.02537	0.333	0.109	1	FCGR3A	20yr~30yr-30yr~40yr	Lymphocyte	not
0.0622503	0.559973	0.333	0.109	1	UBE2E3	20yr~30yr-30yr~40yr	Lymphocyte	not
0.0624109	0.446241	0.889	0.554	1	RNF213	20yr~30yr-30yr~40yr	Lymphocyte	not
0.0628246	0.554445	0.444	0.168	1	MSL1	20yr~30yr-30yr~40yr	Lymphocyte	not
0.0629245	0.972179	0.667	0.347	1	CTSD	20yr~30yr-30yr~40yr	Lymphocyte	not
0.0638847	1.30674	0.222	0.059	1	NMT2	20yr~30yr-30yr~40yr	Lymphocyte	not
0.0638847	0.720278	0.222	0.059	1	TSPAN31	20yr~30yr-30yr~40yr	Lymphocyte	not
0.0638847	0.691419	0.222	0.059	1	TLE3	20yr~30yr-30yr~40yr	Lymphocyte	not
0.0638847	0.801796	0.222	0.059	1	IL17RA	20yr~30yr-30yr~40yr	Lymphocyte	not
0.0643891	-0.912014	0.889	0.802	1	RPLP0	20yr~30yr-30yr~40yr	Lymphocyte	not
0.0644311	-0.654302	0.778	0.921	1	RPL35	20yr~30yr-30yr~40yr	Lymphocyte	not
0.0646093	0.461213	0.333	0.099	1	BABAM1	20yr~30yr-30yr~40yr	Lymphocyte	not
0.064832	0.758164	0.333	0.119	1	LY9	20yr~30yr-30yr~40yr	Lymphocyte	not
0.0649394	0.623268	0.333	0.109	1	TMEM116	20yr~30yr-30yr~40yr	Lymphocyte	not
0.0650428	-0.810001	0.667	0.812	1	UBC	20yr~30yr-30yr~40yr	Lymphocyte	not
0.0652328	0.689604	0.667	0.396	1	TRAM1	20yr~30yr-30yr~40yr	Lymphocyte	not
0.0656589	0.581024	0.667	0.307	1	DOCK8	20yr~30yr-30yr~40yr	Lymphocyte	not
0.0656861	-0.686578	0.667	0.802	1	MIF	20yr~30yr-30yr~40yr	Lymphocyte	not
0.0660465	0.582037	0.556	0.228	1	CHST12	20yr~30yr-30yr~40yr	Lymphocyte	not
0.0673803	-1.38262	0	0.287	1	GSG1	20yr~30yr-30yr~40yr	Lymphocyte	not
0.0674353	0.816548	0.222	0.059	1	AC092683.1	20yr~30yr-30yr~40yr	Lymphocyte	not
0.0674353	0.970948	0.222	0.059	1	ZNF12	20yr~30yr-30yr~40yr	Lymphocyte	not
0.0674353	0.670204	0.222	0.059	1	TSTD2	20yr~30yr-30yr~40yr	Lymphocyte	not
0.0674353	1.12455	0.222	0.059	1	ATG2B	20yr~30yr-30yr~40yr	Lymphocyte	not
0.0674353	0.735283	0.222	0.059	1	TP53	20yr~30yr-30yr~40yr	Lymphocyte	not
0.0674353	0.919126	0.222	0.059	1	MCM5	20yr~30yr-30yr~40yr	Lymphocyte	not
0.0674553	0.610314	0.444	0.168	1	TMED2	20yr~30yr-30yr~40yr	Lymphocyte	not
0.0677236	0.660413	0.333	0.109	1	DPP4	20yr~30yr-30yr~40yr	Lymphocyte	not
0.0677236	1.0031	0.333	0.109	1	CX3CR1	20yr~30yr-30yr~40yr	Lymphocyte	not
0.0677236	0.48733	0.333	0.109	1	CCDC130	20yr~30yr-30yr~40yr	Lymphocyte	not
0.0677236	0.512937	0.333	0.109	1	NUP62	20yr~30yr-30yr~40yr	Lymphocyte	not
0.0677236	0.640999	0.333	0.109	1	ARMCX3	20yr~30yr-30yr~40yr	Lymphocyte	not
0.0687507	-1.35786	0.222	0.465	1	CAST	20yr~30yr-30yr~40yr	Lymphocyte	not
0.0689578	0.638634	0.778	0.475	1	LAPTM5	20yr~30yr-30yr~40yr	Lymphocyte	not
0.0689626	0.636951	0.444	0.178	1	SRPK1	20yr~30yr-30yr~40yr	Lymphocyte	not
0.0693023	-0.863446	0.444	0.733	1	MYL12B	20yr~30yr-30yr~40yr	Lymphocyte	not
0.0704436	0.406759	0.333	0.099	1	SNRNP35	20yr~30yr-30yr~40yr	Lymphocyte	not
0.0707172	0.620763	0.556	0.248	1	EPS15	20yr~30yr-30yr~40yr	Lymphocyte	not
0.0711467	0.651465	0.222	0.059	1	KDM3A	20yr~30yr-30yr~40yr	Lymphocyte	not
0.0711467	0.533045	0.222	0.059	1	LANCL1	20yr~30yr-30yr~40yr	Lymphocyte	not
0.0711467	0.568512	0.222	0.059	1	STK16	20yr~30yr-30yr~40yr	Lymphocyte	not
0.0711467	0.586437	0.222	0.059	1	YIPF3	20yr~30yr-30yr~40yr	Lymphocyte	not
0.0711467	0.555332	0.222	0.059	1	REPS1	20yr~30yr-30yr~40yr	Lymphocyte	not
0.0711467	0.612578	0.222	0.059	1	PPP4R1	20yr~30yr-30yr~40yr	Lymphocyte	not
0.0713798	0.8487	0.444	0.178	1	TASOR	20yr~30yr-30yr~40yr	Lymphocyte	not
0.0714301	-0.627742	0.667	0.861	1	RACK1	20yr~30yr-30yr~40yr	Lymphocyte	not
0.0715333	-0.907664	0.556	0.713	1	BTF3	20yr~30yr-30yr~40yr	Lymphocyte	not
0.0723632	0.499083	0.444	0.168	1	PSMD13	20yr~30yr-30yr~40yr	Lymphocyte	not
0.0724454	1.03951	0.333	0.129	1	MSL3	20yr~30yr-30yr~40yr	Lymphocyte	not
0.0724545	0.769678	0.778	0.634	1	ANKRD12	20yr~30yr-30yr~40yr	Lymphocyte	not
0.072942	0.873433	0.667	0.436	1	FLNA	20yr~30yr-30yr~40yr	Lymphocyte	not
0.0732018	0.57438	0.333	0.119	1	HDAC7	20yr~30yr-30yr~40yr	Lymphocyte	not
0.0732018	0.695866	0.333	0.119	1	FBXO22	20yr~30yr-30yr~40yr	Lymphocyte	not
0.0735867	0.528613	0.333	0.109	1	POU2F2	20yr~30yr-30yr~40yr	Lymphocyte	not
0.0737367	-1.13118	0	0.277	1	BUD23	20yr~30yr-30yr~40yr	Lymphocyte	not
0.0737367	-1.46982	0	0.277	1	AC010325.1	20yr~30yr-30yr~40yr	Lymphocyte	not
0.0737379	-1.47902	0	0.277	1	JUN	20yr~30yr-30yr~40yr	Lymphocyte	not
0.0737379	-1.15682	0	0.277	1	RTF2	20yr~30yr-30yr~40yr	Lymphocyte	not
0.0737545	0.384901	0.444	0.149	1	TANK	20yr~30yr-30yr~40yr	Lymphocyte	not
0.0741353	-0.83557	0.556	0.812	1	EEF1B2	20yr~30yr-30yr~40yr	Lymphocyte	not
0.07437	-1.09621	0.111	0.396	1	C9orf78	20yr~30yr-30yr~40yr	Lymphocyte	not
0.0748941	0.732156	0.556	0.228	1	KLRG1	20yr~30yr-30yr~40yr	Lymphocyte	not
0.0749237	0.48627	0.556	0.267	1	ARHGDIA	20yr~30yr-30yr~40yr	Lymphocyte	not
0.0749247	0.61854	0.444	0.168	1	UHMK1	20yr~30yr-30yr~40yr	Lymphocyte	not
0.075024	0.626767	0.222	0.059	1	ANKRD28	20yr~30yr-30yr~40yr	Lymphocyte	not
0.075024	0.588577	0.222	0.059	1	EIF2B5	20yr~30yr-30yr~40yr	Lymphocyte	not
0.075024	0.450048	0.222	0.059	1	DNAJB11	20yr~30yr-30yr~40yr	Lymphocyte	not
0.075024	0.649442	0.222	0.059	1	OPA1	20yr~30yr-30yr~40yr	Lymphocyte	not
0.075024	0.657236	0.222	0.059	1	MAP3K4	20yr~30yr-30yr~40yr	Lymphocyte	not
0.075024	0.614045	0.222	0.059	1	TNFRSF10A	20yr~30yr-30yr~40yr	Lymphocyte	not
0.075024	0.586519	0.222	0.059	1	MTSS1	20yr~30yr-30yr~40yr	Lymphocyte	not
0.075024	0.500576	0.222	0.059	1	NSUN6	20yr~30yr-30yr~40yr	Lymphocyte	not
0.075024	0.478024	0.222	0.059	1	BTBD10	20yr~30yr-30yr~40yr	Lymphocyte	not
0.075024	0.581377	0.222	0.059	1	ZCCHC8	20yr~30yr-30yr~40yr	Lymphocyte	not
0.075024	0.615028	0.222	0.059	1	GMFB	20yr~30yr-30yr~40yr	Lymphocyte	not
0.075024	0.48092	0.222	0.059	1	SCO1	20yr~30yr-30yr~40yr	Lymphocyte	not
0.075024	0.583808	0.222	0.059	1	RASD1	20yr~30yr-30yr~40yr	Lymphocyte	not
0.075024	0.541432	0.222	0.059	1	RBFA	20yr~30yr-30yr~40yr	Lymphocyte	not
0.075024	0.527012	0.222	0.059	1	MAP1S	20yr~30yr-30yr~40yr	Lymphocyte	not
0.0753179	0.968683	0.333	0.129	1	LINC00342	20yr~30yr-30yr~40yr	Lymphocyte	not
0.0757435	0.677545	0.667	0.307	1	GLG1	20yr~30yr-30yr~40yr	Lymphocyte	not
0.0761808	0.577815	0.333	0.119	1	USO1	20yr~30yr-30yr~40yr	Lymphocyte	not
0.0766703	0.467216	0.333	0.109	1	ATP1B1	20yr~30yr-30yr~40yr	Lymphocyte	not
0.0766703	0.456531	0.333	0.109	1	ATF6B	20yr~30yr-30yr~40yr	Lymphocyte	not
0.0766703	0.506163	0.333	0.109	1	AOAH	20yr~30yr-30yr~40yr	Lymphocyte	not
0.0772215	-0.572902	0.778	0.941	1	RPL6	20yr~30yr-30yr~40yr	Lymphocyte	not
0.0776774	0.784205	0.444	0.188	1	SIT1	20yr~30yr-30yr~40yr	Lymphocyte	not
0.077987	0.497891	0.667	0.267	1	LINC-PINT	20yr~30yr-30yr~40yr	Lymphocyte	not
0.0785148	0.502819	0.444	0.158	1	NCOA1	20yr~30yr-30yr~40yr	Lymphocyte	not
0.0786255	0.445091	0.667	0.297	1	CCT3	20yr~30yr-30yr~40yr	Lymphocyte	not
0.0790721	0.552364	0.222	0.059	1	NBAS	20yr~30yr-30yr~40yr	Lymphocyte	not
0.0790721	0.395791	0.222	0.059	1	CHPF2	20yr~30yr-30yr~40yr	Lymphocyte	not
0.0790721	0.543879	0.222	0.059	1	MRPL15	20yr~30yr-30yr~40yr	Lymphocyte	not
0.0790721	0.541209	0.222	0.059	1	PATL2	20yr~30yr-30yr~40yr	Lymphocyte	not
0.0790721	0.546031	0.222	0.059	1	MAN2C1	20yr~30yr-30yr~40yr	Lymphocyte	not
0.0790721	0.541151	0.222	0.059	1	TRAP1	20yr~30yr-30yr~40yr	Lymphocyte	not
0.0790721	0.41198	0.222	0.059	1	AMFR	20yr~30yr-30yr~40yr	Lymphocyte	not
0.0790721	0.451529	0.222	0.059	1	ZNF433-AS1	20yr~30yr-30yr~40yr	Lymphocyte	not
0.0790721	0.423278	0.222	0.059	1	DHPS	20yr~30yr-30yr~40yr	Lymphocyte	not
0.0791233	-0.478254	0.889	1	1	RPS19	20yr~30yr-30yr~40yr	Lymphocyte	not
0.079258	0.551989	0.333	0.119	1	UCHL5	20yr~30yr-30yr~40yr	Lymphocyte	not
0.079258	0.617569	0.333	0.119	1	EXOSC7	20yr~30yr-30yr~40yr	Lymphocyte	not
0.0792898	1.02364	0.667	0.317	1	DHRS7	20yr~30yr-30yr~40yr	Lymphocyte	not
0.0796682	0.442634	0.556	0.228	1	UPF2	20yr~30yr-30yr~40yr	Lymphocyte	not
0.0798585	0.426553	0.333	0.109	1	TOX	20yr~30yr-30yr~40yr	Lymphocyte	not
0.0798599	-0.806685	0.556	0.693	1	UBL5	20yr~30yr-30yr~40yr	Lymphocyte	not
0.0802698	0.410396	0.444	0.168	1	BIN1	20yr~30yr-30yr~40yr	Lymphocyte	not
0.0806118	-0.990342	0	0.267	1	KDELR2	20yr~30yr-30yr~40yr	Lymphocyte	not
0.0806212	-0.880362	0.667	0.881	1	RPL36A	20yr~30yr-30yr~40yr	Lymphocyte	not
0.080701	0.659868	0.667	0.347	1	UTRN	20yr~30yr-30yr~40yr	Lymphocyte	not
0.0810019	-0.426687	0.889	0.98	1	RPL23A	20yr~30yr-30yr~40yr	Lymphocyte	not
0.0813068	0.384955	0.444	0.158	1	IFNGR1	20yr~30yr-30yr~40yr	Lymphocyte	not
0.0817519	0.556272	0.444	0.178	1	TMEM161B-AS1	20yr~30yr-30yr~40yr	Lymphocyte	not
0.082112	0.85493	0.444	0.208	1	EVI2A	20yr~30yr-30yr~40yr	Lymphocyte	not
0.0824354	0.607063	0.333	0.119	1	SENP5	20yr~30yr-30yr~40yr	Lymphocyte	not
0.0829173	-0.562594	0.778	0.99	1	RPLP2	20yr~30yr-30yr~40yr	Lymphocyte	not
0.0829806	0.672755	0.444	0.188	1	NCOA3	20yr~30yr-30yr~40yr	Lymphocyte	not
0.0831535	0.327274	0.333	0.109	1	PTGER4	20yr~30yr-30yr~40yr	Lymphocyte	not
0.0831535	0.376519	0.333	0.109	1	TMX3	20yr~30yr-30yr~40yr	Lymphocyte	not
0.0832961	0.340896	0.222	0.059	1	NCKAP1	20yr~30yr-30yr~40yr	Lymphocyte	not
0.0832961	0.402657	0.222	0.059	1	UBE2E1	20yr~30yr-30yr~40yr	Lymphocyte	not
0.0832961	0.469831	0.222	0.059	1	ZNF318	20yr~30yr-30yr~40yr	Lymphocyte	not
0.0832961	0.364858	0.222	0.059	1	TAB2	20yr~30yr-30yr~40yr	Lymphocyte	not
0.0832961	0.351373	0.222	0.059	1	DDX56	20yr~30yr-30yr~40yr	Lymphocyte	not
0.0832961	0.377589	0.222	0.059	1	INTS10	20yr~30yr-30yr~40yr	Lymphocyte	not
0.0832961	0.369565	0.222	0.059	1	TMX2	20yr~30yr-30yr~40yr	Lymphocyte	not
0.0832961	0.46684	0.222	0.059	1	DUSP6	20yr~30yr-30yr~40yr	Lymphocyte	not
0.0832961	0.407443	0.222	0.059	1	TXNRD1	20yr~30yr-30yr~40yr	Lymphocyte	not
0.0832961	0.353785	0.222	0.059	1	FICD	20yr~30yr-30yr~40yr	Lymphocyte	not
0.0832961	0.354671	0.222	0.059	1	RCBTB1	20yr~30yr-30yr~40yr	Lymphocyte	not
0.0832961	0.290296	0.222	0.059	1	CIAO2A	20yr~30yr-30yr~40yr	Lymphocyte	not
0.0832961	0.519365	0.222	0.059	1	INPP5K	20yr~30yr-30yr~40yr	Lymphocyte	not
0.0832961	0.377197	0.222	0.059	1	FBXL20	20yr~30yr-30yr~40yr	Lymphocyte	not
0.0832961	0.421825	0.222	0.059	1	NFE2L1	20yr~30yr-30yr~40yr	Lymphocyte	not
0.0832961	0.541306	0.222	0.059	1	C18orf21	20yr~30yr-30yr~40yr	Lymphocyte	not
0.0832961	0.371638	0.222	0.059	1	EPS15L1	20yr~30yr-30yr~40yr	Lymphocyte	not
0.0832961	0.440693	0.222	0.059	1	ZSCAN18	20yr~30yr-30yr~40yr	Lymphocyte	not
0.0832961	0.394424	0.222	0.059	1	SMS	20yr~30yr-30yr~40yr	Lymphocyte	not
0.0832961	0.372215	0.222	0.059	1	KDM5C	20yr~30yr-30yr~40yr	Lymphocyte	not
0.0839792	0.804843	0.444	0.198	1	LPP	20yr~30yr-30yr~40yr	Lymphocyte	not
0.0840266	0.917673	0.667	0.465	1	CD44	20yr~30yr-30yr~40yr	Lymphocyte	not
0.0844954	0.906869	0.333	0.129	1	KCNAB2	20yr~30yr-30yr~40yr	Lymphocyte	not
0.0844972	1.05618	0.333	0.129	1	PCNX1	20yr~30yr-30yr~40yr	Lymphocyte	not
0.0845276	0.514926	0.444	0.178	1	LYST	20yr~30yr-30yr~40yr	Lymphocyte	not
0.0845276	0.506099	0.444	0.178	1	CCNH	20yr~30yr-30yr~40yr	Lymphocyte	not
0.0846938	0.434741	0.667	0.307	1	EZR	20yr~30yr-30yr~40yr	Lymphocyte	not
0.0852946	1.45152	0.222	0.069	1	SYCP1	20yr~30yr-30yr~40yr	Lymphocyte	not
0.085346	0.905086	0.444	0.218	1	TOP1	20yr~30yr-30yr~40yr	Lymphocyte	not
0.0857154	0.532589	0.333	0.119	1	ZNF800	20yr~30yr-30yr~40yr	Lymphocyte	not
0.0857154	0.634333	0.333	0.119	1	TBX21	20yr~30yr-30yr~40yr	Lymphocyte	not
0.0857422	0.644649	0.444	0.188	1	INPP4A	20yr~30yr-30yr~40yr	Lymphocyte	not
0.0859206	0.419136	0.444	0.168	1	CCDC90B	20yr~30yr-30yr~40yr	Lymphocyte	not
0.0859699	-0.787375	0.556	0.752	1	RPL23	20yr~30yr-30yr~40yr	Lymphocyte	not
0.0865579	0.310037	0.333	0.109	1	MTREX	20yr~30yr-30yr~40yr	Lymphocyte	not
0.0865579	0.345106	0.333	0.109	1	JAZF1	20yr~30yr-30yr~40yr	Lymphocyte	not
0.0867203	0.569221	0.444	0.198	1	NDUFS7	20yr~30yr-30yr~40yr	Lymphocyte	not
0.0869505	0.653623	0.778	0.446	1	TLN1	20yr~30yr-30yr~40yr	Lymphocyte	not
0.0875119	0.647789	0.556	0.277	1	ITM2A	20yr~30yr-30yr~40yr	Lymphocyte	not
0.087701	0.501168	0.222	0.059	1	PCNX2	20yr~30yr-30yr~40yr	Lymphocyte	not
0.087701	0.354461	0.222	0.059	1	VTA1	20yr~30yr-30yr~40yr	Lymphocyte	not
0.087701	0.395141	0.222	0.059	1	TSG101	20yr~30yr-30yr~40yr	Lymphocyte	not
0.087701	0.296219	0.222	0.059	1	ITGA5	20yr~30yr-30yr~40yr	Lymphocyte	not
0.087701	0.307418	0.222	0.059	1	SPTLC2	20yr~30yr-30yr~40yr	Lymphocyte	not
0.087701	0.350097	0.222	0.059	1	TMEM107	20yr~30yr-30yr~40yr	Lymphocyte	not
0.087701	0.281401	0.222	0.059	1	POLDIP2	20yr~30yr-30yr~40yr	Lymphocyte	not
0.087701	0.46798	0.222	0.059	1	PITPNC1	20yr~30yr-30yr~40yr	Lymphocyte	not
0.087701	0.427171	0.222	0.059	1	SH2D3A	20yr~30yr-30yr~40yr	Lymphocyte	not
0.087751	0.727302	0.333	0.129	1	GOLGA8B	20yr~30yr-30yr~40yr	Lymphocyte	not
0.0880378	-1.82561	0	0.257	1	MGP	20yr~30yr-30yr~40yr	Lymphocyte	not
0.0880391	-0.95759	0	0.257	1	LSM2	20yr~30yr-30yr~40yr	Lymphocyte	not
0.0880391	-1.00617	0	0.257	1	COPS6	20yr~30yr-30yr~40yr	Lymphocyte	not
0.0880391	-1.00892	0	0.257	1	PYCARD	20yr~30yr-30yr~40yr	Lymphocyte	not
0.0880391	-0.955339	0	0.257	1	TMEM147	20yr~30yr-30yr~40yr	Lymphocyte	not
0.0880391	-1.11265	0	0.257	1	SELENOM	20yr~30yr-30yr~40yr	Lymphocyte	not
0.0888642	0.401397	0.444	0.168	1	C14orf119	20yr~30yr-30yr~40yr	Lymphocyte	not
0.0893193	0.911122	0.333	0.139	1	PIAS2	20yr~30yr-30yr~40yr	Lymphocyte	not
0.0895331	0.675714	0.444	0.198	1	CTCF	20yr~30yr-30yr~40yr	Lymphocyte	not
0.0899569	0.406426	0.556	0.228	1	NFE2L2	20yr~30yr-30yr~40yr	Lymphocyte	not
0.0900343	0.392167	0.667	0.267	1	BSG	20yr~30yr-30yr~40yr	Lymphocyte	not
0.0902355	-1.17372	0.222	0.446	1	NSA2	20yr~30yr-30yr~40yr	Lymphocyte	not
0.0903075	0.469774	0.444	0.178	1	COMMD3	20yr~30yr-30yr~40yr	Lymphocyte	not
0.0909242	0.750847	0.667	0.317	1	NASP	20yr~30yr-30yr~40yr	Lymphocyte	not
0.0909291	0.534169	0.556	0.257	1	FTX	20yr~30yr-30yr~40yr	Lymphocyte	not
0.0912575	1.10813	0.333	0.158	1	NABP1	20yr~30yr-30yr~40yr	Lymphocyte	not
0.0922919	0.312819	0.222	0.059	1	WDR3	20yr~30yr-30yr~40yr	Lymphocyte	not
0.0922919	0.253356	0.222	0.059	1	WDR48	20yr~30yr-30yr~40yr	Lymphocyte	not
0.0922919	0.337711	0.222	0.059	1	VPS8	20yr~30yr-30yr~40yr	Lymphocyte	not
0.0922919	0.284787	0.222	0.059	1	STX18	20yr~30yr-30yr~40yr	Lymphocyte	not
0.0922919	0.294757	0.222	0.059	1	SPTY2D1	20yr~30yr-30yr~40yr	Lymphocyte	not
0.0922919	0.320674	0.222	0.059	1	LYL1	20yr~30yr-30yr~40yr	Lymphocyte	not
0.0922919	0.350716	0.222	0.059	1	BCL2L12	20yr~30yr-30yr~40yr	Lymphocyte	not
0.0922919	0.345963	0.222	0.059	1	GSS	20yr~30yr-30yr~40yr	Lymphocyte	not
0.0924189	0.682282	0.444	0.198	1	SREK1	20yr~30yr-30yr~40yr	Lymphocyte	not
0.0925916	0.568118	0.333	0.119	1	ERAP1	20yr~30yr-30yr~40yr	Lymphocyte	not
0.0925916	0.432507	0.333	0.119	1	PLD3	20yr~30yr-30yr~40yr	Lymphocyte	not
0.0926343	0.731132	0.333	0.139	1	FYTTD1	20yr~30yr-30yr~40yr	Lymphocyte	not
0.0926343	0.937303	0.333	0.139	1	DDX60L	20yr~30yr-30yr~40yr	Lymphocyte	not
0.093313	0.517171	0.444	0.178	1	CDC42SE1	20yr~30yr-30yr~40yr	Lymphocyte	not
0.0936295	0.692274	0.444	0.218	1	RASAL3	20yr~30yr-30yr~40yr	Lymphocyte	not
0.0937041	0.307992	0.333	0.109	1	MFHAS1	20yr~30yr-30yr~40yr	Lymphocyte	not
0.0939593	0.638034	0.222	0.069	1	PHF12	20yr~30yr-30yr~40yr	Lymphocyte	not
0.0945614	0.600705	0.333	0.129	1	C1orf35	20yr~30yr-30yr~40yr	Lymphocyte	not
0.094799	-0.802405	0.556	0.663	1	NOP53	20yr~30yr-30yr~40yr	Lymphocyte	not
0.0950116	1.61432	0.778	0.554	1	CTSW	20yr~30yr-30yr~40yr	Lymphocyte	not
0.0952063	-1.20418	1	1	1	PRM2	20yr~30yr-30yr~40yr	Lymphocyte	not
0.0953447	0.980034	0.778	0.653	1	N4BP2L2	20yr~30yr-30yr~40yr	Lymphocyte	not
0.0954904	0.441164	0.556	0.228	1	PBXIP1	20yr~30yr-30yr~40yr	Lymphocyte	not
0.0954904	0.391153	0.556	0.228	1	INPP5D	20yr~30yr-30yr~40yr	Lymphocyte	not
0.0954904	0.319414	0.556	0.228	1	TES	20yr~30yr-30yr~40yr	Lymphocyte	not
0.0958867	0.722943	0.556	0.287	1	KHDRBS1	20yr~30yr-30yr~40yr	Lymphocyte	not
0.0958867	0.500047	0.556	0.287	1	P4HB	20yr~30yr-30yr~40yr	Lymphocyte	not
0.0960473	1.17073	0.333	0.139	1	CD320	20yr~30yr-30yr~40yr	Lymphocyte	not
0.0960583	-1.06292	0	0.248	1	RNF145	20yr~30yr-30yr~40yr	Lymphocyte	not
0.0960597	-1.47339	0	0.248	1	CFD	20yr~30yr-30yr~40yr	Lymphocyte	not
0.0960597	-0.990655	0	0.248	1	PIK3IP1	20yr~30yr-30yr~40yr	Lymphocyte	not
0.0961696	-0.602858	0.667	0.931	1	RPL5	20yr~30yr-30yr~40yr	Lymphocyte	not
0.0961921	0.383511	0.333	0.119	1	HECA	20yr~30yr-30yr~40yr	Lymphocyte	not
0.0963723	-1.0758	0.111	0.426	1	TSACC	20yr~30yr-30yr~40yr	Lymphocyte	not
0.0963933	0.424057	0.667	0.287	1	BUB3	20yr~30yr-30yr~40yr	Lymphocyte	not
0.0964013	0.452189	0.444	0.178	1	CKB	20yr~30yr-30yr~40yr	Lymphocyte	not
0.097074	0.316907	0.222	0.059	1	NOL9	20yr~30yr-30yr~40yr	Lymphocyte	not
0.097074	0.392989	0.222	0.059	1	AL645568.1	20yr~30yr-30yr~40yr	Lymphocyte	not
0.097074	0.355194	0.222	0.059	1	GEMIN6	20yr~30yr-30yr~40yr	Lymphocyte	not
0.097074	0.328589	0.222	0.059	1	QDPR	20yr~30yr-30yr~40yr	Lymphocyte	not
0.097074	0.311274	0.222	0.059	1	ZDHHC2	20yr~30yr-30yr~40yr	Lymphocyte	not
0.097074	0.26823	0.222	0.059	1	PLPBP	20yr~30yr-30yr~40yr	Lymphocyte	not
0.097074	0.252655	0.222	0.059	1	USP20	20yr~30yr-30yr~40yr	Lymphocyte	not
0.097074	0.389928	0.222	0.059	1	LEMD3	20yr~30yr-30yr~40yr	Lymphocyte	not
0.097074	0.320706	0.222	0.059	1	COG3	20yr~30yr-30yr~40yr	Lymphocyte	not
0.097074	0.264106	0.222	0.059	1	PRPF39	20yr~30yr-30yr~40yr	Lymphocyte	not
0.097074	0.462257	0.222	0.059	1	NEK9	20yr~30yr-30yr~40yr	Lymphocyte	not
0.097074	0.333604	0.222	0.059	1	GOLGA5	20yr~30yr-30yr~40yr	Lymphocyte	not
0.0974506	0.321094	0.333	0.109	1	FLT3LG	20yr~30yr-30yr~40yr	Lymphocyte	not
0.0975335	0.570725	0.444	0.188	1	GABPB1-IT1	20yr~30yr-30yr~40yr	Lymphocyte	not
0.0985491	0.742064	0.222	0.069	1	AGPAT5	20yr~30yr-30yr~40yr	Lymphocyte	not
0.0990634	0.659534	0.444	0.208	1	CD8B	20yr~30yr-30yr~40yr	Lymphocyte	not
0.0990648	0.597966	0.444	0.208	1	HNRNPUL1	20yr~30yr-30yr~40yr	Lymphocyte	not
0.0990893	0.487216	0.556	0.257	1	USP34	20yr~30yr-30yr~40yr	Lymphocyte	not
0.0995603	0.822991	0.333	0.139	1	KIF21A	20yr~30yr-30yr~40yr	Lymphocyte	not
0.099702	0.480807	0.667	0.307	1	HCLS1	20yr~30yr-30yr~40yr	Lymphocyte	not
0.0999039	0.438801	0.333	0.119	1	GRIPAP1	20yr~30yr-30yr~40yr	Lymphocyte	not
0.101316	0.280603	0.333	0.109	1	GNL3	20yr~30yr-30yr~40yr	Lymphocyte	not
0.102052	0.274431	0.222	0.059	1	CEP162	20yr~30yr-30yr~40yr	Lymphocyte	not
0.102052	0.396903	0.222	0.059	1	PNPLA8	20yr~30yr-30yr~40yr	Lymphocyte	not
0.102052	0.425237	0.222	0.059	1	ATP6V1C1	20yr~30yr-30yr~40yr	Lymphocyte	not
0.102052	0.309775	0.222	0.059	1	KHNYN	20yr~30yr-30yr~40yr	Lymphocyte	not
0.102052	0.445196	0.222	0.059	1	HDAC8	20yr~30yr-30yr~40yr	Lymphocyte	not
0.102955	0.64589	0.556	0.406	1	SEPTIN6	20yr~30yr-30yr~40yr	Lymphocyte	not
0.103175	0.82697	0.333	0.139	1	MBD5	20yr~30yr-30yr~40yr	Lymphocyte	not
0.103175	0.607211	0.333	0.139	1	SNAP23	20yr~30yr-30yr~40yr	Lymphocyte	not
0.103316	0.945207	0.222	0.069	1	SMG7	20yr~30yr-30yr~40yr	Lymphocyte	not
0.103316	0.594819	0.222	0.069	1	ZNF678	20yr~30yr-30yr~40yr	Lymphocyte	not
0.103316	0.957275	0.222	0.069	1	RNF20	20yr~30yr-30yr~40yr	Lymphocyte	not
0.103316	0.602873	0.222	0.069	1	RIMKLB	20yr~30yr-30yr~40yr	Lymphocyte	not
0.103316	0.832444	0.222	0.069	1	CEP290	20yr~30yr-30yr~40yr	Lymphocyte	not
0.103316	0.590371	0.222	0.069	1	TMEM260	20yr~30yr-30yr~40yr	Lymphocyte	not
0.103316	0.92152	0.222	0.069	1	PHKG2	20yr~30yr-30yr~40yr	Lymphocyte	not
0.103316	0.687044	0.222	0.069	1	POLI	20yr~30yr-30yr~40yr	Lymphocyte	not
0.103316	0.677298	0.222	0.069	1	PFKL	20yr~30yr-30yr~40yr	Lymphocyte	not
0.103316	0.65555	0.222	0.069	1	CERK	20yr~30yr-30yr~40yr	Lymphocyte	not
0.103535	0.569488	0.556	0.277	1	PIP4K2A	20yr~30yr-30yr~40yr	Lymphocyte	not
0.103536	0.788392	0.556	0.277	1	ADD3	20yr~30yr-30yr~40yr	Lymphocyte	not
0.103729	0.420208	0.333	0.119	1	MPC1	20yr~30yr-30yr~40yr	Lymphocyte	not
0.103742	-0.789902	0.333	0.505	1	NDUFB10	20yr~30yr-30yr~40yr	Lymphocyte	not
0.103831	0.451459	0.556	0.248	1	RPS6KA3	20yr~30yr-30yr~40yr	Lymphocyte	not
0.103896	0.539685	0.444	0.188	1	N4BP1	20yr~30yr-30yr~40yr	Lymphocyte	not
0.104517	0.426919	0.111	0.02	1	WARS2-AS1	20yr~30yr-30yr~40yr	Lymphocyte	not
0.104517	0.581139	0.111	0.02	1	MSTO1	20yr~30yr-30yr~40yr	Lymphocyte	not
0.104517	0.359076	0.111	0.02	1	PIK3C2B	20yr~30yr-30yr~40yr	Lymphocyte	not
0.104517	0.459116	0.111	0.02	1	AC110769.2	20yr~30yr-30yr~40yr	Lymphocyte	not
0.104517	0.960256	0.111	0.02	1	MAP3K19	20yr~30yr-30yr~40yr	Lymphocyte	not
0.104517	0.545518	0.111	0.02	1	RNF25	20yr~30yr-30yr~40yr	Lymphocyte	not
0.104517	0.517117	0.111	0.02	1	PXYLP1	20yr~30yr-30yr~40yr	Lymphocyte	not
0.104517	0.430929	0.111	0.02	1	ABCC5	20yr~30yr-30yr~40yr	Lymphocyte	not
0.104517	0.374521	0.111	0.02	1	CPLX1	20yr~30yr-30yr~40yr	Lymphocyte	not
0.104517	0.581539	0.111	0.02	1	CYP2U1	20yr~30yr-30yr~40yr	Lymphocyte	not
0.104517	0.586394	0.111	0.02	1	ZNF827	20yr~30yr-30yr~40yr	Lymphocyte	not
0.104517	0.436787	0.111	0.02	1	SLC35A1	20yr~30yr-30yr~40yr	Lymphocyte	not
0.104517	0.809554	0.111	0.02	1	WDR27	20yr~30yr-30yr~40yr	Lymphocyte	not
0.104517	0.617261	0.111	0.02	1	TRGV10	20yr~30yr-30yr~40yr	Lymphocyte	not
0.104517	0.527196	0.111	0.02	1	ERV3-1	20yr~30yr-30yr~40yr	Lymphocyte	not
0.104517	0.383433	0.111	0.02	1	BET1	20yr~30yr-30yr~40yr	Lymphocyte	not
0.104517	0.541265	0.111	0.02	1	AC092849.1	20yr~30yr-30yr~40yr	Lymphocyte	not
0.104517	0.545292	0.111	0.02	1	GCC1	20yr~30yr-30yr~40yr	Lymphocyte	not
0.104517	0.660049	0.111	0.02	1	MCM4	20yr~30yr-30yr~40yr	Lymphocyte	not
0.104517	0.5706	0.111	0.02	1	PYCR3	20yr~30yr-30yr~40yr	Lymphocyte	not
0.104517	0.609951	0.111	0.02	1	ELAVL2	20yr~30yr-30yr~40yr	Lymphocyte	not
0.104517	0.516838	0.111	0.02	1	RECK	20yr~30yr-30yr~40yr	Lymphocyte	not
0.104517	0.633023	0.111	0.02	1	NANS	20yr~30yr-30yr~40yr	Lymphocyte	not
0.104517	0.677161	0.111	0.02	1	SLC27A4	20yr~30yr-30yr~40yr	Lymphocyte	not
0.104517	0.448903	0.111	0.02	1	CCDC183	20yr~30yr-30yr~40yr	Lymphocyte	not
0.104517	0.378613	0.111	0.02	1	DIP2C	20yr~30yr-30yr~40yr	Lymphocyte	not
0.104517	0.626951	0.111	0.02	1	PPIF	20yr~30yr-30yr~40yr	Lymphocyte	not
0.104517	0.838998	0.111	0.02	1	FAM160A2	20yr~30yr-30yr~40yr	Lymphocyte	not
0.104517	0.524542	0.111	0.02	1	NRXN2	20yr~30yr-30yr~40yr	Lymphocyte	not
0.104517	0.463439	0.111	0.02	1	CATSPER1	20yr~30yr-30yr~40yr	Lymphocyte	not
0.104517	0.388445	0.111	0.02	1	ARRB1	20yr~30yr-30yr~40yr	Lymphocyte	not
0.104517	0.348292	0.111	0.02	1	CCDC89	20yr~30yr-30yr~40yr	Lymphocyte	not
0.104517	0.54391	0.111	0.02	1	C2CD2L	20yr~30yr-30yr~40yr	Lymphocyte	not
0.104517	0.501764	0.111	0.02	1	CCDC15	20yr~30yr-30yr~40yr	Lymphocyte	not
0.104517	0.543122	0.111	0.02	1	CASC1	20yr~30yr-30yr~40yr	Lymphocyte	not
0.104517	0.419166	0.111	0.02	1	ATP23	20yr~30yr-30yr~40yr	Lymphocyte	not
0.104517	0.555886	0.111	0.02	1	DZIP1	20yr~30yr-30yr~40yr	Lymphocyte	not
0.104517	0.555531	0.111	0.02	1	PRTG	20yr~30yr-30yr~40yr	Lymphocyte	not
0.104517	0.668408	0.111	0.02	1	PRC1	20yr~30yr-30yr~40yr	Lymphocyte	not
0.104517	0.806036	0.111	0.02	1	AC009041.2	20yr~30yr-30yr~40yr	Lymphocyte	not
0.104517	0.540672	0.111	0.02	1	FLYWCH1	20yr~30yr-30yr~40yr	Lymphocyte	not
0.104517	0.460791	0.111	0.02	1	CPNE2	20yr~30yr-30yr~40yr	Lymphocyte	not
0.104517	0.521992	0.111	0.02	1	AC009090.6	20yr~30yr-30yr~40yr	Lymphocyte	not
0.104517	0.556423	0.111	0.02	1	AC027279.1	20yr~30yr-30yr~40yr	Lymphocyte	not
0.104517	0.431708	0.111	0.02	1	KIF1C	20yr~30yr-30yr~40yr	Lymphocyte	not
0.104517	0.445385	0.111	0.02	1	AC015726.1	20yr~30yr-30yr~40yr	Lymphocyte	not
0.104517	0.517361	0.111	0.02	1	C17orf58	20yr~30yr-30yr~40yr	Lymphocyte	not
0.104517	0.702044	0.111	0.02	1	GGA3	20yr~30yr-30yr~40yr	Lymphocyte	not
0.104517	0.430853	0.111	0.02	1	AC124283.1	20yr~30yr-30yr~40yr	Lymphocyte	not
0.104517	0.534779	0.111	0.02	1	ATP8B1	20yr~30yr-30yr~40yr	Lymphocyte	not
0.104517	0.330957	0.111	0.02	1	MCOLN1	20yr~30yr-30yr~40yr	Lymphocyte	not
0.104517	0.605008	0.111	0.02	1	ARRDC2	20yr~30yr-30yr~40yr	Lymphocyte	not
0.104517	0.571358	0.111	0.02	1	TMEM190	20yr~30yr-30yr~40yr	Lymphocyte	not
0.104517	0.582285	0.111	0.02	1	ZNF551	20yr~30yr-30yr~40yr	Lymphocyte	not
0.104517	0.616479	0.111	0.02	1	FASTKD5	20yr~30yr-30yr~40yr	Lymphocyte	not
0.104517	0.360984	0.111	0.02	1	EDEM2	20yr~30yr-30yr~40yr	Lymphocyte	not
0.104517	0.668068	0.111	0.02	1	TTPAL	20yr~30yr-30yr~40yr	Lymphocyte	not
0.104517	0.676918	0.111	0.02	1	VAPB	20yr~30yr-30yr~40yr	Lymphocyte	not
0.104517	0.519252	0.111	0.02	1	APOL2	20yr~30yr-30yr~40yr	Lymphocyte	not
0.104517	0.378152	0.111	0.02	1	FANCB	20yr~30yr-30yr~40yr	Lymphocyte	not
0.104717	-0.907523	0	0.238	1	MAGOH	20yr~30yr-30yr~40yr	Lymphocyte	not
0.104717	-1.05715	0	0.238	1	ARIH2	20yr~30yr-30yr~40yr	Lymphocyte	not
0.104717	-1.08085	0	0.238	1	POLR2J	20yr~30yr-30yr~40yr	Lymphocyte	not
0.104717	-1.01991	0	0.238	1	S1PR4	20yr~30yr-30yr~40yr	Lymphocyte	not
0.105564	0.492584	0.333	0.129	1	ITGA6	20yr~30yr-30yr~40yr	Lymphocyte	not
0.106893	0.577955	0.333	0.139	1	IP6K2	20yr~30yr-30yr~40yr	Lymphocyte	not
0.107669	0.351491	0.333	0.119	1	ARID2	20yr~30yr-30yr~40yr	Lymphocyte	not
0.108265	0.596737	0.222	0.069	1	RAB3GAP1	20yr~30yr-30yr~40yr	Lymphocyte	not
0.108265	0.469408	0.222	0.069	1	CPEB2	20yr~30yr-30yr~40yr	Lymphocyte	not
0.108265	0.668909	0.222	0.069	1	COX19	20yr~30yr-30yr~40yr	Lymphocyte	not
0.108265	0.578549	0.222	0.069	1	XPO7	20yr~30yr-30yr~40yr	Lymphocyte	not
0.108265	0.596868	0.222	0.069	1	LIPA	20yr~30yr-30yr~40yr	Lymphocyte	not
0.108265	0.565307	0.222	0.069	1	RBM14	20yr~30yr-30yr~40yr	Lymphocyte	not
0.108265	0.681855	0.222	0.069	1	STAT6	20yr~30yr-30yr~40yr	Lymphocyte	not
0.108265	0.648001	0.222	0.069	1	SIPA1L1	20yr~30yr-30yr~40yr	Lymphocyte	not
0.108265	0.552608	0.222	0.069	1	EPG5	20yr~30yr-30yr~40yr	Lymphocyte	not
0.108265	0.797577	0.222	0.069	1	TSHZ1	20yr~30yr-30yr~40yr	Lymphocyte	not
0.108265	0.450283	0.222	0.069	1	PHF8	20yr~30yr-30yr~40yr	Lymphocyte	not
0.109199	0.395242	0.667	0.297	1	NR3C1	20yr~30yr-30yr~40yr	Lymphocyte	not
0.109448	0.512286	0.333	0.129	1	TMEM245	20yr~30yr-30yr~40yr	Lymphocyte	not
0.10945	0.440011	0.333	0.129	1	CNOT4	20yr~30yr-30yr~40yr	Lymphocyte	not
0.10945	0.45012	0.333	0.129	1	PHF11	20yr~30yr-30yr~40yr	Lymphocyte	not
0.10945	0.881829	0.333	0.129	1	BLCAP	20yr~30yr-30yr~40yr	Lymphocyte	not
0.109681	-0.700345	0.444	0.713	1	PSME1	20yr~30yr-30yr~40yr	Lymphocyte	not
0.109932	-0.93066	0.333	0.495	1	AURKAIP1	20yr~30yr-30yr~40yr	Lymphocyte	not
0.110108	0.878326	0.667	0.475	1	SYNE2	20yr~30yr-30yr~40yr	Lymphocyte	not
0.110585	0.58645	0.444	0.188	1	NONO	20yr~30yr-30yr~40yr	Lymphocyte	not
0.110835	-0.922955	0.111	0.356	1	DNAJA1	20yr~30yr-30yr~40yr	Lymphocyte	not
0.110867	0.608024	0.556	0.257	1	STOM	20yr~30yr-30yr~40yr	Lymphocyte	not
0.111728	0.427967	0.333	0.119	1	AP3B1	20yr~30yr-30yr~40yr	Lymphocyte	not
0.111728	0.333439	0.333	0.119	1	AKAP8L	20yr~30yr-30yr~40yr	Lymphocyte	not
0.111841	0.521376	0.444	0.208	1	CHCHD1	20yr~30yr-30yr~40yr	Lymphocyte	not
0.112261	-1.17218	0.222	0.436	1	MLF1	20yr~30yr-30yr~40yr	Lymphocyte	not
0.11238	0.620944	0.556	0.277	1	CCNL1	20yr~30yr-30yr~40yr	Lymphocyte	not
0.112738	-0.902361	0.222	0.515	1	SOD1	20yr~30yr-30yr~40yr	Lymphocyte	not
0.112867	0.806403	0.222	0.079	1	ARHGAP27	20yr~30yr-30yr~40yr	Lymphocyte	not
0.113038	0.411443	0.111	0.02	1	PRXL2B	20yr~30yr-30yr~40yr	Lymphocyte	not
0.113038	0.314618	0.111	0.02	1	SLC9A1	20yr~30yr-30yr~40yr	Lymphocyte	not
0.113038	0.326206	0.111	0.02	1	AL353622.1	20yr~30yr-30yr~40yr	Lymphocyte	not
0.113038	0.309385	0.111	0.02	1	LINC01137	20yr~30yr-30yr~40yr	Lymphocyte	not
0.113038	0.339425	0.111	0.02	1	DPH2	20yr~30yr-30yr~40yr	Lymphocyte	not
0.113038	0.3299	0.111	0.02	1	GPX7	20yr~30yr-30yr~40yr	Lymphocyte	not
0.113038	0.353937	0.111	0.02	1	CYB5R1	20yr~30yr-30yr~40yr	Lymphocyte	not
0.113038	0.329308	0.111	0.02	1	BPNT1	20yr~30yr-30yr~40yr	Lymphocyte	not
0.113038	0.552322	0.111	0.02	1	AL133243.3	20yr~30yr-30yr~40yr	Lymphocyte	not
0.113038	0.412043	0.111	0.02	1	FANCL	20yr~30yr-30yr~40yr	Lymphocyte	not
0.113038	0.34365	0.111	0.02	1	RAB11FIP5	20yr~30yr-30yr~40yr	Lymphocyte	not
0.113038	0.48963	0.111	0.02	1	CCDC74A	20yr~30yr-30yr~40yr	Lymphocyte	not
0.113038	0.306953	0.111	0.02	1	CFAP65	20yr~30yr-30yr~40yr	Lymphocyte	not
0.113038	0.345742	0.111	0.02	1	AP1S3	20yr~30yr-30yr~40yr	Lymphocyte	not
0.113038	0.32001	0.111	0.02	1	TRAK1	20yr~30yr-30yr~40yr	Lymphocyte	not
0.113038	0.328987	0.111	0.02	1	TCAIM	20yr~30yr-30yr~40yr	Lymphocyte	not
0.113038	0.444928	0.111	0.02	1	EOGT	20yr~30yr-30yr~40yr	Lymphocyte	not
0.113038	0.331585	0.111	0.02	1	NFKBIZ	20yr~30yr-30yr~40yr	Lymphocyte	not
0.113038	0.341018	0.111	0.02	1	CIP2A	20yr~30yr-30yr~40yr	Lymphocyte	not
0.113038	0.289911	0.111	0.02	1	TFRC	20yr~30yr-30yr~40yr	Lymphocyte	not
0.113038	0.42693	0.111	0.02	1	PAQR3	20yr~30yr-30yr~40yr	Lymphocyte	not
0.113038	0.430476	0.111	0.02	1	CTSO	20yr~30yr-30yr~40yr	Lymphocyte	not
0.113038	0.338777	0.111	0.02	1	SERF1A	20yr~30yr-30yr~40yr	Lymphocyte	not
0.113038	0.409267	0.111	0.02	1	MCCC2	20yr~30yr-30yr~40yr	Lymphocyte	not
0.113038	0.326062	0.111	0.02	1	UTP15	20yr~30yr-30yr~40yr	Lymphocyte	not
0.113038	0.57017	0.111	0.02	1	AC011379.2	20yr~30yr-30yr~40yr	Lymphocyte	not
0.113038	0.491297	0.111	0.02	1	MSH5	20yr~30yr-30yr~40yr	Lymphocyte	not
0.113038	0.443907	0.111	0.02	1	SKIV2L	20yr~30yr-30yr~40yr	Lymphocyte	not
0.113038	0.30048	0.111	0.02	1	B3GAT2	20yr~30yr-30yr~40yr	Lymphocyte	not
0.113038	0.354408	0.111	0.02	1	C6orf99	20yr~30yr-30yr~40yr	Lymphocyte	not
0.113038	0.511092	0.111	0.02	1	AC074389.2	20yr~30yr-30yr~40yr	Lymphocyte	not
0.113038	0.415161	0.111	0.02	1	NOD1	20yr~30yr-30yr~40yr	Lymphocyte	not
0.113038	0.332109	0.111	0.02	1	C7orf25	20yr~30yr-30yr~40yr	Lymphocyte	not
0.113038	0.430639	0.111	0.02	1	LSMEM1	20yr~30yr-30yr~40yr	Lymphocyte	not
0.113038	0.498704	0.111	0.02	1	ABCB8	20yr~30yr-30yr~40yr	Lymphocyte	not
0.113038	0.328474	0.111	0.02	1	DMTN	20yr~30yr-30yr~40yr	Lymphocyte	not
0.113038	0.344836	0.111	0.02	1	FBXL6	20yr~30yr-30yr~40yr	Lymphocyte	not
0.113038	0.328987	0.111	0.02	1	IDNK	20yr~30yr-30yr~40yr	Lymphocyte	not
0.113038	0.354647	0.111	0.02	1	CERCAM	20yr~30yr-30yr~40yr	Lymphocyte	not
0.113038	0.348868	0.111	0.02	1	IL15RA	20yr~30yr-30yr~40yr	Lymphocyte	not
0.113038	0.334369	0.111	0.02	1	USP6NL	20yr~30yr-30yr~40yr	Lymphocyte	not
0.113038	0.418328	0.111	0.02	1	EIF5AL1	20yr~30yr-30yr~40yr	Lymphocyte	not
0.113038	0.335077	0.111	0.02	1	GOLGA7B	20yr~30yr-30yr~40yr	Lymphocyte	not
0.113038	0.316273	0.111	0.02	1	GPAM	20yr~30yr-30yr~40yr	Lymphocyte	not
0.113038	0.450539	0.111	0.02	1	AFAP1L2	20yr~30yr-30yr~40yr	Lymphocyte	not
0.113038	0.344588	0.111	0.02	1	CDCA5	20yr~30yr-30yr~40yr	Lymphocyte	not
0.113038	0.316865	0.111	0.02	1	AP5B1	20yr~30yr-30yr~40yr	Lymphocyte	not
0.113038	0.338118	0.111	0.02	1	FAR2	20yr~30yr-30yr~40yr	Lymphocyte	not
0.113038	0.43603	0.111	0.02	1	ANKRD52	20yr~30yr-30yr~40yr	Lymphocyte	not
0.113038	0.311266	0.111	0.02	1	IFNG	20yr~30yr-30yr~40yr	Lymphocyte	not
0.113038	0.323121	0.111	0.02	1	UNC119B	20yr~30yr-30yr~40yr	Lymphocyte	not
0.113038	0.419001	0.111	0.02	1	TMTC4	20yr~30yr-30yr~40yr	Lymphocyte	not
0.113038	0.348573	0.111	0.02	1	AL049840.5	20yr~30yr-30yr~40yr	Lymphocyte	not
0.113038	0.354118	0.111	0.02	1	LRRC49	20yr~30yr-30yr~40yr	Lymphocyte	not
0.113038	0.314937	0.111	0.02	1	AEN	20yr~30yr-30yr~40yr	Lymphocyte	not
0.113038	0.513654	0.111	0.02	1	BLM	20yr~30yr-30yr~40yr	Lymphocyte	not
0.113038	0.335172	0.111	0.02	1	RMI2	20yr~30yr-30yr~40yr	Lymphocyte	not
0.113038	0.428551	0.111	0.02	1	TAOK2	20yr~30yr-30yr~40yr	Lymphocyte	not
0.113038	0.356523	0.111	0.02	1	ZNF771	20yr~30yr-30yr~40yr	Lymphocyte	not
0.113038	0.432111	0.111	0.02	1	HEATR3	20yr~30yr-30yr~40yr	Lymphocyte	not
0.113038	0.320567	0.111	0.02	1	FBXL8	20yr~30yr-30yr~40yr	Lymphocyte	not
0.113038	0.289324	0.111	0.02	1	PLEKHG4	20yr~30yr-30yr~40yr	Lymphocyte	not
0.113038	0.426447	0.111	0.02	1	RAI1	20yr~30yr-30yr~40yr	Lymphocyte	not
0.113038	0.303917	0.111	0.02	1	RNF135	20yr~30yr-30yr~40yr	Lymphocyte	not
0.113038	0.354521	0.111	0.02	1	DHX58	20yr~30yr-30yr~40yr	Lymphocyte	not
0.113038	0.286814	0.111	0.02	1	TMEM101	20yr~30yr-30yr~40yr	Lymphocyte	not
0.113038	0.317201	0.111	0.02	1	G6PC3	20yr~30yr-30yr~40yr	Lymphocyte	not
0.113038	0.309545	0.111	0.02	1	RFX2	20yr~30yr-30yr~40yr	Lymphocyte	not
0.113038	0.351868	0.111	0.02	1	ADAMTS10	20yr~30yr-30yr~40yr	Lymphocyte	not
0.113038	0.335895	0.111	0.02	1	HOOK2	20yr~30yr-30yr~40yr	Lymphocyte	not
0.113038	0.337005	0.111	0.02	1	ZNF90	20yr~30yr-30yr~40yr	Lymphocyte	not
0.113038	0.36007	0.111	0.02	1	MED25	20yr~30yr-30yr~40yr	Lymphocyte	not
0.113038	0.311774	0.111	0.02	1	ZNF446	20yr~30yr-30yr~40yr	Lymphocyte	not
0.113038	0.502252	0.111	0.02	1	SLC4A11	20yr~30yr-30yr~40yr	Lymphocyte	not
0.113038	0.494183	0.111	0.02	1	DEFB123	20yr~30yr-30yr~40yr	Lymphocyte	not
0.113038	0.310023	0.111	0.02	1	N6AMT1	20yr~30yr-30yr~40yr	Lymphocyte	not
0.113038	0.308306	0.111	0.02	1	ITSN1	20yr~30yr-30yr~40yr	Lymphocyte	not
0.113038	0.367321	0.111	0.02	1	NHS	20yr~30yr-30yr~40yr	Lymphocyte	not
0.113038	0.331471	0.111	0.02	1	RP2	20yr~30yr-30yr~40yr	Lymphocyte	not
0.113038	0.333519	0.111	0.02	1	GPRASP1	20yr~30yr-30yr~40yr	Lymphocyte	not
0.113399	0.556516	0.222	0.069	1	C2orf49	20yr~30yr-30yr~40yr	Lymphocyte	not
0.113399	0.374479	0.222	0.069	1	PLPP1	20yr~30yr-30yr~40yr	Lymphocyte	not
0.113399	0.527104	0.222	0.069	1	WDR11	20yr~30yr-30yr~40yr	Lymphocyte	not
0.113399	0.49321	0.222	0.069	1	CHID1	20yr~30yr-30yr~40yr	Lymphocyte	not
0.113399	0.569686	0.222	0.069	1	OSBP	20yr~30yr-30yr~40yr	Lymphocyte	not
0.113399	0.523123	0.222	0.069	1	DDX19A	20yr~30yr-30yr~40yr	Lymphocyte	not
0.113399	0.642885	0.222	0.069	1	YIPF6	20yr~30yr-30yr~40yr	Lymphocyte	not
0.113447	0.557109	0.333	0.129	1	ARHGEF6	20yr~30yr-30yr~40yr	Lymphocyte	not
0.113606	-1.02294	0.111	0.347	1	PAFAH1B1	20yr~30yr-30yr~40yr	Lymphocyte	not
0.113977	0.567456	0.667	0.426	1	TRAPPC1	20yr~30yr-30yr~40yr	Lymphocyte	not
0.114055	-0.941396	0	0.228	1	HEBP2	20yr~30yr-30yr~40yr	Lymphocyte	not
0.114056	-0.944451	0	0.228	1	CCT4	20yr~30yr-30yr~40yr	Lymphocyte	not
0.114056	-0.951725	0	0.228	1	MRPS18C	20yr~30yr-30yr~40yr	Lymphocyte	not
0.114056	-0.95346	0	0.228	1	PPP1R14B	20yr~30yr-30yr~40yr	Lymphocyte	not
0.114056	-1.41006	0	0.228	1	IFI27	20yr~30yr-30yr~40yr	Lymphocyte	not
0.114071	-1.0604	0.333	0.505	1	SNHG29	20yr~30yr-30yr~40yr	Lymphocyte	not
0.114648	0.810783	0.333	0.139	1	CWC25	20yr~30yr-30yr~40yr	Lymphocyte	not
0.114648	0.649752	0.333	0.139	1	NUP50	20yr~30yr-30yr~40yr	Lymphocyte	not
0.114766	0.671165	0.444	0.198	1	RASA2	20yr~30yr-30yr~40yr	Lymphocyte	not
0.114794	0.493925	0.556	0.267	1	TAF1D	20yr~30yr-30yr~40yr	Lymphocyte	not
0.115059	0.629556	1	1	1	MT-ND4	20yr~30yr-30yr~40yr	Lymphocyte	not
0.115457	1.49684	0.444	0.287	1	LINC00861	20yr~30yr-30yr~40yr	Lymphocyte	not
0.115905	0.32098	0.333	0.119	1	PIGT	20yr~30yr-30yr~40yr	Lymphocyte	not
0.116621	0.664523	0.556	0.307	1	AC245297.3	20yr~30yr-30yr~40yr	Lymphocyte	not
0.117042	-0.704642	0.333	0.594	1	SRSF5	20yr~30yr-30yr~40yr	Lymphocyte	not
0.117147	0.436475	0.667	0.386	1	TAPBP	20yr~30yr-30yr~40yr	Lymphocyte	not
0.117525	-0.391289	0.667	0.95	1	FAU	20yr~30yr-30yr~40yr	Lymphocyte	not
0.117559	0.645321	0.333	0.129	1	REL	20yr~30yr-30yr~40yr	Lymphocyte	not
0.117559	0.650044	0.333	0.129	1	CCR5	20yr~30yr-30yr~40yr	Lymphocyte	not
0.117559	0.506075	0.333	0.129	1	VPS4A	20yr~30yr-30yr~40yr	Lymphocyte	not
0.117611	0.529146	0.444	0.188	1	RNF115	20yr~30yr-30yr~40yr	Lymphocyte	not
0.117919	1.18573	0.222	0.079	1	TMEM181	20yr~30yr-30yr~40yr	Lymphocyte	not
0.118004	0.517272	0.667	0.337	1	RBX1	20yr~30yr-30yr~40yr	Lymphocyte	not
0.118723	0.417531	0.222	0.069	1	ADPRHL2	20yr~30yr-30yr~40yr	Lymphocyte	not
0.118723	0.417737	0.222	0.069	1	DDX20	20yr~30yr-30yr~40yr	Lymphocyte	not
0.118723	0.441804	0.222	0.069	1	LRIG2	20yr~30yr-30yr~40yr	Lymphocyte	not
0.118723	0.504416	0.222	0.069	1	JADE1	20yr~30yr-30yr~40yr	Lymphocyte	not
0.118723	0.566282	0.222	0.069	1	MPHOSPH9	20yr~30yr-30yr~40yr	Lymphocyte	not
0.118723	0.503638	0.222	0.069	1	LPAR6	20yr~30yr-30yr~40yr	Lymphocyte	not
0.118723	0.464291	0.222	0.069	1	MAFG	20yr~30yr-30yr~40yr	Lymphocyte	not
0.118723	0.290689	0.222	0.069	1	WDR18	20yr~30yr-30yr~40yr	Lymphocyte	not
0.118723	0.415123	0.222	0.069	1	STX10	20yr~30yr-30yr~40yr	Lymphocyte	not
0.118723	0.439653	0.222	0.069	1	GSK3A	20yr~30yr-30yr~40yr	Lymphocyte	not
0.118723	0.498131	0.222	0.069	1	ALG12	20yr~30yr-30yr~40yr	Lymphocyte	not
0.119229	-0.969516	0.222	0.416	1	SIVA1	20yr~30yr-30yr~40yr	Lymphocyte	not
0.119814	0.661933	0.556	0.327	1	LIMD2	20yr~30yr-30yr~40yr	Lymphocyte	not
0.120205	0.333849	0.333	0.119	1	DHX15	20yr~30yr-30yr~40yr	Lymphocyte	not
0.120674	-0.618709	0.778	0.733	1	RPS17	20yr~30yr-30yr~40yr	Lymphocyte	not
0.120995	-1.03548	0.333	0.535	1	MZT2B	20yr~30yr-30yr~40yr	Lymphocyte	not
0.121253	0.356982	0.444	0.188	1	SRPK2	20yr~30yr-30yr~40yr	Lymphocyte	not
0.121687	0.729975	0.444	0.248	1	BIRC6	20yr~30yr-30yr~40yr	Lymphocyte	not
0.121787	0.447538	0.333	0.129	1	MKRN1	20yr~30yr-30yr~40yr	Lymphocyte	not
0.122085	0.313457	0.111	0.02	1	PLPP6	20yr~30yr-30yr~40yr	Lymphocyte	not
0.122096	0.303531	0.111	0.02	1	MRPL20-AS1	20yr~30yr-30yr~40yr	Lymphocyte	not
0.122096	0.280047	0.111	0.02	1	THAP3	20yr~30yr-30yr~40yr	Lymphocyte	not
0.122096	0.320661	0.111	0.02	1	SCMH1	20yr~30yr-30yr~40yr	Lymphocyte	not
0.122096	0.260471	0.111	0.02	1	TMIGD3	20yr~30yr-30yr~40yr	Lymphocyte	not
0.122096	0.406864	0.111	0.02	1	GPR89B	20yr~30yr-30yr~40yr	Lymphocyte	not
0.122096	0.326104	0.111	0.02	1	TAF5L	20yr~30yr-30yr~40yr	Lymphocyte	not
0.122096	0.306443	0.111	0.02	1	EDARADD	20yr~30yr-30yr~40yr	Lymphocyte	not
0.122096	0.330704	0.111	0.02	1	CHML	20yr~30yr-30yr~40yr	Lymphocyte	not
0.122096	0.293196	0.111	0.02	1	E2F6	20yr~30yr-30yr~40yr	Lymphocyte	not
0.122096	0.257239	0.111	0.02	1	LRATD1	20yr~30yr-30yr~40yr	Lymphocyte	not
0.122096	0.310198	0.111	0.02	1	AMT	20yr~30yr-30yr~40yr	Lymphocyte	not
0.122096	0.290378	0.111	0.02	1	UBA7	20yr~30yr-30yr~40yr	Lymphocyte	not
0.122096	0.324254	0.111	0.02	1	LINC02019	20yr~30yr-30yr~40yr	Lymphocyte	not
0.122096	0.391834	0.111	0.02	1	KCTD6	20yr~30yr-30yr~40yr	Lymphocyte	not
0.122096	0.296894	0.111	0.02	1	AC104162.2	20yr~30yr-30yr~40yr	Lymphocyte	not
0.122096	0.28882	0.111	0.02	1	ZBTB20-AS2	20yr~30yr-30yr~40yr	Lymphocyte	not
0.122096	0.313775	0.111	0.02	1	RGS12	20yr~30yr-30yr~40yr	Lymphocyte	not
0.122096	0.338945	0.111	0.02	1	UGDH	20yr~30yr-30yr~40yr	Lymphocyte	not
0.122096	0.282449	0.111	0.02	1	STBD1	20yr~30yr-30yr~40yr	Lymphocyte	not
0.122096	0.298322	0.111	0.02	1	AC025171.1	20yr~30yr-30yr~40yr	Lymphocyte	not
0.122096	0.404569	0.111	0.02	1	TMEM267	20yr~30yr-30yr~40yr	Lymphocyte	not
0.122096	0.31652	0.111	0.02	1	GFM2	20yr~30yr-30yr~40yr	Lymphocyte	not
0.122096	0.305714	0.111	0.02	1	CCDC192	20yr~30yr-30yr~40yr	Lymphocyte	not
0.122096	0.294589	0.111	0.02	1	MFAP3	20yr~30yr-30yr~40yr	Lymphocyte	not
0.122096	0.39022	0.111	0.02	1	RAB24	20yr~30yr-30yr~40yr	Lymphocyte	not
0.122096	0.310181	0.111	0.02	1	SMIM13	20yr~30yr-30yr~40yr	Lymphocyte	not
0.122096	0.294645	0.111	0.02	1	AL021368.2	20yr~30yr-30yr~40yr	Lymphocyte	not
0.122096	0.275261	0.111	0.02	1	PODXL	20yr~30yr-30yr~40yr	Lymphocyte	not
0.122096	0.329727	0.111	0.02	1	EZH2	20yr~30yr-30yr~40yr	Lymphocyte	not
0.122096	0.287974	0.111	0.02	1	ZNF783	20yr~30yr-30yr~40yr	Lymphocyte	not
0.122096	0.308345	0.111	0.02	1	RNF139-AS1	20yr~30yr-30yr~40yr	Lymphocyte	not
0.122096	0.37822	0.111	0.02	1	AL162390.1	20yr~30yr-30yr~40yr	Lymphocyte	not
0.122096	0.407655	0.111	0.02	1	SYK	20yr~30yr-30yr~40yr	Lymphocyte	not
0.122096	0.486462	0.111	0.02	1	MEGF9	20yr~30yr-30yr~40yr	Lymphocyte	not
0.122096	0.276499	0.111	0.02	1	TAF6L	20yr~30yr-30yr~40yr	Lymphocyte	not
0.122096	0.303884	0.111	0.02	1	PTPRCAP	20yr~30yr-30yr~40yr	Lymphocyte	not
0.122096	0.28304	0.111	0.02	1	TESMIN	20yr~30yr-30yr~40yr	Lymphocyte	not
0.122096	0.315124	0.111	0.02	1	MED17	20yr~30yr-30yr~40yr	Lymphocyte	not
0.122096	0.278759	0.111	0.02	1	RNF214	20yr~30yr-30yr~40yr	Lymphocyte	not
0.122096	0.291058	0.111	0.02	1	CRACR2A	20yr~30yr-30yr~40yr	Lymphocyte	not
0.122096	0.309701	0.111	0.02	1	SLC4A8	20yr~30yr-30yr~40yr	Lymphocyte	not
0.122096	0.304668	0.111	0.02	1	AC073896.2	20yr~30yr-30yr~40yr	Lymphocyte	not
0.122096	0.302616	0.111	0.02	1	TCP11L2	20yr~30yr-30yr~40yr	Lymphocyte	not
0.122096	0.330704	0.111	0.02	1	FBXW8	20yr~30yr-30yr~40yr	Lymphocyte	not
0.122096	0.25123	0.111	0.02	1	BRI3BP	20yr~30yr-30yr~40yr	Lymphocyte	not
0.122096	0.293723	0.111	0.02	1	AL355001.2	20yr~30yr-30yr~40yr	Lymphocyte	not
0.122096	0.307552	0.111	0.02	1	AL162377.1	20yr~30yr-30yr~40yr	Lymphocyte	not
0.122096	0.312307	0.111	0.02	1	UBL7	20yr~30yr-30yr~40yr	Lymphocyte	not
0.122096	0.301105	0.111	0.02	1	WWP2	20yr~30yr-30yr~40yr	Lymphocyte	not
0.122096	0.309627	0.111	0.02	1	CDT1	20yr~30yr-30yr~40yr	Lymphocyte	not
0.122096	0.330099	0.111	0.02	1	ENO3	20yr~30yr-30yr~40yr	Lymphocyte	not
0.122096	0.313594	0.111	0.02	1	AC005838.2	20yr~30yr-30yr~40yr	Lymphocyte	not
0.122096	0.322129	0.111	0.02	1	TMEM97	20yr~30yr-30yr~40yr	Lymphocyte	not
0.122096	0.317954	0.111	0.02	1	ZNF846	20yr~30yr-30yr~40yr	Lymphocyte	not
0.122096	0.310569	0.111	0.02	1	ZNF439	20yr~30yr-30yr~40yr	Lymphocyte	not
0.122096	0.317332	0.111	0.02	1	PGLYRP2	20yr~30yr-30yr~40yr	Lymphocyte	not
0.122096	0.293346	0.111	0.02	1	ZNF180	20yr~30yr-30yr~40yr	Lymphocyte	not
0.122096	0.289005	0.111	0.02	1	ZNF808	20yr~30yr-30yr~40yr	Lymphocyte	not
0.122096	0.286972	0.111	0.02	1	HELZ2	20yr~30yr-30yr~40yr	Lymphocyte	not
0.122096	0.286875	0.111	0.02	1	AL118506.1	20yr~30yr-30yr~40yr	Lymphocyte	not
0.122096	0.29145	0.111	0.02	1	PRAF2	20yr~30yr-30yr~40yr	Lymphocyte	not
0.122252	0.531518	0.444	0.208	1	GBP2	20yr~30yr-30yr~40yr	Lymphocyte	not
0.12277	0.497786	0.667	0.327	1	RBM8A	20yr~30yr-30yr~40yr	Lymphocyte	not
0.122928	1.26439	0.556	0.317	1	RBL2	20yr~30yr-30yr~40yr	Lymphocyte	not
0.123146	0.735877	0.222	0.079	1	ARL6IP6	20yr~30yr-30yr~40yr	Lymphocyte	not
0.123427	1.17682	0.333	0.149	1	CCDC88C	20yr~30yr-30yr~40yr	Lymphocyte	not
0.123614	0.728659	0.333	0.158	1	ASB8	20yr~30yr-30yr~40yr	Lymphocyte	not
0.123625	-0.941374	0.333	0.495	1	ANAPC16	20yr~30yr-30yr~40yr	Lymphocyte	not
0.124126	-0.5229	0.889	1	1	RPL28	20yr~30yr-30yr~40yr	Lymphocyte	not
0.12413	-0.87721	0	0.218	1	FAAP20	20yr~30yr-30yr~40yr	Lymphocyte	not
0.12413	-0.855336	0	0.218	1	NUB1	20yr~30yr-30yr~40yr	Lymphocyte	not
0.12413	-0.838367	0	0.218	1	UBR5	20yr~30yr-30yr~40yr	Lymphocyte	not
0.12413	-0.960011	0	0.218	1	TRIP11	20yr~30yr-30yr~40yr	Lymphocyte	not
0.12413	-0.826987	0	0.218	1	MRPS7	20yr~30yr-30yr~40yr	Lymphocyte	not
0.12413	-0.975279	0	0.218	1	RRBP1	20yr~30yr-30yr~40yr	Lymphocyte	not
0.124242	0.489278	0.222	0.069	1	ELP6	20yr~30yr-30yr~40yr	Lymphocyte	not
0.124242	0.383272	0.222	0.069	1	TXK	20yr~30yr-30yr~40yr	Lymphocyte	not
0.124242	0.521344	0.222	0.069	1	SERPINB9	20yr~30yr-30yr~40yr	Lymphocyte	not
0.124242	0.324062	0.222	0.069	1	RNF146	20yr~30yr-30yr~40yr	Lymphocyte	not
0.124242	0.409457	0.222	0.069	1	ZNF75D	20yr~30yr-30yr~40yr	Lymphocyte	not
0.124629	0.325172	0.333	0.119	1	DCUN1D5	20yr~30yr-30yr~40yr	Lymphocyte	not
0.125559	0.438071	0.444	0.198	1	SLC38A2	20yr~30yr-30yr~40yr	Lymphocyte	not
0.125559	0.455002	0.444	0.198	1	DYNC1LI2	20yr~30yr-30yr~40yr	Lymphocyte	not
0.125693	0.431395	0.778	0.624	1	RAC2	20yr~30yr-30yr~40yr	Lymphocyte	not
0.126133	0.527565	0.333	0.129	1	ADGRG1	20yr~30yr-30yr~40yr	Lymphocyte	not
0.126368	-0.83262	0.333	0.554	1	ATP5F1D	20yr~30yr-30yr~40yr	Lymphocyte	not
0.126713	0.615612	1	0.911	1	PTPRC	20yr~30yr-30yr~40yr	Lymphocyte	not
0.127102	0.614287	0.333	0.139	1	UBE3C	20yr~30yr-30yr~40yr	Lymphocyte	not
0.127605	0.681114	0.333	0.149	1	PHACTR4	20yr~30yr-30yr~40yr	Lymphocyte	not
0.127605	0.838829	0.333	0.149	1	PLEKHA1	20yr~30yr-30yr~40yr	Lymphocyte	not
0.128553	0.650507	0.222	0.079	1	FOSL2	20yr~30yr-30yr~40yr	Lymphocyte	not
0.128723	0.924233	0.667	0.436	1	LSP1	20yr~30yr-30yr~40yr	Lymphocyte	not
0.1288	0.27109	0.444	0.188	1	HIST1H2AC	20yr~30yr-30yr~40yr	Lymphocyte	not
0.129178	0.344295	0.333	0.119	1	ADAM17	20yr~30yr-30yr~40yr	Lymphocyte	not
0.129178	0.268841	0.333	0.119	1	COPS3	20yr~30yr-30yr~40yr	Lymphocyte	not
0.129286	0.72939	0.667	0.455	1	ID2	20yr~30yr-30yr~40yr	Lymphocyte	not
0.129327	0.611935	0.444	0.198	1	BRWD1	20yr~30yr-30yr~40yr	Lymphocyte	not
0.129552	-1.50747	1	0.99	1	PRM1	20yr~30yr-30yr~40yr	Lymphocyte	not
0.129958	0.441875	0.222	0.069	1	KIAA0232	20yr~30yr-30yr~40yr	Lymphocyte	not
0.129958	0.357941	0.222	0.069	1	TSPAN5	20yr~30yr-30yr~40yr	Lymphocyte	not
0.129958	0.325556	0.222	0.069	1	FSCN3	20yr~30yr-30yr~40yr	Lymphocyte	not
0.129958	0.354818	0.222	0.069	1	PARP10	20yr~30yr-30yr~40yr	Lymphocyte	not
0.129958	0.442155	0.222	0.069	1	SEC24C	20yr~30yr-30yr~40yr	Lymphocyte	not
0.129958	0.301153	0.222	0.069	1	TTC17	20yr~30yr-30yr~40yr	Lymphocyte	not
0.129958	0.293498	0.222	0.069	1	PSEN1	20yr~30yr-30yr~40yr	Lymphocyte	not
0.129958	0.282419	0.222	0.069	1	USB1	20yr~30yr-30yr~40yr	Lymphocyte	not
0.129958	0.350156	0.222	0.069	1	LINC00662	20yr~30yr-30yr~40yr	Lymphocyte	not
0.13006	0.399649	0.889	0.762	1	IFITM2	20yr~30yr-30yr~40yr	Lymphocyte	not
0.130599	0.287824	0.333	0.129	1	TSEN54	20yr~30yr-30yr~40yr	Lymphocyte	not
0.131479	0.517645	0.333	0.139	1	CCDC136	20yr~30yr-30yr~40yr	Lymphocyte	not
0.131479	0.533921	0.333	0.139	1	PHB2	20yr~30yr-30yr~40yr	Lymphocyte	not
0.131479	0.763593	0.333	0.139	1	SUPT5H	20yr~30yr-30yr~40yr	Lymphocyte	not
0.131889	0.743124	0.333	0.149	1	RUNX1	20yr~30yr-30yr~40yr	Lymphocyte	not
0.131891	0.773987	0.333	0.149	1	NSRP1	20yr~30yr-30yr~40yr	Lymphocyte	not
0.131896	0.790851	0.333	0.158	1	DNAJC3	20yr~30yr-30yr~40yr	Lymphocyte	not
0.132516	0.358084	0.667	0.287	1	DDX39B	20yr~30yr-30yr~40yr	Lymphocyte	not
0.132707	0.416941	0.444	0.188	1	SMC5	20yr~30yr-30yr~40yr	Lymphocyte	not
0.134107	0.397976	0.556	0.257	1	RHOC	20yr~30yr-30yr~40yr	Lymphocyte	not
0.134143	0.905715	0.222	0.079	1	MGRN1	20yr~30yr-30yr~40yr	Lymphocyte	not
0.134143	0.648113	0.222	0.079	1	DGKE	20yr~30yr-30yr~40yr	Lymphocyte	not
0.134541	-1.11212	0.222	0.416	1	CST3	20yr~30yr-30yr~40yr	Lymphocyte	not
0.134839	1.08853	0.778	0.891	1	CYBA	20yr~30yr-30yr~40yr	Lymphocyte	not
0.13499	-0.864131	0	0.208	1	OTUD6B-AS1	20yr~30yr-30yr~40yr	Lymphocyte	not
0.13499	-0.820679	0	0.208	1	EAPP	20yr~30yr-30yr~40yr	Lymphocyte	not
0.134991	-0.883778	0	0.208	1	MRPS15	20yr~30yr-30yr~40yr	Lymphocyte	not
0.134991	-1.07112	0	0.208	1	OAZ3	20yr~30yr-30yr~40yr	Lymphocyte	not
0.134991	-0.980431	0	0.208	1	SNRK	20yr~30yr-30yr~40yr	Lymphocyte	not
0.134991	-1.30925	0	0.208	1	ENG	20yr~30yr-30yr~40yr	Lymphocyte	not
0.134991	-0.863194	0	0.208	1	ACTA2	20yr~30yr-30yr~40yr	Lymphocyte	not
0.134991	-0.881431	0	0.208	1	PSMC3	20yr~30yr-30yr~40yr	Lymphocyte	not
0.134991	-0.963414	0	0.208	1	ESD	20yr~30yr-30yr~40yr	Lymphocyte	not
0.134991	-0.91651	0	0.208	1	SUGT1	20yr~30yr-30yr~40yr	Lymphocyte	not
0.134991	-0.924383	0	0.208	1	RNF138	20yr~30yr-30yr~40yr	Lymphocyte	not
0.134991	-0.915529	0	0.208	1	SEC11C	20yr~30yr-30yr~40yr	Lymphocyte	not
0.134991	-0.99523	0	0.208	1	ZNF91	20yr~30yr-30yr~40yr	Lymphocyte	not
0.134991	-0.849153	0	0.208	1	UFD1	20yr~30yr-30yr~40yr	Lymphocyte	not
0.135186	0.378778	0.333	0.129	1	DEGS1	20yr~30yr-30yr~40yr	Lymphocyte	not
0.135331	0.454377	0.556	0.277	1	GPS2	20yr~30yr-30yr~40yr	Lymphocyte	not
0.135876	0.431543	0.222	0.069	1	TNPO3	20yr~30yr-30yr~40yr	Lymphocyte	not
0.135876	0.33853	0.222	0.069	1	MAPKAP1	20yr~30yr-30yr~40yr	Lymphocyte	not
0.135876	0.256279	0.222	0.069	1	EI24	20yr~30yr-30yr~40yr	Lymphocyte	not
0.135876	0.251363	0.222	0.069	1	GALNT6	20yr~30yr-30yr~40yr	Lymphocyte	not
0.135876	0.326361	0.222	0.069	1	SLC39A6	20yr~30yr-30yr~40yr	Lymphocyte	not
0.135876	0.396643	0.222	0.069	1	WDR83	20yr~30yr-30yr~40yr	Lymphocyte	not
0.135876	0.3743	0.222	0.069	1	CD40LG	20yr~30yr-30yr~40yr	Lymphocyte	not
0.135972	0.552091	0.333	0.139	1	PSMD6	20yr~30yr-30yr~40yr	Lymphocyte	not
0.135972	0.449617	0.333	0.139	1	ATP6V1D	20yr~30yr-30yr~40yr	Lymphocyte	not
0.135972	0.467413	0.333	0.139	1	MRPL27	20yr~30yr-30yr~40yr	Lymphocyte	not
0.13814	0.558856	0.667	0.347	1	MPHOSPH8	20yr~30yr-30yr~40yr	Lymphocyte	not
0.138729	-0.816825	0.333	0.584	1	ATP6V0E1	20yr~30yr-30yr~40yr	Lymphocyte	not
0.138886	0.43688	0.556	0.277	1	BCAP31	20yr~30yr-30yr~40yr	Lymphocyte	not
0.139918	0.587724	0.222	0.079	1	ZC3H8	20yr~30yr-30yr~40yr	Lymphocyte	not
0.139918	0.520137	0.222	0.079	1	SESN1	20yr~30yr-30yr~40yr	Lymphocyte	not
0.1402	0.914801	0.444	0.277	1	PPP1R18	20yr~30yr-30yr~40yr	Lymphocyte	not
0.140221	0.577527	0.889	0.842	1	HCST	20yr~30yr-30yr~40yr	Lymphocyte	not
0.140371	0.481434	0.667	0.416	1	SKAP1	20yr~30yr-30yr~40yr	Lymphocyte	not
0.140804	0.493418	0.444	0.228	1	COMMD7	20yr~30yr-30yr~40yr	Lymphocyte	not
0.140897	-0.702438	0.111	0.406	1	SSBP1	20yr~30yr-30yr~40yr	Lymphocyte	not
0.141141	0.470735	0.444	0.218	1	ATP1B3	20yr~30yr-30yr~40yr	Lymphocyte	not
0.141141	0.624634	0.444	0.218	1	SERPINB1	20yr~30yr-30yr~40yr	Lymphocyte	not
[truncated: 73,972 more rows]

## Sheet: Extended Data Fig3d
	20s	30s	40s	50s	60s
counts	1630	1385	1849	2273	2157
weight	46.5	30.3	43.8	40.8	49.3
