# Supplementary material for: Single-cell transcriptomic atlas of the human testis across the reproductive lifespan
Source: Nat Aging. 2025 Mar 3;5(4):658–74. doi: 10.1038/s43587-025-00824-2 (PMC12003174; doi:10.1038/s43587-025-00824-2)
Supplement: Supplementary file 13 — Statistical source data. [file 43587_2025_824_MOESM13_ESM.xlsx]

## Sheet: Extended Data Fig4a
	21yr	22yr	30yr	32yr	33yr	38yr	40yr	42yr	43yr	44yr	46yr	48yr	52yr	53yr	55yr	57yr	59yr	62yr	64yr	66yr	67yr	69yr
GOBP_10_FORMYLTETRAHYDROFOLATE_METABOLIC_PROCESS	0.0470037	0.345943	-0.47857	0.145946	0.00582609	-0.0454405	0.201517	-0.58002	-0.0802905	0.116603	-0.230178	0.288074	-0.414162	0.0810171	0.462267	0.448361	0.384274	-0.490597	0.0239941	-0.112366	-0.288826	0.195802
GOBP_2_OXOGLUTARATE_METABOLIC_PROCESS	-0.110885	0.182378	-0.140949	-0.250531	-0.322995	-0.0266674	-0.205936	-0.059012	-0.596534	0.467137	0.14104	0.479296	-0.293389	-0.351511	-0.429242	-0.18516	-0.481667	0.0361817	-0.229144	-0.0698781	0.423128	-0.0406636
GOBP_2FE_2S_CLUSTER_ASSEMBLY	0.0447483	0.535964	0.455212	0.208762	-0.66906	-0.179605	-0.672958	0.572046	-0.344012	0.0446561	0.483255	-0.191393	-0.101881	-0.496445	-0.587285	-0.376367	0.461445	-0.0468251	0.496817	-0.280652	0.645978	-0.0555685
GOBP_3_PHOSPHOADENOSINE_5_PHOSPHOSULFATE_BIOSYNTHETIC_PROCESS	-0.0457957	-0.35687	-0.704081	0.00585924	-0.511157	-0.430704	0.380795	0.118718	0.625294	0.177932	0.112655	-0.150935	-0.600618	0.0160387	0.731701	0.455182	0.536409	-0.483764	0.481976	0.475794	0.286744	-0.165455
GOBP_3_PHOSPHOADENOSINE_5_PHOSPHOSULFATE_METABOLIC_PROCESS	0.0455057	0.176436	-0.451004	-0.339648	-0.31764	-0.217165	-0.0735626	0.234622	0.0418475	0.160974	0.291198	-0.0117243	-0.23304	0.274916	0.0814153	-0.12923	0.0573757	-0.218571	0.455168	0.28743	0.463125	-0.170827
GOBP_3_UTR_MEDIATED_MRNA_DESTABILIZATION	0.0945889	-0.127105	-0.542521	-0.484921	0.282267	0.0817739	-0.389684	0.0560688	-0.540342	-0.463222	0.507322	-0.101592	-0.499676	-0.10351	-0.342489	0.0592815	-0.152761	-0.0522157	0.00142419	0.258293	-0.347458	0.0352764
GOBP_3_UTR_MEDIATED_MRNA_STABILIZATION	0.416196	-0.229949	-0.386633	-0.334589	-0.122435	-0.0616771	-0.00312055	-0.102369	-0.244744	-0.172091	0.0910492	-0.0514214	0.269815	0.0810489	-0.0235264	-0.00461116	0.26504	-0.304746	0.299192	-0.0512417	-0.433178	-0.0423036
GOBP_5_PHOSPHORIBOSE_1_DIPHOSPHATE_METABOLIC_PROCESS	0.269975	-0.0309958	-0.0965227	0.474416	-0.661357	0.0554534	0.0426647	-0.377094	-0.17216	0.0857775	-0.320349	-0.461015	0.24304	-0.234829	-0.590448	0.561294	0.402439	0.126347	0.641165	-0.171922	0.290836	0.278603
GOBP_5S_CLASS_RRNA_TRANSCRIPTION_BY_RNA_POLYMERASE_III	-0.144451	0.0458518	-0.273584	0.583547	0.332443	0.297921	-0.25872	-0.0264266	-0.351857	-0.132188	-0.221763	0.52816	0.0124102	-0.458998	-0.111704	-0.0127188	-0.0342416	-0.36523	-0.139019	-0.216832	-0.279619	0.286625
GOBP_ACETATE_ESTER_TRANSPORT	-0.852924	-0.807322	-0.76034	-0.873068	-0.598084	-0.874497	-0.850519	-0.455909	-0.847469	-0.798399	-0.71818	-0.919184	-0.853272	-0.834403	-0.80994	-0.515798	-0.874883	-0.81542	-0.572737	-0.785897	-0.723174	-0.835419
GOBP_ACETYL_COA_BIOSYNTHETIC_PROCESS	-0.444501	-0.0768738	-0.0515437	0.27803	0.275033	0.0397425	0.0173827	0.0128215	0.0874962	0.123916	-0.104345	0.444923	0.174809	-0.312075	0.161171	-0.0139807	-0.290867	-0.0585787	-0.111214	-0.144717	-0.140936	-0.0384747
GOBP_ACETYL_COA_BIOSYNTHETIC_PROCESS_FROM_PYRUVATE	-0.45168	-0.313203	-0.059769	0.400987	0.278936	0.0446017	0.366516	-0.160342	0.0369869	-0.190839	0.122745	0.261728	0.446393	-0.211101	0.0943709	-0.331095	-0.278592	0.012683	0.130688	-0.306348	-0.181343	-0.265023
GOBP_ACETYL_COA_METABOLIC_PROCESS	-0.16249	-0.11976	-0.187598	-0.0540046	0.321006	-0.0433601	-0.182886	-0.0802343	-0.0267126	0.256401	-0.116227	0.335065	0.0633637	-0.372526	0.022034	-0.00335173	-0.395553	-0.0529168	-0.0478235	-0.273342	0.0638831	-0.00194629
GOBP_ACETYLCHOLINE_METABOLIC_PROCESS	-0.271126	-0.164976	-0.406487	-0.704167	-0.747676	-0.876917	-0.802428	-0.28976	-0.639616	-0.822967	-0.751452	-0.819874	-0.791952	-0.778646	-0.728738	-0.50906	-0.881119	-0.61764	0.464335	-0.691202	-0.560801	-0.777976
GOBP_ACID_SECRETION	0.0927662	-0.0963761	-0.433998	-0.398189	-0.30097	-0.282231	-0.139444	-0.318605	-0.353191	-0.431248	-0.305141	0.00749394	-0.332095	-0.275398	-0.328451	-0.0135441	-0.327273	-0.412591	-0.346637	-0.238381	-0.468613	-0.30323
GOBP_ACIDIC_AMINO_ACID_TRANSPORT	0.0470093	-0.0798721	-0.349829	-0.251815	-0.291823	0.14631	-0.210264	-0.189781	-0.157162	-0.292512	-0.121556	-0.372852	-0.200446	-0.250736	-0.240474	0.0837512	-0.0110605	-0.199353	-0.231712	0.221149	0.0232792	-0.2165
GOBP_ACROSOMAL_VESICLE_EXOCYTOSIS	-0.161077	0.161004	0.2151	0.00333676	0.203778	0.313167	0.470503	-0.17685	-0.192538	-0.246871	0.141662	-0.435038	0.024548	-0.654992	0.211686	-0.539757	0.320425	0.269018	-0.363678	0.435363	0.372629	-0.527788
GOBP_ACROSOME_ASSEMBLY	0.0267792	0.271124	0.464378	0.263758	0.373985	-0.00452112	0.122499	-0.145882	0.397436	-0.311596	-0.681024	0.264955	0.581127	0.466199	0.445691	-0.591442	0.0233357	0.293298	-0.655641	0.170639	-0.79018	-0.681523
GOBP_ACROSOME_REACTION	0.199425	0.0486716	0.250498	-0.157718	0.365552	-0.0404568	-0.0179997	-0.164647	0.27042	0.0173047	-0.507568	-0.0385	0.32685	-0.08296	0.144476	-0.466275	0.012862	-0.201681	-0.400161	0.160414	-0.218551	-0.540129
GOBP_ACTIN_CROSSLINK_FORMATION	-0.18403	-0.440232	-0.258436	-0.179455	-0.472316	-0.46826	-0.401052	-0.00443025	-0.321906	0.174109	-0.607414	-0.0264692	-0.112323	-0.043737	-0.473925	-0.305273	0.0119196	-0.423512	-0.371367	-0.367798	-0.300501	-0.507683
GOBP_ACTIN_CYTOSKELETON_REORGANIZATION	-0.180457	0.118063	-0.205756	-0.0713017	-0.295544	0.0583606	-0.0492486	-0.194061	-0.13158	-0.00652379	-0.166524	0.182837	-0.192214	0.194518	-0.0353659	0.0813799	-0.207165	-0.225793	-0.129421	0.0535627	0.057438	-0.160013
GOBP_ACTIN_FILAMENT_BASED_MOVEMENT	-0.10085	0.278473	-0.264235	0.151327	-0.139212	-0.0588272	0.0328138	-0.0363118	0.0317969	0.120609	-0.0726437	-0.0535097	-0.155676	-0.140549	0.0400366	0.0441261	-0.0802346	-0.120266	-0.311202	-0.072134	0.132687	-0.138119
GOBP_ACTIN_FILAMENT_BASED_PROCESS	-0.131537	0.0634847	-0.323693	-0.05688	-0.165547	-0.0105217	0.0196121	-0.123679	-0.0708782	-0.0179383	-0.0643627	-0.0376624	-0.170654	-0.022712	-0.014346	-0.0791452	-0.124962	-0.142353	-0.139429	-0.00839827	0.0230234	-0.209551
GOBP_ACTIN_FILAMENT_BASED_TRANSPORT	0.094173	-0.169504	-0.519022	-0.0629975	-0.433066	-0.123272	-0.272521	-0.241851	-0.135152	0.0367769	-0.216113	-0.240554	-0.121819	-0.0719875	0.395441	0.000319578	-0.316462	-0.288542	-0.217966	-0.112216	-0.192328	-0.368295
GOBP_ACTIN_FILAMENT_BUNDLE_ORGANIZATION	-0.187121	0.014371	-0.26171	-0.0668136	-0.222912	0.0287826	-0.0572611	-0.144333	-0.0331814	-0.101322	-0.133667	-0.0530595	-0.227522	0.0133418	-0.038973	-0.176376	-0.0913772	-0.178817	-0.0576997	0.0917081	-0.0924827	-0.229781
GOBP_ACTIN_FILAMENT_DEPOLYMERIZATION	-0.117616	0.359829	-0.390887	0.106516	-0.138659	0.225921	0.181033	-0.0548746	0.0693772	0.11157	-0.102971	-0.191542	0.101607	-0.110022	0.124602	-0.162081	-0.0253167	-0.140363	-0.0852487	0.130217	0.0228114	-0.219905
GOBP_ACTIN_FILAMENT_NETWORK_FORMATION	-0.533959	-0.565011	-0.473493	0.471377	-0.49288	0.0951283	0.019924	-0.0341413	0.26748	-0.253752	0.0979697	-0.323974	0.415622	0.122717	0.603363	0.483014	0.022847	-0.0581757	0.492962	0.272753	-0.0691827	-0.390618
GOBP_ACTIN_FILAMENT_ORGANIZATION	-0.129341	0.00761362	-0.307115	-0.0426429	-0.219036	-0.020645	0.0143774	-0.163491	-0.0614314	-0.0331009	-0.0816744	-0.0627731	-0.171801	-0.0279072	-0.0460543	-0.128905	-0.0641917	-0.165115	-0.104479	0.0272903	0.0216197	-0.268431
GOBP_ACTIN_FILAMENT_POLYMERIZATION	-0.185986	-0.0528932	-0.185851	-0.0428082	-0.178162	-0.0649113	-0.0312416	-0.150404	-0.157436	0.0828918	-0.117627	0.0507446	-0.171103	-0.220813	-0.146734	-0.160494	-0.0631977	-0.195307	-0.0579125	-0.00336289	0.0687397	-0.221819
GOBP_ACTIN_FILAMENT_REORGANIZATION	0.18585	0.139313	-0.370301	-0.374041	-0.477981	0.281725	-0.317911	-0.197264	-0.262837	-0.126777	-0.476808	0.356078	-0.505135	0.126378	-0.441782	0.1183	0.27487	0.0292019	-0.407613	0.413764	0.213589	-0.53609
GOBP_ACTIN_FILAMENT_SEVERING	-0.0714901	0.252707	-0.137826	0.300007	-0.0783706	0.0249463	0.0313582	-0.257022	-0.0740418	0.316468	-0.498229	-0.0654964	-0.0312882	-0.126665	-0.084673	-0.303678	0.0734673	-0.493977	-0.276104	0.151529	0.279396	-0.426746
GOBP_ACTIN_MEDIATED_CELL_CONTRACTION	-0.14921	0.355185	-0.165048	0.210314	-0.0911709	-0.0970775	0.0906377	-0.00989526	0.0811246	0.0605144	-0.100886	-0.0460916	-0.142581	-0.195094	-0.0483681	0.0343971	0.0218976	-0.067988	-0.255046	-0.16536	0.234737	-0.0738691
GOBP_ACTIN_MODIFICATION	0.0303732	0.057294	-0.566493	-0.141654	0.187896	0.0783574	0.0528469	0.0793714	-0.669789	0.513164	0.0582679	0.574037	0.336815	-0.363132	0.160803	0.546643	0.0296055	-0.302196	-0.125098	-0.446082	0.229593	-0.623501
GOBP_ACTIN_MYOSIN_FILAMENT_SLIDING	-0.269844	0.435492	0.712345	0.373927	-0.196694	-0.546337	0.265614	-0.00701287	0.359007	0.310316	-0.521579	-0.161268	0.547679	-0.144775	0.480018	0.0296918	0.2015	-0.129549	-0.228058	0.376969	0.0443743	-0.630116
GOBP_ACTIN_NUCLEATION	-0.326905	-0.277357	-0.448985	0.0303715	-0.304848	-0.134164	-0.122956	-0.219071	-0.271482	0.23489	-0.0727292	0.108058	-0.0596636	-0.0710358	-0.157943	-0.118308	-0.203442	-0.351927	-0.143524	-0.231131	0.0561353	-0.454804
GOBP_ACTIN_POLYMERIZATION_DEPENDENT_CELL_MOTILITY	-0.559053	0.433234	-0.47838	0.454703	-0.556273	0.0168549	-0.0660139	-0.549918	0.224485	0.632221	0.504226	0.0066917	0.293424	0.289841	0.436569	-0.124978	-0.303008	-0.288632	-0.0909117	-0.123002	0.244078	-0.70408
GOBP_ACTIN_POLYMERIZATION_OR_DEPOLYMERIZATION	-0.167716	0.0201108	-0.206026	-0.0562258	-0.181006	-0.0595597	0.0253272	-0.154848	-0.135773	0.0625543	-0.123885	-0.00509271	-0.129687	-0.168249	-0.113487	-0.160907	-0.0755421	-0.13267	-0.0995698	-0.0170692	0.0539977	-0.269841
GOBP_ACTION_POTENTIAL	-0.0523365	0.150537	-0.207861	0.199034	-0.1172	-0.121758	-0.00826916	0.0906169	-0.0614404	-0.0141902	-0.00763841	-0.0641783	-0.0127729	-0.0187372	-0.0571215	-0.0674928	-0.0427809	-0.0176801	-0.094563	-0.216146	0.184223	-0.0542217
GOBP_ACTIVATED_T_CELL_PROLIFERATION	-0.16346	-0.207415	-0.439988	-0.385895	-0.366403	-0.105142	-0.187264	-0.156188	0.0137622	-0.356164	0.127266	-0.182272	-0.0443805	-0.411227	-0.16955	0.00829488	-0.225258	-0.381367	0.0291259	-0.363248	0.0102639	-0.126245
GOBP_ACTIVATION_INDUCED_CELL_DEATH_OF_T_CELLS	-0.536807	-0.228118	-0.161122	-0.140592	-0.646888	0.167299	-0.0194336	-0.75122	-0.195275	0.278533	0.349802	0.0113586	-0.30575	-0.552685	-0.312437	0.41089	-0.139726	-0.254863	0.418732	0.389556	0.51147	-0.04946
GOBP_ACTIVATION_OF_ADENYLATE_CYCLASE_ACTIVITY	-0.420089	-0.20886	-0.297768	0.240423	0.372811	-0.26658	0.0296784	-0.132461	0.296145	0.0172342	-0.100433	0.0162497	0.0433823	0.326358	0.132092	-0.388463	-0.0525675	0.123811	-0.278321	0.0465575	-0.189068	-0.583749
GOBP_ACTIVATION_OF_CYSTEINE_TYPE_ENDOPEPTIDASE_ACTIVITY	-0.431447	-0.0932089	-0.0493632	-0.076387	-0.0582472	-0.379738	0.186585	-0.199633	-0.332061	0.00821582	0.0631538	-0.20715	-0.10577	-0.434701	0.0251795	0.27609	-0.306448	0.111809	0.437506	0.147177	0.604911	-0.0479451
GOBP_ACTIVATION_OF_CYSTEINE_TYPE_ENDOPEPTIDASE_ACTIVITY_INVOLVED_IN_APOPTOTIC_PROCESS	-0.262926	-0.140928	-0.200899	-0.18035	0.00461753	-0.140428	-0.0959175	-0.193795	-0.35802	0.0474947	0.235356	-0.0270839	-0.0556253	-0.399699	-0.107767	0.187522	-0.0367868	0.0822609	0.271036	-0.0331852	0.290433	-0.0633159
GOBP_ACTIVATION_OF_CYSTEINE_TYPE_ENDOPEPTIDASE_ACTIVITY_INVOLVED_IN_APOPTOTIC_PROCESS_BY_CYTOCHROME_C	-0.70529	-0.579985	-0.122416	-0.00833559	0.0267545	-0.299553	0.730788	-0.476568	-0.253624	0.12285	0.0497734	-0.24818	-0.383969	-0.599237	0.169527	0.662759	-0.129305	0.725733	0.712632	-0.0324917	0.494257	-0.244408
GOBP_ACTIVATION_OF_GTPASE_ACTIVITY	-0.160774	-0.0754556	-0.364824	-0.160084	-0.168435	0.00335078	-0.0800727	0.0330881	-0.0135374	-0.159063	-0.0871665	-0.160559	-0.0308849	0.000854486	0.00173339	-0.0613088	-0.23628	-0.2464	-0.101591	0.139809	-0.197886	-0.110668
GOBP_ACTIVATION_OF_IMMUNE_RESPONSE	-0.243477	-0.416779	-0.230519	-0.302064	-0.232029	-0.160132	-0.140599	-0.190671	-0.203625	-0.350022	-0.0375838	-0.0583014	-0.347961	-0.300347	-0.209202	-0.0276116	-0.142534	-0.355381	-0.0686313	-0.211334	-0.09202	-0.165972
GOBP_ACTIVATION_OF_INNATE_IMMUNE_RESPONSE	-0.158054	-0.387661	-0.20465	-0.0790598	0.0909687	0.221541	-0.0170474	-0.132336	-0.110678	-0.294436	0.412091	0.0755331	0.10855	-0.165728	-0.0158854	0.345661	-0.12911	-0.284184	0.529511	-0.217613	0.0554153	0.297597
GOBP_ACTIVATION_OF_JANUS_KINASE_ACTIVITY	-0.350702	-0.0381143	-0.515511	-0.175536	-0.163262	-0.28182	0.30405	0.0551737	-0.108488	-0.313832	-0.00409172	0.125774	0.373706	-0.39088	-0.0420773	-0.415554	0.0526211	-0.441666	-0.444084	0.430803	0.194295	-0.0141113
GOBP_ACTIVATION_OF_NF_KAPPAB_INDUCING_KINASE_ACTIVITY	-0.230937	0.255332	-0.219546	0.0103862	-0.107393	0.0979036	-0.476047	-0.348582	0.460257	-0.255073	0.264978	0.00719712	0.236356	-0.239728	0.082828	0.371671	-0.269557	-0.284664	0.493022	-0.238355	-0.107605	0.32725
GOBP_ACTIVATION_OF_PHOSPHOLIPASE_C_ACTIVITY	-0.25409	0.461431	0.130779	-0.00600874	-0.0950444	0.19009	0.168219	-0.0970287	-0.370462	0.0255579	0.140433	-0.095947	-0.492067	0.0887337	-0.0753393	-0.146181	-0.107363	0.284025	0.384063	0.0766787	0.293531	0.0226854
GOBP_ACTIVATION_OF_PHOSPHOLIPASE_D_ACTIVITY	-0.0359043	-0.307001	-0.354551	0.10502	-0.234532	-0.117983	0.351668	0.00269608	0.358712	0.0556484	0.117421	-0.549522	-0.460921	-0.151626	-0.506835	-0.0759881	0.490706	0.0172191	-0.165732	-0.739119	-0.148356	-0.619834
GOBP_ACTIVATION_OF_PROTEIN_KINASE_ACTIVITY	-0.18212	0.0957267	-0.245256	-0.129588	-0.205839	-0.0010365	-0.00076976	-0.12871	0.0855351	-0.0631528	0.0117545	-0.0130153	0.0528792	-0.234114	0.0306153	-0.0414477	-0.0141952	-0.22255	0.0641671	0.0240987	0.0745274	-0.145917
GOBP_ACTIVATION_OF_PROTEIN_KINASE_B_ACTIVITY	-0.0270406	0.284517	-0.0575278	0.270577	-0.0471912	-0.239591	0.03356	-0.167063	-0.0398938	0.207669	0.120713	0.276157	0.0617351	0.0159412	-0.0690741	-0.195839	0.0989886	-0.291792	-0.0470288	0.143089	0.392139	-0.365583
GOBP_ACTIVATION_OF_STORE_OPERATED_CALCIUM_CHANNEL_ACTIVITY	-0.0104234	0.525217	-0.0853819	0.23141	0.203084	0.550954	-0.0542176	-0.558637	-0.363529	-0.25765	-0.636104	0.0825763	0.443604	-0.438159	0.0795203	-0.140346	0.351787	-0.681229	-0.56052	0.0583682	0.381008	0.412977
GOBP_ACTIVATION_OF_TRANSMEMBRANE_RECEPTOR_PROTEIN_TYROSINE_KINASE_ACTIVITY	0.315725	0.297788	-0.107244	-0.332872	0.107714	0.112348	-0.196235	0.102928	0.161411	-0.324766	-0.044288	-0.0672145	0.0739339	-0.38266	-0.0173422	0.38872	0.137227	-0.260201	0.028768	0.0202801	0.473648	0.256853
GOBP_ACTIVIN_RECEPTOR_SIGNALING_PATHWAY	-0.310214	-0.236896	-0.531901	-0.446858	-0.518061	-0.130498	0.0725149	-0.0543201	-0.145335	-0.321624	-0.0805762	-0.142725	-0.35706	-0.266257	-0.253012	-0.225397	-0.320837	-0.437326	-0.194117	-0.0169742	-0.0576734	-0.170247
GOBP_ACTOMYOSIN_CONTRACTILE_RING_ORGANIZATION	-0.644837	0.149117	-0.234874	-0.0948144	-0.421012	0.198627	-0.142687	-0.129728	-0.388446	0.360574	-0.361411	0.66481	0.384482	-0.0515159	0.27925	0.0406191	-0.365084	-0.30076	-0.460331	0.380045	-0.196069	-0.0806443
GOBP_ACTOMYOSIN_STRUCTURE_ORGANIZATION	-0.222654	0.0482462	-0.328304	-0.107085	-0.146929	0.0775809	-0.00596326	-0.128866	-0.00327941	-0.0866906	-0.186699	0.0112639	-0.183771	-0.0145859	0.0753744	-0.207304	-0.0989369	-0.112646	-0.178762	0.13265	-0.123153	-0.155463
GOBP_ACUTE_INFLAMMATORY_RESPONSE	-0.151372	-0.340253	0.133885	-0.327198	-0.319394	-0.299901	-0.099019	-0.0919211	-0.0358163	-0.0978034	0.0126473	0.13679	-0.271403	-0.0986582	-0.165931	0.0879315	-0.0815835	-0.421932	0.0484379	0.145078	0.260211	-0.116118
GOBP_ACUTE_INFLAMMATORY_RESPONSE_TO_ANTIGENIC_STIMULUS	-0.293638	-0.612021	0.275346	-0.394448	-0.511398	-0.538406	-0.0473535	-0.251798	-0.0724672	-0.254266	-0.344257	-0.465611	-0.454261	-0.630438	-0.144189	-0.251195	-0.259215	-0.609794	-0.211638	0.0714379	0.0670446	-0.268584
GOBP_ACUTE_PHASE_RESPONSE	-0.102809	-0.0907952	0.102724	-0.305579	-0.455211	-0.41796	-0.176651	0.0931564	-0.0977137	0.10228	0.265219	0.429001	-0.155933	-0.253324	-0.0618436	0.5644	-0.0952392	-0.424265	0.0959338	0.218	0.463261	-0.135649
GOBP_ACYLGLYCEROL_HOMEOSTASIS	-0.321647	-0.203456	0.303135	-0.0462941	-0.0318108	-0.0383537	0.218396	-0.49455	-0.251363	-0.0512746	0.13416	-0.0825117	-0.184075	0.0260511	-0.131388	0.172063	0.0572659	0.106706	0.18643	0.079977	-0.193937	0.123243
GOBP_ACYLGLYCEROL_TRANSPORT	0.210389	-0.426958	0.33536	-0.449908	0.211616	0.12731	-0.435565	0.414457	0.395157	0.0924975	0.318912	0.245016	-0.790692	0.00431816	0.473008	0.145957	-0.20993	-0.178534	0.11077	-0.447492	-0.130917	-0.330084
GOBP_ADAPTATION_OF_SIGNALING_PATHWAY	-0.365824	-0.130602	-0.377132	-0.372671	0.287709	-0.0149819	-0.218035	-0.485827	-0.408452	0.0340152	-0.0136926	-0.194511	-0.403857	-0.301955	-0.129825	-0.0879496	0.0356571	-0.194029	-0.177714	0.21583	-0.10895	-0.0663177
GOBP_ADAPTIVE_IMMUNE_RESPONSE	-0.360366	-0.476771	-0.397964	-0.497089	-0.437482	-0.348598	-0.293498	-0.255106	-0.277402	-0.446289	-0.344715	-0.322317	-0.396999	-0.401802	-0.302597	-0.348995	-0.367537	-0.439013	-0.250838	-0.3511	-0.253374	-0.281303
GOBP_ADAPTIVE_IMMUNE_RESPONSE_BASED_ON_SOMATIC_RECOMBINATION_OF_IMMUNE_RECEPTORS_BUILT_FROM_IMMUNOGLOBULIN_SUPERFAMILY_DOMAINS	-0.374318	-0.4934	-0.396037	-0.510804	-0.448853	-0.334948	-0.313803	-0.247424	-0.302622	-0.471647	-0.370242	-0.317006	-0.392108	-0.443825	-0.294389	-0.359944	-0.394075	-0.443274	-0.256299	-0.410378	-0.246204	-0.296915
GOBP_ADAPTIVE_THERMOGENESIS	-0.174904	-0.127042	-0.269872	-0.138577	-0.0419589	0.0304212	-0.139575	-0.139799	-0.170781	-0.0857534	0.0447894	-0.080711	-0.154842	-0.139704	-0.221889	-0.00995754	-0.0569171	-0.149084	-0.306343	-0.100886	-0.0237292	-0.0762434
GOBP_ADENOSINE_METABOLIC_PROCESS	-0.336776	-0.427416	0.361692	-0.212411	-0.0774064	0.0346952	-0.306236	0.108164	-0.297304	0.293574	0.611495	0.119398	0.286248	0.14172	-0.266489	0.0761982	0.379795	-0.557629	-0.35027	0.0415293	-0.151834	0.368569
GOBP_ADENOSINE_TO_INOSINE_EDITING	-0.287711	-0.352238	0.247327	-0.353046	-0.233554	0.0833193	0.271373	0.0187311	-0.201138	0.121251	-0.377782	0.109155	0.448933	-0.356777	0.278988	-0.268471	-0.459103	-0.0216827	-0.262474	-0.0298237	-0.406054	-0.642236
GOBP_ADENYLATE_CYCLASE_ACTIVATING_ADRENERGIC_RECEPTOR_SIGNALING_PATHWAY	0.0974899	0.308732	0.0460239	0.0646196	-0.235028	-0.219831	-0.205287	-0.12292	-0.0495237	0.0512915	0.168847	0.0633511	-0.406623	-0.00192042	-0.0800658	0.0461757	-0.195807	-0.0126703	-0.217856	0.139351	0.152489	-0.458289
GOBP_ADENYLATE_CYCLASE_ACTIVATING_ADRENERGIC_RECEPTOR_SIGNALING_PATHWAY_INVOLVED_IN_HEART_PROCESS	-0.201645	0.713001	-0.271169	0.465429	-0.232943	-0.505702	-0.415522	-0.260445	-0.159395	0.000525309	0.0694226	-0.148246	-0.185452	-0.136789	-0.109144	0.127552	-0.301534	-0.0887429	-0.65259	-0.1642	0.11339	-0.530562
GOBP_ADENYLATE_CYCLASE_ACTIVATING_DOPAMINE_RECEPTOR_SIGNALING_PATHWAY	0.609312	0.570405	0.128358	0.24973	0.0979917	-0.343057	-0.550998	0.0787142	0.324872	0.628244	-0.715583	0.467047	-0.417498	0.530147	-0.0250511	-0.277948	-0.550073	0.301996	-0.577968	0.317809	0.319591	-0.665525
GOBP_ADENYLATE_CYCLASE_ACTIVATING_G_PROTEIN_COUPLED_RECEPTOR_SIGNALING_PATHWAY	0.0362963	0.159367	0.032146	-0.0247667	0.0393159	-0.0948229	-0.106326	0.0112942	-0.0602161	-0.203653	-0.0802675	0.0290927	-0.262464	0.179716	-0.00732396	0.0485021	-0.0386782	-0.0375772	-0.142079	-0.0762484	0.0666555	-0.298145
GOBP_ADENYLATE_CYCLASE_INHIBITING_DOPAMINE_RECEPTOR_SIGNALING_PATHWAY	0.107518	0.205865	-0.00628556	0.149439	-0.642572	-0.342159	-0.178371	0.34628	-0.698426	0.349049	-0.586334	0.228464	-0.189831	-0.719545	-0.46281	-0.249758	-0.185672	0.28753	-0.856602	0.0273545	-0.0449803	-0.615948
GOBP_ADENYLATE_CYCLASE_INHIBITING_G_PROTEIN_COUPLED_RECEPTOR_SIGNALING_PATHWAY	-0.11902	-0.0509109	-0.202233	-0.32962	-0.169041	0.0452326	-0.0112455	-0.290974	-0.0369311	-0.164775	-0.1398	-0.0238344	-0.21298	-0.249387	-0.2221	-0.141595	-0.00463638	-0.189553	-0.23377	-0.0247533	-0.125165	-0.362759
GOBP_ADENYLATE_CYCLASE_MODULATING_G_PROTEIN_COUPLED_RECEPTOR_SIGNALING_PATHWAY	-0.0668052	0.115723	-0.0316102	-0.106424	0.0263316	-0.0454778	-0.0859776	-0.172505	-0.0244676	-0.142327	-0.0971834	0.00483086	-0.214568	0.0578238	-0.116179	-0.0505294	-0.0190946	-0.139335	-0.248776	-0.106983	0.00854368	-0.287826
GOBP_ADHERENS_JUNCTION_ASSEMBLY	-0.223249	0.447058	-0.594752	-0.340648	-0.0282111	0.15878	-0.193111	0.125637	-0.403243	-0.0224562	-0.155962	-0.276068	-0.538746	-0.259858	-0.355132	-0.317273	-0.259532	-0.151843	0.27361	0.197716	0.190011	-0.226619
GOBP_ADHERENS_JUNCTION_MAINTENANCE	-0.599044	0.736395	-0.326933	0.0937521	-0.0909701	0.111551	0.142523	-0.225015	-0.307351	0.0182332	-0.225645	0.041032	0.164611	-0.513204	0.154265	-0.0577252	-0.545839	-0.707222	-0.0762121	0.419422	0.0124609	-0.384512
GOBP_ADHERENS_JUNCTION_ORGANIZATION	-0.151016	0.499177	-0.333564	-0.0928961	0.021282	0.236704	-0.164359	0.0484674	-0.0876429	-0.118884	-0.115742	0.0516278	-0.226287	-0.0865312	-0.0582553	-0.281962	-0.255637	-0.139017	0.00965414	0.0716117	0.124278	-0.283635
GOBP_ADHESION_OF_SYMBIONT_TO_HOST	-0.273014	0.120167	-0.361038	-0.267028	-0.0349086	-0.298123	0.00274826	-0.481352	-0.405463	-0.24175	0.206174	-0.0293235	-0.0242013	-0.324594	0.0607655	0.384035	0.0399517	0.408352	0.446064	0.348225	0.707335	0.124233
GOBP_ADHESION_OF_SYMBIONT_TO_HOST_CELL	-0.57149	0.117333	0.0341705	-0.204031	-0.062602	-0.357281	-0.159472	-0.493265	-0.443952	-0.11556	0.152058	0.17661	-0.192623	-0.218244	0.0429674	0.278688	0.162358	0.333173	0.301416	0.585332	0.71378	0.128294
GOBP_ADIPONECTIN_ACTIVATED_SIGNALING_PATHWAY	-0.39321	-0.689167	-0.629107	-0.470406	-0.728655	-0.396317	-0.102982	-0.441099	-0.661672	-0.542894	-0.400938	-0.592952	-0.505286	-0.265377	-0.471163	-0.603789	-0.57816	-0.653064	-0.563674	-0.430324	-0.642006	-0.618107
GOBP_ADIPOSE_TISSUE_DEVELOPMENT	-0.0675249	-0.203174	-0.196662	-0.121966	-0.12238	0.0834453	-0.00448384	-0.152839	-0.135979	-0.139004	0.030915	0.0173161	-0.171828	0.124338	-0.049594	0.23931	0.103722	-0.0524513	0.0536439	-0.259189	-0.0993208	-0.0135609
GOBP_ADP_BIOSYNTHETIC_PROCESS	0.159254	0.525892	0.479501	0.692755	-0.266874	0.183299	-0.705701	0.389244	-0.437788	-0.322176	0.351066	-0.0733023	-0.0168987	-0.449557	0.18263	-0.574569	-0.662105	0.476558	0.451961	-0.567826	0.230856	-0.627798
GOBP_ADP_METABOLIC_PROCESS	0.239856	0.120834	-0.230152	0.131866	0.00697788	-0.0537528	-0.39363	0.0270543	-0.196633	0.064322	0.0352702	-0.28286	-0.187754	0.0117027	-0.237289	-0.167917	-0.216472	0.212796	0.0218552	-0.368155	0.159048	-0.0977852
GOBP_ADP_TRANSPORT	-0.258287	0.165877	0.0747715	0.286476	-0.106733	-0.0701403	-0.0408186	0.45223	-0.0387966	0.561821	0.152933	0.0275843	-0.172975	-0.544731	0.251941	-0.395202	-0.026997	-0.00459156	0.348588	-0.297194	0.407563	-0.426241
GOBP_ADRENAL_GLAND_DEVELOPMENT	-0.438227	0.129178	0.0286933	-0.30298	-0.274688	-0.128603	-0.416138	-0.385125	0.279185	-0.329679	0.477285	0.104776	-0.198482	0.0197552	-0.404707	-0.00628456	-0.111264	-0.0233001	-0.152759	0.0621615	-0.107396	-0.0468547
GOBP_ADRENERGIC_RECEPTOR_SIGNALING_PATHWAY	0.136957	0.198423	-0.113312	-0.128375	-0.299702	-0.186529	-0.127523	-0.112233	0.0687432	0.0467266	0.157835	-0.0530144	-0.352479	-0.003763	-0.0640384	0.054037	-0.155491	-0.0109348	-0.11955	0.233393	0.240887	-0.434645
GOBP_ADRENOMEDULLIN_RECEPTOR_SIGNALING_PATHWAY	-0.444551	0.102039	0.616878	-0.390229	0.371982	-0.623295	0.1288	-0.240835	0.36463	-0.594465	0.618363	-0.000883996	-0.658739	0.450228	-0.461658	0.714748	0.647642	-0.486	-0.0908565	-0.480602	-0.224919	0.558015
GOBP_ADULT_BEHAVIOR	-0.156266	0.0862543	-0.262337	-0.111536	-0.270674	-0.0800185	0.0907099	-0.294693	-0.177076	-0.0928216	-0.13622	-0.161207	-0.0523637	-0.186308	-0.0929995	-0.129448	0.00983722	-0.0992041	-0.119857	-0.224671	0.0995882	-0.208325
GOBP_ADULT_FEEDING_BEHAVIOR	-0.299467	0.43116	0.28813	0.126388	-0.12378	-0.524836	0.607371	-0.212157	-0.462729	0.710146	-0.624898	0.587458	0.414396	0.253049	-0.295955	-0.458471	-0.343539	-0.0219636	0.338398	0.541291	0.559822	-0.231637
GOBP_ADULT_HEART_DEVELOPMENT	-0.160198	-0.0915621	0.382414	-0.399436	-0.0382773	-0.351189	0.214165	-0.349072	-0.133512	-0.195003	-0.145315	-0.0192795	-0.398581	0.256562	0.252865	-0.0748136	0.0757918	0.438348	0.390845	0.305494	-0.0845575	0.488779
GOBP_ADULT_LOCOMOTORY_BEHAVIOR	-0.0622085	-0.0649564	-0.20549	-0.0211674	-0.179742	0.04525	0.156933	-0.19291	-0.139188	-0.0685141	-0.0142551	-0.241912	-0.0528068	-0.208141	-0.0300582	0.0238341	0.0893317	0.0571824	-0.0492632	-0.294415	0.181354	-0.0917844
GOBP_AEROBIC_RESPIRATION	-0.236656	0.177792	0.168055	0.0219245	-0.159894	-0.256551	-0.0348297	-0.0201506	-0.500552	0.198045	-0.335563	-0.338755	-0.185688	-0.303642	-0.471136	-0.175318	-0.285842	0.121821	0.219437	-0.27401	0.368622	-0.514954
GOBP_AGGREPHAGY	-0.42549	-0.499719	-0.456826	-0.666251	-0.525367	0.547285	-0.293308	-0.302475	-0.03758	-0.405761	-0.173483	-0.147457	-0.272916	-0.539194	0.00438025	0.165884	-0.286394	-0.352717	0.311306	-0.254306	-0.251772	0.042071
GOBP_AGGRESOME_ASSEMBLY	-0.707224	-0.091897	-0.317667	0.505922	0.0627934	0.391741	0.106806	-0.212993	0.716418	-0.0792806	-0.541906	0.513002	-0.161741	-0.327824	0.231113	0.104775	0.275497	-0.0934803	-0.140768	-0.0400063	0.0588569	0.11761
GOBP_AGING	-0.152424	-0.161743	-0.264384	-0.138197	-0.194536	0.0973871	0.0396265	-0.0282472	-0.080983	-0.195848	0.0878415	-0.129895	-0.136703	-0.228988	-0.0607418	-0.0577323	-0.0466541	-0.0691791	0.146973	-0.0854527	-0.0370476	-0.0810577
GOBP_ALANINE_TRANSPORT	0.115075	0.191569	-0.179297	-0.217126	0.391421	0.377663	-0.173626	-0.214314	-0.145901	-0.135279	-0.488835	-0.024053	0.321389	0.106681	0.0980939	0.4297	-0.329541	-0.606415	-0.264221	0.602129	0.0514349	0.146606
GOBP_ALCOHOL_BIOSYNTHETIC_PROCESS	-0.236373	-0.116974	-0.313861	-0.0167194	0.212719	-0.0536638	0.0248314	-0.113994	0.05598	-0.0940858	0.0523281	0.0843702	-0.211091	-0.198484	-0.0939008	-0.0267637	-0.0179588	0.0957206	-0.0251673	-0.269566	0.149659	-0.0590512
GOBP_ALCOHOL_CATABOLIC_PROCESS	0.111248	0.0893372	-0.235227	0.0337161	-0.119091	-0.137641	-0.130564	-0.0491632	-0.183018	-0.0564374	0.0692726	-0.112491	-0.0203841	-0.0620513	-0.0844798	-0.119867	-0.173544	0.12366	-0.0660267	-0.101736	0.146177	0.102728
GOBP_ALCOHOL_METABOLIC_PROCESS	-0.240667	-0.0800771	-0.317584	-0.0859031	0.0131788	-0.139656	-0.148308	-0.184865	-0.13925	-0.0929787	-0.00752378	-0.0415978	-0.209304	-0.207727	-0.190038	-0.0563669	-0.0510923	0.011483	-0.0718099	-0.250961	0.131148	-0.0211531
GOBP_ALDEHYDE_BIOSYNTHETIC_PROCESS	-0.0346231	-0.193928	-0.0826775	0.0189359	0.329971	0.26564	0.0668183	0.0198447	0.2871	-0.272881	0.210655	-0.0720765	-0.299559	0.263704	-0.101108	-0.22149	0.342671	-0.215499	-0.127729	-0.231909	-0.0938463	-0.16932
GOBP_ALDEHYDE_CATABOLIC_PROCESS	-0.610295	0.565742	0.361533	0.51766	-0.300809	-0.181515	-0.483768	-0.330849	-0.454225	0.739591	0.387581	0.131879	-0.246333	0.136075	-0.514868	0.211302	0.0995804	0.216024	-0.0913196	-0.349799	0.606235	-0.275499
GOBP_ALDITOL_CATABOLIC_PROCESS	-0.0851432	0.474252	0.0348919	0.667337	0.0604361	-0.303167	-0.489222	-0.196819	0.00898884	0.0685294	0.264061	-0.230516	0.136981	-0.0509625	-0.313876	-0.0198411	-0.00523318	0.167553	-0.139344	-0.404911	-0.168018	0.222604
GOBP_ALDITOL_METABOLIC_PROCESS	-0.0443225	0.186171	0.0446685	0.162725	-0.0348625	-0.534902	-0.246892	-0.286987	-0.0583537	0.0654901	0.190325	-0.0573079	0.0556635	-0.102571	-0.183721	-0.432873	0.0326676	0.245333	0.0637054	-0.58077	0.0588308	-0.118402
GOBP_ALDITOL_PHOSPHATE_METABOLIC_PROCESS	-0.491236	-0.176295	-0.225506	0.11204	-0.388073	0.0136383	-0.0574444	-0.431953	0.127285	0.260146	-0.279292	-0.078834	0.286813	0.383573	0.534478	-0.143449	0.109967	0.104031	-0.149882	0.0173725	-0.34056	0.450605
GOBP_ALKALOID_METABOLIC_PROCESS	-0.651555	-0.672009	-0.783949	-0.768717	-0.746341	-0.795672	-0.708255	-0.810206	-0.724531	-0.345965	-0.712278	-0.644525	-0.717044	-0.489027	-0.792969	0.239787	-0.661467	-0.795529	0.635107	-0.0390571	-0.594646	-0.542856
GOBP_ALKANESULFONATE_METABOLIC_PROCESS	0.174168	0.493127	-0.54514	-0.587435	-0.412461	0.279073	-0.0406928	-0.267758	-0.543233	0.40971	0.634457	0.13257	-0.209303	-0.0715669	-0.675981	-0.259762	0.144182	0.317609	-0.109729	-0.193633	0.483938	0.333976
GOBP_ALLANTOIN_METABOLIC_PROCESS	-0.0344791	-0.538296	0.0668783	0.177001	-0.358112	0.247197	-0.356815	-0.23298	-0.622397	0.527334	0.375655	-0.0992208	0.142927	0.0193774	-0.470668	0.34876	0.429433	-0.245884	0.242	0.372931	-0.0481023	0.549419
GOBP_ALPHA_AMINO_ACID_CATABOLIC_PROCESS	0.0657954	0.200187	-0.23332	-0.281071	-0.376998	-0.265194	-0.355293	-0.105154	-0.285807	-0.0250324	-0.061849	-0.0104848	-0.0976547	-0.229079	-0.326143	-0.294189	-0.171591	-0.227474	-0.303696	-0.0478536	0.0523386	0.0385878
GOBP_ALPHA_AMINO_ACID_METABOLIC_PROCESS	-0.0711389	0.169099	-0.248484	-0.072659	-0.323683	-0.102351	-0.283049	-0.0587192	-0.231018	-0.00868217	0.00218325	-0.0480928	-0.207761	-0.120438	-0.242977	-0.132906	-0.0788362	-0.108046	-0.138367	-0.0341812	0.0262878	-0.0110449
GOBP_ALPHA_BETA_T_CELL_ACTIVATION	-0.259883	-0.458669	-0.315082	-0.342441	-0.315211	-0.220741	-0.333259	-0.154893	-0.305952	-0.349153	-0.127479	-0.0825288	-0.336231	-0.192681	-0.289824	-0.152841	-0.222619	-0.297004	-0.128979	-0.170353	0.0327969	-0.198
GOBP_ALPHA_BETA_T_CELL_DIFFERENTIATION	-0.178803	-0.438484	-0.234792	-0.10414	-0.250318	-0.0516136	-0.259105	-0.0702852	-0.250128	-0.334595	0.0742367	-0.100582	-0.249915	-0.0974424	-0.21744	0.0345214	0.0216834	-0.352911	0.0617031	-0.0726118	0.0634098	-0.064056
GOBP_ALPHA_BETA_T_CELL_PROLIFERATION	-0.250088	-0.555937	-0.386806	-0.613983	-0.505011	-0.466173	-0.226686	-0.267742	-0.416697	-0.375746	-0.249142	0.159193	-0.307032	-0.284823	-0.390816	-0.314979	-0.370796	-0.384257	-0.287672	-0.101153	0.0144765	-0.397087
GOBP_ALPHA_LINOLENIC_ACID_METABOLIC_PROCESS	0.194366	0.186656	-0.112027	-0.0389653	0.263683	0.115651	-0.51744	-0.343748	-0.284204	0.193139	-0.0287583	-0.00562963	-0.320795	-0.292729	0.178616	0.192778	-0.199707	-0.171379	0.219167	0.0672374	0.646667	-0.104378
GOBP_ALTERNATIVE_MRNA_SPLICING_VIA_SPLICEOSOME	-0.117807	-0.334477	-0.339839	-0.0478541	-0.349398	-0.0519384	0.0283185	-0.208972	-0.334628	-0.140777	-0.029074	-0.110416	-0.145467	-0.121138	-0.176562	0.0908549	-0.324178	-0.266303	0.182442	-0.224167	-0.218227	0.198103
GOBP_AMEBOIDAL_TYPE_CELL_MIGRATION	-0.0604663	-0.0322705	-0.252284	-0.0901279	-0.131369	0.102134	-0.0218947	0.0123844	-0.14909	-0.179889	0.0899016	0.00565754	-0.202379	-0.0426632	-0.0755282	-0.117893	-0.0368176	-0.173385	0.026205	0.0390469	0.0509019	-0.0798506
GOBP_AMELOGENESIS	0.0931082	-0.0748692	-0.320247	-0.177043	-0.275977	0.291501	-0.429869	-0.485354	-0.314588	-0.13797	-0.0177648	-0.369162	0.315671	-0.0662558	0.0946447	-0.289966	-0.114646	0.14738	-0.398232	0.144102	-0.103615	-0.467172
GOBP_AMIDE_BIOSYNTHETIC_PROCESS	-0.268588	-0.236619	-0.0957063	-0.116802	-0.223992	-0.137076	0.0070389	-0.123357	-0.361567	0.0576614	-0.0186237	-0.154216	-0.135024	-0.296773	-0.264523	0.04294	-0.20553	-0.15025	0.126915	-0.190066	0.108666	-0.261835
GOBP_AMIDE_TRANSPORT	-0.124362	-0.10324	-0.359584	-0.277104	-0.148623	-0.133786	-0.0738053	-0.319724	-0.105823	-0.197948	-0.15218	-0.01094	-0.221884	-0.282142	-0.217375	-0.112859	-0.142694	-0.232901	-0.177327	-0.18245	-0.0712982	-0.112643
GOBP_AMINE_BIOSYNTHETIC_PROCESS	-0.109152	-0.0827171	0.321661	-0.0491515	0.288861	-0.166348	0.281727	0.0537596	-0.131021	0.206956	0.196194	-0.0736559	-0.220433	0.0631684	-0.434849	-0.0108051	-0.0222138	-0.190258	0.15057	-0.093764	0.244923	-0.154425
GOBP_AMINE_CATABOLIC_PROCESS	0.150595	0.113608	0.143616	-0.317767	-0.385925	-0.248989	-0.0901444	-0.30104	-0.208569	0.388948	-0.0135021	0.214956	-0.263369	0.0831049	-0.0985214	-0.0304103	0.226825	0.0589845	-0.336988	0.204737	0.18615	0.203608
GOBP_AMINE_METABOLIC_PROCESS	-0.0991345	0.120764	0.149077	-0.0870692	-0.0683817	-0.187469	-0.052944	-0.071861	-0.233422	0.0801814	0.0389507	0.130102	-0.104584	-0.134648	-0.324825	-0.0331581	0.0670317	0.00848257	-0.100231	-0.0676749	0.164464	-0.0163933
GOBP_AMINE_TRANSPORT	-0.0592929	-0.0493092	-0.220587	-0.180459	-0.174549	0.0497224	0.0777589	-0.216046	-0.0546914	-0.375866	0.0477379	-0.164267	-0.206061	-0.264915	-0.224001	-0.0894385	-0.204888	-0.113122	-0.358684	0.0899887	0.0349873	-0.233348
GOBP_AMINO_ACID_ACTIVATION	-0.511218	-0.281743	-0.447532	-0.462803	-0.0605885	-0.0882372	-0.185499	-0.0737612	-0.353506	-0.290389	-0.442882	-0.31259	-0.0912678	-0.311783	-0.191251	0.0907476	-0.379342	-0.331099	0.0307489	-0.400593	-0.00461006	0.0843223
GOBP_AMINO_ACID_BETAINE_BIOSYNTHETIC_PROCESS	0.139588	0.656104	0.261778	0.586834	-0.633986	0.536034	-0.712562	0.0701456	-0.217854	0.103331	-0.254762	-0.323318	-0.231089	-0.536343	0.0422473	-0.337179	-0.308608	-0.503883	-0.581108	-0.614409	0.085144	0.717798
GOBP_AMINO_ACID_BETAINE_METABOLIC_PROCESS	0.0162912	0.475374	-0.302918	0.301539	-0.127461	0.335389	-0.289927	0.374331	-0.0818184	-0.0622927	-0.217707	0.0533754	-0.172652	-0.146674	-0.154971	0.000611351	0.0620725	-0.174723	-0.37892	-0.141756	-0.273688	0.286633
GOBP_AMINO_ACID_BETAINE_TRANSPORT	0.0509257	0.526424	0.130651	-0.461527	0.339813	-0.264225	0.228774	0.511579	-0.449718	0.284459	-0.411177	0.0618647	-0.365876	-0.65378	0.285935	-0.163419	0.356926	-0.0936886	0.227892	0.237599	-0.412813	0.444151
GOBP_AMINO_ACID_HOMEOSTASIS	-0.194085	-0.372271	-0.693597	-0.399186	0.0823121	0.286802	-0.191648	-0.408254	-0.0509748	0.140858	-0.406651	0.368561	0.49963	-0.307008	0.33129	0.518624	0.658151	0.271704	0.0515508	0.403178	-0.151848	-0.194335
GOBP_AMINO_ACID_IMPORT	-0.197619	0.146375	-0.109604	-0.183548	-0.269116	-0.0603419	-0.164567	0.129613	-0.146076	-0.324979	-0.143435	-0.199311	-0.16011	-0.16414	-0.0692126	0.0650148	0.154597	0.0182706	0.162773	0.30824	0.121852	0.11652
GOBP_AMINO_ACID_IMPORT_ACROSS_PLASMA_MEMBRANE	-0.334557	0.0500086	-0.0229266	-0.187881	-0.374925	-0.156551	-0.0919923	0.114146	-0.0965719	-0.34749	-0.0805192	-0.22781	-0.100397	-0.236695	0.063173	0.17639	0.148039	0.0610733	0.12502	0.26694	0.19078	-0.0333237
GOBP_AMINO_ACID_NEUROTRANSMITTER_REUPTAKE	0.0688737	-0.209878	-0.405724	0.0833201	-0.240973	0.15249	-0.0728787	-0.0532755	0.0512842	-0.742951	-0.48984	-0.742641	-0.493324	-0.475537	-0.404849	-0.0174052	0.279316	0.10224	-0.384977	0.122463	0.271008	-0.031454
GOBP_AMINO_ACID_SALVAGE	-0.114862	0.205099	-0.375918	0.00998704	-0.490365	-0.138178	0.0721594	-0.0753809	-0.583438	-0.106184	-0.242395	0.161152	-0.674159	0.10611	-0.615755	0.0554893	0.387545	-0.256871	-0.184489	-0.0704954	0.171664	0.088962
GOBP_AMINO_ACID_TRANSMEMBRANE_TRANSPORT	-0.239273	-0.0606983	-0.138087	-0.19538	-0.0962579	0.00632052	-0.0923872	0.0344718	-0.104462	-0.158804	-0.131571	-0.124804	-0.0477469	-0.0942813	0.0714812	0.21413	0.0953237	-0.0379491	0.15467	0.30688	0.156451	0.149196
GOBP_AMINO_ACID_TRANSPORT	-0.113609	-0.0717158	-0.319357	-0.179744	-0.104393	0.0901476	-0.150987	-0.105627	-0.218417	-0.243748	-0.11484	-0.192925	-0.149786	-0.137574	-0.0527733	0.201811	-0.0221023	-0.131821	-0.0119166	0.256552	0.0212108	-0.00629501
GOBP_AMINO_SUGAR_BIOSYNTHETIC_PROCESS	-0.150256	-0.438062	-0.538224	0.0214595	0.00501792	0.239443	0.186858	-0.523309	0.323184	0.3738	0.307157	-0.11049	0.24361	-0.657429	0.000490097	0.47509	0.70877	-0.278452	-0.183292	-0.405942	-0.361541	0.232065
GOBP_AMINO_SUGAR_CATABOLIC_PROCESS	0.0168321	-0.190036	-0.407521	-0.154616	-0.0240403	0.302199	0.0541494	-0.32708	-0.0701476	-0.129618	0.00965652	0.197737	-0.245466	0.100027	-0.114931	0.568359	0.123863	0.37812	-0.40727	-0.289403	0.248646	-0.105053
GOBP_AMINO_SUGAR_METABOLIC_PROCESS	-0.0635597	-0.11431	-0.456618	-0.197804	-0.0598835	0.168037	-0.0731838	-0.399004	0.0122639	0.0891898	0.0496031	0.222072	0.0628937	-0.246712	0.165058	0.331478	0.206118	0.114762	-0.148053	-0.0891596	0.293847	0.00520763
GOBP_AMINOACYL_TRNA_METABOLISM_INVOLVED_IN_TRANSLATIONAL_FIDELITY	-0.752346	-0.639088	-0.569966	-0.71403	0.0107609	-0.0741657	-0.594615	0.000239376	-0.0609856	-0.660977	-0.47395	-0.674534	0.0577488	-0.490772	-0.308934	0.0656103	-0.379591	-0.685319	-0.283223	-0.640251	-0.391471	-0.388443
GOBP_AMINOGLYCAN_BIOSYNTHETIC_PROCESS	0.0682872	0.248163	-0.328335	-0.249426	-0.00968	-0.0161733	-0.121218	-0.304972	0.00996447	-0.00152444	-0.000272962	0.173991	0.0883309	-0.260882	-0.139413	-0.0585049	0.180143	-0.270179	0.0286047	-0.00832966	0.219104	-0.132632
GOBP_AMINOGLYCAN_CATABOLIC_PROCESS	0.160596	-0.228167	-0.259155	0.00696882	-0.00246418	-0.0359185	-0.0879657	0.115064	-0.0444011	-0.344623	0.356355	0.197506	-0.440335	-0.279252	0.342294	0.131736	0.302424	-0.145176	0.0408843	0.0204677	0.140843	0.0106988
GOBP_AMINOGLYCAN_METABOLIC_PROCESS	0.0293797	0.130141	-0.310581	-0.13137	0.0117606	-0.0496293	-0.0882157	-0.185955	0.0419555	-0.0684937	0.116968	0.138529	-0.113609	-0.19206	-0.0453044	0.0292942	0.187422	-0.240989	-0.0364245	-0.064448	0.186227	-0.0895514
GOBP_AMINOGLYCOSIDE_ANTIBIOTIC_METABOLIC_PROCESS	-0.393139	0.487978	-0.230883	0.228709	0.289484	-0.410853	-0.37462	0.0296711	0.00121607	0.427377	-0.116163	-0.260302	-0.513826	-0.195746	-0.724235	-0.59961	0.0101085	0.501184	0.675054	-0.549218	0.403458	0.683175
GOBP_AMINOPHOSPHOLIPID_TRANSLOCATION	0.472101	-0.508474	-0.623391	0.152357	-0.308714	-0.0589658	-0.0896844	0.346288	0.425864	-0.321131	-0.0286979	-0.502305	0.00832714	0.0988681	0.662578	-0.0517505	0.134193	-0.14578	0.267393	0.0417216	-0.248622	0.0748925
GOBP_AMINOPHOSPHOLIPID_TRANSPORT	0.305942	-0.51325	-0.659206	0.134979	-0.287351	0.206868	-0.0756303	0.0493103	0.502925	-0.40092	-0.0423641	-0.35324	0.0740202	0.0629706	0.656064	0.0522824	0.360994	-0.121279	0.0401809	-0.0846453	-0.267332	0.0733872
GOBP_AMMONIUM_ION_METABOLIC_PROCESS	0.201073	0.4025	-0.0672237	0.341541	-0.368085	-0.205487	0.0549858	-0.0213525	-0.111273	-0.282467	0.126391	0.26771	0.120355	-0.222751	-0.200574	-0.15014	-0.170911	0.113104	-0.438852	-0.214664	0.00642027	0.154584
GOBP_AMMONIUM_TRANSMEMBRANE_TRANSPORT	-0.256413	-0.0673144	-0.444717	-0.25025	0.115916	0.156912	-0.0983822	-0.00628616	0.171727	-0.714604	-0.619669	0.312877	-0.232803	-0.430938	-0.427235	0.088538	0.381078	-0.508865	-0.276374	-0.40115	-0.558617	0.289554
GOBP_AMP_BIOSYNTHETIC_PROCESS	-0.392377	-0.0830492	0.18426	0.0157639	-0.265983	0.00260196	-0.498929	-0.324301	-0.346352	-0.157591	0.208928	0.161324	0.117095	-0.304436	-0.156727	-0.0664809	-0.0332942	-0.219347	0.437832	-0.149954	0.36713	-0.101684
GOBP_AMP_METABOLIC_PROCESS	-0.0786128	0.0297196	0.117022	0.16512	-0.000716004	0.0264592	-0.600215	-0.16526	-0.20685	-0.183327	0.17598	0.129807	-0.00456566	-0.342885	-0.0943489	-0.217068	-0.0980937	0.0398914	0.36504	-0.215634	0.333522	-0.208498
GOBP_AMP_SALVAGE	-0.129564	0.319367	0.143867	0.259762	0.0157623	0.11969	-0.490967	-0.303293	-0.727796	0.00570146	0.41409	-0.048534	0.253909	-0.593814	-0.478191	0.0477773	0.419288	-0.406576	0.412441	-0.4189	0.527819	0.0728161
GOBP_AMPA_GLUTAMATE_RECEPTOR_CLUSTERING	0.17753	-0.162503	-0.261634	0.439024	0.192309	-0.238246	0.17207	-0.538848	-0.0517563	-0.146117	-0.319604	-0.30321	0.385702	-0.337973	-0.623608	-0.45144	0.645668	0.143459	0.24052	0.219023	0.109371	0.188886
GOBP_AMYLOID_BETA_CLEARANCE	-0.0729646	-0.0536309	-0.31709	-0.0395111	0.0592836	0.182266	-0.118535	-0.124319	0.297958	-0.222524	0.349556	0.294696	-0.0116486	-0.212474	0.133533	0.277472	0.0645917	0.0788805	0.0914517	-0.154269	0.15522	-0.139152
GOBP_AMYLOID_BETA_CLEARANCE_BY_CELLULAR_CATABOLIC_PROCESS	-0.319076	-0.262596	-0.41094	0.0915391	0.505875	0.213591	-0.351405	-0.120407	0.534714	-0.679572	0.284317	0.0464333	0.0482084	-0.267131	0.0344047	0.214333	0.458612	0.420712	0.256028	-0.393775	0.302769	0.337352
GOBP_AMYLOID_BETA_CLEARANCE_BY_TRANSCYTOSIS	0.124131	0.0557974	-0.744848	-0.49092	-0.105659	0.637093	0.214349	0.031855	0.374155	0.39133	0.219452	0.263559	-0.180917	-0.397019	0.00475018	0.211422	0.231499	-0.119694	-0.42423	-0.247642	0.0455824	-0.831812
GOBP_AMYLOID_BETA_FORMATION	-0.010695	0.0402895	-0.361061	0.0680427	0.0303014	0.159623	-0.0103462	0.112391	-0.14468	-0.148211	0.00658585	0.0702885	-0.260248	-0.0444747	-0.27889	0.288781	0.32423	-0.234151	-0.191644	-0.170244	-0.133883	-0.116858
GOBP_AMYLOID_BETA_METABOLIC_PROCESS	-0.0557523	0.0180082	-0.297462	0.0460881	0.0933118	0.142014	0.031608	0.112937	-0.0603916	-0.161275	-0.0128539	0.0116696	-0.244153	-0.119315	-0.210443	0.191895	0.280645	-0.165994	-0.113693	-0.202768	-0.108453	-0.0928506
GOBP_AMYLOID_FIBRIL_FORMATION	-0.386712	-0.170613	-0.285691	-0.111759	-0.302948	-0.425147	-0.326589	-0.337873	-0.220924	-0.234506	-0.114898	-0.404339	-0.538294	-0.332715	-0.523899	-0.325583	-0.0380536	-0.128353	-0.0978458	-0.167152	-0.125458	-0.204067
GOBP_AMYLOID_PRECURSOR_PROTEIN_BIOSYNTHETIC_PROCESS	-0.255025	0.017296	-0.359456	0.0426638	-0.343684	0.21649	-0.0891655	-0.246692	-0.0213223	0.0978189	-0.176247	-0.0665332	-0.0565781	0.146549	-0.10452	0.0118702	0.0903737	-0.0714466	-0.122946	-0.0303725	-0.0378599	0.0565558
GOBP_AMYLOID_PRECURSOR_PROTEIN_CATABOLIC_PROCESS	-0.178948	-0.0257205	-0.392264	-0.147676	-0.188035	0.0730948	-0.24354	0.0436025	-0.229327	-0.169589	-0.0536015	0.0395209	-0.296072	-0.189932	-0.337103	0.0648202	0.0566012	-0.132641	-0.216147	-0.240539	-0.0763726	-0.0961237
GOBP_AMYLOID_PRECURSOR_PROTEIN_METABOLIC_PROCESS	-0.193107	-0.0296176	-0.355397	-0.0835158	-0.244496	0.155093	-0.202325	-0.0650398	-0.163096	-0.160537	-0.060662	-0.0840245	-0.246592	-0.146116	-0.275572	0.108786	0.0339803	-0.127977	-0.107289	-0.197326	-0.089035	-0.0728937
GOBP_ANAPHASE_PROMOTING_COMPLEX_DEPENDENT_CATABOLIC_PROCESS	0.336121	-0.428185	-0.387599	0.183069	0.280669	0.539548	0.191777	0.258092	0.177883	-0.458308	0.0382726	0.521792	-0.265673	-0.257929	0.28897	0.239213	0.234305	-0.164764	-0.262709	0.0228285	-0.556757	-0.340759
GOBP_ANATOMICAL_STRUCTURE_ARRANGEMENT	0.226241	0.227035	-0.495527	-0.354073	-0.185081	0.312757	-0.0324083	-0.0572433	-0.218677	-0.407383	-0.0546869	-0.37932	0.173127	-0.27653	0.384924	0.488443	-0.149402	-0.000251877	0.14497	-0.00686368	-0.13454	-0.37217
GOBP_ANATOMICAL_STRUCTURE_FORMATION_INVOLVED_IN_MORPHOGENESIS	-0.13581	-0.0715242	-0.303591	-0.164936	-0.145374	0.0152252	-0.120179	-0.0700965	-0.0415749	-0.189252	0.0356302	-0.101521	-0.145614	-0.164189	-0.0747587	-0.13416	0.0535346	-0.147874	-0.12954	-0.0587155	-0.0459694	-0.164536
GOBP_ANATOMICAL_STRUCTURE_HOMEOSTASIS	-0.144474	-0.0881166	-0.262022	-0.1841	-0.0756128	-0.0361265	-0.135245	-0.0642737	-0.166932	-0.136454	0.02884	0.0794964	-0.11093	-0.181168	-0.064809	-0.0781618	-0.0123527	-0.252274	0.0867496	-0.173315	-0.0072901	-0.0382179
GOBP_ANATOMICAL_STRUCTURE_MATURATION	-0.0734049	-0.0644439	-0.0425803	-0.140722	0.0716167	0.02638	-0.0634208	-0.00168609	-0.120695	-0.205692	-0.153138	-0.0318537	0.0129837	-0.0829717	0.0462209	-0.236188	0.0665497	-0.0595788	-0.131203	0.033691	-0.139959	-0.0361884
GOBP_ANATOMICAL_STRUCTURE_REGRESSION	0.615491	0.37005	-0.266758	-0.279669	0.026505	0.434382	-0.194345	0.114024	-0.220857	-0.499224	0.245624	0.150604	-0.394021	0.232431	0.0251158	-0.121238	0.188815	-0.465622	-0.0261164	-0.452391	-0.137716	0.00861552
GOBP_ANDROGEN_BIOSYNTHETIC_PROCESS	-0.357462	0.250274	-0.32952	0.440321	0.209873	-0.221029	0.201688	-0.392628	-0.0936962	-0.0370206	0.292525	-0.012491	-0.175522	-0.0299705	-0.0936689	0.0789095	0.133771	0.287374	0.299047	-0.409621	0.453157	0.0942245
GOBP_ANDROGEN_CATABOLIC_PROCESS	-0.167376	0.137988	-0.176076	-0.0832237	-0.465992	-0.361112	0.385443	0.207276	-0.371018	-0.140492	0.341393	0.680347	-0.631671	0.137998	0.0389433	0.166569	0.331508	-0.279301	0.348505	0.136457	0.553987	0.00226352
GOBP_ANDROGEN_METABOLIC_PROCESS	-0.415072	-0.031805	-0.319035	-0.0437108	-0.13971	-0.348718	0.0147401	-0.11999	-0.330774	0.0118176	0.014765	-0.251411	-0.214736	-0.24991	-0.345802	-0.101218	-0.0601198	-0.08975	-0.23759	-0.345355	0.166265	-0.082442
GOBP_ANDROGEN_RECEPTOR_SIGNALING_PATHWAY	-0.200723	-0.0977287	-0.507926	-0.318265	-0.2072	0.244313	-0.211418	-0.122295	0.0216939	0.0555196	-0.120782	-0.288597	0.0238233	-0.224948	-0.152731	-0.0140065	-0.165429	-0.223837	0.0730337	-0.189209	-0.238168	-0.0257791
GOBP_ANGIOGENESIS_INVOLVED_IN_CORONARY_VASCULAR_MORPHOGENESIS	0.373771	-0.626691	-0.464944	-0.621309	0.315624	0.738023	0.780669	0.169008	0.366786	-0.562108	0.144387	-0.471055	-0.117206	0.0661683	0.566458	0.345128	0.500322	-0.106327	0.00684758	-0.586932	-0.602616	-0.19482
GOBP_ANGIOGENESIS_INVOLVED_IN_WOUND_HEALING	0.014465	0.0475617	-0.347529	-0.0905262	-0.14902	0.0914646	-0.0335846	0.057401	-0.202624	-0.0573929	-0.194159	-0.222968	-0.103104	-0.305934	0.0554083	-0.00743028	-0.111802	-0.16619	-0.128588	0.0998732	0.0839115	-0.329262
GOBP_ANGIOTENSIN_ACTIVATED_SIGNALING_PATHWAY	0.00866229	0.0072366	-0.161659	0.168141	-0.415046	-0.156511	0.127834	-0.313606	-0.363647	0.48328	-0.156429	-0.0861969	-0.254317	0.361478	0.104774	0.42725	-0.209398	0.0471922	-0.427483	-0.114241	0.27365	-0.333778
GOBP_ANIMAL_ORGAN_FORMATION	0.178416	-0.0358476	-0.18582	-0.299515	-0.0180951	0.0102731	0.184987	-0.0393014	0.222431	-0.168976	0.142181	0.159343	-0.19792	-0.0170493	-0.0648187	0.114398	0.130485	-0.119321	0.116752	0.0439525	-0.0181747	0.091846
GOBP_ANIMAL_ORGAN_MATURATION	0.0577827	0.181917	-0.11019	-0.0375432	0.0462527	-0.264021	-0.442896	-0.416565	0.133104	-0.061735	-0.26161	-0.0328176	0.120363	-0.256546	0.16701	-0.318153	0.153359	-0.0281579	-0.279584	0.00965889	-0.0196254	-0.00744142
GOBP_ANIMAL_ORGAN_MORPHOGENESIS	0.048462	-0.0147636	-0.308623	-0.132966	-0.0880003	0.035437	-0.039869	-0.120721	-0.0618137	-0.169039	0.0139895	-0.0293785	-0.196119	-0.0839274	-0.101978	-0.0944836	0.0288831	-0.10415	-0.125634	-0.0377606	-0.0516548	-0.10402
GOBP_ANIMAL_ORGAN_REGENERATION	-0.2385	-0.147618	-0.081868	-0.307301	-0.263472	0.144888	-0.00273445	-0.0170787	-0.17428	0.221168	-0.0318425	-0.0547826	0.103823	-0.116153	0.134083	0.193614	0.0648214	0.167852	0.165064	0.12952	-0.00239393	-0.0925935
GOBP_ANION_HOMEOSTASIS	0.0106439	0.0826976	-0.519252	-0.368919	-0.26556	0.0251769	-0.452137	-0.0283822	-0.237305	-0.124365	-0.437267	0.167893	-0.0891829	-0.174617	0.0393959	0.0117677	0.285662	-0.217148	-0.481605	0.0695482	-0.0666896	-0.058547
GOBP_ANION_TRANSMEMBRANE_TRANSPORT	-0.0839961	-0.0858848	-0.239408	-0.0758974	-0.194485	-0.0228832	-0.271842	0.0119085	-0.0319533	-0.140481	-0.0296714	-0.0314116	-0.099248	-0.236847	-0.00559859	0.0804066	0.101852	-0.0557992	0.0453402	-0.0251033	0.122247	-0.0671602
GOBP_ANION_TRANSPORT	-0.104689	-0.00984976	-0.278208	-0.161377	-0.130441	-0.078355	-0.240565	-0.0332363	-0.129859	-0.196794	-0.0785765	-0.0794449	-0.17336	-0.178246	-0.0848369	0.00713105	0.0250502	-0.0777108	-0.0796302	-0.106894	0.0512991	-0.130093
GOBP_ANOIKIS	0.132871	0.0626296	-0.326483	-0.0817956	-0.253131	0.171846	-0.0500491	-0.170642	-0.0240837	-0.102619	0.162286	0.135126	-0.350992	-0.018951	-0.13182	0.119456	0.28173	-0.242864	0.142787	0.29649	-0.16338	-0.0110101
GOBP_ANTERIOR_POSTERIOR_AXIS_SPECIFICATION	-0.124157	-0.181859	-0.351375	-0.181831	-0.0634918	-0.0247832	0.0938647	-0.0971236	0.225471	-0.127864	-0.10343	0.201729	0.262233	-0.0476935	-0.04452	-0.159952	0.129577	-0.0210634	0.0508536	0.0299655	-0.168489	-0.375069
GOBP_ANTERIOR_POSTERIOR_AXON_GUIDANCE	-0.336333	-0.471325	-0.0382499	-0.0906221	0.359415	0.718378	-0.049342	0.145373	0.168094	-0.549839	-0.232832	0.327756	0.503631	-0.447926	0.235837	0.0248921	0.158966	-0.26314	-0.497646	-0.470652	0.204299	-0.18445
GOBP_ANTERIOR_POSTERIOR_PATTERN_SPECIFICATION	-0.106519	-0.142763	-0.237359	-0.150263	-0.214049	0.07438	0.0266635	-0.116908	0.00742664	-0.0567982	0.0350087	0.0985091	-0.185276	-0.080137	-0.184432	-0.105364	0.100135	0.00899527	-0.017666	-0.0643021	-0.0897519	-0.105094
GOBP_ANTEROGRADE_AXONAL_TRANSPORT	-0.128388	-0.162908	-0.229595	0.0838957	-0.43977	0.0442764	0.180386	-0.307605	0.101464	0.180563	-0.06191	-0.08449	0.218781	-0.0834113	-0.0798791	0.0558176	-0.140608	-0.0587537	-0.0867893	0.0899451	0.140966	-0.276812
GOBP_ANTEROGRADE_AXONAL_TRANSPORT_OF_MITOCHONDRION	-0.793381	-0.227143	-0.296959	0.370237	-0.650128	-0.139683	0.254871	-0.625673	0.68234	-0.224694	0.262169	0.644162	0.432271	-0.00700659	0.0672126	0.0537719	0.120413	0.0187333	0.0577831	-0.0417811	0.359684	0.0583421
GOBP_ANTEROGRADE_DENDRITIC_TRANSPORT	0.0986315	-0.157516	-0.0648	0.127982	-0.694262	0.208282	-0.31352	-0.557414	0.284243	0.331348	-0.303297	-0.431783	0.0211576	-0.158619	0.189414	0.0815051	0.0328122	-0.181887	-0.430341	0.0655106	0.275728	-0.65927
GOBP_ANTEROGRADE_DENDRITIC_TRANSPORT_OF_NEUROTRANSMITTER_RECEPTOR_COMPLEX	0.24584	-0.169583	-0.00119175	0.472367	-0.712191	0.0615929	0.151112	-0.570289	0.0206402	0.426624	-0.58369	-0.361539	0.0271204	0.00135008	0.245832	-0.0476925	-0.105331	-0.28085	-0.696515	0.280158	0.0867187	-0.805453
GOBP_ANTIBACTERIAL_HUMORAL_RESPONSE	-0.467825	-0.605658	-0.326282	-0.510914	-0.343112	-0.533644	0.0146836	-0.489918	-0.472302	-0.534665	-0.461936	0.00371445	-0.632293	-0.193313	-0.581146	-0.501221	-0.330087	-0.345646	-0.359305	-0.166145	-0.0578657	-0.375415
GOBP_ANTIBODY_DEPENDENT_CELLULAR_CYTOTOXICITY	-0.0912153	-0.803313	0.304369	-0.791243	-0.676676	-0.594325	-0.13497	-0.213519	-0.348999	-0.656923	-0.669177	-0.510055	-0.727662	-0.706353	-0.412022	-0.554295	-0.696651	-0.66324	-0.46351	-0.566825	-0.444729	-0.313827
GOBP_ANTIFUNGAL_INNATE_IMMUNE_RESPONSE	-0.157563	0.142904	0.310327	-0.473308	0.0931373	0.176593	-0.269603	0.127085	-0.0633541	0.0363949	0.239667	-0.085863	-0.365244	-0.11907	-0.460847	-0.179122	-0.178641	0.210062	0.262531	-0.342728	0.493978	0.36337
GOBP_ANTIGEN_PROCESSING_AND_PRESENTATION	-0.587812	-0.603627	-0.608374	-0.644225	-0.649869	-0.538353	-0.495978	-0.543874	-0.521611	-0.583927	-0.57625	-0.560686	-0.613503	-0.677818	-0.595155	-0.609731	-0.627599	-0.550144	-0.566196	-0.639486	-0.549522	-0.566315
GOBP_ANTIGEN_PROCESSING_AND_PRESENTATION_OF_ENDOGENOUS_ANTIGEN	-0.730255	-0.756276	-0.752767	-0.789611	-0.744861	-0.71542	-0.678264	-0.762126	-0.728855	-0.720143	-0.745265	-0.764849	-0.76279	-0.812414	-0.786119	-0.682363	-0.745198	-0.767021	-0.748555	-0.778429	-0.743464	-0.73897
GOBP_ANTIGEN_PROCESSING_AND_PRESENTATION_OF_ENDOGENOUS_PEPTIDE_ANTIGEN	-0.764519	-0.787229	-0.786239	-0.812407	-0.780546	-0.740227	-0.76626	-0.787553	-0.746548	-0.766451	-0.77928	-0.777822	-0.804825	-0.822235	-0.81032	-0.717544	-0.766337	-0.776222	-0.77299	-0.803082	-0.769949	-0.772603
GOBP_ANTIGEN_PROCESSING_AND_PRESENTATION_OF_ENDOGENOUS_PEPTIDE_ANTIGEN_VIA_MHC_CLASS_I_VIA_ER_PATHWAY	-0.819828	-0.781112	-0.81272	-0.871204	-0.853067	-0.824277	-0.816778	-0.794343	-0.847818	-0.821111	-0.837282	-0.849001	-0.853855	-0.828025	-0.839542	-0.749565	-0.861611	-0.84181	-0.782526	-0.824419	-0.814163	-0.836893
GOBP_ANTIGEN_PROCESSING_AND_PRESENTATION_OF_EXOGENOUS_ANTIGEN	-0.714337	-0.720992	-0.751209	-0.759401	-0.739567	-0.642744	-0.657908	-0.649083	-0.735771	-0.716069	-0.683853	-0.693741	-0.715548	-0.774081	-0.699618	-0.67364	-0.707976	-0.680092	-0.666474	-0.734017	-0.714215	-0.669059
GOBP_ANTIGEN_PROCESSING_AND_PRESENTATION_OF_EXOGENOUS_PEPTIDE_ANTIGEN	-0.722033	-0.750029	-0.776989	-0.785925	-0.76584	-0.671261	-0.698947	-0.689562	-0.755991	-0.735892	-0.697275	-0.721049	-0.750133	-0.785534	-0.733487	-0.687598	-0.738735	-0.717669	-0.694716	-0.754726	-0.733201	-0.692164
GOBP_ANTIGEN_PROCESSING_AND_PRESENTATION_OF_EXOGENOUS_PEPTIDE_ANTIGEN_VIA_MHC_CLASS_I	-0.657831	-0.672329	-0.71735	-0.812223	-0.567926	-0.642302	-0.627986	-0.47623	-0.725866	-0.745182	-0.656019	-0.469599	-0.650334	-0.858657	-0.63198	-0.534237	-0.614648	-0.527426	-0.588161	-0.620056	-0.596753	-0.581522
GOBP_ANTIGEN_PROCESSING_AND_PRESENTATION_OF_EXOGENOUS_PEPTIDE_ANTIGEN_VIA_MHC_CLASS_II	-0.722994	-0.731575	-0.756349	-0.74199	-0.762262	-0.624644	-0.68701	-0.681437	-0.739382	-0.721973	-0.650648	-0.684971	-0.748016	-0.769959	-0.695816	-0.663501	-0.725569	-0.708471	-0.652791	-0.778838	-0.727245	-0.697562
GOBP_ANTIGEN_PROCESSING_AND_PRESENTATION_OF_PEPTIDE_ANTIGEN	-0.676437	-0.702306	-0.717816	-0.735162	-0.730883	-0.647937	-0.649535	-0.640576	-0.682697	-0.685133	-0.652318	-0.650051	-0.706843	-0.758852	-0.694121	-0.663456	-0.695234	-0.663679	-0.67773	-0.730063	-0.650054	-0.663633
GOBP_ANTIGEN_PROCESSING_AND_PRESENTATION_OF_PEPTIDE_ANTIGEN_VIA_MHC_CLASS_I	-0.607122	-0.671917	-0.658976	-0.722845	-0.675735	-0.649465	-0.651141	-0.615366	-0.589291	-0.642149	-0.641779	-0.622063	-0.652995	-0.756749	-0.697008	-0.59649	-0.674452	-0.592617	-0.672293	-0.627694	-0.578383	-0.61523
GOBP_ANTIGEN_PROCESSING_AND_PRESENTATION_OF_PEPTIDE_ANTIGEN_VIA_MHC_CLASS_IB	-0.727513	-0.73522	-0.738893	-0.81425	-0.839624	-0.783202	-0.793097	-0.779352	-0.783731	-0.763885	-0.780411	-0.842233	-0.816643	-0.855476	-0.810482	-0.662195	-0.828079	-0.824246	-0.804217	-0.702697	-0.764257	-0.69851
GOBP_ANTIGEN_PROCESSING_AND_PRESENTATION_OF_PEPTIDE_OR_POLYSACCHARIDE_ANTIGEN_VIA_MHC_CLASS_II	-0.689318	-0.711718	-0.737054	-0.714423	-0.737597	-0.599934	-0.643594	-0.660218	-0.699394	-0.703837	-0.613359	-0.674472	-0.73365	-0.740571	-0.679547	-0.636865	-0.688852	-0.683879	-0.611964	-0.760258	-0.67281	-0.678599
GOBP_ANTIGEN_PROCESSING_AND_PRESENTATION_VIA_MHC_CLASS_IB	-0.678643	-0.656654	-0.66806	-0.761209	-0.76254	-0.676994	-0.55011	-0.666959	-0.633574	-0.677445	-0.753777	-0.771565	-0.655662	-0.81442	-0.602222	-0.644349	-0.798818	-0.744808	-0.759716	-0.582607	-0.696433	-0.561543
GOBP_ANTIGEN_RECEPTOR_MEDIATED_SIGNALING_PATHWAY	-0.198482	-0.404505	-0.257446	-0.300102	-0.222521	-0.130815	-0.140788	-0.139582	-0.208601	-0.353425	0.0224436	-0.225562	-0.380997	-0.301694	-0.246402	-0.076421	-0.121813	-0.361834	-0.133571	-0.2211	-0.22125	-0.0884258
GOBP_ANTIMICROBIAL_HUMORAL_IMMUNE_RESPONSE_MEDIATED_BY_ANTIMICROBIAL_PEPTIDE	-0.122092	0.0493727	0.351111	-0.426376	-0.397858	-0.545318	0.280434	0.029408	-0.160646	0.0526291	0.107435	-0.0631006	-0.363555	-0.150322	-0.364498	0.12613	-0.149604	0.316719	0.625651	0.306843	0.616337	-0.22436
GOBP_ANTIMICROBIAL_HUMORAL_RESPONSE	-0.312697	-0.389442	0.0101684	-0.441779	-0.293542	-0.471349	-0.0145881	-0.237691	-0.306439	-0.347605	-0.204731	-0.0118629	-0.384941	-0.169287	-0.414382	-0.290386	-0.18735	-0.0435135	-0.0669112	-0.0574944	0.321975	-0.357726
GOBP_ANTIVIRAL_INNATE_IMMUNE_RESPONSE	0.0997683	0.0346939	0.0851236	-0.466188	-0.130224	0.027467	-0.0229967	0.134192	0.193843	0.390738	0.216013	-0.132303	-0.055637	-0.382532	0.138104	-0.0407974	-0.118341	-0.291319	0.398264	-0.123586	-0.0039668	-0.416756
GOBP_ANTRAL_OVARIAN_FOLLICLE_GROWTH	-0.499566	-0.550309	0.426383	-0.381024	0.452675	-0.3035	-0.0650282	-0.308363	-0.231988	0.439746	0.299762	-0.212184	0.355618	0.299146	0.250721	0.0242306	0.0131146	-0.34202	0.145735	0.286489	0.205969	-0.0117478
GOBP_AORTA_DEVELOPMENT	0.356476	0.442994	-0.310758	0.0203307	0.211235	0.136695	-0.233748	-0.170578	0.0483349	-0.218607	0.113986	0.010122	-0.187237	-0.00540449	-0.176308	-0.219831	0.189981	0.00216733	-0.255627	-0.0800043	-0.0818266	-0.0440495
GOBP_AORTA_MORPHOGENESIS	0.303732	0.368224	-0.462059	0.138407	-0.0145461	0.24695	-0.109226	0.00456223	-0.0573701	-0.117665	0.195757	-0.199314	-0.278849	0.0812318	-0.00790484	-0.385992	0.132169	-0.0648084	-0.326175	0.163351	-0.0827897	-0.071873
GOBP_AORTIC_VALVE_MORPHOGENESIS	0.177765	0.233232	-0.515624	0.0669725	0.173482	0.309273	-0.096409	0.157285	-0.33243	-0.284475	0.345417	0.192534	-0.161351	-0.431188	-0.245882	-0.00880026	0.268439	-0.328896	0.0472413	-0.110456	0.232186	-0.225849
GOBP_APICAL_JUNCTION_ASSEMBLY	-0.330962	0.0493489	-0.288229	-0.211557	0.0322374	-0.0844551	-0.0140866	-0.219689	-0.186969	0.0147093	-0.179784	-0.159637	-0.122475	-0.107738	0.0669981	-0.0921475	-0.055075	-0.369089	0.216769	0.0459228	-0.0788	-0.0717282
GOBP_APICAL_PROTEIN_LOCALIZATION	-0.061736	0.350214	-0.408689	0.388002	-0.367395	0.27247	-0.00406288	0.00772257	-0.11977	0.106125	0.105905	-0.244258	-0.475677	-0.229385	-0.253633	-0.0822392	-0.301855	-0.113902	0.389098	-0.441966	0.20956	-0.269714
GOBP_APOLIPOPROTEIN_A_I_MEDIATED_SIGNALING_PATHWAY	-0.574412	0.456858	-0.167742	0.194099	-0.558999	0.523926	0.303174	0.440588	0.477405	0.524055	-0.518105	-0.0598478	-0.338607	0.174543	-0.184762	0.0208345	0.17587	-0.626366	0.410712	0.162555	-0.325828	0.400422
GOBP_APOPTOTIC_CELL_CLEARANCE	-0.172782	-0.0294429	-0.123254	-0.365948	-0.317702	-0.310109	-0.113812	-0.0283609	-0.136142	-0.218583	-0.0559589	0.0071406	-0.223006	-0.275975	0.0357974	0.0632506	-0.0996492	-0.242445	-0.117579	-0.0825271	0.00858727	-0.322904
GOBP_APOPTOTIC_DNA_FRAGMENTATION	0.0297392	-0.409098	-0.412783	-0.296924	0.205588	0.260304	0.00357822	-0.388501	-0.307116	-0.15492	0.205569	0.0788535	-0.236638	-0.212943	-0.13439	0.124154	-0.254126	-0.196454	-0.0628251	0.236484	-0.269924	0.13415
GOBP_APOPTOTIC_MITOCHONDRIAL_CHANGES	-0.25782	-0.100932	-0.141108	0.0549603	-0.110772	-0.110902	-0.140165	-0.176917	-0.367513	0.0512137	0.00447867	-0.213181	-0.321844	-0.263887	-0.375259	-0.114106	-0.289304	-0.0847355	0.0278778	-0.236753	0.171279	-0.359115
GOBP_APOPTOTIC_PROCESS_INVOLVED_IN_BLOOD_VESSEL_MORPHOGENESIS	-0.317017	-0.110815	-0.0117891	-0.1102	0.0958079	0.173812	-0.240033	-0.462808	-0.225337	-0.115498	0.507743	-0.146017	-0.603043	-0.0963261	-0.149569	0.717975	0.1972	0.378069	0.53438	0.275902	0.726414	-0.333728
GOBP_APOPTOTIC_PROCESS_INVOLVED_IN_DEVELOPMENT	-0.197121	-0.223216	-0.280567	-0.16527	-0.241608	-0.0156077	-0.0941758	-0.29726	0.159949	-0.046691	0.04399	-0.0451074	-0.226172	0.00589403	-0.0427936	0.127171	0.0739981	-0.0760545	0.134904	0.0920543	0.153342	-0.13377
GOBP_APOPTOTIC_PROCESS_INVOLVED_IN_HEART_MORPHOGENESIS	-0.381135	0.357435	-0.280064	0.131821	-0.161876	-0.310698	-0.172807	-0.39011	0.431343	0.466308	-0.106577	0.378983	-0.277558	0.585493	0.10139	0.0942646	-0.0239271	-0.424424	-0.142537	0.59033	-0.432177	0.0980502
GOBP_APOPTOTIC_PROCESS_INVOLVED_IN_MORPHOGENESIS	-0.312429	-0.228958	-0.253188	-0.283857	-0.208959	-0.0614892	-0.178137	-0.397352	0.111898	-0.0136584	0.173906	0.0807952	-0.385163	0.039564	-0.0406373	0.124567	0.146583	-0.100292	0.359464	0.195927	0.222382	-0.111888
GOBP_APOPTOTIC_SIGNALING_PATHWAY	-0.221387	-0.11518	-0.295461	-0.225391	-0.207542	0.041926	-0.0942787	-0.1271	-0.22521	-0.0345433	-0.0255215	-0.168264	-0.262322	-0.251408	-0.217727	-0.0546214	-0.0893044	-0.133872	0.0815158	-0.139621	0.0253522	-0.204899
GOBP_APPENDAGE_DEVELOPMENT	0.0386354	0.166061	-0.408418	-0.181546	-0.027733	0.138865	-0.131398	-0.172006	-0.0614187	-0.262898	-0.0504359	-0.0884409	-0.14211	0.0628581	-0.0955286	-0.17881	0.0214016	0.0762062	-0.16037	-0.0210014	-0.0635873	-0.128176
GOBP_APPENDAGE_MORPHOGENESIS	0.0775858	0.149644	-0.390691	-0.144905	-0.00600204	0.112523	-0.121392	-0.136277	-0.0182862	-0.308723	-0.100456	-0.161658	-0.184235	-0.071851	-0.0556885	-0.235735	-0.0701048	0.041326	-0.193591	-0.0584766	-0.087003	-0.149379
GOBP_ARACHIDONIC_ACID_METABOLIC_PROCESS	-0.238834	-0.0919254	-0.255495	-0.211941	-0.21853	-0.200945	-0.455385	-0.235286	-0.119745	-0.133997	-0.341961	-0.288674	-0.457904	-0.27713	-0.182242	-0.280536	-0.0491403	-0.0748098	0.249318	-0.375177	0.0812021	-0.142814
GOBP_ARACHIDONIC_ACID_SECRETION	-0.338982	-0.0364021	-0.0710645	-0.114438	-0.365997	-0.124757	0.0755684	-0.0782941	-0.127666	0.0602349	-0.138336	-0.119728	-0.193113	-0.108052	0.234431	-0.135477	-0.233033	-0.176175	-0.248955	-0.102123	0.00774111	-0.355941
GOBP_ARF_PROTEIN_SIGNAL_TRANSDUCTION	0.0793684	-0.208488	-0.42288	-0.453315	0.143271	0.365823	0.102614	-0.124435	0.117184	-0.367977	0.216742	-0.121227	-0.192941	-0.133479	-0.235019	-0.0633827	0.034247	-0.0225983	-0.101043	-0.0735397	-0.212614	0.407953
GOBP_ARGININE_CATABOLIC_PROCESS	0.15837	-0.0481324	-0.692126	-0.518658	-0.232448	-0.69261	-0.59561	-0.5846	-0.412716	-0.470687	-0.589659	-0.345611	-0.432468	-0.640448	-0.769572	-0.565655	-0.18896	-0.230099	-0.756465	-0.570714	-0.322302	-0.528793
GOBP_ARGININE_METABOLIC_PROCESS	-0.0719044	0.0562026	-0.491161	-0.318995	-0.473188	-0.558662	-0.597184	-0.312218	-0.330258	-0.224782	-0.346308	0.00346987	-0.432194	-0.524108	-0.631277	-0.351545	-0.139617	0.0177257	-0.560212	-0.38149	-0.091307	-0.250357
GOBP_AROMATIC_AMINO_ACID_FAMILY_CATABOLIC_PROCESS	0.172241	0.522032	0.383101	0.00321762	-0.123089	-0.644366	0.207197	0.037475	-0.180524	0.62069	-0.393258	0.236605	-0.0845106	-0.317679	-0.0225991	-0.401044	0.0597452	0.147139	-0.0792237	0.411981	0.29158	-0.0350013
GOBP_AROMATIC_AMINO_ACID_FAMILY_METABOLIC_PROCESS	-0.195675	0.418943	0.285168	0.331309	-0.0200963	-0.419582	-0.00149444	-0.0327851	-0.279951	0.441276	0.164435	0.210856	-0.22043	-0.344112	-0.241832	-0.0859406	-0.104507	0.055256	0.133361	0.232782	0.347291	-0.00836496
GOBP_AROMATIC_AMINO_ACID_TRANSPORT	-0.293291	-0.176709	-0.173318	-0.315659	0.305794	0.0197928	0.0420679	-0.275363	-0.502588	-0.327962	-0.331934	-0.0600799	0.0646063	-0.285989	0.19684	0.400641	-0.388915	-0.283499	-0.247817	0.198721	0.0863024	0.0617922
GOBP_ARP2_3_COMPLEX_MEDIATED_ACTIN_NUCLEATION	-0.321029	-0.367143	-0.478379	0.00203482	-0.381211	-0.0892484	-0.148959	-0.325303	-0.408489	0.193417	-0.0793645	0.0155125	-0.118074	-0.0675295	-0.250146	-0.172481	-0.190825	-0.424033	-0.0873611	-0.273356	0.0809257	-0.551945
GOBP_ARTERIAL_ENDOTHELIAL_CELL_DIFFERENTIATION	-0.578202	0.114117	0.314795	-0.0318912	-0.370858	0.098988	-0.771423	0.0851006	-0.76415	-0.172495	-0.206544	-0.069477	-0.574868	-0.493463	-0.121029	-0.116842	-0.0146365	-0.403194	0.341292	0.0760848	0.11611	-0.0941436
GOBP_ARTERY_DEVELOPMENT	0.0779777	0.304186	-0.343783	-0.0472638	0.127809	0.127481	-0.0549552	-0.123107	0.166294	-0.234649	0.0984034	-0.0884145	-0.215857	0.111812	-0.102275	-0.187483	0.160778	-0.0540815	-0.171228	-0.0838711	-0.098836	0.0660174
GOBP_ARTERY_MORPHOGENESIS	0.00974738	0.227842	-0.425983	-0.0355516	0.0297784	0.0896378	0.0303574	0.0083441	0.0923105	-0.21124	0.212394	-0.207894	-0.269928	0.167927	0.0554607	-0.288568	0.142946	-0.0918853	-0.141894	0.0535504	-0.0820124	0.0273289
GOBP_ASCENDING_AORTA_DEVELOPMENT	-0.512776	0.165141	-0.151468	0.595191	0.0934759	0.319734	-0.441342	0.0399571	0.641754	0.377903	0.0806014	-0.109121	-0.340666	-0.378372	0.293994	-0.614075	0.413515	-0.211684	-0.442513	0.543527	-0.238932	-0.532744
GOBP_ASPARAGINE_METABOLIC_PROCESS	-0.809903	-0.427221	-0.321064	0.646661	-0.376344	0.418594	0.142307	0.805427	0.0516302	0.246092	-0.0479701	-0.0331112	-0.129302	0.0499784	-0.163196	-0.427877	0.633888	0.188625	0.0302493	-0.552803	-0.341442	-0.499629
GOBP_ASPARTATE_FAMILY_AMINO_ACID_BIOSYNTHETIC_PROCESS	-0.00144416	0.160602	-0.451205	-0.214211	-0.450354	0.222325	-0.351932	-0.0425201	-0.34684	-0.0815383	-0.132573	0.252202	-0.282634	0.260447	-0.244809	0.0893884	0.224776	-0.295205	0.151254	-0.119763	0.18126	0.309195
GOBP_ASPARTATE_FAMILY_AMINO_ACID_CATABOLIC_PROCESS	0.0946433	0.320707	-0.218346	-0.110557	-0.586302	-0.350311	-0.341104	0.248164	0.0119839	0.141477	0.163267	0.206156	0.367675	-0.258767	-0.327447	-0.118521	-0.269495	-0.0409203	0.251031	-0.225198	0.493585	0.330937
GOBP_ASPARTATE_FAMILY_AMINO_ACID_METABOLIC_PROCESS	-0.0803824	0.161287	-0.249393	0.0402732	-0.402937	0.0300336	-0.241253	0.204045	-0.192169	-0.0107482	0.178993	-0.0296428	-0.329243	-0.0202546	-0.304008	0.0524602	0.0442901	-0.190805	0.182186	-0.196103	0.142784	0.0940737
GOBP_ASPARTATE_METABOLIC_PROCESS	-0.574377	0.418344	-0.0566894	-0.351243	-0.461964	0.0662979	-0.0486945	0.358503	-0.199509	0.328539	0.50286	0.0997904	0.430213	0.380361	-0.171716	0.0877301	-0.320264	-0.125411	0.370977	-0.00964888	0.486778	-0.0817801
GOBP_ASPARTATE_TRANSMEMBRANE_TRANSPORT	-0.293772	-0.439051	0.0714979	-0.195634	0.00221175	0.214109	0.18893	0.21442	-0.519046	-0.509218	0.453979	0.0853297	0.103106	-0.271335	0.283987	-0.00262075	-0.200173	-0.353393	0.0107557	0.211644	0.246854	0.172369
GOBP_ASSOCIATIVE_LEARNING	-0.0493143	0.0881841	-0.393889	-0.0379709	-0.0585814	-0.167797	0.0178285	-0.0954682	-0.121341	-0.297767	-0.0216703	0.00843412	-0.145131	-0.247095	-0.185167	-0.00337636	-0.0677769	0.0597032	0.12803	-0.0288956	0.113032	-0.102781
GOBP_ASTRAL_MICROTUBULE_ORGANIZATION	0.331645	0.0899515	-0.548322	-0.392377	-0.440239	-0.134739	-0.117957	-0.16523	-0.181981	0.351016	0.142232	-0.0836793	0.308894	0.54169	-0.0324874	0.282745	0.364733	-0.278176	-0.374049	0.0438176	-0.339437	0.135492
GOBP_ASTROCYTE_ACTIVATION	-0.463617	-0.265444	-0.427023	-0.68506	-0.313565	-0.119674	-0.552378	-0.0267303	-0.328546	-0.609549	-0.36484	-0.348545	-0.550508	-0.544987	-0.505349	-0.337334	-0.13693	0.0812137	-0.451591	-0.412624	-0.122942	-0.30087
GOBP_ASTROCYTE_CELL_MIGRATION	0.179113	0.175831	-0.528948	-0.676661	-0.582785	-0.223272	-0.13762	0.198319	-0.130559	-0.318926	0.221392	0.412346	-0.415114	-0.236429	-0.137535	0.18483	0.222416	-0.573967	-0.0327851	0.180326	0.366293	-0.376792
GOBP_ASTROCYTE_DEVELOPMENT	-0.128094	-0.125743	-0.348319	-0.349104	-0.123937	-0.0548907	-0.500617	-0.0538944	-0.34383	-0.40998	-0.0657716	-0.111488	-0.417247	-0.457914	-0.357661	-0.180342	0.045898	0.131654	-0.47174	-0.386346	-0.0571342	-0.263598
GOBP_ASTROCYTE_DIFFERENTIATION	0.00833482	-0.037844	-0.335628	-0.286423	-0.0383107	0.0790212	-0.273149	0.0224175	-0.290759	-0.353044	-0.0240584	0.0225507	-0.269612	-0.354824	-0.280356	0.0145393	0.0720774	0.04243	-0.0573062	-0.281843	-0.00627404	-0.215609
GOBP_ASYMMETRIC_CELL_DIVISION	-0.119524	-0.139013	-0.556987	0.443663	-0.303272	0.350223	0.0479925	-0.133086	0.1241	-0.00218937	0.297318	0.127415	0.331394	-0.136613	0.252945	-0.272849	0.283281	-0.300947	-0.123222	-0.0741851	-0.187104	0.129464
GOBP_ASYMMETRIC_NEUROBLAST_DIVISION	0.238224	-0.051116	-0.702392	0.132172	0.06598	0.369132	0.280344	-0.0129682	-0.16335	-0.467489	0.364011	0.0938307	0.136562	0.0211708	-0.178575	-0.0245748	0.484575	-0.0625671	-0.223546	-0.498175	-0.116259	0.426329
GOBP_ATF6_MEDIATED_UNFOLDED_PROTEIN_RESPONSE	-0.384731	-0.544865	-0.697768	0.299195	-0.38411	0.110239	-0.477979	-0.462645	-0.288813	-0.294762	-0.204558	-0.00143922	-0.546172	-0.469119	0.219731	-0.116111	-0.42369	-0.14334	-0.425576	-0.461785	-0.489175	-0.27622
GOBP_ATP_BIOSYNTHETIC_PROCESS	0.0112292	0.350299	0.427142	0.125556	-0.114037	-0.242912	-0.0449469	-0.038068	-0.487001	0.387883	-0.254283	-0.385168	-0.250828	-0.267204	-0.418723	0.0291252	-0.297052	0.25226	0.147116	-0.081138	0.576037	-0.434089
GOBP_ATP_METABOLIC_PROCESS	-0.085044	0.132584	0.0689376	-0.015465	-0.190603	-0.221743	-0.172676	-0.0270963	-0.444022	0.108152	-0.280729	-0.392308	-0.249906	-0.263435	-0.447064	-0.188131	-0.249809	0.117719	0.0890652	-0.284064	0.315636	-0.437091
GOBP_ATP_SYNTHESIS_COUPLED_ELECTRON_TRANSPORT	-0.309888	0.0962875	0.153045	-0.0449428	-0.284033	-0.3444	0.0500377	-0.0209695	-0.565256	0.0998422	-0.454548	-0.491603	-0.357748	-0.322621	-0.575391	-0.195207	-0.126165	0.069909	0.225982	-0.330271	0.395336	-0.617933
GOBP_ATP_SYNTHESIS_COUPLED_PROTON_TRANSPORT	0.0864419	0.404957	0.580243	0.111595	-0.0707289	-0.406447	-0.114187	-0.213841	-0.62563	0.502609	-0.373909	-0.469154	-0.303897	-0.444013	-0.49818	0.272708	-0.23522	0.549006	0.384804	-0.0503212	0.733388	-0.635694
GOBP_ATP_TRANSPORT	-0.274017	0.0641231	-0.311222	-0.0260078	-0.0243506	-0.192343	-0.273472	0.0873669	0.002245	0.10553	-0.236198	-0.032034	-0.291064	-0.433205	0.00807654	-0.27429	-0.0735836	0.0780195	-0.228169	-0.519309	0.320339	-0.321983
GOBP_ATRIAL_CARDIAC_MUSCLE_CELL_MEMBRANE_REPOLARIZATION	0.183735	0.704603	-0.545884	0.285827	0.0381113	-0.420866	0.0833356	-0.199935	-0.386959	0.271326	-0.148685	0.55899	-0.176923	-0.579747	0.057105	-0.250177	-0.163396	0.0967673	-0.176089	0.548319	0.392694	-0.0431027
GOBP_ATRIAL_CARDIAC_MUSCLE_CELL_TO_AV_NODE_CELL_SIGNALING	-0.0137254	0.369003	-0.416217	0.111053	-0.0334523	-0.324492	0.222252	0.0259529	-0.121967	-0.153481	-0.00283057	0.0186664	-0.326399	-0.179472	0.247739	-0.231156	-0.353381	0.0446828	-0.344428	0.164219	0.122984	-0.208608
GOBP_ATRIAL_SEPTUM_DEVELOPMENT	0.123245	-0.171583	-0.585694	0.0950539	0.0697856	0.422485	-0.358452	-0.0960256	0.393567	-0.517576	-0.131345	-0.051758	-0.460395	-0.162489	0.0176627	0.0795448	0.28879	-0.114753	-0.357567	0.284213	-0.276574	-0.146757
GOBP_ATRIAL_SEPTUM_MORPHOGENESIS	-0.179074	-0.0193023	-0.485046	0.132925	0.183098	0.314208	-0.432496	-0.141586	0.360198	-0.527079	-0.134128	-0.132688	-0.549099	-0.161837	-0.233032	-0.0127899	0.346071	0.126216	-0.42579	0.203204	-0.209729	-0.637049
GOBP_ATRIOVENTRICULAR_CANAL_DEVELOPMENT	0.308743	0.15058	-0.102402	0.0227534	-0.00822894	0.337676	-0.207817	-0.347262	-0.51085	0.194561	0.0530346	0.0614288	-0.138824	-0.445786	-0.136625	0.00233233	-0.17313	-0.372694	-0.343397	0.272792	0.067996	-0.434105
GOBP_ATRIOVENTRICULAR_NODE_DEVELOPMENT	-0.342659	0.0996476	-0.604839	-0.395579	-0.0847516	0.273953	-0.39016	-0.255867	-0.0697098	-0.541888	-0.422092	-0.201821	-0.630984	-0.603872	-0.241598	-0.0444244	0.207449	-0.583557	-0.215918	-0.279572	-0.402436	-0.536787
GOBP_ATRIOVENTRICULAR_VALVE_DEVELOPMENT	-0.0816526	0.142881	-0.32308	-0.0693841	0.0156323	0.267984	-0.154266	0.201183	-0.16158	-0.446442	0.27909	-0.346495	-0.344522	-0.322767	-0.0408577	-0.0851679	0.348829	-0.0912682	0.129871	0.303603	0.22526	-0.292171
GOBP_ATRIOVENTRICULAR_VALVE_FORMATION	-0.291972	0.268272	0.215501	0.113602	-0.150771	0.0224109	-0.491514	-0.297832	-0.574624	-0.394564	0.0997873	-0.0904951	-0.379051	-0.439156	-0.00351299	-0.256806	0.124369	0.106126	0.135741	0.117663	0.171246	-0.678964
GOBP_ATTACHMENT_OF_GPI_ANCHOR_TO_PROTEIN	-0.406784	0.193365	-0.382844	0.457869	-0.326526	-0.585334	0.143367	-0.3342	0.475097	0.406363	0.129844	0.148601	0.176435	-0.583685	0.0714887	0.634382	0.223294	0.240813	-0.436886	0.268333	0.506751	-0.209413
GOBP_ATTACHMENT_OF_MITOTIC_SPINDLE_MICROTUBULES_TO_KINETOCHORE	0.132491	-0.512143	-0.162479	-0.122643	0.372959	0.323469	0.367879	0.197876	0.194123	-0.417792	-0.38024	-0.254157	0.30953	-0.375088	0.461956	-0.23531	-0.101409	0.174344	-0.0845913	-0.368299	-0.436736	-0.00982654
GOBP_ATTACHMENT_OF_SPINDLE_MICROTUBULES_TO_KINETOCHORE	-0.0715074	-0.399322	-0.161039	0.0597837	0.186187	0.216214	-0.0989545	-0.00382729	0.26774	-0.265534	-0.399989	-0.0973106	0.319386	-0.307147	0.28397	-0.182826	-0.291972	-0.0723953	-0.213791	-0.178824	-0.447685	-0.223464
GOBP_AUDITORY_RECEPTOR_CELL_DEVELOPMENT	-0.00582543	-0.0869309	-0.310822	-0.0845105	0.111179	-0.306052	0.0454147	-0.341449	0.312878	0.0927428	-0.135221	-0.0669412	0.0469758	0.0746866	-0.0991203	-0.189335	0.247309	-0.227013	0.0324528	-0.25499	-0.28798	0.157327
GOBP_AUDITORY_RECEPTOR_CELL_MORPHOGENESIS	-0.00739494	0.0452436	-0.391949	-0.0741873	0.138791	-0.382093	-0.054866	-0.361522	0.29221	0.13721	0.0647699	0.0321965	-0.0562372	0.0499979	-0.313999	-0.273112	0.227838	-0.323914	0.168611	-0.283703	-0.182688	0.267166
GOBP_AUTOCRINE_SIGNALING	-0.337536	-0.577049	-0.211732	-0.261066	0.621375	0.504501	0.0167082	0.251547	-0.606872	-0.306561	0.433957	0.301074	-0.172428	-0.189971	-0.399408	0.550874	0.307908	0.451498	0.46896	-0.225836	0.512928	-0.403977
GOBP_AUTONOMIC_NERVOUS_SYSTEM_DEVELOPMENT	0.185835	0.276443	-0.422927	-0.116424	-0.140341	-0.00270605	0.0870748	0.0382457	-0.224759	-0.25039	0.018228	-0.315511	0.0821504	0.204615	0.0713316	0.0954051	0.0183266	0.0355852	0.116562	0.117642	0.13184	-0.211265
GOBP_AUTOPHAGIC_CELL_DEATH	-0.247821	0.0634032	0.267598	0.169743	-0.247986	0.422513	-0.159099	-0.330971	-0.00667641	-0.427776	-0.163452	0.213158	0.454574	-0.228206	0.321924	-0.519467	0.163515	-0.582895	0.276869	-0.132629	0.220098	-0.261289
GOBP_AUTOPHAGOSOME_LYSOSOME_FUSION	-0.178637	-0.224842	-0.508123	-0.684569	-0.48086	-0.32468	-0.114929	-0.496092	-0.239521	-0.596183	-0.167936	-0.0360456	-0.384618	-0.26525	-0.125498	0.0773306	-0.645016	-0.543704	0.12306	0.0876745	-0.219991	-0.15987
GOBP_AUTOPHAGOSOME_MATURATION	0.0241949	-0.138074	-0.139796	0.0646117	-0.118822	0.0462723	-0.27722	0.114946	-0.0310921	0.159807	0.17346	0.197151	-0.0276667	-0.267872	-0.129911	0.0809945	-0.278927	-0.295582	0.0452983	-0.0214177	0.0232967	-0.251813
GOBP_AUTOPHAGOSOME_MEMBRANE_DOCKING	-0.319481	0.281861	0.0879367	0.394857	0.51569	-0.377377	-0.434545	-0.619084	0.0501562	0.0484843	0.399264	0.313471	0.383956	-0.533923	0.302899	0.30144	-0.407997	-0.118083	0.151795	-0.318131	0.263284	-0.379612
GOBP_AUTOPHAGOSOME_ORGANIZATION	-0.257722	-0.00683321	-0.461217	-0.132484	-0.32805	0.136912	-0.246443	-0.163501	-0.140346	-0.128567	-0.217579	-0.00744076	-0.25317	-0.312916	-0.156641	-0.0579784	-0.188558	-0.249221	-0.219786	-0.112826	-0.262958	-0.393312
GOBP_AUTOPHAGY_OF_MITOCHONDRION	-0.0982246	0.0678916	0.0162912	0.0871118	-0.155606	0.187092	-0.163654	0.178106	-0.247312	-0.0049661	-0.0441148	0.041388	-0.230649	-0.200993	-0.0931908	-0.0900574	-0.169912	-0.0879272	-0.0954034	0.143992	-0.00595531	-0.319619
GOBP_AUTOPHAGY_OF_NUCLEUS	-0.177317	0.00325477	-0.163747	-0.374456	-0.24639	0.312383	-0.134165	0.134444	0.0890022	-0.28378	-0.14087	0.145099	0.0251195	0.217914	0.0190914	0.324102	0.00246007	-0.446546	-0.323992	0.410266	-0.556974	-0.301631
GOBP_AUTOPHAGY_OF_PEROXISOME	-0.135907	0.321445	-0.662263	-0.695427	0.386438	0.819714	0.195143	0.323287	0.491711	-0.28236	0.641458	0.454717	0.515875	-0.0332152	0.361299	0.38397	-0.561578	-0.303987	-0.591738	-0.353105	-0.690488	-0.108233
GOBP_AV_NODE_CELL_TO_BUNDLE_OF_HIS_CELL_COMMUNICATION	-0.345419	0.385691	-0.177066	-0.193436	-0.170857	-0.2509	-0.134062	-0.210655	0.0791172	-0.402548	0.380998	0.149235	-0.176531	-0.397532	-0.135901	0.348502	-0.148452	-0.541333	0.0286279	0.232132	0.235999	-0.230609
GOBP_AV_NODE_CELL_TO_BUNDLE_OF_HIS_CELL_SIGNALING	-0.524384	0.321107	-0.185214	-0.337326	-0.12914	-0.430009	0.118944	-0.528515	-0.00961179	-0.317092	0.1177	0.142019	-0.201284	-0.417192	-0.0696496	0.430532	-0.19126	-0.555933	0.0509884	0.0784937	0.606487	-0.272372
GOBP_AXIAL_MESODERM_DEVELOPMENT	-0.104487	-0.0681722	0.018661	-0.517218	-0.141047	0.0727568	-0.284453	0.584593	-0.380085	0.305007	0.427778	-0.474592	-0.671819	0.167677	-0.0639445	0.404342	0.716491	-0.167318	0.650744	0.0145865	0.244959	-0.291244
GOBP_AXIS_ELONGATION	-0.00940202	0.00999719	-0.292086	-0.0776858	-0.0235271	0.233154	-0.00674608	-0.0937517	0.283017	-0.185617	0.249628	0.110143	-0.0976472	0.324003	-0.0769696	-0.0316723	0.206639	-0.32024	0.131418	0.159191	-0.13741	0.124269
GOBP_AXIS_SPECIFICATION	-0.0459975	0.0355216	-0.372616	-0.184988	-0.0732476	0.0914534	0.0578898	-0.0722742	0.0951425	-0.27338	0.0602282	0.132945	0.0409701	-0.0391875	0.000341743	-0.120673	0.107197	-0.189449	0.0735206	-0.0421339	-0.186015	-0.128162
GOBP_AXO_DENDRITIC_PROTEIN_TRANSPORT	0.373659	-0.225265	-0.295222	-0.129612	-0.0331869	0.222577	-0.0678417	-0.423087	0.0507644	0.130342	-0.637139	0.0501671	0.0283865	-0.553549	0.156819	-0.109686	-0.136952	0.052463	-0.126581	0.428903	0.0600928	-0.481994
GOBP_AXO_DENDRITIC_TRANSPORT	-0.0916504	-0.14416	-0.300143	-0.0341019	-0.352958	0.0738185	0.0513453	-0.249455	0.135339	-0.0347641	-0.148416	-0.22984	0.216371	-0.114357	-0.0414065	0.0933914	-0.0052627	-0.0681027	-0.107824	-0.141804	0.0346686	-0.204179
GOBP_AXON_CHOICE_POINT_RECOGNITION	0.717486	0.497759	-0.784455	0.317833	0.373814	0.147339	0.203243	-0.584218	0.160572	-0.508683	0.53	-0.261456	0.158158	-0.0619045	-0.395796	0.0132653	0.665207	0.345645	-0.167449	-0.740509	-0.334121	-0.027537
GOBP_AXON_DEVELOPMENT	-0.0436731	-0.0223937	-0.360076	-0.111146	0.0323633	0.123859	-0.0346527	-0.128401	0.034509	-0.258975	-0.060951	-0.0560061	-0.0591024	-0.085755	-0.0689383	0.0034842	0.109508	-0.204089	-0.16256	-0.0427026	-0.068597	-0.127809
GOBP_AXON_ENSHEATHMENT_IN_CENTRAL_NERVOUS_SYSTEM	0.227781	0.189236	-0.225369	-0.371792	0.22542	0.02759	0.229403	-0.404335	0.41363	-0.495593	-0.156199	0.0161994	-0.0226251	0.223198	-0.432027	-0.231945	0.258949	-0.337662	-0.168378	-0.149639	-0.0667121	-0.0438679
GOBP_AXON_EXTENSION	-0.0768667	-0.130532	-0.473633	-0.197611	-0.0553917	0.0750788	-0.011053	0.0467713	0.0952271	-0.354131	-0.0251124	-0.108259	-0.0774682	-0.0554429	-0.00160955	-0.0197147	0.161511	-0.19052	-0.164053	-0.0811684	-0.23423	-0.126899
GOBP_AXONAL_FASCICULATION	0.169999	-0.0976926	-0.264074	0.181338	-0.0764151	0.0351547	0.118269	0.292186	0.317678	-0.1504	0.0821194	-0.0775486	0.0322462	-0.119817	-0.24132	0.130408	0.0853416	0.134977	-0.3339	-0.365526	0.065792	-0.406692
GOBP_AXONAL_TRANSPORT	-0.119141	-0.105836	-0.254046	0.00170336	-0.337586	0.0626662	0.0809336	-0.330813	0.127071	0.0625596	-0.192866	-0.161234	0.200523	-0.0996675	-0.0954652	0.0192335	0.0141118	-0.103672	-0.12391	-0.103828	0.0790012	-0.173802
GOBP_AXONAL_TRANSPORT_OF_MITOCHONDRION	-0.223916	-0.0522039	-0.198784	0.0163481	-0.230424	-0.232436	-0.0157666	-0.528835	0.336903	-0.19935	0.0252843	-0.160556	0.119812	-0.278372	-0.0858651	0.0219241	0.365766	-0.0894509	-0.0602952	-0.451763	0.10696	-0.0563051
GOBP_AXONEMAL_CENTRAL_APPARATUS_ASSEMBLY	0.198267	-0.156145	0.380353	-0.434829	0.497295	-0.0682179	-0.408005	0.306011	0.263791	0.305973	-0.636134	-0.376961	-0.0129501	0.672111	0.318687	-0.52525	-0.531195	-0.574445	-0.638865	-0.223429	-0.633882	-0.691314
GOBP_AXONEMAL_DYNEIN_COMPLEX_ASSEMBLY	-0.0838767	-0.182691	0.260381	-0.216257	0.376817	-0.435765	0.224494	0.297336	0.260861	-0.365566	-0.475934	0.146333	0.429922	0.107962	0.340046	-0.549897	-0.138384	0.296268	-0.564498	-0.11071	-0.579993	-0.569546
GOBP_AXONEME_ASSEMBLY	0.0771425	-0.218568	0.264352	0.069937	0.390937	-0.338125	0.215093	0.259549	0.322794	-0.320891	-0.466164	0.104147	0.331882	0.136624	0.286242	-0.461764	-0.112357	0.101007	-0.57311	-0.115975	-0.51089	-0.555756
GOBP_AXONOGENESIS_INVOLVED_IN_INNERVATION	-0.251856	-0.0324325	-0.210241	0.0938206	0.539232	0.0362474	0.131476	0.0968954	0.326912	-0.682645	-0.176774	-0.0413535	-0.0700528	-0.251435	0.0772373	0.214586	0.592306	-0.118297	0.484512	-0.572569	-0.0987598	-0.0245825
GOBP_AZOLE_TRANSMEMBRANE_TRANSPORT	-0.239946	-0.343597	-0.380238	-0.467657	-0.386476	-0.570896	-0.470974	-0.398826	-0.439655	-0.413615	-0.369823	-0.553824	-0.152663	-0.724379	-0.417767	0.258877	-0.492987	-0.500194	0.10403	-0.238201	-0.420696	-0.58668
GOBP_B_1_B_CELL_DIFFERENTIATION	-0.71569	-0.669445	-0.155539	-0.337167	0.162455	0.145759	-0.333474	-0.600726	0.0673618	-0.739943	-0.40489	-0.688396	0.539024	-0.477457	0.217654	-0.330314	-0.534558	-0.068418	0.211865	-0.337017	-0.286345	0.0153959
GOBP_B_CELL_ACTIVATION	-0.0950868	-0.346078	-0.208786	-0.167867	-0.0440574	-0.00778594	0.0781137	-0.0114423	-0.0832705	-0.222299	0.133408	-0.119598	-0.15092	-0.210221	-0.165196	0.132666	-0.0385214	-0.14975	0.254311	-0.0615022	0.0424533	0.12005
GOBP_B_CELL_ACTIVATION_INVOLVED_IN_IMMUNE_RESPONSE	-0.046961	-0.375514	-0.346703	-0.331579	-0.127767	0.133773	0.00784748	0.135495	0.0447245	-0.351713	0.0878575	-0.251241	-0.060162	-0.331492	-0.0643586	0.190271	-0.0156428	-0.0990807	0.206226	-0.128454	-0.113066	0.167264
GOBP_B_CELL_APOPTOTIC_PROCESS	-0.182912	-0.554811	-0.323421	-0.375597	-0.399252	-0.32721	-0.0965023	0.0819634	-0.250784	-0.151578	0.32002	-0.350256	-0.179697	0.202655	-0.311978	0.110233	-0.00591108	-0.203794	0.090304	0.246045	0.0325363	0.0466825
GOBP_B_CELL_CHEMOTAXIS	-0.566833	-0.492779	-0.442753	-0.106028	0.145146	-0.262417	0.201011	0.228593	-0.390318	-0.222792	0.640369	0.161175	0.214775	-0.373059	0.00156245	0.237812	-0.299071	0.366217	0.176182	0.434046	0.420667	-0.442468
GOBP_B_CELL_DIFFERENTIATION	-0.121277	-0.380502	-0.198399	-0.0978747	-0.0270423	0.129721	0.0381633	-0.0475799	-0.0862398	-0.335055	0.0260768	0.00812033	-0.182541	-0.202205	-0.187219	0.0819802	0.0364094	-0.13573	0.211359	0.0381795	0.0388809	0.171172
GOBP_B_CELL_HOMEOSTASIS	-0.18939	-0.452112	-0.284707	0.0145788	-0.210423	0.089927	0.0124113	0.0142662	-0.118243	-0.275687	0.415998	-0.315947	-0.0018276	-0.230089	-0.0485376	0.128692	-0.0934667	-0.188635	0.371257	-0.0716981	0.0669333	0.020071
GOBP_B_CELL_MEDIATED_IMMUNITY	-0.418479	-0.57866	-0.409681	-0.555369	-0.519828	-0.357326	-0.372833	-0.310606	-0.348084	-0.544823	-0.475583	-0.432769	-0.462991	-0.536033	-0.413485	-0.424517	-0.483021	-0.492687	-0.318426	-0.499839	-0.318853	-0.307049
GOBP_B_CELL_PROLIFERATION	0.11649	-0.394716	-0.0559522	-0.159775	-0.140275	-0.177454	-0.0163038	-0.06108	-0.0130369	-0.31627	0.121344	-0.139004	-0.215628	-0.28909	-0.00114322	0.145979	0.0522096	-0.152123	0.270111	0.0284149	0.0822903	0.089998
GOBP_B_CELL_PROLIFERATION_INVOLVED_IN_IMMUNE_RESPONSE	0.290885	-0.335285	0.156367	-0.40433	-0.121235	-0.18524	-0.44573	0.295914	0.124322	-0.74137	-0.342603	-0.216807	0.379394	-0.53479	-0.219062	-0.335099	0.224578	0.103214	0.0823253	-0.520476	-0.815697	-0.341281
GOBP_B_CELL_RECEPTOR_SIGNALING_PATHWAY	-0.0723554	-0.278109	-0.0154728	-0.182973	-0.182769	-0.104768	0.122301	-0.209545	-0.181194	-0.355088	0.00294325	-0.163433	-0.217812	-0.319132	-0.0558805	-0.0321775	-0.13119	-0.314118	0.0855902	-0.126462	-0.086263	0.14397
GOBP_BARBED_END_ACTIN_FILAMENT_CAPPING	-0.0833159	0.314986	-0.358112	0.140269	-0.132947	0.154872	0.119024	0.0156308	0.0113845	0.17568	0.0558457	-0.321545	-0.00312629	-0.202776	-0.125511	-0.173047	0.156191	-0.294895	-0.107355	0.0266315	0.090481	-0.154502
GOBP_BASE_CONVERSION_OR_SUBSTITUTION_EDITING	-0.0629579	-0.280764	0.201986	-0.361367	-0.176816	-0.0241076	0.128434	-0.22791	0.000905399	-0.210475	-0.0933744	0.065147	-0.144697	0.0119835	-0.294981	-0.072456	-0.426849	0.0956882	0.11553	0.00164647	-0.181453	-0.216944
GOBP_BASE_EXCISION_REPAIR	-0.168356	0.0945177	-0.191338	0.0327444	-0.161332	0.0887668	0.0577878	0.237906	-0.168224	-0.112433	0.226106	0.194724	-0.056415	-0.386348	-0.0690277	-0.0505776	-0.311728	-0.0535559	0.271272	-0.182931	-0.120355	0.194876
GOBP_BASE_EXCISION_REPAIR_AP_SITE_FORMATION	-0.306298	-0.116911	-0.26242	0.0925353	-0.0849802	0.0651441	-0.135762	-0.143862	-0.15589	0.0795909	0.327535	0.366653	-0.521328	0.0868994	-0.382237	0.250542	-0.359745	-0.578282	0.45437	-0.0932578	-0.0856063	0.451754
GOBP_BASE_EXCISION_REPAIR_GAP_FILLING	0.050287	-0.120199	-0.161351	-0.260647	-0.0627169	0.239586	0.205641	0.071093	-0.363067	-0.210035	-0.369007	0.000534329	0.238703	-0.538836	0.352631	-0.147808	-0.0390081	0.108351	0.507242	0.023446	-0.306948	0.211188
GOBP_BASEMENT_MEMBRANE_ASSEMBLY	0.439516	0.223023	-0.550269	-0.206512	0.353119	0.36173	-0.28806	0.0326342	0.301311	-0.18174	0.196223	0.0748957	-0.351454	0.277949	-0.094919	0.0623718	0.455477	-0.0343582	-0.364627	0.105943	-0.262128	-0.0430376
GOBP_BASEMENT_MEMBRANE_ORGANIZATION	0.0477724	0.0224656	-0.523384	-0.149023	0.180555	0.288902	-0.247214	-0.180489	0.396414	-0.297774	0.0194697	0.14751	-0.118683	0.104785	-0.0754324	0.141005	0.340712	-0.11845	-0.378388	-0.0178562	-0.265461	-0.0588918
GOBP_BASIC_AMINO_ACID_TRANSPORT	-0.342448	-0.470407	-0.304598	0.0683669	0.272282	-0.0975067	-0.108983	-0.068475	-0.332609	0.231647	0.256083	0.434352	-0.356741	-0.437417	0.335548	0.351161	0.21867	0.000291578	0.308898	-0.0939244	0.187581	0.0165941
GOBP_BEHAVIOR	-0.0863982	-0.0141511	-0.325196	-0.203111	-0.161458	0.0247238	-0.044718	-0.148723	-0.11976	-0.207309	-0.00872517	-0.1313	-0.0986425	-0.200759	-0.124378	-0.114377	-0.00405615	-0.0994289	-0.120044	-0.194266	-0.0235012	-0.106142
GOBP_BEHAVIORAL_RESPONSE_TO_COCAINE	-0.389254	0.265544	-0.480729	-0.555864	-0.647099	-0.602216	-0.356098	-0.595757	-0.54248	-0.184706	-0.260924	-0.291094	-0.631316	-0.527281	-0.583037	-0.344331	-0.49753	-0.714928	-0.0730221	-0.325415	0.0677816	-0.553012
GOBP_BEHAVIORAL_RESPONSE_TO_ETHANOL	-0.063261	-0.2524	-0.649248	-0.379401	-0.264354	0.0770718	0.311786	-0.410027	-0.552009	0.0567301	-0.52425	-0.410847	0.581475	-0.202513	-0.726399	0.30191	-0.060792	-0.598914	-0.585178	0.0204901	-0.234542	0.0117676
GOBP_BEHAVIORAL_RESPONSE_TO_PAIN	-0.155583	0.512936	-0.527101	0.112628	-0.00358083	-0.140655	-0.449525	-0.00274122	0.0347579	-0.0997141	0.368451	0.0184907	-0.528433	0.479342	-0.048066	0.141753	0.331107	-0.339072	0.256615	0.0180041	0.221867	0.089873
GOBP_BENZENE_CONTAINING_COMPOUND_METABOLIC_PROCESS	0.077938	0.183784	-0.118128	0.172546	-0.0986186	-0.27536	0.112843	-0.392918	-0.326914	0.158626	0.14355	-0.233807	-0.251044	-0.258867	-0.228878	-0.0621096	0.0359914	-0.286356	-0.16813	-0.217437	0.327849	0.328253
GOBP_BERGMANN_GLIAL_CELL_DIFFERENTIATION	0.402375	0.261109	-0.506897	0.189414	-0.575773	0.407294	0.147096	0.0924605	-0.144253	0.118537	-0.0673486	0.639087	0.0213825	-0.393062	-0.18854	0.193108	0.0763273	-0.192723	-0.0353343	-0.119063	-0.195125	-0.556031
GOBP_BICARBONATE_TRANSPORT	-0.013751	0.168571	-0.299166	-0.0249227	-0.367914	-0.398204	-0.173595	0.301006	0.52945	-0.0111872	-0.0494682	0.0972716	-0.188084	0.0786935	0.346923	0.00823799	0.1431	0.0819408	0.0125852	0.297936	0.188077	0.278492
GOBP_BILE_ACID_AND_BILE_SALT_TRANSPORT	-0.324664	0.0959873	-0.00600225	0.110966	0.274393	-0.403446	-0.023713	0.0757354	-0.280626	0.0973177	-0.217629	0.0983012	-0.356458	-0.192581	-0.0975071	0.237445	0.493825	-0.296413	-0.0956748	-0.319707	0.224248	-0.0813938
GOBP_BILE_ACID_BIOSYNTHETIC_PROCESS	0.0815221	-0.00872291	-0.246233	0.057729	0.156203	-0.334365	-0.200858	-0.0794884	-0.24679	-0.157358	0.28989	0.0780706	-0.0296639	-0.06974	-0.161595	0.148737	-0.0493209	-0.133267	-0.336311	-0.087662	-0.00204203	0.146861
GOBP_BILE_ACID_METABOLIC_PROCESS	0.110915	0.0276486	-0.280414	0.0444205	0.0538967	-0.162053	-0.162219	-0.0834757	-0.211388	-0.125296	0.174074	0.0298325	-0.148388	-0.158248	-0.0882057	0.0874648	-0.105986	-0.109569	-0.108347	-0.0966315	0.0558411	0.291292
GOBP_BILE_ACID_SECRETION	0.0425053	-0.119801	0.0502383	-0.1635	-0.357485	-0.576539	-0.572618	0.431635	-0.741891	0.349189	-0.420471	0.261539	-0.328453	-0.0126614	-0.239065	-0.121691	-0.147008	-0.447655	-0.510875	-0.302218	0.0521846	-0.302142
GOBP_BILE_ACID_SIGNALING_PATHWAY	-0.0726242	-0.706215	-0.0969628	-0.336049	-0.141827	-0.609676	0.200138	-0.430372	-0.524748	0.216258	-0.604212	0.0935301	-0.0351712	0.130403	-0.36686	0.0142682	-0.739833	-0.166204	-0.637335	-0.315834	-0.4108	-0.710774
GOBP_BINDING_OF_SPERM_TO_ZONA_PELLUCIDA	-0.0873933	-0.339089	0.0353875	-0.0878494	0.0116386	-0.238407	-0.252869	-0.306845	-0.131978	0.10188	-0.560598	-0.314132	0.0480812	-0.234043	-0.0768065	-0.434471	-0.223333	0.0306048	-0.361668	-0.379396	-0.434404	-0.734313
GOBP_BIOLOGICAL_ADHESION	-0.160805	-0.13794	-0.360953	-0.257502	-0.20034	-0.077418	-0.120373	-0.141584	-0.117752	-0.256929	-0.0340622	-0.114314	-0.219221	-0.206251	-0.0786336	-0.116661	-0.0439514	-0.233298	-0.125707	-0.11923	-0.00478648	-0.206064
GOBP_BIOLOGICAL_PHASE	-0.159232	0.0577764	-0.536526	-0.372111	0.0274226	0.0338432	0.186896	0.0564423	0.265094	-0.401392	-0.132656	-0.240972	-0.116883	-0.102499	0.49633	-0.0882377	0.18592	-0.214607	0.44203	0.214331	-0.292926	-0.0477049
GOBP_BIOLOGICAL_PROCESS_INVOLVED_IN_INTERACTION_WITH_HOST	-0.356328	-0.282732	-0.311129	-0.35899	-0.284028	-0.106955	-0.215615	-0.212189	-0.262942	-0.0664639	-0.0487147	-0.129068	-0.290935	-0.338114	-0.236952	-0.111597	-0.114452	-0.445096	-0.133954	-0.228004	0.119903	-0.35452
GOBP_BIOLOGICAL_PROCESS_INVOLVED_IN_INTERACTION_WITH_SYMBIONT	-0.214781	-0.155203	-0.217259	0.0662531	-0.0943747	-0.0277575	-0.130178	-0.109283	-0.2104	-0.0323929	0.0458693	-0.196948	-0.322783	-0.361705	-0.137539	0.0130337	-0.182867	-0.307627	0.0999753	-0.135965	0.0815902	-0.0678447
GOBP_BIOLOGICAL_PROCESS_INVOLVED_IN_INTERSPECIES_INTERACTION_BETWEEN_ORGANISMS	-0.250047	-0.312122	-0.209549	-0.292597	-0.290202	-0.124934	-0.149997	-0.160342	-0.216554	-0.159309	0.010043	-0.0910534	-0.277217	-0.263501	-0.228161	-0.0302048	-0.192416	-0.31007	0.00926418	-0.185049	-0.0409273	-0.173386
GOBP_BIOLOGICAL_PROCESS_INVOLVED_IN_INTRASPECIES_INTERACTION_BETWEEN_ORGANISMS	0.241328	0.00174815	-0.313573	-0.321808	-0.147501	0.123404	0.0696867	-0.393741	-0.139353	-0.496329	0.0149509	-0.253517	-0.213245	-0.270882	-0.0956556	-0.411891	-0.193991	-0.0645076	-0.251545	0.00701969	-0.249981	-0.150851
GOBP_BIOLOGICAL_PROCESS_INVOLVED_IN_SYMBIOTIC_INTERACTION	-0.328	-0.2591	-0.30238	-0.285807	-0.241063	-0.0842432	-0.181097	-0.210362	-0.248562	-0.0751973	-0.0350916	-0.13386	-0.297135	-0.334837	-0.211947	-0.0919634	-0.147344	-0.404108	-0.0756184	-0.181273	0.106394	-0.286624
GOBP_BIOMINERALIZATION	0.0256808	0.00381078	-0.356788	-0.0478702	0.0679219	0.141652	-0.213829	-0.0397334	-0.0561019	-0.164634	0.172835	-0.0334802	-0.245784	-0.0715403	0.018246	-0.0485478	0.126665	-0.058325	-0.0689075	0.06217	0.135104	-0.191203
GOBP_BLASTOCYST_DEVELOPMENT	-0.230968	-0.176516	-0.205626	-0.0922864	-0.207403	-0.0473823	0.10238	-0.208194	0.0390373	-0.170672	-0.0338868	-0.150348	0.0934188	-0.236515	-0.278035	-0.0277983	0.0667265	-0.22857	-0.0626116	-0.292146	-0.147889	-0.0793808
GOBP_BLASTOCYST_FORMATION	-0.305842	-0.393579	-0.35004	-0.261782	-0.369061	0.024019	0.0161707	-0.172667	-0.25994	-0.203827	0.204438	-0.28909	-0.0745785	-0.320331	-0.443298	-0.128733	-0.00602635	-0.426153	-0.223942	-0.357796	-0.200459	-0.219774
GOBP_BLASTOCYST_GROWTH	-0.242368	-0.228734	-0.170852	0.32904	-0.152781	0.119647	0.330952	0.113703	0.357356	-0.127776	0.103484	-0.0702579	0.290337	-0.27004	0.152913	0.270987	0.0150789	-0.169534	0.253937	-0.325403	-0.04016	0.196777
GOBP_BLASTODERM_SEGMENTATION	-0.315531	-0.397455	-0.283065	-0.203137	0.20674	-0.0930476	0.277528	-0.0579884	0.382679	-0.308719	-0.155773	0.293858	0.43084	-0.0023472	0.2846	0.0534411	0.10643	0.0817841	0.105367	0.074672	-0.388689	-0.0202702
GOBP_BLEB_ASSEMBLY	-0.196713	0.482246	-0.352267	0.0241777	0.36677	0.414327	0.245383	-0.347979	0.519867	0.0520486	-0.330397	0.43975	-0.427486	-0.1663	0.442577	0.572681	0.378671	-0.448517	-0.396665	-0.321973	-0.0561858	-0.0557355
GOBP_BLOOD_VESSEL_ENDOTHELIAL_CELL_DIFFERENTIATION	-0.572092	-0.0196429	-0.138513	-0.247754	-0.185399	0.145523	-0.391092	0.031369	-0.663603	-0.202363	-0.0162192	-0.337483	-0.510065	0.0937865	-0.218056	0.0327956	-0.0212913	-0.180385	0.382809	-0.251092	0.227412	-0.0978547
GOBP_BLOOD_VESSEL_ENDOTHELIAL_CELL_MIGRATION	-0.119822	-0.109438	-0.18619	-0.162655	-0.251731	0.155582	0.0659882	0.0946973	-0.320097	-0.315891	0.141253	-0.0817842	-0.142818	-0.0893982	-0.23518	-0.168074	-0.0393342	-0.164968	0.054682	-0.0970877	-0.0344305	-0.110121
GOBP_BLOOD_VESSEL_ENDOTHELIAL_CELL_PROLIFERATION_INVOLVED_IN_SPROUTING_ANGIOGENESIS	0.114128	-0.0922299	-0.079008	-0.440704	-0.112626	0.219479	0.277918	0.205904	0.0931451	-0.24515	0.239674	-0.0341728	-0.215145	0.293758	-0.136893	0.268528	0.385802	-0.550394	0.175909	-0.295356	0.0251791	0.158021
GOBP_BLOOD_VESSEL_MATURATION	0.220256	-0.396443	0.192382	-0.237352	0.336302	0.448016	0.402348	0.338259	0.301288	-0.169475	0.178966	0.191113	-0.609753	0.0264749	-0.322196	-0.39144	0.582279	-0.46788	-0.627732	-0.0602549	0.0398848	0.080934
GOBP_BLOOD_VESSEL_MORPHOGENESIS	-0.147323	-0.0141186	-0.245255	-0.169366	-0.0977623	0.0851316	-0.0658087	-0.00080104	-0.00995249	-0.125356	0.109983	-0.0225326	-0.183481	-0.0545392	-0.0356976	-0.0615553	0.14659	-0.159118	-0.0105113	0.0179612	0.0398383	-0.103858
GOBP_BLOOD_VESSEL_REMODELING	0.009013	0.100644	-0.210985	0.123591	0.100959	0.277864	-0.148658	0.134053	-0.252531	-0.0168312	0.186891	-0.20003	-0.0532938	-0.233318	-0.0154312	-0.149409	-0.0902172	-0.123603	-0.0913327	0.115224	0.171501	0.14167
GOBP_BMP_SIGNALING_PATHWAY_INVOLVED_IN_HEART_DEVELOPMENT	0.230183	0.399484	-0.287544	-0.757311	0.201307	0.389707	0.37882	0.499874	0.322226	-0.691312	-0.0859655	-0.124972	-0.482533	-0.106434	-0.201693	0.528791	0.569302	-0.383596	0.0942969	0.0214985	0.446388	-0.228702
GOBP_BODY_FLUID_SECRETION	-0.0894355	0.0120977	-0.0164036	-0.115771	0.0510053	-0.18286	-0.157059	-0.199212	-0.287605	-0.25311	0.0657829	-0.0224579	-0.238675	-0.171452	-0.454354	-0.189049	-0.0721416	-0.231345	-0.093083	-0.0981081	-0.0729966	0.0167805
GOBP_BODY_MORPHOGENESIS	0.172698	-0.139615	-0.390479	-0.081831	0.139391	0.0622333	-0.0122204	-0.00759102	-0.0191117	-0.292278	0.0388851	-0.153438	-0.176926	0.0425901	-0.272636	-0.201259	0.190685	-0.114457	-0.464667	-0.00837971	-0.0869312	-0.146486
GOBP_BONE_CELL_DEVELOPMENT	-0.121325	-0.1211	-0.254964	-0.191282	0.164307	0.452584	-0.247293	-0.279736	-0.140156	-0.0326594	-0.328396	0.0491234	0.145615	-0.212194	-0.256167	0.207894	0.0517848	-0.377779	-0.312389	-0.19174	-0.138498	-0.1115
GOBP_BONE_DEVELOPMENT	0.0737835	0.127279	-0.376893	-0.115774	0.0152532	0.174751	-0.113396	-0.156561	0.0330426	-0.104795	-0.0795529	0.0385668	-0.0733456	-0.142984	-0.168474	-0.019114	0.216426	0.0171045	-0.14004	-0.0326225	0.0611367	-0.021234
GOBP_BONE_GROWTH	0.204838	0.306855	-0.399962	-0.327876	0.141463	0.389758	-0.00359416	0.0444698	0.0960332	-0.11662	-0.0409155	-0.0559814	-0.162419	-0.286374	-0.0392975	0.088102	0.220691	-0.236383	-0.111601	0.120029	0.0174458	0.178248
GOBP_BONE_MARROW_DEVELOPMENT	0.332947	-0.0615535	-0.533552	-0.611225	-0.381443	-0.183439	-0.297908	-0.672529	-0.302804	-0.252326	0.15804	0.0966577	-0.493474	-0.428279	0.0179012	-0.205553	-0.292432	0.0341385	0.431866	-0.166799	0.153829	0.0310929
GOBP_BONE_MATURATION	0.0586997	0.241991	-0.0610457	-0.0114902	0.0520955	-0.264848	-0.474273	-0.436706	0.133527	-0.010853	-0.270166	-0.027398	0.0790195	-0.262195	0.141449	-0.280264	0.124185	-0.118871	-0.291919	0.0095483	-0.0718661	-0.00591989
GOBP_BONE_MINERALIZATION	-0.048502	-0.0286636	-0.348179	-0.0352296	0.0872331	0.0982714	-0.263927	-0.0264471	0.0177666	-0.180446	0.151804	-0.0735827	-0.279025	0.00382175	0.00161235	0.0172433	0.176162	-0.0950463	-0.056878	-0.0335798	0.0465533	-0.150309
GOBP_BONE_MINERALIZATION_INVOLVED_IN_BONE_MATURATION	-0.315066	0.0563064	0.233571	-0.109426	0.182645	-0.460981	-0.613512	-0.606262	-0.196741	-0.166684	-0.0133872	-0.041808	0.0453253	-0.0871919	0.36073	-0.161127	0.18675	-0.0452193	-0.0689731	0.105796	0.0687152	0.224487
GOBP_BONE_MORPHOGENESIS	0.286644	0.326468	-0.445574	-0.145815	0.122617	0.334872	-0.0245635	0.0658562	-0.0500021	-0.217608	-0.0354846	0.0110676	-0.224785	-0.108075	-0.197986	-0.0236494	0.251472	0.0841557	-0.14521	0.0665817	0.138237	-0.0273433
GOBP_BONE_REMODELING	0.0551115	-0.0269393	-0.26649	-0.259646	-0.0155838	-0.0310875	-0.0187736	0.148129	0.0323878	-0.184989	0.243621	0.0227232	-0.246843	-0.167849	-0.139125	0.0773551	0.109165	-0.185344	-0.033369	-0.185401	0.0898244	0.0863927
GOBP_BONE_RESORPTION	0.0491847	-0.170063	-0.25008	-0.342321	-0.0133373	0.0334465	0.038241	0.081569	-0.0108222	-0.186495	0.185256	0.0298641	-0.226774	-0.179374	-0.140548	0.080717	0.00276645	-0.262333	0.0438597	-0.0173994	0.103039	0.074071
GOBP_BONE_TRABECULA_FORMATION	0.737185	0.20144	-0.458196	-0.00493214	0.348947	0.322534	0.389336	0.323717	0.170353	-0.489315	0.323801	-0.617681	-0.409235	-0.289366	-0.230638	-0.22031	0.516063	0.159317	-0.615229	-0.353939	0.0356587	0.0708171
GOBP_BONE_TRABECULA_MORPHOGENESIS	0.581768	-0.137335	-0.557615	-0.237128	0.131217	0.300702	-0.0522928	0.151804	-0.12554	-0.506017	0.0800817	-0.351041	-0.414845	-0.46333	0.414171	-0.155978	0.397208	-0.0902593	-0.405687	-0.0791509	-0.231025	0.0527175
GOBP_BOX_C_D_SNORNP_ASSEMBLY	-0.42544	-0.486074	0.185005	-0.0612931	-0.281199	-0.527163	-0.13655	-0.358737	-0.389736	-0.0161986	-0.34046	-0.158997	0.0705729	0.0857671	-0.312714	-0.519953	-0.471016	-0.399308	-0.329439	-0.802686	-0.0974627	-0.464677
GOBP_BRADYKININ_CATABOLIC_PROCESS	-0.0677189	0.145707	-0.213212	0.0845427	0.442358	0.73388	-0.478164	0.32112	0.358365	-0.536536	0.315911	0.111444	-0.0491709	-0.486751	0.545984	-0.253552	0.134299	-0.048387	-0.144058	-0.361869	-0.425762	-0.105672
GOBP_BRAIN_DERIVED_NEUROTROPHIC_FACTOR_RECEPTOR_SIGNALING_PATHWAY	-0.0487699	-0.366525	-0.398646	-0.511716	-0.155382	0.393558	-0.309721	-0.180714	-0.687745	-0.146813	-0.54508	-0.29313	-0.790595	-0.215223	-0.615644	-0.0285359	-0.00740605	-0.526988	-0.275054	-0.387642	-0.0830598	-0.190475
GOBP_BRAIN_MORPHOGENESIS	0.0658653	-0.152549	-0.320285	-0.262809	-0.0587651	0.190985	-0.267266	-0.173349	-0.256723	-0.261067	-0.244366	-0.0237716	-0.119259	-0.345879	-0.182662	-0.366219	-0.155697	-0.258242	-0.294351	-0.055874	-0.237371	-0.164428
GOBP_BRAINSTEM_DEVELOPMENT	0.114213	-0.317071	-0.305422	-0.401958	-0.409936	0.0559538	-0.229129	-0.580091	-0.30256	-0.535849	0.213392	0.384967	0.303857	-0.162031	0.117547	0.0242396	0.233351	-0.412984	-0.580427	-0.0303572	-0.250689	-0.653056
GOBP_BRANCH_ELONGATION_OF_AN_EPITHELIUM	-0.0481446	-0.120329	-0.21199	-0.257234	0.101789	0.15478	0.0232146	-0.122682	0.201869	-0.114894	0.418599	0.0951388	0.175593	0.234916	-0.291265	-0.138076	-0.0179102	-0.305805	0.458224	-0.117654	-0.0374913	0.207349
GOBP_BRANCHED_CHAIN_AMINO_ACID_CATABOLIC_PROCESS	-0.48552	0.419322	0.249068	-0.235816	-0.337993	-0.0394417	-0.365935	0.111223	-0.596003	0.144985	0.225548	0.0723841	-0.100177	-0.213	-0.0306701	-0.170844	-0.468502	-0.389288	-0.208973	-0.0352078	0.0357138	0.3084
GOBP_BRANCHED_CHAIN_AMINO_ACID_METABOLIC_PROCESS	-0.439841	0.43651	0.132913	-0.21575	-0.263418	-0.17691	-0.316845	0.177295	-0.544663	0.0632408	0.23205	0.106579	-0.0353023	-0.17598	-0.0533505	-0.199117	-0.474957	-0.292217	-0.142987	-0.181982	0.107845	0.263692
GOBP_BRANCHED_CHAIN_AMINO_ACID_TRANSPORT	-0.384353	0.164754	0.298265	-0.5844	0.0443467	-0.21042	-0.127593	-0.0549589	-0.579073	-0.332221	-0.0332921	0.139213	-0.127849	0.163408	-0.115194	-0.100337	-0.448209	-0.0881795	-0.333669	0.328773	-0.316005	0.309927
GOBP_BRANCHING_INVOLVED_IN_BLOOD_VESSEL_MORPHOGENESIS	-0.298551	-0.220438	-0.593827	-0.359283	-0.470169	-0.347451	-0.330972	-0.269344	-0.261002	-0.338377	-0.0768233	-0.132955	-0.37042	-0.401334	-0.255601	-0.434285	-0.134314	-0.364539	-0.264434	-0.0153654	0.0085798	-0.516461
GOBP_BRANCHING_INVOLVED_IN_LABYRINTHINE_LAYER_MORPHOGENESIS	-0.581796	-0.344203	-0.232834	0.0740471	-0.238143	0.312424	-0.272624	0.105847	0.0968352	0.228224	-0.0122008	0.216831	0.065532	-0.33521	0.467908	-0.060655	0.127802	0.599253	0.659426	0.0538354	0.179749	0.152952
GOBP_BRANCHING_INVOLVED_IN_MAMMARY_GLAND_DUCT_MORPHOGENESIS	0.124042	0.136748	-0.57276	-0.39797	-0.10236	-0.272464	0.281605	-0.385238	-0.342409	-0.471004	0.29828	-0.147683	-0.480276	-0.10565	-0.452888	-0.263142	-0.473543	-0.0751336	-0.221698	-0.416587	-0.403159	-0.19296
GOBP_BRANCHING_INVOLVED_IN_PROSTATE_GLAND_MORPHOGENESIS	-0.327746	-0.421839	-0.103145	-0.0891745	-0.0161396	-0.0224919	0.42648	-0.470718	0.745207	-0.0377488	0.394037	0.2266	0.0298949	0.459057	0.165556	-0.0335649	-0.0447698	-0.156924	-0.11865	-0.495674	-0.480959	0.467776
GOBP_BRANCHING_INVOLVED_IN_SALIVARY_GLAND_MORPHOGENESIS	-0.0569963	-0.125026	-0.485182	-0.3861	-0.0718831	0.305401	-0.0907501	-0.133574	0.125223	-0.317755	-0.180031	-0.162094	-0.0888943	-0.118217	0.358059	-0.00104742	0.185703	0.0705012	0.193809	-0.352123	0.114165	-0.0251665
GOBP_BRANCHING_MORPHOGENESIS_OF_A_NERVE	-0.535332	0.0439736	-0.0955713	0.262519	-0.0397851	0.0689318	-0.307591	0.145813	0.0314631	0.185756	-0.00747565	0.0645509	0.0998671	0.11856	-0.142528	0.0183632	0.137143	0.0778955	-0.546085	0.453241	0.144722	0.0422216
GOBP_BRANCHING_MORPHOGENESIS_OF_AN_EPITHELIAL_TUBE	0.0778733	0.0431816	-0.411912	-0.299027	-0.104426	-0.0199127	-0.0984161	-0.178686	-0.188909	-0.299304	-0.00238667	0.0451191	-0.221455	-0.110686	-0.260657	-0.216646	-0.0712375	-0.0710239	-0.0794366	-0.0445789	-0.0527766	-0.319745
GOBP_BRANCHIOMOTOR_NEURON_AXON_GUIDANCE	0.314639	-0.610196	-0.816088	-0.68674	-0.279885	0.254227	0.438464	-0.0971448	0.199617	-0.354	-0.583159	-0.240171	0.449839	0.179348	0.436125	0.718903	-0.143443	0.247687	0.542108	0.280482	-0.436808	0.0591486
GOBP_BRONCHUS_DEVELOPMENT	0.24623	0.386354	-0.0590682	-0.474784	0.0105292	0.00970726	-0.463498	0.33572	0.113012	0.197236	-0.119042	0.479755	-0.00161684	0.268284	-0.538682	-0.248626	0.171074	-0.368656	0.164707	0.629096	-0.0632347	-0.311645
GOBP_BROWN_FAT_CELL_DIFFERENTIATION	-0.277739	-0.31126	-0.212219	-0.328118	-0.176451	-0.121415	-0.301363	-0.234283	-0.328527	-0.00260895	0.0995172	-0.0498813	-0.253557	0.0849548	-0.00990016	-0.102416	-0.189462	0.263961	0.150047	0.172957	0.0504012	0.127482
GOBP_BUD_ELONGATION_INVOLVED_IN_LUNG_BRANCHING	-0.00837342	-0.145515	-0.176172	-0.692066	-0.458061	0.129944	-0.108477	-0.421099	0.356055	-0.205167	0.333053	0.322442	0.559583	0.324701	-0.313731	-0.0166738	0.619861	-0.526565	0.631818	0.186094	0.181419	0.074044
GOBP_BUNDLE_OF_HIS_CELL_TO_PURKINJE_MYOCYTE_COMMUNICATION	-0.287364	0.329082	0.209802	-0.0243354	-0.0628006	0.357476	-0.0957764	0.145376	-0.113021	0.119683	-0.296848	0.204709	-0.332191	0.0182491	0.0875187	-0.339169	0.0326362	0.0573893	-0.248818	-0.397378	0.0607304	0.12015
GOBP_C_TERMINAL_PROTEIN_AMINO_ACID_MODIFICATION	-0.265219	-0.270378	-0.400941	-0.296421	-0.521754	-0.181961	0.190047	-0.250197	0.312817	-0.239935	0.013629	-0.100794	-0.064917	0.152732	0.408752	0.0765047	0.33348	-0.508573	-0.138674	-0.0960861	-0.260485	-0.410592
GOBP_C_TERMINAL_PROTEIN_LIPIDATION	0.183932	-0.185381	-0.571973	-0.511992	-0.55473	-0.341323	-0.134813	-0.62644	-0.00888919	-0.602121	0.0757481	-0.139447	-0.35012	0.135349	0.30604	0.407154	-0.0304392	-0.62848	-0.328626	0.140031	-0.509803	0.123685
GOBP_C21_STEROID_HORMONE_BIOSYNTHETIC_PROCESS	0.0109822	0.0720734	-0.0571605	-0.233068	-0.0731548	0.290021	0.111183	0.0832611	0.103948	-0.108184	0.0826983	0.216855	-0.566151	0.313702	-0.457406	-0.160403	0.370104	-0.378416	-0.0757671	0.15311	-0.129155	0.0743039
GOBP_C21_STEROID_HORMONE_METABOLIC_PROCESS	0.0264264	0.225653	0.0577635	-0.00953811	0.138119	-0.0160146	0.0719606	-0.019685	0.0275445	-0.144442	0.141796	0.119539	-0.467922	0.0995755	-0.457691	-0.129524	0.250456	-0.0940738	0.224738	-0.147479	0.0147906	0.0993461
GOBP_C4_DICARBOXYLATE_TRANSPORT	0.196633	-0.0449881	-0.0401788	-0.110619	-0.212689	-0.237997	-0.18984	-0.113171	-0.372472	-0.100532	0.28988	-0.0145032	0.186498	-0.174076	0.167263	0.0228114	0.241277	-0.311974	0.00209185	0.270171	0.309623	0.209049
GOBP_CADMIUM_ION_TRANSMEMBRANE_TRANSPORT	-0.311129	-0.279567	-0.253237	-0.32494	-0.583246	0.474908	-0.319751	0.545957	0.113807	0.0568511	0.41399	0.796666	-0.0799784	-0.200146	0.351175	0.576775	0.712581	-0.351723	-0.425245	-0.464893	0.356128	-0.61244
GOBP_CALCINEURIN_MEDIATED_SIGNALING	0.26497	0.304237	-0.263607	0.102506	0.0350451	0.202694	-0.33745	-0.0407915	-0.0993287	0.109153	-0.0379575	0.0661629	0.243379	-0.396705	-0.0542789	0.00996259	0.117357	-0.259443	-0.179701	-0.371614	0.119081	-0.129015
GOBP_CALCITONIN_FAMILY_RECEPTOR_SIGNALING_PATHWAY	-0.489189	0.111468	0.448615	-0.443296	0.124643	-0.477281	0.127671	-0.237978	0.212319	-0.353633	0.622186	-0.000828592	-0.639482	0.354443	-0.310436	0.777795	0.530579	-0.498793	-0.0908612	0.0801561	0.0203659	0.250102
GOBP_CALCIUM_DEPENDENT_CELL_CELL_ADHESION_VIA_PLASMA_MEMBRANE_CELL_ADHESION_MOLECULES	-0.0648324	-0.125045	-0.282106	0.00476269	-0.0188914	-0.132591	-0.0442428	0.274222	0.0868242	-0.301529	0.19847	-0.140862	-0.120051	-0.243128	0.339481	0.133904	0.35267	0.206063	0.228706	-0.218182	0.244864	0.0947212
GOBP_CALCIUM_IMPORT_INTO_THE_MITOCHONDRION	0.117584	-0.394369	-0.293554	0.304125	-0.450096	0.358608	0.169517	-0.527328	-0.668871	-0.374425	-0.435083	-0.542982	-0.479441	-0.448432	-0.355973	-0.189848	-0.327372	0.311145	-0.373475	0.0590282	-0.25667	-0.508149
GOBP_CALCIUM_INDEPENDENT_CELL_CELL_ADHESION_VIA_PLASMA_MEMBRANE_CELL_ADHESION_MOLECULES	-0.112035	-0.563073	0.00687613	-0.519813	0.285885	0.0260817	0.147681	0.106677	-0.131431	-0.374589	0.392052	0.369265	-0.136311	0.0696585	-0.192865	0.245325	0.733336	-0.20884	0.366978	0.198601	-0.257854	0.100969
GOBP_CALCIUM_ION_EXPORT	0.193377	0.227264	0.145257	0.0367081	-0.0338959	-0.0387093	0.106338	-0.634841	-0.577521	-0.102254	-0.418354	-0.439	0.180523	0.0444807	-0.5671	-0.352002	0.287097	-0.0659806	-0.218289	-0.438821	0.00882997	-0.233673
GOBP_CALCIUM_ION_EXPORT_ACROSS_PLASMA_MEMBRANE	-0.137202	0.0677928	0.33144	0.0986056	0.0444894	-0.250252	0.22087	-0.632997	-0.527455	0.03504	-0.311707	-0.705236	0.284319	0.0435518	-0.499961	-0.465728	0.215791	-0.255428	-0.0418389	-0.321024	0.164345	-0.466341
GOBP_CALCIUM_ION_IMPORT	0.0504762	-0.106912	-0.351168	-0.297273	-0.291807	0.0405789	-0.136978	-0.162846	-0.347612	-0.269432	-0.0540564	-0.21703	-0.163243	-0.26976	-0.107209	-0.0975014	-0.0693216	-0.208775	-0.143197	0.00526815	-0.0169316	-0.312488
GOBP_CALCIUM_ION_IMPORT_INTO_CYTOSOL	-3.52492e-06	-0.0248368	-0.304317	0.155947	-0.163385	-0.19079	-0.217699	0.23948	0.209025	-0.297519	0.265826	0.118587	0.0534599	0.0272083	0.00523521	-0.00923636	0.233181	-0.2569	-0.339973	0.0120734	0.0103364	-0.119418
GOBP_CALCIUM_ION_REGULATED_EXOCYTOSIS	0.0945598	0.0977598	-0.193572	0.105521	-0.154132	-0.0617762	0.0554456	-0.103453	0.0503853	-0.157623	-0.0831822	0.0144914	-0.0543592	-0.214611	-0.04182	-0.128499	-0.175287	0.0288749	-0.250629	-0.0882458	0.127369	-0.352775
GOBP_CALCIUM_ION_REGULATED_EXOCYTOSIS_OF_NEUROTRANSMITTER	0.275694	0.301492	-0.29038	0.301987	0.462727	0.0767553	0.3718	-0.0996366	0.205103	-0.418443	-0.212974	-0.110205	0.00353292	-0.287183	0.0065605	0.177303	-0.413072	0.413048	-0.395557	-0.222342	0.202228	-0.245145
GOBP_CALCIUM_ION_TRANSMEMBRANE_TRANSPORT	-0.00872509	-0.0256059	-0.258101	0.0531521	-0.0981423	0.0249889	-0.0653051	-0.108541	-0.134004	-0.17599	-0.044137	-0.113897	-0.136611	-0.260102	-0.0795866	0.029124	0.0113214	-0.0218715	-0.113299	-0.128177	0.0805751	-0.106233
GOBP_CALCIUM_ION_TRANSMEMBRANE_TRANSPORT_VIA_HIGH_VOLTAGE_GATED_CALCIUM_CHANNEL	-0.0162942	0.143629	-0.676735	-0.182965	0.0426303	-0.127811	0.31652	-0.103933	-0.425654	-0.144174	0.211167	-0.577588	0.0168808	-0.413203	0.0920434	0.1285	-0.334305	-0.0543114	0.0930311	-0.0435988	0.203059	-7.80839e-05
GOBP_CALCIUM_ION_TRANSPORT	-0.0279437	-0.011151	-0.230674	-0.0698415	-0.0786687	0.0147679	-0.0737728	-0.13525	-0.173706	-0.120006	-0.0207379	-0.145587	-0.15173	-0.265697	-0.105292	0.0106023	0.0203868	-0.0662256	-0.0500704	-0.140774	0.101843	-0.107028
GOBP_CALCIUM_ION_TRANSPORT_INTO_CYTOSOL	0.0567448	-0.0879448	-0.236444	-0.111441	-0.0994203	-0.0235433	0.0902173	-0.104757	-0.0775999	-0.221514	0.0172296	-0.0860179	-0.0220892	-0.283033	0.0223169	0.128366	0.0186407	-0.139923	-0.072067	-0.119953	0.0860985	0.0213766
GOBP_CALCIUM_MEDIATED_SIGNALING	-0.00593324	0.0897719	-0.106482	0.0211376	-0.0704376	0.0653409	-0.174551	-0.156748	-0.0817978	-0.103443	-0.031568	-0.135732	-0.102953	-0.258851	-0.0450767	0.111154	0.00295139	-0.162582	-0.123318	-0.199271	0.184584	-0.140958
GOBP_CALCIUM_MEDIATED_SIGNALING_USING_INTRACELLULAR_CALCIUM_SOURCE	-0.0870691	-0.121299	0.0016961	0.00216427	-0.11321	-0.177899	-0.115163	-0.345834	-0.421755	-0.234499	-0.212551	-0.0359198	-0.449637	-0.301758	-0.228631	0.0306657	-0.139691	-0.0882559	-0.0992953	-0.440552	0.236044	-0.249595
GOBP_CALMODULIN_DEPENDENT_KINASE_SIGNALING_PATHWAY	-0.171482	-0.546396	-0.64707	-0.149512	0.306036	0.75593	0.0846595	0.389491	0.25306	-0.382185	-0.637707	0.582738	0.0724341	-0.457389	0.668552	0.688763	-0.393222	-0.624766	-0.181156	-0.260126	-0.490486	0.0634311
GOBP_CAMERA_TYPE_EYE_DEVELOPMENT	-0.117075	-0.0555809	-0.372958	-0.221246	-0.201463	0.0424491	-0.0618839	-0.132722	-0.117084	-0.175681	-0.0131677	-0.0848112	-0.164804	-0.0667564	-0.0446772	-0.113039	0.0226109	-0.0909054	-0.0604488	-0.149841	0.0143057	-0.0193312
GOBP_CAMERA_TYPE_EYE_MORPHOGENESIS	-0.218084	-0.10307	-0.297814	-0.275167	-0.250378	-0.109782	-0.12233	-0.0941085	-0.178749	-0.248559	-0.0832602	-0.109564	-0.30884	-0.192422	-0.0589462	-0.188496	-0.0730791	-0.236354	-0.249148	-0.195846	-0.0599184	-0.146228
GOBP_CAMERA_TYPE_EYE_PHOTORECEPTOR_CELL_DIFFERENTIATION	0.160313	0.0974237	-0.105027	-0.0932534	0.175057	0.114091	0.0128243	-0.15304	-0.0715027	-0.32894	-0.123583	-0.096185	-0.1842	-0.105738	-0.167829	-0.360534	0.354479	-0.211743	-0.231657	-0.357435	0.00423669	-0.0626984
GOBP_CAMP_BIOSYNTHETIC_PROCESS	-0.0961412	0.0526018	-0.44437	-0.396982	0.278351	0.24513	-0.0140458	-0.0486467	-0.0441019	-0.50673	-0.57979	0.238343	-0.379365	-0.254587	0.130565	0.0873222	0.466182	-0.293803	-0.139481	-0.184205	-0.108567	-0.414585
GOBP_CAMP_CATABOLIC_PROCESS	0.169794	0.112859	-0.274587	-0.213089	-0.359766	0.170708	-0.250198	0.251765	0.505294	-0.308886	0.0132744	-0.30798	-0.0281397	-0.316264	0.010434	-0.00370393	-0.32472	0.378216	-0.303384	-0.553755	0.0327909	-0.388845
GOBP_CAMP_MEDIATED_SIGNALING	-0.0204082	0.168694	0.015624	-0.312749	-0.153977	0.105207	-0.0783449	-0.0579476	0.0367112	-0.330205	0.0912496	-0.265616	-0.2447	-0.0448043	-0.363432	0.0828045	0.0612593	-0.00481587	-0.0337561	0.0257953	0.0392063	-0.0690336
GOBP_CAMP_METABOLIC_PROCESS	0.0970315	0.0868874	-0.357552	-0.168301	0.00852392	0.230452	-0.213199	0.208074	-0.0151961	-0.379821	-0.112312	-0.119154	-0.304044	-0.338793	0.110603	-0.031025	0.159366	0.0157627	-0.0470824	-0.381024	0.0266665	-0.398591
GOBP_CANNABINOID_SIGNALING_PATHWAY	-0.471757	0.0825925	0.0553526	-0.0296179	-0.257622	0.11938	0.0323754	-0.343608	0.113971	0.364883	-0.329979	0.250268	-0.0716402	0.417831	0.074693	-0.0360228	-0.235356	-0.136084	0.0144767	0.182413	0.398675	0.08765
GOBP_CANONICAL_WNT_SIGNALING_PATHWAY	-0.0336533	0.0414925	-0.278062	-0.0470915	-0.0312963	0.188771	-0.0525563	-0.00999334	-0.106016	-0.156922	0.0387924	0.00217213	-0.191315	-0.0248301	-0.0989212	-0.0968368	0.165244	-0.116861	-0.0454034	-0.0132255	-0.164258	0.0271383
GOBP_CANONICAL_WNT_SIGNALING_PATHWAY_INVOLVED_IN_OSTEOBLAST_DIFFERENTIATION	-0.147912	-0.0240419	-0.724383	-0.446584	-0.254513	-0.249319	-0.0200641	-0.243289	0.124414	-0.617811	0.000869586	-0.397173	-0.502573	-0.689145	-0.145792	-0.416545	0.70073	-0.122143	0.138333	-0.64694	-0.387055	-0.757475
GOBP_CANONICAL_WNT_SIGNALING_PATHWAY_INVOLVED_IN_REGULATION_OF_CELL_PROLIFERATION	-0.352699	-0.16091	-0.744304	-0.720447	-0.143404	-0.557819	0.116949	-0.488866	0.132495	-0.517848	-0.251287	-0.607444	-0.502861	-0.511821	-0.296058	-0.173632	0.0505745	-0.4616	-0.150397	-0.651373	-0.582497	-0.171093
GOBP_CAP_DEPENDENT_TRANSLATIONAL_INITIATION	-0.636036	-0.236746	-0.070623	0.3239	-0.205723	0.764285	-0.181898	0.292556	0.133466	0.208299	0.349816	0.402589	-0.451799	-0.539631	-0.0181081	0.39242	-0.494542	0.0870593	0.0912442	-0.181362	0.0536927	-0.438106
GOBP_CARBOHYDRATE_BIOSYNTHETIC_PROCESS	0.0111302	0.154381	-0.224026	-0.115497	-0.0488412	-0.0781421	-0.16049	-0.0146892	-0.0997818	-0.00375442	-0.0877582	-0.116057	-0.0920857	-0.25684	-0.265233	-0.057126	0.0101873	-0.164253	0.0311077	-0.0977825	0.145693	-0.0593202
GOBP_CARBOHYDRATE_CATABOLIC_PROCESS	0.0116676	-0.107322	-0.317174	0.00987878	-0.113997	-0.120145	-0.341679	0.0515194	-0.231352	0.00889075	-0.0744922	-0.179974	-0.287874	-0.0579936	-0.186219	-0.145462	-0.179039	-0.0250511	-0.0960315	-0.25664	0.0340673	-0.0603145
GOBP_CARBOHYDRATE_DERIVATIVE_BIOSYNTHETIC_PROCESS	-0.0484644	0.05707	-0.301069	-0.10675	-0.0585132	-0.042104	-0.175875	-0.194578	-0.102768	-0.0759911	-0.128626	-0.0036454	-0.0524642	-0.241767	-0.131213	0.0599081	0.0732964	-0.0699414	0.0533199	-0.173713	0.139378	-0.0800331
GOBP_CARBOHYDRATE_DERIVATIVE_CATABOLIC_PROCESS	-0.0767052	-0.221115	-0.31561	-0.132313	-0.241249	0.0851021	-0.200621	-0.135489	-0.221584	0.0417924	0.0682313	-0.0106403	-0.317887	-0.281311	-0.217181	0.0481248	0.0176242	-0.0577566	0.0199699	-0.254763	0.0664779	0.0404718
GOBP_CARBOHYDRATE_DERIVATIVE_METABOLIC_PROCESS	-0.0503642	-0.00693353	-0.307951	-0.0902728	-0.0845077	-0.0289236	-0.201758	-0.160368	-0.130425	-0.00970709	-0.0604437	-0.0626514	-0.150711	-0.196087	-0.152947	0.0396696	-0.010582	-0.0735865	0.0529437	-0.22043	0.132166	-0.066442
GOBP_CARBOHYDRATE_DERIVATIVE_TRANSPORT	-0.0018192	-0.0180249	-0.338873	-0.27549	-0.0646714	-0.0954222	-0.265119	-0.313749	0.0139368	-0.0498005	0.0925961	0.0695401	-0.255268	-0.0713673	-0.233178	0.0895078	0.121652	0.0926882	0.0220291	-0.196401	0.174695	-0.113606
GOBP_CARBOHYDRATE_HOMEOSTASIS	-0.0891724	-0.139521	-0.293464	-0.154194	-0.21671	-0.136141	-0.0355599	-0.205195	-0.2346	-0.121541	-0.0871933	-0.0382073	-0.269545	-0.124862	-0.15918	-0.104646	-0.149297	-0.123774	-0.0785227	-0.143311	-0.0413547	-0.218819
GOBP_CARBOHYDRATE_IMPORT_ACROSS_PLASMA_MEMBRANE	0.575001	-0.0677541	-0.0196149	0.17063	0.47307	-0.0116427	-0.229749	0.513653	-0.0824125	-0.456297	0.179133	-0.530615	-0.453526	0.416347	0.00756761	-0.491231	-0.151193	0.448287	-0.11828	-0.571027	-0.425315	0.387821
GOBP_CARBOHYDRATE_MEDIATED_SIGNALING	-0.52609	-0.336938	-0.0968248	-0.496327	-0.485396	0.0644635	-0.336171	-0.412102	-0.443744	-0.411947	-0.370404	0.158052	-0.669985	-0.645204	-0.462203	-0.486619	-0.430494	-0.3196	-0.454651	-0.688903	-0.0628452	-0.343189
GOBP_CARBOHYDRATE_METABOLIC_PROCESS	-0.0501464	0.0515083	-0.297916	-0.0387715	-0.105525	-0.0868151	-0.144951	-0.0185792	-0.171491	0.0182014	-0.0303449	-0.0543512	-0.124042	-0.180862	-0.0945797	-0.0308125	-0.0162969	-0.0269757	-0.00126317	-0.094884	0.106963	-0.0561393
GOBP_CARBOHYDRATE_PHOSPHORYLATION	0.0445177	-0.123463	-0.394077	-0.0457927	0.169223	0.0130312	-0.347232	-0.159872	-0.0481139	-0.265088	0.178443	-0.0286141	-0.260909	-0.297915	-0.0562268	0.112123	0.163242	0.0493218	0.137538	-0.172741	0.0816627	-0.131884
GOBP_CARBOHYDRATE_TRANSMEMBRANE_TRANSPORT	-0.0820511	-0.0607615	-0.314578	-0.0757513	-0.171802	-0.0480336	-0.102463	-0.0530107	-0.130736	-0.115759	-0.0234655	-0.105075	-0.168822	0.0488231	0.036951	-0.0237215	0.0112208	-0.129184	-0.0497365	0.120826	-0.0333937	0.0231971
GOBP_CARBOHYDRATE_TRANSPORT	-0.090405	-0.0275469	-0.293094	-0.0643654	-0.101758	-0.0245988	-0.158013	-0.161659	-0.0981215	-0.0876223	-0.0995461	-0.0420613	-0.172251	-0.00067706	-0.115407	0.0214357	0.0703118	-0.137974	-0.0595562	0.049363	-0.0338291	0.0538219
GOBP_CARBOXYLIC_ACID_TRANSPORT	-0.07906	-0.0282375	-0.280946	-0.171451	-0.110957	-0.0823858	-0.102976	-0.0880394	-0.178014	-0.229695	-0.165965	-0.129541	-0.140396	-0.152519	-0.0164693	0.105953	0.113729	-0.109696	-0.0631774	0.0236561	0.0649193	-0.0147345
GOBP_CARDIAC_ATRIUM_DEVELOPMENT	0.0128132	-0.12515	-0.458912	0.0870666	0.222777	0.244126	-0.153055	-0.100549	0.265643	-0.469084	0.106187	-0.0457445	-0.380313	-0.0453122	-0.0121876	-0.0814436	0.348542	-0.0598735	-0.218801	0.353136	-0.166282	-0.148458
GOBP_CARDIAC_ATRIUM_MORPHOGENESIS	-0.157505	-0.0162595	-0.340377	0.0225789	0.244224	0.164104	-0.0384152	-0.152241	0.270967	-0.471346	0.0791807	-0.019533	-0.396157	-0.0648517	-0.150045	-0.139392	0.400755	0.00253833	-0.188309	0.313779	-0.0868216	-0.443482
GOBP_CARDIAC_CELL_DEVELOPMENT	-0.0592867	-0.040687	-0.355885	-0.110912	-0.138413	0.0398966	0.0140679	-0.0641882	-0.0113523	-0.219061	-0.101523	-0.0431056	-0.119841	-0.115535	0.0332524	-0.203143	-0.0810094	-0.144606	-0.183296	0.124896	0.115897	-0.167545
GOBP_CARDIAC_CELL_FATE_COMMITMENT	-0.0525092	-0.566753	0.399808	-0.627838	-0.057056	-0.426215	-0.0204428	-0.323445	-0.333793	-0.469664	0.603599	0.566451	0.250013	0.239016	0.00479365	0.146352	0.129294	-0.149468	0.392858	0.056477	0.20535	-0.13654
GOBP_CARDIAC_CHAMBER_DEVELOPMENT	0.0825173	0.0743007	-0.284391	0.0703281	-0.0991918	0.0796266	-0.0278631	-0.0358399	0.060428	-0.162762	0.0982883	0.0881148	-0.179793	-0.0499088	-0.0985783	-0.0516298	0.14275	-0.129116	-0.106222	0.0299211	-0.012556	-0.0921185
GOBP_CARDIAC_CHAMBER_FORMATION	0.10641	0.496223	-0.00762902	0.386176	0.342371	-0.299432	0.229032	-0.384115	-0.187381	-0.442436	0.117986	-0.348096	-0.496431	0.241849	-0.46361	-0.297476	0.0862313	0.457169	0.383624	0.00931488	0.485511	0.0965933
GOBP_CARDIAC_CHAMBER_MORPHOGENESIS	0.103625	0.0678789	-0.297931	0.0138132	-0.0872346	0.122831	0.0457188	0.0370605	0.08107	-0.103432	0.194262	0.0698971	-0.211252	-0.0455687	-0.0404702	-0.0322837	0.189962	-0.22328	-0.0712263	0.081683	0.0421917	-0.167332
GOBP_CARDIAC_CONDUCTION	0.0404333	0.251911	-0.284455	-0.0969848	-0.175246	-0.0997972	0.0843801	0.0698376	-0.127721	-0.145654	-0.132577	-0.0635018	-0.0902099	-0.236774	-0.0991459	0.014005	0.0509034	0.00558513	-0.0523831	-0.139129	0.346864	-0.10996
GOBP_CARDIAC_CONDUCTION_SYSTEM_DEVELOPMENT	-0.0413445	0.0263672	-0.23457	-0.360279	-0.000489211	0.0501074	0.0971552	0.163058	0.0228402	-0.461263	0.0926993	0.157216	-0.378963	-0.329735	-0.0589729	0.00430873	0.20943	-0.0623089	0.14946	-0.157546	0.172736	-0.397458
GOBP_CARDIAC_EPITHELIAL_TO_MESENCHYMAL_TRANSITION	0.110297	0.330206	0.00991441	-0.240367	-0.0202113	0.210413	-0.0375029	0.0977982	-0.205465	-0.167476	0.0376749	-0.00515957	-0.294682	-0.316665	-0.17035	0.227042	0.176767	-0.378781	0.180137	0.102298	0.349529	0.00870897
GOBP_CARDIAC_LEFT_VENTRICLE_MORPHOGENESIS	-0.453955	0.343535	-0.355142	0.243075	-0.236413	0.135601	-0.199896	0.390948	0.109441	-0.106801	0.21817	0.0665572	-0.245501	-0.0402527	0.173005	-0.0117916	0.44376	-0.248127	0.354528	0.0658116	-0.0294894	-0.0166353
GOBP_CARDIAC_MUSCLE_CELL_ACTION_POTENTIAL	0.0425969	0.229643	-0.343329	0.17087	-0.0935397	-0.144787	0.0638029	0.0330745	-0.0572689	-0.139789	-0.0129375	-0.107011	-0.0201321	0.0321892	-0.0627237	-0.0924447	-0.222809	-0.0815607	-0.161303	-0.203784	0.210167	-0.000991607
GOBP_CARDIAC_MUSCLE_CELL_ACTION_POTENTIAL_INVOLVED_IN_CONTRACTION	-0.0254191	0.207193	-0.355999	0.184992	-0.0837808	-0.159444	0.0583586	-0.0215959	-0.184241	0.0114349	-0.0972673	0.0751045	-0.127993	-0.0427317	-0.136418	-0.0738066	-0.0906739	0.0495716	-0.180697	-0.197691	0.295655	0.117415
GOBP_CARDIAC_MUSCLE_CELL_CARDIAC_MUSCLE_CELL_ADHESION	-0.339742	0.299793	0.54804	0.301503	0.14305	0.621718	-0.0169968	-0.0847755	-0.350244	-0.14758	0.385377	0.144627	-0.564127	0.0745902	0.00889582	-0.357267	-0.113606	-0.121158	-0.165899	-0.488662	0.270115	0.0475363
GOBP_CARDIAC_MUSCLE_CELL_CONTRACTION	-0.0695268	0.371759	-0.356072	0.178251	-0.0730138	-0.110865	0.0579247	-0.0240227	-0.0808805	-0.038325	-0.0014202	-0.00449677	-0.169064	-0.193705	-0.106208	0.0266609	-0.0477596	-0.0241357	-0.209124	-0.247568	0.28358	-0.0571639
GOBP_CARDIAC_MUSCLE_CELL_DIFFERENTIATION	-0.0413176	-0.0396747	-0.305546	0.0203425	-0.164581	-0.0800878	0.0447146	-0.0143067	-0.0428453	-0.140461	-0.023872	0.0156914	-0.226255	-0.082225	-0.0291837	-0.101151	0.0258558	-0.104689	-0.190864	0.0849823	0.0744936	-0.240176
GOBP_CARDIAC_MUSCLE_CELL_FATE_COMMITMENT	0.381518	-0.362349	0.229253	-0.646531	-0.246843	-0.386766	-0.133975	-0.406121	-0.183485	-0.496439	0.613268	0.589802	0.0672905	0.0145078	0.06188	0.312125	-0.00180813	-0.206559	0.369008	0.0605356	0.0387384	-0.210781
GOBP_CARDIAC_MUSCLE_CELL_MEMBRANE_REPOLARIZATION	-0.0953854	0.179691	-0.359253	0.0628088	-0.230138	-0.0532051	-0.0861072	0.18848	-0.129567	-0.0707563	-0.157671	-0.119835	0.0247457	-0.134457	-0.199063	-0.0880477	-0.326408	-0.160134	0.148795	0.00606479	0.402492	0.067095
GOBP_CARDIAC_MUSCLE_CELL_MYOBLAST_DIFFERENTIATION	-0.143825	0.297808	-0.366747	0.245004	-0.218106	0.0942324	0.0721556	0.479174	0.200625	-0.454616	0.240928	-0.238745	-0.26272	0.146168	-0.374018	0.181634	0.584519	-0.496797	0.0544125	0.538627	-0.300967	-0.176564
GOBP_CARDIAC_MUSCLE_CELL_PROLIFERATION	-0.0671376	-0.0694561	-0.501638	-0.0379586	0.00811454	0.299168	-0.0976732	0.148934	-0.238512	-0.251892	0.21424	0.0636589	-0.199745	-0.177596	0.00512664	-0.0290386	0.198727	-0.213703	0.137873	0.0750133	-0.24043	0.223099
GOBP_CARDIAC_MUSCLE_CONTRACTION	-0.115808	0.261062	-0.192913	0.061853	-0.127236	-0.0762395	0.0620298	-0.0920192	0.051857	0.00599515	0.0418045	-0.034307	-0.163069	-0.132709	-0.132716	0.0439914	0.0368809	-0.105796	-0.147167	-0.104236	0.278084	-0.110775
GOBP_CARDIAC_MUSCLE_TISSUE_DEVELOPMENT	-0.0861587	-0.0475413	-0.311984	0.00639927	-0.129902	-0.036885	0.0528166	0.0127246	-0.0588035	-0.137879	0.12024	0.0532096	-0.254869	-0.0933863	0.0484975	-0.0134403	0.0590213	-0.129061	-0.0461775	0.0164304	0.104765	-0.150647
GOBP_CARDIAC_MUSCLE_TISSUE_MORPHOGENESIS	-0.171381	0.0188057	-0.0400512	0.06462	-0.0659023	0.125905	-0.090128	-0.158372	0.154807	0.106595	0.137755	0.0759014	-0.0928226	-0.173624	0.185744	0.0596426	0.150304	-0.28208	-0.133415	0.0955459	0.187912	-0.144028
GOBP_CARDIAC_MUSCLE_TISSUE_REGENERATION	-0.0217841	-0.504726	-0.509224	-0.124051	0.197857	0.169138	0.117938	0.0471406	-0.214197	-0.748516	0.172299	0.0454483	-0.716222	-0.63638	-0.269976	0.216197	0.148537	-0.544296	0.444612	-0.228178	-0.0479261	0.222405
GOBP_CARDIAC_MYOFIBRIL_ASSEMBLY	-0.0367736	-0.324239	-0.272061	-0.236907	-0.0236227	0.0860738	0.192197	-0.236824	0.352594	-0.226907	0.148191	0.0900906	0.168231	0.292027	-0.0289562	-0.207299	0.0351128	-0.0244438	-0.245918	0.35938	0.0494016	-0.191427
GOBP_CARDIAC_NEURAL_CREST_CELL_DEVELOPMENT_INVOLVED_IN_OUTFLOW_TRACT_MORPHOGENESIS	0.036204	0.63612	-0.0487967	0.306407	0.394852	0.0646094	0.21461	-0.149968	0.0497551	-0.3271	0.0151001	0.193199	-0.425873	-0.193394	0.0997262	-0.242223	0.310461	-0.32634	-0.01939	-0.153646	-0.087045	-0.215487
GOBP_CARDIAC_NEURAL_CREST_CELL_DIFFERENTIATION_INVOLVED_IN_HEART_DEVELOPMENT	0.157022	0.567575	-0.089952	-0.0467494	0.0679862	0.130792	0.215803	-0.1893	0.169523	-0.125721	0.0126523	0.245996	-0.473402	-0.167636	-0.051676	-0.0290432	0.20007	-0.178881	-0.0646503	0.0499712	-0.11358	-0.140963
GOBP_CARDIAC_NEURAL_CREST_CELL_MIGRATION_INVOLVED_IN_OUTFLOW_TRACT_MORPHOGENESIS	-0.102499	0.619023	0.284574	0.341789	0.487106	-0.0457521	0.138803	-0.337853	0.0549774	-0.441775	-0.177849	0.21163	-0.37093	-0.0413901	0.00614974	-0.15699	0.245989	-0.316262	-0.0835745	-0.0908577	0.0314623	-0.452114
GOBP_CARDIAC_PACEMAKER_CELL_DIFFERENTIATION	-0.20924	-0.336951	-0.48713	-0.622605	0.219415	0.150039	-0.284678	0.346829	-0.0561436	-0.645645	-0.319175	0.324004	0.115618	-0.497332	0.00137921	-0.396973	0.000115487	-0.076811	0.234744	0.272033	0.169585	-0.47838
GOBP_CARDIAC_RIGHT_VENTRICLE_MORPHOGENESIS	-0.0368661	0.177148	-0.29338	0.150958	-0.204606	0.0958042	-0.251378	-0.456045	0.335363	0.0845407	-0.199535	-0.190922	-0.297689	-0.0344621	0.0667429	-0.121485	0.175617	-0.4606	0.106095	0.183008	-0.26196	-0.103171
GOBP_CARDIAC_SEPTUM_DEVELOPMENT	0.22884	0.0493256	-0.423182	-0.00829274	-0.127262	0.223958	-0.0472043	-0.0480817	0.096854	-0.322345	0.120985	0.128257	-0.153617	-0.162609	-0.141467	-0.0617259	0.175885	-0.148386	-0.165116	-0.0246357	-0.115632	-0.0391106
GOBP_CARDIAC_SEPTUM_MORPHOGENESIS	0.285251	0.0746193	-0.488812	-0.112725	-0.183424	0.31367	0.0632951	0.169383	0.140668	-0.31535	0.258357	0.0999233	-0.24369	-0.210844	-0.00414811	-0.046032	0.275854	-0.296165	-0.106998	0.0597685	-0.141398	-0.12923
GOBP_CARDIAC_VASCULAR_SMOOTH_MUSCLE_CELL_DIFFERENTIATION	0.102692	0.320405	-0.341546	0.256616	0.127531	0.0947803	-0.0788093	0.0238672	-0.317908	-0.0695662	0.0527779	0.0200352	-0.230386	0.10125	-0.13163	-0.32963	0.556553	-0.166909	0.144013	0.0360113	0.119471	-0.567636
GOBP_CARDIAC_VENTRICLE_DEVELOPMENT	0.114478	0.0163332	-0.313723	0.126578	-0.177571	0.11041	-0.0178663	-0.0648954	0.157514	-0.140885	0.171066	0.090459	-0.123427	-0.133938	-0.0267771	-0.0163903	0.18008	-0.233853	-0.060025	0.0371359	-0.0156294	-0.135506
GOBP_CARDIAC_VENTRICLE_FORMATION	-0.0458853	0.547884	0.411823	0.278042	-0.145713	-0.510687	0.457306	-0.541038	-0.278254	-0.384303	0.0423166	-0.341766	-0.467514	0.132286	-0.314776	-0.470734	-0.0646648	0.560496	0.667013	0.268158	0.457603	-0.151933
GOBP_CARDIAC_VENTRICLE_MORPHOGENESIS	-0.0254526	0.163675	-0.149969	0.17261	-0.170655	-0.0664493	-0.192614	-0.10203	0.159655	0.11861	0.227852	0.0226858	-0.206615	-0.147081	0.0839719	-0.0646079	0.109375	-0.272815	0.00586328	0.0510853	0.192414	-0.2295
GOBP_CARDIOBLAST_DIFFERENTIATION	-0.155408	0.148571	-0.366379	0.0103344	-0.132553	0.00377977	-0.0892096	-0.0113722	0.10777	-0.377239	0.0462019	-0.227767	-0.366959	-0.198878	-0.386348	0.141106	0.280177	-0.564756	-0.250571	0.276654	-0.410064	-0.274945
GOBP_CARDIOBLAST_PROLIFERATION	-0.213002	0.540861	-0.342584	-0.59632	-0.453804	-0.159861	0.275011	0.346349	-0.162524	-0.19629	0.524836	0.025012	-0.604769	-0.218239	0.215372	-0.229806	0.114183	0.308586	0.617773	0.471785	0.0575773	-0.0367794
GOBP_CARDIOCYTE_DIFFERENTIATION	-0.0573385	0.0201435	-0.256207	-0.0256151	-0.131855	-0.00314391	0.029041	-0.0680776	-0.0227259	-0.25225	0.0494647	0.010747	-0.229732	-0.061432	-0.0207353	-0.038522	0.049986	-0.178618	-0.155033	0.0714407	-0.0139893	-0.137661
GOBP_CARDIOLIPIN_BIOSYNTHETIC_PROCESS	-0.317364	0.00718776	-0.54207	-0.611631	-0.453049	-0.685237	-0.155095	-0.385668	-0.423491	-0.312241	-0.246362	-0.364608	-0.533281	0.22737	-0.586989	-0.116144	-0.414644	-0.473353	-0.408367	-0.0899582	-0.249364	-0.188806
GOBP_CARDIOLIPIN_METABOLIC_PROCESS	-0.16514	0.0818952	-0.148498	-0.359161	-0.447739	-0.280907	0.0129083	-0.106519	-0.48001	0.00421946	0.0397529	-0.196162	-0.392921	-0.254908	-0.461698	0.0798468	-0.304108	-0.236067	0.0470997	-0.0456522	0.132894	-0.120198
GOBP_CARNITINE_METABOLIC_PROCESS	-0.116315	0.591684	-0.208204	0.172038	0.209205	0.528132	-0.438569	0.336426	0.141912	0.173959	-0.512297	0.0571761	0.0371137	-0.444541	-0.0552683	-0.0612018	0.069511	-0.0719326	-0.182635	-0.150051	-0.108382	0.130052
GOBP_CARNITINE_TRANSPORT	0.35835	0.485629	0.0427038	-0.420132	0.358289	-0.455833	0.484557	0.454174	-0.487134	0.226337	-0.361843	0.0420255	-0.377819	-0.74823	0.331105	-0.211336	0.480901	0.296505	0.277755	-0.073095	-0.394563	0.457704
GOBP_CARTILAGE_DEVELOPMENT	-0.0386228	0.0601061	-0.36256	-0.25779	0.0331024	0.118713	-0.10293	-0.0410492	0.00716111	-0.222522	-0.0437192	-0.0340542	-0.229251	-0.0976937	-0.156657	-0.0112131	0.159075	-0.136056	-0.0775815	0.0223329	0.00405112	0.0375957
GOBP_CARTILAGE_DEVELOPMENT_INVOLVED_IN_ENDOCHONDRAL_BONE_MORPHOGENESIS	0.335807	0.470708	-0.514504	-0.505234	0.198596	0.446545	0.132945	-0.102074	-0.0821695	-0.226606	-0.134312	-0.175648	-0.0929251	-0.216546	-0.249312	-0.155905	0.313592	-0.237399	-0.0184798	0.161018	-0.011677	0.187506
GOBP_CARTILAGE_MORPHOGENESIS	-0.188622	0.629569	0.137026	-0.298929	0.0436692	0.00755663	-0.418545	-0.586186	0.0698607	0.0992072	0.00754988	0.502421	-0.304517	-0.306898	-0.559675	-0.227161	-0.391106	-0.0585268	0.52503	0.353845	0.593169	0.717877
GOBP_CATECHOL_CONTAINING_COMPOUND_BIOSYNTHETIC_PROCESS	-0.343897	0.174225	0.316979	0.221671	0.302434	-0.365352	0.272004	-0.0402654	0.333047	0.144817	0.12833	0.0417732	-0.0718111	0.0334398	-0.185357	0.238611	-0.187343	-0.412851	0.213802	-0.14098	0.0762343	0.11307
GOBP_CATECHOL_CONTAINING_COMPOUND_CATABOLIC_PROCESS	0.347966	-0.0226613	0.0748584	-0.40492	0.0414824	0.128659	0.195725	-0.505215	-0.0803468	0.263378	0.0366897	0.202824	-0.0974564	0.0818646	-0.0941675	-0.182153	0.0451336	0.19339	-0.496514	-0.0868656	0.553616	-0.695966
GOBP_CATECHOL_CONTAINING_COMPOUND_METABOLIC_PROCESS	-0.207396	0.14112	0.118008	0.0040395	0.134566	-0.16935	-0.112368	-0.244658	-0.0290207	-0.0670043	0.106332	0.210201	0.0545405	-0.278391	-0.285514	0.0218241	-0.0405497	-0.148926	-0.124088	-0.131391	0.300532	-0.233694
GOBP_CATECHOLAMINE_SECRETION	-0.220964	-0.084165	-0.212652	-0.332002	-0.0846817	-0.0434841	-0.0670961	-0.0756395	0.000798943	-0.305992	-0.00784798	-0.0177617	-0.164159	-0.339335	-0.310994	-0.317173	-0.347089	-0.334741	-0.302295	0.00838157	0.0348457	-0.313039
GOBP_CATECHOLAMINE_UPTAKE	-0.357028	0.170936	-0.0162937	0.0546948	-0.229249	-0.52666	0.0516171	0.196056	-0.249063	-0.0087736	-0.19183	-0.0942319	-0.0466141	-0.473302	-0.559373	0.15208	-0.273401	0.199301	-0.364826	-0.342479	0.2877	-0.409852
GOBP_CATECHOLAMINE_UPTAKE_INVOLVED_IN_SYNAPTIC_TRANSMISSION	-0.449462	0.0791812	0.216716	0.388807	-0.16196	-0.148136	0.0269096	-0.180004	-0.0160665	0.0723629	0.286412	0.167053	0.523452	-0.606229	-0.581662	0.213064	-0.527185	-0.172414	-0.668094	-0.389122	0.367173	-0.409816
GOBP_CATION_TRANSMEMBRANE_TRANSPORT	-0.0774702	0.00824999	-0.162982	-0.07927	-0.168546	-0.104243	-0.0919444	-0.0522773	-0.192189	-0.115508	-0.104611	-0.158639	-0.142108	-0.224069	-0.174976	-0.0323229	-0.0376225	-0.00729729	-0.0116195	-0.12857	0.154841	-0.153346
GOBP_CATION_TRANSPORT	-0.0773165	0.000689553	-0.172495	-0.111077	-0.152496	-0.0736355	-0.100218	-0.0706966	-0.197536	-0.10747	-0.0766372	-0.112481	-0.155439	-0.232137	-0.185364	-0.0393329	-0.0296329	-0.0505393	-0.0370902	-0.137688	0.126352	-0.130471
GOBP_CAVEOLIN_MEDIATED_ENDOCYTOSIS	0.384351	0.367509	-0.437139	0.00906558	-0.271659	-0.065344	-0.0230097	0.188205	-0.202859	0.28965	0.160064	0.256585	-0.538606	-0.0941093	-0.497373	0.0414357	-0.130796	0.441039	0.128417	0.0853228	0.104479	0.0725139
GOBP_CD4_POSITIVE_ALPHA_BETA_T_CELL_ACTIVATION	-0.29333	-0.406735	-0.354956	-0.185073	-0.33238	-0.0735718	-0.270033	-0.178317	-0.211424	-0.403472	0.0222675	-0.112134	-0.281556	-0.191052	-0.2665	-0.0667633	-0.165711	-0.280139	-0.0453383	-0.188711	0.0343393	-0.207445
GOBP_CD4_POSITIVE_ALPHA_BETA_T_CELL_CYTOKINE_PRODUCTION	-0.474837	-0.4626	0.430365	-0.131749	-0.176258	0.157515	-0.326109	-0.158927	-0.130205	0.25252	0.151923	-0.501505	-0.0746869	0.387646	0.442636	-0.117404	0.0997778	0.0304727	0.210707	0.223128	0.321377	-0.265755
GOBP_CD4_POSITIVE_ALPHA_BETA_T_CELL_DIFFERENTIATION	-0.203191	-0.433415	-0.379464	-0.0786688	-0.265612	-0.0592326	-0.196006	-0.179208	-0.250258	-0.490267	0.101175	-0.11751	-0.258151	-0.132831	-0.253801	0.0190397	-0.0338948	-0.394672	-0.00475266	-0.133	-0.0324078	-0.110594
GOBP_CD4_POSITIVE_ALPHA_BETA_T_CELL_PROLIFERATION	-0.216031	0.00523425	-0.252454	-0.410414	-0.531605	0.104107	0.00130568	0.40304	-0.110736	0.213002	0.210743	0.0235173	-0.0681192	-5.92962e-05	-0.320081	0.211798	0.135704	0.181659	0.253268	-0.121388	0.524241	-0.570513
GOBP_CD4_POSITIVE_CD25_POSITIVE_ALPHA_BETA_REGULATORY_T_CELL_DIFFERENTIATION	-0.830185	-0.85093	-0.743899	-0.523705	-0.764881	-0.586185	-0.693538	-0.603167	-0.737382	-0.818864	-0.678072	-0.579002	-0.761991	-0.798173	-0.77357	-0.617639	-0.761292	-0.777706	-0.600144	-0.831046	-0.637569	-0.773633
GOBP_CD4_POSITIVE_OR_CD8_POSITIVE_ALPHA_BETA_T_CELL_LINEAGE_COMMITMENT	0.233126	-0.333759	-0.33587	-0.000756525	-0.150696	-0.167615	-0.0425676	0.146893	-0.213684	-0.52723	0.10378	0.420562	0.217422	-0.0895857	-0.285384	0.451866	-0.302475	-0.388809	0.458501	0.488261	0.371833	0.0341753
GOBP_CD40_SIGNALING_PATHWAY	-0.130883	-0.212954	-0.0648479	-0.108732	-0.447053	-0.103315	0.0161567	0.394628	-0.10481	0.119385	0.408386	-0.413728	0.0238378	-0.228943	-0.609193	-0.425935	-0.100655	0.0358247	0.319388	0.0425989	0.347093	-0.503919
GOBP_CD8_POSITIVE_ALPHA_BETA_T_CELL_ACTIVATION	-0.116303	-0.623527	-0.46202	-0.623756	-0.479354	-0.53769	-0.0447629	-0.062406	-0.444488	-0.480228	-0.293383	-0.138328	-0.526535	-0.314159	-0.614295	-0.406667	-0.577872	-0.24691	-0.287717	-0.353269	-0.203311	-0.461714
GOBP_CD8_POSITIVE_ALPHA_BETA_T_CELL_DIFFERENTIATION	0.442259	-0.486886	-0.17453	0.340796	-0.273175	-0.0136013	0.393023	0.439027	-0.278273	-0.347046	0.259794	-0.0544933	-0.228145	-0.0558036	-0.501525	0.578928	-0.283227	-0.154199	0.506188	0.223752	-0.150533	-0.00953208
GOBP_CD8_POSITIVE_ALPHA_BETA_T_CELL_PROLIFERATION	-0.694381	-0.786708	-0.695706	-0.898519	-0.813519	-0.726225	-0.257838	-0.666427	-0.685864	-0.657658	-0.45005	-0.678168	-0.714623	-0.741566	-0.780177	-0.564558	-0.805541	-0.544529	-0.551263	-0.632668	-0.327798	-0.666661
GOBP_CDC42_PROTEIN_SIGNAL_TRANSDUCTION	-0.128625	0.245578	0.0343662	-0.293818	-0.265744	-0.169055	0.200742	-0.277549	-0.112167	-0.453342	0.511142	-0.0448832	-0.229044	0.296872	-0.404199	-0.0498724	-0.329606	-0.512391	0.0832121	-0.23038	-0.25959	-0.0185887
GOBP_CDP_CHOLINE_PATHWAY	-0.0305097	-0.0725465	-0.374479	-0.350857	0.592893	-0.19331	0.236879	0.082706	0.485324	0.071012	-0.421538	0.0248042	0.260869	0.383666	0.257014	-0.441802	-0.369645	0.212279	-0.246017	-0.242643	-0.536545	-0.0308195
GOBP_CDP_DIACYLGLYCEROL_METABOLIC_PROCESS	-0.656257	-0.502286	-0.556897	-0.653037	-0.334537	0.273138	-0.417546	-0.573658	-0.518598	-0.385102	-0.490287	-0.289513	-0.299043	0.134058	-0.0765349	-0.544805	-0.233967	-0.0907828	-0.359617	0.0685716	-0.371555	-0.4152
GOBP_CELL_ACTIVATION	-0.224168	-0.29247	-0.320194	-0.272199	-0.243652	-0.101568	-0.119182	-0.129815	-0.195091	-0.245487	-0.0284955	-0.15217	-0.283507	-0.270222	-0.20725	-0.101389	-0.133571	-0.263918	-0.0140826	-0.152924	-0.0442372	-0.184654
GOBP_CELL_ACTIVATION_INVOLVED_IN_IMMUNE_RESPONSE	-0.200158	-0.348136	-0.236637	-0.296528	-0.207379	0.00531674	-0.157891	-0.0204586	-0.14421	-0.369406	-0.00166154	-0.158813	-0.184136	-0.271567	-0.112742	-0.0299261	-0.0179624	-0.303301	0.0314666	-0.127438	-0.0874377	-0.0110381
GOBP_CELL_ADHESION_INVOLVED_IN_HEART_MORPHOGENESIS	-0.26977	0.122205	-0.535294	-0.611096	0.145338	0.24509	-0.31799	0.716396	0.691096	-0.632562	0.00255507	-0.176944	0.0528686	-0.359317	-0.101069	0.63107	0.197253	-0.598926	0.695426	0.382861	-0.142172	0.0127392
GOBP_CELL_ADHESION_MEDIATED_BY_INTEGRIN	-0.0507378	-0.265632	-0.221043	0.0645237	-0.186941	0.0435006	0.0023804	-0.0110066	0.149124	-0.147504	0.130861	0.0103899	0.0793931	-0.216988	0.26677	0.0508826	0.32147	-0.409909	0.0808323	-0.0328099	0.11952	-0.0500524
GOBP_CELL_ADHESION_MOLECULE_PRODUCTION	-0.8059	-0.425622	-0.426313	-0.297642	-0.644672	-0.534946	-0.699874	-0.485513	-0.556581	-0.40817	-0.377499	-0.596979	-0.709493	-0.533103	-0.120883	-0.542145	-0.335678	-0.650404	-0.498228	-0.524253	0.0964215	-0.670457
GOBP_CELL_AGGREGATION	0.145609	-0.218169	-0.257829	-0.284705	-0.163808	-0.409376	-0.198899	0.357099	-0.0790763	-0.00284206	-0.0657457	0.307661	-0.260117	0.164773	0.288624	0.138467	0.190848	0.135468	-0.17227	0.300265	0.0200018	0.133919
GOBP_CELL_AGING	-0.170237	-0.112469	-0.329046	-0.100185	-0.267594	0.0957961	0.0404551	-0.0790676	-0.133958	-0.166919	0.10874	-0.130692	0.0251947	-0.235571	0.00663809	0.025727	-0.121716	-0.122968	0.209928	-0.0790436	-0.0533393	-0.023262
GOBP_CELL_CELL_ADHESION	-0.20881	-0.234984	-0.364129	-0.293117	-0.223738	-0.104689	-0.150605	-0.148454	-0.173555	-0.284109	-0.0890339	-0.157703	-0.235872	-0.216526	-0.132211	-0.168579	-0.0724346	-0.281895	-0.146576	-0.168458	-0.0333002	-0.224518
GOBP_CELL_CELL_ADHESION_INVOLVED_IN_GASTRULATION	0.0834625	0.0149645	-0.218001	-0.476071	0.49669	0.387715	0.316448	0.191237	-0.327227	-0.20549	-0.219715	-0.17039	-0.038	-0.10435	-0.577978	0.264695	0.020045	-0.138003	0.36319	-0.0023992	0.131998	-0.0481052
GOBP_CELL_CELL_ADHESION_MEDIATED_BY_CADHERIN	-0.57493	-0.083127	-0.472731	-0.377364	-0.29978	-0.296316	-0.58312	-0.467041	-0.456736	-0.511068	-0.393979	-0.348888	-0.436781	-0.366841	0.120035	-0.437652	-0.368007	-0.517819	-0.375373	-0.390308	-0.45447	-0.53026
GOBP_CELL_CELL_ADHESION_MEDIATED_BY_INTEGRIN	0.162414	-0.370786	-0.309791	-0.289044	-0.0619209	-0.00357072	-0.230445	-0.376508	0.0875741	-0.452588	-0.118361	0.290382	0.0731636	-0.0839235	0.311958	-0.291704	0.272631	-0.447533	0.0289265	0.0904715	-0.0568917	-0.146621
GOBP_CELL_CELL_ADHESION_VIA_PLASMA_MEMBRANE_ADHESION_MOLECULES	-0.0172866	-0.168299	-0.364692	-0.14913	0.0657316	0.0454985	-0.00591144	-0.0135542	0.00813321	-0.325285	0.0522649	-0.121189	0.0493882	-0.140067	0.150615	0.0857525	0.146406	-0.127205	0.0443814	-0.0346974	0.132059	0.0351407
GOBP_CELL_CELL_JUNCTION_ASSEMBLY	-0.164702	0.122116	-0.34948	-0.125595	-0.0434255	0.0229558	-0.000906117	-0.0154935	-0.0987174	-0.112039	-0.042089	-0.0201597	-0.144562	-0.0632156	0.0762676	-0.0982825	0.0560168	-0.22355	0.129006	0.132387	0.00565972	-0.105512
GOBP_CELL_CELL_JUNCTION_MAINTENANCE	-0.351726	0.421131	-0.34351	-0.265076	0.0301717	0.0449095	-0.115548	-0.321189	-0.199967	-0.521758	-0.156901	-0.142961	-0.152492	-0.352694	0.216592	0.0216308	0.0506789	-0.479587	0.0513019	0.259706	-0.193358	-0.388019
GOBP_CELL_CELL_JUNCTION_ORGANIZATION	-0.159076	0.240706	-0.304206	-0.0751153	-0.0254205	0.0904694	-0.0468873	-0.0566636	-0.121164	-0.141729	-0.0154687	0.0422801	-0.121876	0.0239213	0.0797434	-0.114554	0.0412735	-0.259116	0.0401384	0.0961892	0.0424154	-0.153566
GOBP_CELL_CELL_RECOGNITION	-0.124819	-0.197816	0.101122	-0.0671036	0.0135322	-0.283704	-0.148481	-0.146413	-0.116522	0.139029	-0.467362	-0.174247	0.0379436	-0.11185	-0.0465962	-0.312608	-0.152309	0.0113961	-0.324073	-0.233098	-0.204288	-0.66066
GOBP_CELL_CELL_SIGNALING	-0.105961	-0.0695651	-0.25213	-0.143758	-0.103745	-0.000617104	-0.0566584	-0.108119	-0.0978987	-0.194981	0.0177634	-0.103976	-0.202465	-0.129342	-0.140429	-0.144741	-0.037484	-0.110107	-0.0898275	-0.0770681	-0.0266932	-0.159407
GOBP_CELL_CELL_SIGNALING_BY_WNT	-0.0323634	0.0380449	-0.28378	-0.0674734	-0.0879296	0.144525	-0.0543525	-0.0187927	-0.108327	-0.114204	0.0427922	-0.0241217	-0.203082	-0.0165689	-0.117631	-0.146086	0.0329448	-0.148831	-0.120915	-0.00205403	-0.134779	-0.0739472
GOBP_CELL_CELL_SIGNALING_INVOLVED_IN_CARDIAC_CONDUCTION	0.00441799	0.12459	-0.202422	-0.217556	0.163357	-0.272231	0.118779	0.0167855	0.0462555	-0.12934	-0.0309646	0.218791	-0.173017	-0.231236	0.138857	0.0786683	-0.252453	-0.0988268	-0.247589	0.0646896	0.260222	-0.159124
GOBP_CELL_CHEMOTAXIS	-0.236805	-0.15504	-0.1689	-0.254495	-0.194626	-0.129693	-0.0723577	-0.127989	-0.149001	-0.232496	0.0308975	-0.103357	-0.257996	-0.198117	-0.108901	0.107956	0.012891	-0.150583	-0.000141187	-0.120726	0.151762	-0.19631
GOBP_CELL_COMMUNICATION_BY_ELECTRICAL_COUPLING	0.123922	0.35554	-0.0780241	-0.14864	-0.0346091	-0.175691	0.240744	0.0533311	-0.00193642	-0.131999	-0.192285	-0.349251	-0.0671777	-0.257073	-0.338293	0.0821147	0.0975196	-0.248086	-0.135597	-0.291913	0.275529	-0.369756
GOBP_CELL_COMMUNICATION_BY_ELECTRICAL_COUPLING_INVOLVED_IN_CARDIAC_CONDUCTION	0.138838	0.381744	-0.122447	-0.285593	-0.119013	-0.26412	0.253664	0.00724873	-0.0700341	-0.142538	-0.0906972	-0.428846	-0.146462	-0.274402	-0.330442	0.123147	0.0543279	-0.302207	-0.0315342	-0.290701	0.273521	-0.360695
GOBP_CELL_COMMUNICATION_INVOLVED_IN_CARDIAC_CONDUCTION	0.0833819	0.301727	-0.071378	-0.121021	-0.123872	-0.111962	0.120456	0.0629854	-0.0634687	-0.0868172	-0.0434368	-0.1226	-0.182095	-0.158233	-0.144565	-0.00332413	-0.0212184	-0.121211	-0.120467	-0.256782	0.329675	-0.142343
GOBP_CELL_CYCLE	-0.158359	-0.164679	-0.305688	-0.0812075	-0.116874	0.0224984	-0.0709954	-0.107262	-0.0671755	-0.136708	-0.150848	-0.0368134	0.0181615	-0.144476	-0.0391321	-0.125136	-0.24485	-0.153211	-0.0621059	-0.139795	-0.26035	-0.16865
GOBP_CELL_CYCLE_CHECKPOINT_SIGNALING	-0.260588	-0.286563	-0.354281	-0.175514	-0.137198	-0.0757929	-0.174676	-0.171229	-0.13545	-0.29438	-0.0936473	-0.0969152	0.0842906	-0.289796	0.0883588	-0.235096	-0.37911	-0.104934	-0.0304518	-0.160304	-0.38441	-0.0711841
GOBP_CELL_CYCLE_DNA_REPLICATION	-0.126873	-0.236894	-0.0788986	0.207575	0.0216233	0.274807	0.070711	0.208056	0.147085	-0.253319	-0.159218	0.135272	0.18287	-0.332651	0.298238	0.0377394	-0.0361032	-0.144506	0.133947	-0.196561	-0.355138	0.204145
GOBP_CELL_CYCLE_DNA_REPLICATION_INITIATION	-0.26138	-0.468475	-0.183649	0.302618	0.223252	0.173665	0.299214	0.0431255	-0.368576	0.148481	-0.0153708	-0.540584	0.602238	-0.121182	-0.13325	0.282129	-0.00912651	-0.150229	0.233053	-0.0529433	-0.245308	0.165289
GOBP_CELL_CYCLE_G1_S_PHASE_TRANSITION	-0.057838	-0.214921	-0.232767	-0.165911	-0.0718462	0.0420916	0.0288012	-0.113365	-0.0705449	-0.0927646	-0.0959184	-0.0463329	-0.0276882	-0.100926	-0.132661	-0.00264359	-0.0968884	-0.224088	0.0994391	-0.126821	-0.182788	-0.0548214
GOBP_CELL_CYCLE_G2_M_PHASE_TRANSITION	-0.168841	-0.187021	-0.281603	0.092583	-0.128925	0.0790511	-0.223119	-0.0428646	0.0256781	-0.095451	0.000583951	-0.145386	-0.0663965	-0.170479	0.0729671	-0.160675	-0.30483	-0.035282	-0.0752095	-0.0995729	-0.274438	-0.104861
GOBP_CELL_CYCLE_PHASE_TRANSITION	-0.130089	-0.196588	-0.294235	-0.0764005	-0.113796	0.0254014	-0.10984	-0.108318	-0.046051	-0.162588	-0.116855	-0.021843	0.030248	-0.15144	-0.0206628	-0.113647	-0.204768	-0.154876	-0.0151642	-0.096555	-0.292458	-0.107289
GOBP_CELL_CYCLE_PROCESS	-0.152308	-0.15738	-0.301569	-0.0698158	-0.0763218	0.0296327	-0.0798932	-0.118743	-0.0263449	-0.130164	-0.180739	-0.0559231	0.0499627	-0.130622	-0.0150982	-0.129639	-0.258339	-0.167042	-0.109435	-0.115672	-0.301936	-0.168629
GOBP_CELL_DEATH_IN_RESPONSE_TO_HYDROGEN_PEROXIDE	-0.133274	0.0899569	-0.208948	-0.170991	-0.149924	-0.0233858	0.107916	-0.184588	-0.254333	-0.0158941	-0.0612519	0.0761737	-0.260119	-0.0755936	-0.0078669	0.236117	0.296755	-0.0585416	0.419928	-0.0442196	0.180724	-0.140689
GOBP_CELL_DEATH_IN_RESPONSE_TO_OXIDATIVE_STRESS	-0.0408269	-0.150067	-0.321037	-0.0313211	-0.0851829	0.100064	0.0101639	0.0043275	-0.18581	0.046161	0.0463011	-0.0685474	-0.00398708	-0.202673	-0.112065	0.122797	0.124384	0.00333061	0.166791	-0.170965	0.0603541	-0.167401
GOBP_CELL_DIFFERENTIATION_IN_HINDBRAIN	-0.094116	-0.353277	-0.0956415	0.303284	-0.124935	0.415005	0.0271326	0.5195	0.286612	-0.465497	0.177525	0.0174297	0.325135	-0.326239	0.273792	-0.0304637	-0.0644124	-0.12694	-0.354282	-0.244633	-0.365102	-0.0365085
GOBP_CELL_DIFFERENTIATION_IN_SPINAL_CORD	-0.0323293	-0.129801	-0.113039	-0.175684	-0.162442	0.116607	0.149361	-0.384424	-0.0600154	-0.285401	-0.0659239	-0.133223	0.100059	0.298605	-0.183708	-0.280456	-0.0384886	0.110229	0.0251617	0.22881	0.0185659	0.142763
GOBP_CELL_DIFFERENTIATION_INVOLVED_IN_EMBRYONIC_PLACENTA_DEVELOPMENT	-0.00580699	-0.0570376	-0.28737	-0.000984864	0.01082	0.248521	-0.367474	0.0777102	-0.0631806	0.0453284	-0.0497021	-0.0211878	-0.121059	-0.0908541	0.418364	-0.063727	0.0387912	0.0922486	0.271459	0.219009	-0.373217	0.251166
GOBP_CELL_DIFFERENTIATION_INVOLVED_IN_KIDNEY_DEVELOPMENT	0.215254	0.218376	-0.363286	-0.130205	0.188499	-0.00834436	-0.172591	-0.127443	-0.00972506	-0.164223	0.118032	0.104488	-0.0813256	0.025266	0.196022	-0.0315228	0.185062	-0.268949	-0.108378	0.0388161	0.0384228	-0.219109
GOBP_CELL_DIFFERENTIATION_INVOLVED_IN_METANEPHROS_DEVELOPMENT	0.191136	0.396049	-0.350508	-0.199983	0.0363705	-0.157226	0.025708	0.121065	0.322386	0.135153	0.45404	0.096838	-0.2174	0.319998	-0.149464	0.117823	0.39125	-0.139009	-0.0502598	-0.10401	0.00424054	-0.56323
GOBP_CELL_DIVISION	-0.0847914	-0.0590447	-0.240373	0.0907791	-0.0827771	0.0821495	-0.0344884	-0.0547354	0.0179999	-0.0439	-0.0715929	-0.0633581	0.10607	-0.0649691	0.0635588	-0.0278822	-0.149642	-0.147756	-0.05635	-0.0991639	-0.214358	-0.22586
GOBP_CELL_FATE_COMMITMENT	-0.0498066	-0.0923891	-0.283678	-0.258391	-0.156427	0.0139576	-0.0305383	-0.145906	-0.189049	-0.289023	0.0287307	0.0017343	-0.308756	-0.0486842	-0.258764	-0.100259	0.0779662	-0.224493	0.11819	-0.0300062	-0.0215849	-0.0709315
GOBP_CELL_FATE_COMMITMENT_INVOLVED_IN_FORMATION_OF_PRIMARY_GERM_LAYER	-0.136988	0.0140017	-0.134607	-0.269997	-0.00403828	-0.235322	0.480442	-0.0101767	0.014206	-0.0190463	0.364208	-0.131567	0.111853	-0.0579925	-0.313233	-0.30795	0.279967	-0.0130285	0.363107	0.055707	0.0714203	-0.0747147
GOBP_CELL_FATE_COMMITMENT_INVOLVED_IN_PATTERN_SPECIFICATION	0.362217	0.131294	-0.456174	-0.425342	-0.0885403	0.151233	0.497687	-0.463928	0.300541	-0.720501	-0.4687	-0.205631	0.0468495	0.261066	-0.191383	-0.0412764	0.21103	0.303985	0.392303	0.278947	0.0378987	0.570684
GOBP_CELL_FATE_DETERMINATION	-0.079994	-0.221097	-0.426578	-0.367193	-0.24503	0.0502487	-0.325981	-0.364452	-0.262752	-0.502551	-0.0992945	-0.178091	-0.480453	-0.115858	-0.143964	-0.3301	-0.21131	-0.247034	0.00561589	-0.229743	-0.141825	-0.0338548
GOBP_CELL_FATE_SPECIFICATION	0.0161543	-0.0605714	-0.214489	-0.407049	-0.215211	-0.141276	-0.125623	-0.170695	-0.24532	-0.154127	0.0133035	-0.02153	-0.399649	-0.000742963	-0.250799	-0.219681	0.155143	-0.140718	0.164308	-0.00861144	-0.0132798	-0.107793
GOBP_CELL_GROWTH	-0.113702	-0.0864143	-0.320058	-0.172431	-0.045744	0.00253409	-0.00412705	-0.052946	-0.0704396	-0.199517	0.00944312	-0.0625677	-0.150116	-0.0779968	-0.173759	-0.0357779	-0.0726409	-0.195602	-0.0472064	-0.0932409	-0.0757764	-0.0860997
GOBP_CELL_JUNCTION_ASSEMBLY	-0.0836113	0.0245601	-0.362535	-0.0763369	-0.00643913	0.093897	0.0224222	-0.0470041	-0.00150992	-0.213454	0.105506	-0.0680898	-0.171169	-0.0635036	0.0188294	-0.0482091	0.0140948	-0.25824	-0.0506087	-0.0334597	0.00864699	-0.134225
GOBP_CELL_JUNCTION_DISASSEMBLY	-0.261809	-0.143852	0.0429307	-0.155347	-0.244617	0.400684	0.249902	-0.315671	-0.411035	0.030143	0.0597387	0.268039	0.0626773	-0.237562	-0.108281	0.430139	-0.207674	-0.233076	0.16467	-0.518993	0.590623	-0.0392157
GOBP_CELL_JUNCTION_MAINTENANCE	0.0554794	0.220821	-0.457505	-0.349973	0.077089	0.115254	-0.172467	-0.153196	-0.266026	-0.40344	0.0907766	-0.332406	-0.1963	-0.352537	-0.0489101	-0.203829	0.0516624	-0.355093	-0.0290324	0.0437042	-0.0780979	-0.310538
GOBP_CELL_JUNCTION_ORGANIZATION	-0.128318	-0.0135643	-0.336511	-0.0679168	-0.0530623	0.0998112	-0.0493276	-0.110253	-0.068299	-0.176353	0.0496788	-0.113178	-0.163356	-0.117642	-0.0500208	-0.106386	0.00142445	-0.250352	-0.100104	-0.0875463	-0.00877415	-0.157025
GOBP_CELL_KILLING	-0.385377	-0.495543	-0.337527	-0.534599	-0.468171	-0.367416	-0.304491	-0.360564	-0.395688	-0.386513	-0.332527	-0.271606	-0.380129	-0.446322	-0.457159	-0.346479	-0.403925	-0.423881	-0.363038	-0.408569	-0.202334	-0.387251
GOBP_CELL_MATRIX_ADHESION	-0.107327	0.0264858	-0.421709	-0.198715	-0.224815	-0.00603292	-0.00633547	-0.104061	-0.109634	-0.260825	0.039361	-0.0853028	-0.229742	-0.136236	0.0107043	-0.121514	-0.0760601	-0.26726	-0.217286	-0.0573969	-0.147424	-0.194868
GOBP_CELL_MATURATION	-0.105168	-0.0869699	0.00906741	-0.153899	0.0789307	0.0175419	-0.00633916	0.0397601	-0.238427	-0.228584	-0.169659	-0.0542609	0.0379858	-0.0477586	0.0618453	-0.227354	-0.00191309	0.00275177	-0.0981666	0.020486	-0.176894	-0.0835097
GOBP_CELL_MIGRATION	-0.1285	-0.0458409	-0.314007	-0.163456	-0.139226	0.0542062	-0.0742673	-0.0847055	-0.0767243	-0.14064	0.0294612	-0.0430195	-0.157339	-0.112273	-0.082384	-0.0112245	0.00170248	-0.210759	-0.0425679	-0.0545164	0.0186417	-0.143733
GOBP_CELL_MIGRATION_IN_HINDBRAIN	0.199143	0.364588	-0.384983	-0.245133	-0.370038	-0.261761	0.113025	0.0223119	-0.225884	0.216034	0.0487844	-0.383488	0.105031	0.250854	-0.20078	-0.149139	-0.072714	-0.406839	0.0225383	-0.0599277	-0.00926949	-0.395587
GOBP_CELL_MIGRATION_INVOLVED_IN_GASTRULATION	-0.107619	0.185215	-0.298092	-0.245785	-0.195437	0.332863	-0.0426894	0.149931	0.418151	-0.255564	-0.0420322	0.470367	-0.307233	0.0536797	-0.190217	-0.213918	-0.0177367	-0.029255	-0.413844	0.24212	0.147675	-0.330179
GOBP_CELL_MIGRATION_INVOLVED_IN_HEART_DEVELOPMENT	-0.0832919	0.513883	0.0461993	-0.00685867	0.164108	-0.00206071	-0.0491497	-0.0824861	0.0380019	-0.534507	-0.0223992	0.213164	-0.28718	-0.0879437	0.0239971	-0.246797	0.174822	-0.0771786	0.252033	0.1916	0.192131	-0.282215
GOBP_CELL_MIGRATION_INVOLVED_IN_SPROUTING_ANGIOGENESIS	-0.22497	-0.0818457	-0.210076	-0.134758	-0.0702573	0.338874	0.187689	0.213529	-0.181348	-0.437154	0.0814228	-0.0543844	-0.0347737	0.0379339	-0.187677	-0.174702	0.196635	-0.0384945	0.165924	-0.022718	-0.155295	0.0384718
GOBP_CELL_MORPHOGENESIS	-0.0766512	-0.0535171	-0.350963	-0.0766094	-0.0695027	0.097182	-0.0518422	-0.156668	0.0440058	-0.208397	0.0342392	-0.0624624	-0.072331	-0.0654206	-0.0122923	-0.0121273	-0.00309221	-0.235455	-0.103294	-0.0455	-0.0890453	-0.117296
GOBP_CELL_MORPHOGENESIS_INVOLVED_IN_DIFFERENTIATION	-0.0881989	-0.0507135	-0.360744	-0.0582299	-0.0500356	0.126352	-0.086543	-0.140289	0.0431815	-0.197415	-0.0123388	-0.0703042	-0.0558821	-0.0878724	-0.00364933	-0.00187105	0.0643179	-0.238761	-0.108171	-0.0629182	-0.049689	-0.127872
GOBP_CELL_MORPHOGENESIS_INVOLVED_IN_NEURON_DIFFERENTIATION	-0.0698539	-0.0451417	-0.366123	-0.0656219	0.00926027	0.141651	-0.0741796	-0.127808	0.0583389	-0.264369	-0.0252067	-0.0968417	-0.046342	-0.0640744	-0.0496789	0.0156858	0.0721585	-0.244025	-0.145104	-0.0841044	-0.086117	-0.0863388
GOBP_CELL_MOTILITY_INVOLVED_IN_CEREBRAL_CORTEX_RADIAL_GLIA_GUIDED_MIGRATION	0.0690683	-0.337525	-0.637114	-0.509927	-0.0352601	0.644817	0.00343212	-0.0878948	-0.666863	-0.302565	-0.114398	-0.232566	-0.287127	0.167913	0.156413	-0.268837	-0.27789	-0.221475	-0.0565242	0.0886002	-0.30185	0.18333
GOBP_CELL_PART_MORPHOGENESIS	-0.07375	-0.0350919	-0.345807	-0.0678102	-0.0102682	0.144813	-0.0419991	-0.10845	0.0308847	-0.271357	-0.033868	-0.0877835	-0.0557951	-0.043163	-0.0861921	7.21269e-05	0.0174486	-0.229705	-0.167827	-0.0756597	-0.112203	-0.095257
GOBP_CELL_PROJECTION_ASSEMBLY	-0.108045	-0.0716421	-0.258979	-0.0310615	0.0261015	0.0348289	0.011687	-0.0608488	0.122859	-0.153863	-0.238537	0.0313534	0.0950182	-0.0476568	0.132733	-0.20261	-0.0352504	-0.241234	-0.253023	-0.181955	-0.31927	-0.213511
GOBP_CELL_PROJECTION_ORGANIZATION	-0.0769211	-0.0633089	-0.311289	-0.057286	-0.0329167	0.0760378	-0.0172346	-0.102279	0.0590123	-0.196513	-0.125361	-0.017715	0.00749076	-0.0602039	0.00258279	-0.115124	0.00625164	-0.193472	-0.164492	-0.113529	-0.1914	-0.154842
GOBP_CELL_PROLIFERATION_IN_BONE_MARROW	0.479646	-0.335714	-0.143401	0.467305	-0.156616	0.399675	-0.728302	0.420989	0.0587362	-0.0974158	0.229601	0.044877	0.104696	0.266325	0.57165	-0.606877	0.492169	0.199133	-0.409341	0.180356	-0.653998	-0.401697
GOBP_CELL_PROLIFERATION_IN_FOREBRAIN	-0.256003	-0.165961	-0.458294	-0.333135	-0.282382	0.506815	-0.143208	-0.199488	0.310106	-0.334095	0.0825276	0.0421274	-0.0355954	-0.0818205	0.362516	0.298329	0.039164	0.219957	-0.207108	0.276352	-0.382529	0.604928
GOBP_CELL_PROLIFERATION_IN_HINDBRAIN	-0.272492	0.10003	0.00689691	-0.0809151	-0.0678084	-0.31505	0.175009	0.174843	-0.31369	0.279643	-0.390442	0.400047	-0.525774	0.303558	-0.285893	-0.0466215	0.468367	0.127707	-0.127137	0.18708	0.123678	-0.0566811
GOBP_CELL_PROLIFERATION_IN_MIDBRAIN	-0.280989	0.417404	-0.514497	0.00393232	0.522401	0.738752	0.148397	0.231822	-0.110408	-0.428711	-0.0985436	-0.102585	0.429814	-0.351269	0.160848	-0.00807491	-0.0994894	-0.642834	0.392444	0.0289956	-0.351827	-0.327494
GOBP_CELL_PROLIFERATION_INVOLVED_IN_HEART_MORPHOGENESIS	0.128628	0.450387	-0.349521	-0.568421	-0.283458	0.178383	-0.140922	0.354784	-0.0917729	-0.327164	0.536238	0.330739	-0.476853	-0.0793424	0.110169	-0.0540969	0.112724	-0.357247	0.378853	0.451521	-0.215714	-0.158128
GOBP_CELL_PROLIFERATION_INVOLVED_IN_KIDNEY_DEVELOPMENT	0.464971	-0.200395	-0.177017	-0.403683	-0.232129	-0.00460917	0.0130626	-0.217245	-0.13277	-0.180872	0.182502	0.184138	-0.0671556	0.362345	0.130252	0.288602	-0.10369	-0.278162	0.0484293	0.215031	-0.217216	0.0841441
GOBP_CELL_PROLIFERATION_INVOLVED_IN_METANEPHROS_DEVELOPMENT	0.558846	-0.154728	-0.146054	-0.263612	0.243568	0.0197245	0.146765	-0.288736	-0.327281	-0.425142	0.276482	0.101404	-0.126825	0.354549	0.219753	0.262489	-0.149694	-0.467733	0.0206498	-0.236967	-0.665775	-0.106754
GOBP_CELL_RECOGNITION	-0.00105817	-0.0646061	0.0266361	-0.0645379	0.0288437	-0.106426	-0.119447	-0.0587252	-0.0480148	0.00131342	-0.222938	-0.141802	0.038308	-0.152238	-0.0838213	-0.110249	0.0502031	0.00976307	-0.244213	-0.248094	0.0182106	-0.379177
GOBP_CELL_REDOX_HOMEOSTASIS	-0.249484	0.0652715	0.0577687	0.0616818	-0.135296	-0.0231013	-0.0320232	-0.0937266	-0.161826	0.227035	0.133431	-0.0190197	-0.189989	-0.0910287	-0.0670204	-0.106023	0.252373	-0.18546	0.343201	-0.212243	0.353473	-0.195398
GOBP_CELL_SUBSTRATE_ADHESION	-0.0965476	0.0261404	-0.365105	-0.178366	-0.197226	-0.0116234	-0.0509807	-0.159099	-0.0663947	-0.193598	0.0594885	-0.0262067	-0.183101	-0.123664	0.0113897	-0.0768228	0.00430262	-0.253706	-0.161835	-0.0193136	-0.0471471	-0.202549
GOBP_CELL_SUBSTRATE_JUNCTION_ORGANIZATION	-0.0121581	0.0557865	-0.43571	-0.0126933	-0.049499	0.258811	0.0802913	0.0575829	-0.00542819	-0.19696	0.166686	0.124012	-0.211604	-0.0378965	0.0208169	-0.00420723	-0.131348	-0.357913	-0.175689	-0.00483852	0.0426857	-0.223483
GOBP_CELL_SURFACE_RECEPTOR_SIGNALING_PATHWAY_INVOLVED_IN_CELL_CELL_SIGNALING	-0.0296596	0.0734754	-0.267001	-0.0649078	-0.0551913	0.1369	-0.0573796	-0.0332212	-0.105515	-0.131935	0.0334202	-0.0431231	-0.203058	-0.0416915	-0.141977	-0.164997	0.00358883	-0.12854	-0.127791	0.0018262	-0.101621	-0.0743284
GOBP_CELL_SURFACE_RECEPTOR_SIGNALING_PATHWAY_INVOLVED_IN_HEART_DEVELOPMENT	0.191888	0.340683	-0.215453	-0.344705	0.0261727	0.201295	-0.0355892	0.115142	0.041925	-0.185351	0.0490639	0.255502	-0.373676	-0.181001	-0.00215874	0.0956947	0.322171	-0.272254	0.0542527	0.0311355	0.182893	0.0595349
GOBP_CELL_VOLUME_HOMEOSTASIS	0.00792621	-0.0394887	-0.468448	-0.208878	-0.0655035	0.21708	-0.0947455	-0.0226918	-0.188194	-0.408257	0.0355213	0.183453	-0.275756	-0.0840089	-0.306506	0.123302	0.00597252	-0.0954605	-0.0195179	-0.168158	-0.195815	0.240468
GOBP_CELLULAR_ALDEHYDE_METABOLIC_PROCESS	-0.40858	0.0307825	0.128971	0.137123	-0.131811	-0.261545	-0.308846	-0.400062	-0.29265	-0.0647634	0.0978162	-0.120082	-0.292458	-0.148998	-0.315393	-0.279914	-0.0200994	-0.0130024	-0.108941	-0.448524	0.248156	-0.114079
GOBP_CELLULAR_AMIDE_METABOLIC_PROCESS	-0.25211	-0.202362	-0.139257	-0.116654	-0.196054	-0.115186	-0.0338143	-0.132221	-0.328662	0.0238715	-0.0122894	-0.132673	-0.165506	-0.277719	-0.261934	0.0400403	-0.131674	-0.146545	0.0700176	-0.216589	0.0674795	-0.228601
GOBP_CELLULAR_AMINO_ACID_BIOSYNTHETIC_PROCESS	-0.12105	0.263626	-0.373985	-0.0820446	-0.348897	0.0108597	-0.185995	-0.187421	-0.225675	0.0583068	0.00220595	0.0960086	-0.228656	-0.0618476	-0.202315	-0.0613526	0.0230344	-0.0675428	0.112666	-0.0506068	0.139453	0.0629582
GOBP_CELLULAR_AMINO_ACID_CATABOLIC_PROCESS	-0.0417906	0.183856	-0.180124	-0.209848	-0.361144	-0.202673	-0.302441	-0.127001	-0.275228	-0.000179136	-0.0124846	0.00754563	-0.132377	-0.270225	-0.265826	-0.285985	-0.158342	-0.234451	-0.288555	-0.096476	0.0771853	0.128176
GOBP_CELLULAR_AMINO_ACID_METABOLIC_PROCESS	-0.185017	0.115406	-0.266499	-0.138528	-0.242601	-0.0750223	-0.225674	-0.0507052	-0.238509	-0.0242592	-0.0180182	-0.0577631	-0.207994	-0.157867	-0.186923	-0.0578771	-0.13255	-0.160289	-0.115023	-0.107105	0.0676875	0.043632
GOBP_CELLULAR_ANION_HOMEOSTASIS	0.250347	0.171939	-0.14349	-0.28145	-0.422445	-0.219525	-0.63433	-0.116031	-0.257426	0.0488662	-0.641639	0.315127	-0.26971	0.0302712	0.0545603	-0.23829	-0.211225	-0.552157	-0.659456	0.190818	0.177564	-0.0260366
GOBP_CELLULAR_CARBOHYDRATE_BIOSYNTHETIC_PROCESS	0.1896	0.357057	-0.257949	-0.1644	-0.070472	-0.109703	-0.152876	-0.0516035	-0.134317	-0.0276726	-0.0198741	-0.0866471	-0.116656	-0.227912	-0.167228	0.136876	0.0192511	-0.00170759	0.0295967	-0.0796472	0.203137	-0.161672
GOBP_CELLULAR_CARBOHYDRATE_CATABOLIC_PROCESS	-0.0967757	-0.15558	-0.248336	0.284356	-0.207382	-0.173703	-0.252641	0.151519	0.0189542	0.137007	-0.0360234	-0.108852	-0.194206	-0.269875	-0.222061	-0.187494	-0.11529	-0.0904037	-0.0523498	-0.215785	0.165158	-0.129033
GOBP_CELLULAR_CARBOHYDRATE_METABOLIC_PROCESS	-0.00893758	0.0484035	-0.278548	-0.0719094	-0.0916825	0.0179231	-0.124619	0.0256195	-0.0878153	-0.0458649	0.0178792	-0.0154914	-0.0454514	-0.119479	-0.0267997	-0.0348747	0.0305027	-0.0899215	0.034865	-0.14412	0.0420023	0.000515916
GOBP_CELLULAR_COMPONENT_ASSEMBLY_INVOLVED_IN_MORPHOGENESIS	-0.0618913	0.160056	-0.19216	-0.0381678	-0.120369	0.052956	0.016225	-0.0899921	-0.00935677	0.0487956	-0.330287	0.117083	0.140729	0.0335736	0.21388	-0.278897	-0.0148054	0.00140222	-0.365369	0.161352	-0.252212	-0.357283
GOBP_CELLULAR_COMPONENT_DISASSEMBLY	-0.111852	0.0270378	-0.203116	-0.0620552	-0.0694078	0.131101	-0.109645	-0.0376415	-0.13509	-0.00317782	-0.0623255	-0.0251031	-0.0663	-0.143874	-0.085628	-0.0798366	-0.218734	-0.170935	-0.0582344	-0.0342705	-0.0514353	-0.190749
GOBP_CELLULAR_COMPONENT_DISASSEMBLY_INVOLVED_IN_EXECUTION_PHASE_OF_APOPTOSIS	0.126013	-0.229319	-0.316762	-0.345233	0.054731	0.23094	0.100997	-0.217344	-0.325986	0.0557337	0.165064	0.0496283	-0.21624	-0.0650397	-0.228301	0.0817342	-0.374657	0.0260683	0.0502913	0.296474	-0.158548	0.0770495
GOBP_CELLULAR_COMPONENT_MAINTENANCE	0.0243328	0.139597	-0.435751	-0.204164	0.0211982	0.14604	-0.0402544	-0.0429333	-0.270229	-0.235697	0.143742	-0.284735	-0.269982	-0.229677	0.00977477	-0.0227611	-0.0381941	-0.342401	-0.0501774	-0.0821027	-0.230546	-0.246663
GOBP_CELLULAR_COMPONENT_MORPHOGENESIS	-0.0791449	-0.0129735	-0.329306	-0.0613775	-0.0237736	0.132547	-0.0396047	-0.111988	0.0329674	-0.221104	-0.0741345	-0.081771	-0.0260099	-0.0319745	-0.0456777	-0.039452	-0.0027637	-0.200423	-0.201443	-0.0469468	-0.130547	-0.139679
GOBP_CELLULAR_COPPER_ION_HOMEOSTASIS	-0.270744	0.312215	-0.0930674	0.232953	0.257445	0.296456	-0.0662614	0.40521	-0.390033	-0.0408889	-0.404214	0.359069	-0.13948	-0.475516	-0.448387	-0.100962	-0.297556	0.239853	0.46536	-0.0961106	0.200262	-0.0618521
GOBP_CELLULAR_DEFENSE_RESPONSE	-0.118101	-0.312818	0.119901	-0.339741	-0.246089	0.252713	-0.000585717	0.0953238	-0.0440608	-0.13608	0.296597	0.297349	-0.341314	0.190506	-0.164319	0.178661	0.272518	-0.099297	-0.0198132	-0.0300781	0.0705156	0.00752626
GOBP_CELLULAR_DETOXIFICATION_OF_ALDEHYDE	-0.489859	0.111645	-0.232832	0.583619	-0.401229	-0.425882	0.0263577	-0.0183484	-0.484207	0.556767	0.646935	0.0439526	-0.330608	-0.0600821	-0.64395	0.416053	0.0341074	-0.00946047	0.215546	-0.625834	0.757149	-0.0388479
GOBP_CELLULAR_EXTRAVASATION	-0.280257	-0.277654	-0.273244	-0.400766	-0.403371	0.0147328	-0.131641	-0.0230803	0.0679922	-0.399375	0.205263	-0.0704319	-0.201486	-0.0978554	-0.0617451	-0.140225	0.155212	0.0541234	-0.0295901	-0.224928	0.268465	-0.195691
GOBP_CELLULAR_GLUCAN_METABOLIC_PROCESS	-0.0512667	0.0894685	-0.171726	-0.0126068	-0.212411	-0.0403145	-0.150734	0.0509832	-0.210073	0.113537	-0.0474871	-0.144738	-0.0788129	-0.212898	-0.084442	0.0474272	0.0294358	-0.15657	-0.0777425	-0.0277288	0.0706041	-0.112983
GOBP_CELLULAR_GLUCOSE_HOMEOSTASIS	-0.10096	-0.160646	-0.342685	-0.147165	-0.196787	-0.177833	-0.0632802	-0.193485	-0.248434	-0.137506	-0.0227517	0.0269835	-0.259824	-0.113042	-0.175681	-0.12655	-0.248407	-0.125458	-0.166302	-0.201284	0.0284978	-0.244399
GOBP_CELLULAR_HOMEOSTASIS	-0.054439	-0.0255596	-0.232239	-0.113364	-0.141746	-0.0374216	-0.0601354	-0.113924	-0.148757	-0.0713924	-0.0534938	-0.0569677	-0.182608	-0.171055	-0.101401	0.0347412	0.00329971	-0.0541597	-0.0131323	-0.148553	0.132589	-0.0708634
GOBP_CELLULAR_HORMONE_METABOLIC_PROCESS	-0.348599	-0.112606	-0.26982	-0.247015	-0.228301	-0.341649	-0.334319	-0.262331	-0.324288	-0.273664	-0.212912	-0.262731	-0.354274	-0.273738	-0.290438	-0.249712	-0.154694	-0.219684	-0.266922	-0.389189	-0.0596689	-0.162648
GOBP_CELLULAR_HYPEROSMOTIC_RESPONSE	-0.114114	0.0951871	0.471111	0.0679412	-0.237445	0.0456012	-0.0588284	-0.22444	-0.58748	0.328227	-0.247993	0.199026	0.0638814	-0.336521	-0.357941	-0.131446	-0.0143504	-0.102734	0.20449	0.0285206	0.246746	-0.0471193
GOBP_CELLULAR_HYPEROSMOTIC_SALINITY_RESPONSE	-0.20122	-0.00566187	0.48076	0.319493	-0.5323	0.21947	-0.00663298	-0.467799	-0.568635	0.690704	-0.493196	0.318903	0.280545	-0.454247	-0.536365	-0.24695	-0.308509	0.236981	0.144718	0.41008	0.37486	-0.380533
GOBP_CELLULAR_HYPOTONIC_RESPONSE	-0.0509196	0.03842	-0.35845	0.562842	0.0835891	0.287852	-0.0370317	0.329553	0.378683	0.00787259	-0.450522	-0.242894	0.0213873	0.535157	-0.0268981	-0.284181	0.501393	-0.124941	-0.313333	-0.0398142	-0.235145	-0.484636
GOBP_CELLULAR_ION_HOMEOSTASIS	-0.0204056	2.03064e-05	-0.207004	-0.124809	-0.160911	-0.0472524	-0.0595849	-0.122004	-0.108466	-0.0800577	-0.0590609	-0.0951641	-0.147623	-0.20662	-0.0536426	0.076516	0.0476288	-0.0371742	0.000944362	-0.148813	0.162631	-0.0318618
GOBP_CELLULAR_IRON_ION_HOMEOSTASIS	-0.232606	0.0691331	-0.240113	-0.119768	-0.230773	-0.107962	-0.0149709	0.345988	-0.159681	0.0151608	0.0655458	0.09343	-0.11084	-0.0226805	-0.269586	0.274527	0.196364	0.159929	0.145008	-0.295054	0.221606	-0.00913741
GOBP_CELLULAR_KETONE_METABOLIC_PROCESS	-0.0563484	0.137207	-0.0470128	-0.066784	-0.170854	-0.0673568	-0.133905	-0.0328572	-0.211047	-0.0239398	0.120395	0.134659	-0.16717	0.0025486	-0.140702	0.0655413	-0.0889786	0.0186662	0.0792074	-0.0322904	0.194907	0.0484055
GOBP_CELLULAR_LIPID_CATABOLIC_PROCESS	-0.0220299	-0.0200476	-0.347986	-0.127707	-0.0713933	-0.0920803	-0.280617	-0.141266	-0.163045	-0.169743	-0.0982054	0.0614412	-0.213757	-0.300592	-0.15124	0.0165783	-0.0629173	-0.0693721	-0.227691	-0.261703	-0.0458075	-0.0535986
GOBP_CELLULAR_LIPID_METABOLIC_PROCESS	-0.167696	-0.0882362	-0.337679	-0.168696	-0.103727	-0.111085	-0.223244	-0.16289	-0.175177	-0.128186	-0.116154	-0.0435101	-0.22923	-0.272845	-0.136264	-0.0354179	-0.0591554	-0.102047	-0.138058	-0.219714	-0.046617	-0.0724177
GOBP_CELLULAR_MACROMOLECULE_BIOSYNTHETIC_PROCESS	-0.160708	-0.156126	-0.208814	-0.134692	-0.167053	-0.0829856	-0.0387522	-0.100436	-0.217547	0.00861109	-0.0485398	-0.0604704	-0.0818227	-0.280994	-0.172169	0.0386408	-0.145218	-0.160724	0.124837	-0.13339	0.0236456	-0.168362
GOBP_CELLULAR_MACROMOLECULE_LOCALIZATION	-0.170637	-0.104676	-0.319422	-0.0809996	-0.116828	0.0802445	-0.074687	-0.11865	-0.0401261	-0.0530438	-0.0798376	-0.0529111	-0.0547955	-0.145248	-0.122231	0.0254893	-0.0505329	-0.187091	-0.015233	-0.174647	-0.0414339	-0.175231
GOBP_CELLULAR_MAGNESIUM_ION_HOMEOSTASIS	0.059834	-0.506081	-0.778661	0.0868401	0.169105	-0.598042	-0.203878	-0.663356	-0.575003	-0.875506	-0.101279	-0.369637	0.340736	-0.531523	0.222206	-0.0509422	-0.13719	-0.194701	0.347727	-0.651338	-0.0369841	0.253307
GOBP_CELLULAR_METABOLIC_COMPOUND_SALVAGE	-0.208978	0.311753	0.0117746	-0.0227507	-0.402088	-0.0683197	-0.460158	-0.123869	-0.390239	0.0172106	0.0484793	0.0413565	-0.26105	-0.123372	-0.479535	0.0266493	0.357979	0.187447	0.0501333	-0.228081	0.255976	-0.0457755
GOBP_CELLULAR_MODIFIED_AMINO_ACID_BIOSYNTHETIC_PROCESS	-0.231714	0.0931723	-0.177734	0.00761794	-0.158029	-0.17016	-0.36992	-0.0317526	-0.170425	0.000915415	0.11766	-0.144611	-0.238071	-0.148742	0.0342037	0.094494	0.031155	-0.101094	0.157096	-0.0997102	0.166852	-0.00698887
GOBP_CELLULAR_MODIFIED_AMINO_ACID_CATABOLIC_PROCESS	-0.396509	-0.255255	-0.304913	-0.400559	0.0687336	-0.329848	-0.285881	-0.252128	-0.090924	-0.299465	0.0218713	-0.126153	-0.113802	-0.302918	-0.526054	0.194365	0.0131604	-0.348701	-0.429777	0.253511	0.00759466	-0.0233773
GOBP_CELLULAR_MODIFIED_AMINO_ACID_METABOLIC_PROCESS	-0.155929	0.00862208	-0.148423	-0.0905252	-0.092289	-0.259607	-0.222975	-0.13724	-0.2698	-0.217054	0.0789649	-0.216973	-0.201751	-0.141014	-0.261734	-0.0174066	0.0166137	-0.0454415	-0.179066	-0.114227	0.0766851	-0.17292
GOBP_CELLULAR_MONOVALENT_INORGANIC_CATION_HOMEOSTASIS	0.124725	0.0873148	-0.372313	-0.199624	-0.253114	0.154911	-0.238257	-0.0285039	0.109349	0.00224103	-0.00939591	-0.0708386	-0.0364231	-0.145424	-0.0693459	0.214133	0.12112	0.028812	0.0652255	-0.209026	0.217395	0.0754182
GOBP_CELLULAR_NITROGEN_COMPOUND_CATABOLIC_PROCESS	-0.205333	-0.224148	-0.333264	-0.168263	-0.217962	0.0283076	-0.141403	-0.192565	-0.265737	-0.0766557	0.032939	-0.0995606	-0.150004	-0.224128	-0.268358	0.0230754	-0.169896	-0.246103	0.00749657	-0.153376	-0.137871	-0.0199917
GOBP_CELLULAR_OXIDANT_DETOXIFICATION	-0.114013	-0.0627733	-0.0977135	0.0626545	-0.182538	-0.310185	-0.208781	-0.254956	-0.218649	-0.02852	0.0872388	-0.0285711	-0.376263	-0.347702	-0.31944	0.0857229	0.013336	-0.27158	-0.0411919	-0.28719	0.102142	-0.250422
GOBP_CELLULAR_PIGMENTATION	-0.13569	-0.0705807	-0.311486	-0.04429	0.00566378	0.18738	0.049684	0.0280956	-0.0858654	0.174585	0.234861	-0.10987	-0.127742	-0.16609	-0.187423	0.129551	-0.292841	-0.229304	0.0914206	-0.136965	0.171936	-0.0896013
GOBP_CELLULAR_POLYSACCHARIDE_CATABOLIC_PROCESS	-0.439088	-0.302275	-0.221498	0.0124044	-0.213489	-0.277844	-0.282435	0.221172	-0.239083	0.0634152	-0.446553	0.216973	-0.154301	-0.387284	0.00154196	-0.00157757	-0.187476	-0.388908	-0.144022	-0.163357	0.0995048	-0.455862
GOBP_CELLULAR_POTASSIUM_ION_HOMEOSTASIS	0.114025	-0.121982	-0.347131	-0.26623	0.280853	-0.160687	0.149144	0.188991	-0.159394	-0.52999	-0.479179	-0.408657	0.149565	-0.130169	-0.109927	0.232085	0.552876	-0.168418	0.191708	-0.018957	0.164465	0.391843
GOBP_CELLULAR_PROCESS_INVOLVED_IN_REPRODUCTION_IN_MULTICELLULAR_ORGANISM	-0.159603	-0.194722	0.0534833	0.0596464	0.151764	-0.0342415	0.028732	0.050551	0.18965	-0.209648	-0.391587	0.0834672	0.217448	0.0686161	0.103591	-0.362824	-0.097994	-0.065202	-0.415106	-0.109855	-0.46106	-0.410738
GOBP_CELLULAR_PROTEIN_CATABOLIC_PROCESS	-0.0825122	-0.138774	-0.263307	-0.0180917	-0.149664	0.0536257	-0.14312	-0.0470625	-0.133409	-0.0370957	-0.102315	0.0104753	-0.131514	-0.190079	-0.21286	-0.0511538	-0.115866	-0.230436	-0.149038	-0.192005	-0.162057	-0.263996
GOBP_CELLULAR_RESPIRATION	-0.215451	0.151444	0.124886	0.0197977	-0.162683	-0.199606	-0.0910106	0.00201826	-0.467468	0.167264	-0.286397	-0.294486	-0.210192	-0.307994	-0.407788	-0.11805	-0.243442	0.0863623	0.164377	-0.261275	0.344105	-0.461416
GOBP_CELLULAR_RESPONSE_TO_ABIOTIC_STIMULUS	-0.0906366	-0.195898	-0.223338	-0.0877585	-0.102561	0.122721	0.0363763	-0.0225872	-0.169483	-0.111151	0.0942968	-0.0756392	-0.152247	-0.187567	-0.056867	0.00154004	0.0183788	-0.059922	0.144156	-0.118805	0.00404159	0.0012083
GOBP_CELLULAR_RESPONSE_TO_ACID_CHEMICAL	0.258	0.0796981	-0.312019	-0.271977	-0.172775	0.154618	0.00709958	-0.110329	0.0399745	0.0240524	-0.0507779	-0.0375331	-0.109563	-0.111029	-0.0761091	0.00397968	0.0281756	-0.314692	-0.0746138	0.241983	0.0453592	-0.113807
GOBP_CELLULAR_RESPONSE_TO_ACIDIC_PH	0.66257	0.547883	0.0926789	-0.0471255	-0.43257	-0.150693	-0.342394	0.0335332	0.20904	0.046271	0.0812095	-0.0394311	-0.252342	-0.128276	-0.384427	-0.574846	0.316559	-0.123854	-0.0971412	0.240423	0.34345	-0.299552
GOBP_CELLULAR_RESPONSE_TO_ALCOHOL	-0.0591699	-0.0155913	-0.293943	-0.00247869	0.0454075	0.0619455	-0.0405503	-0.128674	-0.0954825	-0.225791	-0.110941	0.123708	-0.259242	0.0209253	0.0229407	0.0754961	-0.0646375	-0.108045	0.0745398	0.0368978	0.0105527	0.0650454
GOBP_CELLULAR_RESPONSE_TO_ALDEHYDE	-0.167147	-0.274764	0.0199125	0.507286	-0.214296	-0.416507	-0.0202583	-0.112973	-0.480825	0.534587	0.277649	0.16495	0.131468	-0.156376	-0.392586	0.109238	0.0639771	-0.0613879	-0.0698948	-0.274372	0.236158	-0.0789747
GOBP_CELLULAR_RESPONSE_TO_ALKALOID	-0.400402	-0.00757562	-0.434925	-0.435411	-0.561999	-0.433891	-0.224115	-0.370529	-0.11009	-0.155945	-0.0671322	-0.331994	-0.45332	-0.412147	-0.429802	-0.165582	0.234175	-0.189726	-0.168925	-0.392186	-0.13625	-0.350555
GOBP_CELLULAR_RESPONSE_TO_AMYLOID_BETA	-0.23511	-0.147196	-0.377999	-0.297187	-0.23305	-0.268229	-0.268045	0.263352	-0.0700985	-0.323946	0.0643817	-0.125652	0.010584	-0.500116	-0.0980683	-0.00287003	-0.0475055	-0.127142	-0.0117893	-0.339756	0.108737	-0.238994
GOBP_CELLULAR_RESPONSE_TO_ANTIBIOTIC	0.404471	-0.0608525	-0.306576	0.17803	-0.0452846	0.433831	0.126655	0.0888998	-0.309369	-0.447075	-0.0030063	-0.319631	0.189282	-0.491395	0.0471338	-0.248906	0.07626	-0.118548	0.389728	-0.469625	0.14174	-0.111984
GOBP_CELLULAR_RESPONSE_TO_ARSENIC_CONTAINING_SUBSTANCE	-0.427755	-0.503069	-0.311053	-0.276893	-0.0842711	-0.0896718	-0.14549	-0.052034	-0.595263	-0.0358164	-0.167771	-0.44622	-0.469333	-0.535315	-0.310516	-0.117797	-0.35112	-0.270185	-0.0890707	-0.330819	-0.231819	-0.320545
GOBP_CELLULAR_RESPONSE_TO_ATP	-0.16901	0.368604	-0.387203	0.122822	-0.324202	0.0242595	0.0403657	-0.253918	0.102814	-0.342045	0.154763	-0.255036	-0.168982	0.134905	0.111644	0.0821269	0.443283	0.373065	0.147982	-0.396314	0.256387	0.0733486
GOBP_CELLULAR_RESPONSE_TO_BACTERIAL_LIPOPROTEIN	0.0964227	-0.043324	0.331735	0.414859	-0.426385	-0.101993	-0.27389	0.0252168	0.244922	-0.0248473	0.570015	-0.422946	-0.311813	-0.628444	0.305378	0.301346	0.258726	-0.433574	0.575437	-0.44129	0.191507	-0.0172668
GOBP_CELLULAR_RESPONSE_TO_BIOTIC_STIMULUS	-0.0736783	-0.199879	-0.176626	-0.244827	-0.16962	0.0716795	-0.0421981	-0.00749673	-0.237978	-0.156933	0.0937417	-0.0188441	-0.189274	-0.323336	-0.198301	0.0285135	-0.0833139	-0.248855	0.220591	-0.0422071	0.0959779	-0.182635
GOBP_CELLULAR_RESPONSE_TO_BRAIN_DERIVED_NEUROTROPHIC_FACTOR_STIMULUS	-0.293579	-0.455946	-0.394645	-0.441815	-0.306563	0.0866956	-0.360655	-0.0359213	0.209175	-0.269314	-0.545467	-0.320663	-0.174294	-0.454991	0.0400372	-0.423691	0.084883	-0.311395	-0.564954	-0.280599	-0.240498	-0.233542
GOBP_CELLULAR_RESPONSE_TO_CADMIUM_ION	-0.261397	-0.158291	-0.123168	-0.477265	-0.338703	-0.00294471	-0.295418	-0.155573	-0.487686	-0.0671896	0.150166	-0.0394084	-0.385865	-0.492707	-0.476961	-0.105386	-0.223387	-0.0697548	0.301197	0.0341669	0.107949	-0.189028
GOBP_CELLULAR_RESPONSE_TO_CAFFEINE	-0.25351	0.322695	-0.0972658	-0.191692	-0.51086	-0.168776	0.2587	-0.244614	0.31571	-0.088735	0.132216	-0.0407932	0.289843	-0.390822	0.288675	0.112133	0.434514	0.00723676	-0.0232769	-0.383695	0.308074	0.0933949
GOBP_CELLULAR_RESPONSE_TO_CALCIUM_ION	-0.108435	-0.0322052	-0.32388	-0.275549	-0.0649963	-0.00156692	0.145967	0.0167478	-0.0257059	-0.0602583	-0.0182283	0.103236	-0.226649	-0.0994556	0.0258775	0.0905071	0.124657	0.0653592	-0.0221197	0.0380672	0.23418	0.0682333
GOBP_CELLULAR_RESPONSE_TO_CAMP	-0.0392351	0.165597	-0.0871817	-0.148779	-0.154139	-0.00714529	-0.0219986	-0.193943	0.0134427	-0.281124	-0.0511742	0.195872	-0.0253821	-0.322723	0.120961	-0.154661	0.109803	-0.192177	0.0102916	-0.111872	-0.0135974	0.0585511
GOBP_CELLULAR_RESPONSE_TO_CARBOHYDRATE_STIMULUS	-0.132318	-0.18805	-0.279995	-0.191544	-0.181534	-0.214777	-0.0304904	-0.202602	-0.221219	-0.194361	0.00259288	0.00755402	-0.341059	-0.144044	-0.169009	-0.154938	-0.184385	-0.0653059	-0.163495	-0.247747	0.00661901	-0.13996
GOBP_CELLULAR_RESPONSE_TO_CHEMICAL_STRESS	-0.0772578	-0.140604	-0.299686	-0.101188	-0.192035	0.0352558	-0.0915632	-0.0860161	-0.20538	-0.0393513	0.0330229	-0.0440748	-0.156962	-0.296294	-0.159957	-0.0886942	-0.046311	-0.100028	0.0383928	-0.14503	0.0185117	-0.137852
GOBP_CELLULAR_RESPONSE_TO_CHOLESTEROL	0.0131563	-0.197955	-0.392799	-0.494416	0.0273097	-0.277737	-0.080036	0.183176	-0.270003	-0.449299	-0.352076	0.301309	-0.447275	-0.241353	-0.123922	0.0772003	-0.00243665	0.123393	-0.198203	0.0845752	0.0370678	0.0647727
GOBP_CELLULAR_RESPONSE_TO_COCAINE	-0.53889	0.227753	-0.565862	-0.726472	-0.666269	-0.659455	-0.527602	-0.60193	-0.339301	-0.037271	-0.231816	-0.425433	-0.655156	-0.507794	-0.57277	-0.197844	0.228529	-0.16372	-0.0712268	-0.317458	0.0581562	-0.529758
GOBP_CELLULAR_RESPONSE_TO_COLD	0.00484236	0.469742	-0.430414	-0.499714	-0.592441	-0.264537	-0.119385	-0.202049	-0.210795	0.0542427	-0.140251	0.179753	-0.239672	-0.474084	-0.0620323	0.261223	-0.167396	-0.354972	0.177582	0.217723	0.0132425	0.0735197
GOBP_CELLULAR_RESPONSE_TO_COPPER_ION	-0.412706	-0.20547	-0.129231	-0.474714	-0.478433	-0.311634	-0.455724	0.332775	-0.601433	-0.138882	-0.00843906	-0.317906	-0.459973	-0.568569	-0.500156	-0.207462	-0.16786	-0.075766	0.240497	0.104708	0.0569479	-0.273594
GOBP_CELLULAR_RESPONSE_TO_CORTICOSTEROID_STIMULUS	-0.117201	-0.13413	0.137971	-0.177186	-0.145331	-0.11252	0.110052	-0.268444	-0.202021	0.0409017	0.02727	-0.059212	0.00729597	-0.194994	-0.134685	0.0427435	0.201471	-0.19623	0.219348	-0.0525721	0.0888207	-0.0364612
GOBP_CELLULAR_RESPONSE_TO_DEXAMETHASONE_STIMULUS	-0.107977	-0.0165889	0.0356416	-0.276529	-0.332189	-0.0711218	0.00388701	-0.319046	-0.474592	-0.00788447	-0.110455	-0.0540983	-0.0142133	-0.193249	0.0840834	-0.210427	0.0816508	-0.195918	0.0620416	0.00262908	-0.0408207	-0.0847414
GOBP_CELLULAR_RESPONSE_TO_DNA_DAMAGE_STIMULUS	-0.16279	-0.245023	-0.337958	-0.122568	-0.175797	0.0064835	-0.085037	-0.128777	-0.126761	-0.176286	-0.08368	-0.0462446	-0.0306335	-0.27709	-0.00225398	-0.0877984	-0.266733	-0.214108	0.0424516	-0.101901	-0.24943	-0.0796524
GOBP_CELLULAR_RESPONSE_TO_DSRNA	-0.594853	-0.350914	-0.329369	-0.369505	-0.241118	0.00269747	-0.155513	-0.510124	-0.185958	-0.173003	0.14659	-0.419069	-0.556524	-0.328476	-0.184503	0.266407	-0.0458231	-0.541902	-0.136553	-0.417802	-0.260632	-0.153887
GOBP_CELLULAR_RESPONSE_TO_ELECTRICAL_STIMULUS	0.260496	0.173588	-0.565971	0.0424441	-0.724973	-0.157462	0.620562	-0.253249	0.498382	0.341357	-0.0746038	0.259927	-0.172367	0.188905	-0.54978	-0.00701058	0.249002	-0.504826	-0.751123	0.0967742	-0.0205769	-0.852455
GOBP_CELLULAR_RESPONSE_TO_ENDOGENOUS_STIMULUS	-0.0259063	-0.0182562	-0.333644	-0.152541	-0.20532	0.0906773	-0.080676	-0.0897157	-0.0727649	-0.107562	0.0544098	-0.0704391	-0.151136	-0.113149	-0.118255	-0.0254747	0.000805037	-0.184096	-0.0415889	-0.0255878	-0.0469609	-0.122613
GOBP_CELLULAR_RESPONSE_TO_EPINEPHRINE_STIMULUS	-0.0528401	0.425334	-0.542797	-0.399974	-0.745977	-0.439874	-0.255917	-0.361489	-0.409593	-0.11528	-0.159243	0.333758	-0.502715	-0.56521	-0.386727	0.0894424	0.168927	0.047977	-0.112137	-0.355284	0.00265568	-0.608058
GOBP_CELLULAR_RESPONSE_TO_ESTRADIOL_STIMULUS	0.0249238	-0.23363	-0.143915	-0.152484	0.0155843	0.24458	0.0841408	0.148004	-0.281859	-0.148046	-0.0332117	0.0649413	-0.174776	-0.213878	-0.0367336	0.0184292	-0.309293	0.055073	0.0218284	-0.154975	-0.159816	0.130839
GOBP_CELLULAR_RESPONSE_TO_ESTROGEN_STIMULUS	0.131495	-0.353795	-0.147223	-0.302651	0.0111643	0.0112657	0.238321	0.4045	-0.156663	0.17677	0.22173	-0.0964944	-0.174427	0.102825	-0.300893	-0.0201573	-0.351512	-0.104521	0.0678566	-0.0253587	0.267167	0.100589
GOBP_CELLULAR_RESPONSE_TO_ETHANOL	-0.124235	-0.312193	-0.188076	0.0710873	0.445038	0.0936555	-0.273467	-0.215198	0.1338	-0.26536	0.0798522	0.424941	-0.278085	0.0765821	0.269144	-0.048493	-0.493033	-0.471647	-0.168286	0.314974	-0.0821203	0.476502
GOBP_CELLULAR_RESPONSE_TO_ETHER	-0.00306985	0.165302	-0.673007	-0.00015792	0.317886	-0.493615	0.295994	-0.390568	-0.593276	0.700584	0.707348	-0.244998	-0.300468	-0.057657	-0.0809761	0.725197	0.0925203	-0.740979	0.376955	0.388896	0.6002	0.0276411
GOBP_CELLULAR_RESPONSE_TO_EXOGENOUS_DSRNA	-0.655194	-0.325447	-0.237796	-0.457063	-0.367254	-0.0843697	-0.432387	-0.602911	-0.15106	-0.0436099	0.019203	-0.411718	-0.639202	-0.395908	-0.31313	0.197765	-0.14577	-0.54411	-0.155734	-0.418513	-0.232616	-0.216579
GOBP_CELLULAR_RESPONSE_TO_EXTERNAL_STIMULUS	-0.0872814	-0.180853	-0.188964	-0.171083	-0.16637	0.0584786	-0.112136	-0.177517	-0.178566	-0.0697119	0.0370033	-0.00880461	-0.236213	-0.168187	-0.200206	0.0174707	0.00415338	-0.148275	0.117511	-0.0432824	0.0370674	0.0195011
GOBP_CELLULAR_RESPONSE_TO_EXTRACELLULAR_STIMULUS	-0.0752699	-0.194604	-0.232629	-0.19315	-0.170003	0.0467869	-0.139022	-0.195903	-0.192529	-0.0433366	-0.0164184	-0.0193443	-0.208875	-0.169783	-0.162916	0.0237492	-0.0665502	-0.174461	0.0558516	-0.019991	-0.00162023	-0.0020206
GOBP_CELLULAR_RESPONSE_TO_FATTY_ACID	0.0738175	0.411315	0.119979	-0.140713	0.214506	-0.185887	-0.062012	-0.135209	-0.138968	-0.105764	0.101456	0.000351043	-0.410339	-0.179659	-0.290985	0.086337	0.00972638	-0.131494	0.434176	-0.0227795	0.232339	-0.245117
GOBP_CELLULAR_RESPONSE_TO_FLUID_SHEAR_STRESS	-0.263277	0.202971	-0.118309	-0.260152	0.290707	-0.147742	0.155997	0.197498	-0.43957	0.0980339	-0.381416	0.0888698	-0.0943935	-0.216204	-0.340737	-0.16268	0.0995972	0.23905	0.0218891	0.0776004	0.454515	0.21723
GOBP_CELLULAR_RESPONSE_TO_FOLLICLE_STIMULATING_HORMONE_STIMULUS	-0.448972	0.172689	-0.476938	0.24682	0.428795	0.198436	0.113011	-0.275997	-0.232747	-0.651749	-0.0955776	-0.0650771	-0.415564	-0.189863	0.224643	-0.127913	0.212202	0.265764	0.263554	-0.134398	0.316353	0.160777
GOBP_CELLULAR_RESPONSE_TO_GAMMA_RADIATION	-0.0492634	-0.372418	-0.237144	-0.348571	-0.389221	0.269589	0.283002	0.0878415	-0.232807	-0.190224	0.00783585	-0.27968	-0.0599582	-0.360154	-0.0965569	0.117405	-0.0947786	0.0248368	0.446292	-0.30911	0.0851267	-0.121763
GOBP_CELLULAR_RESPONSE_TO_GLUCOSE_STARVATION	-0.091119	-0.27969	-0.161606	-0.0414855	-0.0466515	0.137487	-0.0197851	0.118378	-0.206725	-0.00285711	0.0467436	-0.209043	-0.0631846	-0.0205079	-0.13091	0.103261	-0.0914405	-0.278013	0.192598	0.110211	0.0438052	-0.0390589
GOBP_CELLULAR_RESPONSE_TO_GONADOTROPIN_STIMULUS	-0.0999929	0.132658	-0.28465	0.308728	0.0341034	-0.180014	0.113341	-0.512415	-0.0291536	-0.203134	-0.00544962	0.133532	-0.263113	0.142813	0.1619	0.0760172	0.118527	0.192993	0.134067	-0.140499	0.289424	-0.310921
GOBP_CELLULAR_RESPONSE_TO_GROWTH_HORMONE_STIMULUS	-0.029473	-0.328462	-0.556392	-0.515166	0.265616	0.0192991	-0.0531494	-0.141589	-0.264428	-0.150974	0.120209	0.411572	0.192555	-0.344228	0.0504503	0.526775	0.171659	-0.296298	0.313974	0.325465	-0.0749254	0.39548
GOBP_CELLULAR_RESPONSE_TO_HEAT	-0.230429	-0.359129	-0.38695	-0.405319	-0.336857	-0.191677	-0.254312	-0.267349	-0.178709	-0.138265	-0.0847878	-0.355824	-0.153116	-0.428908	-0.331565	-0.270296	-0.264016	-0.239194	-0.102496	-0.267451	-0.253602	-0.219199
GOBP_CELLULAR_RESPONSE_TO_HORMONE_STIMULUS	-0.0777691	-0.113781	-0.333387	-0.167	-0.202322	0.042881	-0.0745415	-0.139842	-0.193182	-0.0964964	0.00944374	-0.142607	-0.159689	-0.114786	-0.157523	-0.000628582	-0.113939	-0.168179	-0.049615	-0.0385391	-0.0903141	-0.0943579
GOBP_CELLULAR_RESPONSE_TO_HYDROGEN_PEROXIDE	0.105172	-0.0268729	-0.201987	-0.0544275	-0.134424	0.105134	0.104357	-0.0596373	-0.308435	0.00337956	-0.0563731	-0.100953	-0.145777	-0.176113	-0.163687	-0.0478185	-0.0451475	-0.0357588	0.282701	-0.0419682	0.0603311	-0.181581
GOBP_CELLULAR_RESPONSE_TO_HYDROPEROXIDE	-0.265926	-0.661645	-0.36877	-0.252931	-0.206041	-0.432633	-0.63009	-0.0496835	-0.152284	-0.598313	-0.24185	-0.363592	-0.708534	-0.613146	-0.196611	-0.609982	0.0892956	-0.352462	-0.449846	-0.304954	-0.300478	-0.597105
GOBP_CELLULAR_RESPONSE_TO_INCREASED_OXYGEN_LEVELS	-0.0233328	-0.0651294	0.143119	-0.215512	-0.482085	-0.173872	-0.462006	-0.372016	-0.128139	0.666427	0.276735	0.219909	-0.291501	-0.0616108	-0.362114	0.453505	0.30169	-0.0804967	-0.0500742	-0.0850718	0.570379	-0.202761
GOBP_CELLULAR_RESPONSE_TO_INDOLE_3_METHANOL	-0.430868	0.607254	-0.570872	0.0100407	-0.229588	0.291962	0.203644	0.353334	0.227411	0.132101	0.354525	-0.0614629	-0.0424869	0.309198	0.728028	-0.574677	-0.476739	0.360493	0.232188	0.00405227	-0.244367	-0.181568
GOBP_CELLULAR_RESPONSE_TO_INORGANIC_SUBSTANCE	-0.150132	-0.0667788	-0.290124	-0.164536	-0.104036	0.10444	-0.138085	0.0067768	-0.175495	-0.10543	0.0338957	-0.0167597	-0.192938	-0.292266	-0.104694	0.0490987	0.114862	0.0179371	0.135173	-0.0706337	0.128801	-0.0917777
GOBP_CELLULAR_RESPONSE_TO_INSULIN_LIKE_GROWTH_FACTOR_STIMULUS	-0.451254	-0.351166	-0.1239	0.624385	0.052903	-0.379225	0.448123	-0.631192	0.169192	0.137693	0.121115	0.0188912	0.0714402	0.37945	0.0171922	-0.2095	-0.246472	-0.166629	-0.2213	0.381084	-0.523513	-0.0484839
GOBP_CELLULAR_RESPONSE_TO_INSULIN_STIMULUS	-0.0772328	-0.045988	-0.270398	-0.125043	-0.205521	0.0395457	-0.0217183	-0.120356	-0.180068	-0.0624764	-0.00898381	-0.0134839	-0.111256	0.0817463	-0.0937001	0.0936771	-0.0474766	-0.148457	0.0610778	0.108532	0.0543309	-0.0630031
GOBP_CELLULAR_RESPONSE_TO_INTERFERON_ALPHA	-0.271634	-0.386295	-0.440902	-0.273392	0.200389	0.149674	-0.0197494	-0.424449	0.00159032	0.159547	0.522042	-0.0273839	0.627131	-0.179259	0.333447	0.647682	-0.357638	-0.37806	-0.0338916	0.117523	-0.344312	-0.0944321
GOBP_CELLULAR_RESPONSE_TO_INTERFERON_BETA	0.186092	-0.443124	0.229584	-0.241934	-0.24178	-0.0249302	-0.159857	0.0188432	0.127626	-0.179973	0.00790995	0.211086	-0.118409	0.248865	0.397165	0.523336	0.00357884	-0.428341	0.0612375	-0.101983	-0.242043	0.0307675
GOBP_CELLULAR_RESPONSE_TO_INTERFERON_GAMMA	-0.141765	-0.30893	-0.27259	-0.246126	-0.462773	-0.116991	-0.197932	-0.103353	-0.146595	-0.00494326	0.0484642	-0.2593	-0.35165	-0.32208	-0.157388	-0.0526828	-0.187892	-0.289228	0.167732	-0.165131	0.0200867	-0.139195
GOBP_CELLULAR_RESPONSE_TO_INTERLEUKIN_1	-0.10016	-0.334523	-0.254411	-0.326323	-0.104788	0.198671	0.00562364	0.0534466	-0.156806	-0.226522	0.222799	0.0316071	-0.292476	-0.297193	-0.0135823	0.158704	-0.0611931	-0.241046	0.221099	0.00454732	0.0110595	0.0991717
GOBP_CELLULAR_RESPONSE_TO_IONIZING_RADIATION	-0.0890231	-0.268868	-0.290937	0.00638804	-0.200808	0.215281	0.0182039	-0.00356088	-0.259664	-0.17674	0.156935	0.0158082	-0.0499121	-0.292912	0.14571	0.174647	-0.183216	-0.049575	0.191467	-0.129658	-0.0325936	-0.0419888
GOBP_CELLULAR_RESPONSE_TO_IRON_ION	-0.372178	-0.0140008	-0.359114	-0.0171295	-0.0223677	-0.131008	-0.260374	0.214193	-0.155551	-0.725916	0.163679	-0.0579626	-0.414843	-0.0868822	-0.321434	-0.109608	0.190513	0.198301	0.222533	-0.40716	-0.298967	0.224376
GOBP_CELLULAR_RESPONSE_TO_KETONE	-0.103289	-0.0686731	-0.118239	-0.0537973	-0.105178	0.0244406	0.0296831	-0.295616	-0.239887	0.0351828	0.0123295	0.0274175	-0.0476486	-0.0574804	-0.193415	0.0960502	0.109794	-0.167896	0.160408	-0.0451443	0.153201	-0.161884
GOBP_CELLULAR_RESPONSE_TO_LAMINAR_FLUID_SHEAR_STRESS	-0.244573	0.328179	0.0232122	-0.6155	0.297578	-0.0106444	0.23872	0.0576737	-0.588219	-0.173431	-0.639424	-0.265396	-0.0586079	-0.109741	-0.338772	0.0135299	0.176233	0.486829	0.37378	0.144189	0.360097	0.387767
GOBP_CELLULAR_RESPONSE_TO_LEPTIN_STIMULUS	0.337126	-0.393693	-0.489886	-0.484187	-0.07287	-0.0267023	-0.0196023	-0.569039	-0.527381	-0.0963326	0.201477	0.105988	-0.369684	-0.339405	-0.12176	0.0443615	0.329446	-0.494906	-0.091926	0.128116	-0.202622	0.141221
GOBP_CELLULAR_RESPONSE_TO_LEUCINE	0.114015	-0.442707	-0.603017	-0.586709	0.154929	-0.245761	0.0206957	-0.590895	0.446833	-0.123875	-0.356678	-0.0470672	0.0911268	-0.29354	-0.377614	0.221502	0.211911	-0.438539	0.251468	-0.215647	-0.234868	0.267409
GOBP_CELLULAR_RESPONSE_TO_LEUCINE_STARVATION	-0.240034	-0.227905	-0.505937	0.0290152	-0.0109456	-0.280375	0.266464	-0.230524	0.0762051	-0.0210298	-0.0680487	0.271358	0.192233	-0.444219	-0.011974	-0.136526	0.210764	-0.414397	0.0834367	-0.3124	-0.208794	0.0164759
GOBP_CELLULAR_RESPONSE_TO_LIGHT_INTENSITY	0.489942	0.191447	-0.0832265	0.0690659	0.311697	0.34704	-0.216415	0.467259	-0.684315	-0.439312	0.376915	-0.184398	0.0408444	0.0474081	-0.610411	-0.26669	0.139917	-0.0194824	-0.281995	-0.326886	-0.537707	0.433364
GOBP_CELLULAR_RESPONSE_TO_LIGHT_STIMULUS	-0.150814	-0.291241	-0.298527	-0.131511	0.116675	0.0275436	0.135811	0.0164934	-0.15479	-0.280299	0.0774352	-0.219608	-0.0656675	-0.333116	0.0661815	0.0337549	-0.0194178	-0.0537666	0.199449	-0.255707	-0.0832171	0.0413281
GOBP_CELLULAR_RESPONSE_TO_LIPID	-0.0368826	-0.115406	-0.279741	-0.238131	-0.143548	0.065704	-0.0394698	-0.0982569	-0.197354	-0.137505	0.0468334	-0.0710611	-0.190448	-0.259282	-0.176973	0.00548382	-0.0744616	-0.185412	0.0562083	-0.0386168	-0.0437056	-0.0876034
GOBP_CELLULAR_RESPONSE_TO_LIPOPROTEIN_PARTICLE_STIMULUS	0.127039	-0.195914	0.0189636	-0.0419656	0.0539406	0.00444057	-0.384922	-0.206061	-0.378415	-0.178663	0.190363	0.0170577	-0.346472	-0.206677	0.113044	0.473712	0.273004	-0.127415	0.196712	0.107628	0.266648	-0.0138849
GOBP_CELLULAR_RESPONSE_TO_LITHIUM_ION	0.0500789	-0.147023	-0.392385	-0.406324	0.111448	-0.0179215	-0.0768119	-0.167662	-0.361507	-0.176218	0.0493263	-0.186029	-0.00802785	-0.211284	0.229009	-0.124596	0.0607384	-0.252039	0.121388	-0.584702	0.284409	0.307056
GOBP_CELLULAR_RESPONSE_TO_LOW_DENSITY_LIPOPROTEIN_PARTICLE_STIMULUS	-0.2331	0.0562279	0.22079	-0.0632161	-0.212927	-0.266848	-0.369742	-0.0750279	-0.31193	-0.0331498	0.00937514	0.264921	-0.39201	-0.249818	0.44021	0.514527	0.364848	-0.182808	-0.087291	0.160437	0.499302	-0.260115
GOBP_CELLULAR_RESPONSE_TO_MAGNESIUM_ION	0.356619	-0.161671	-0.483524	0.657495	0.471917	-0.10472	0.0231431	-0.491503	0.519972	-0.50864	-0.123156	-0.536782	0.525059	0.0573227	0.617298	-0.356483	0.623193	0.256573	-0.444483	-0.571647	0.0322268	-0.541246
GOBP_CELLULAR_RESPONSE_TO_MANGANESE_ION	-0.433243	-0.0447502	-0.728598	0.222507	0.147188	0.433415	0.113264	0.235996	0.567232	-0.568181	0.279504	-0.111813	0.560181	-0.343663	0.424586	-0.294454	0.428568	0.178278	-0.18143	-0.145265	-0.215599	-0.436829
GOBP_CELLULAR_RESPONSE_TO_MECHANICAL_STIMULUS	-0.0737998	-0.10606	-0.00754119	-0.124517	-0.168967	0.172745	-0.0842319	-0.0718433	-0.0738576	-0.0782394	0.211824	0.0553677	-0.354632	-0.125958	-0.287181	-0.000520417	0.157934	-0.0759624	0.278616	-0.0370186	0.18449	0.0799217
GOBP_CELLULAR_RESPONSE_TO_MINERALOCORTICOID_STIMULUS	-0.16256	-0.487057	0.567498	0.285507	0.101913	-0.0767381	-0.122854	-0.387267	-0.559532	0.472115	-0.458579	0.324384	0.276295	-0.434483	0.0948111	0.166751	0.181956	-0.151847	0.0963217	0.131526	-0.150014	-0.110989
GOBP_CELLULAR_RESPONSE_TO_MOLECULE_OF_BACTERIAL_ORIGIN	-0.0693881	-0.236221	-0.178196	-0.239932	-0.219018	0.00427042	-0.0307916	0.0240249	-0.271048	-0.121863	0.0712156	-0.0521807	-0.219293	-0.316526	-0.289994	-0.00096835	-0.131353	-0.240375	0.194837	-0.0681653	0.0913435	-0.211294
GOBP_CELLULAR_RESPONSE_TO_MURAMYL_DIPEPTIDE	0.0391107	0.436507	-0.162924	-0.0165967	-0.578267	-0.122656	0.2004	0.148719	-0.344708	0.12188	0.615302	-0.177484	-0.296367	0.271004	-0.232544	-0.598419	0.0993129	0.331776	-0.0491834	0.202876	0.412189	-0.248728
GOBP_CELLULAR_RESPONSE_TO_NICOTINE	-0.58421	-0.196297	0.171775	-0.271793	-0.0607137	0.315151	0.069277	0.479374	-0.317917	0.430654	0.213606	0.162802	-0.795915	-0.856554	-0.73444	-0.000736958	0.0442735	-0.680976	0.168069	-0.256703	0.349982	-0.280814
GOBP_CELLULAR_RESPONSE_TO_NITROGEN_COMPOUND	-0.13667	-0.0514558	-0.298498	-0.209516	-0.213401	-0.0220686	-0.071433	-0.141673	-0.137582	-0.107918	0.013236	-0.0811246	-0.178333	-0.178858	-0.139534	0.00125562	-0.00467277	-0.191823	-0.0113755	-0.0714032	-0.0146677	-0.128671
GOBP_CELLULAR_RESPONSE_TO_NITROGEN_STARVATION	0.0972296	-0.147348	0.427622	0.166468	-0.448297	0.150488	-0.344235	-0.00821065	-0.397454	0.360384	0.484386	0.00125934	-0.0713538	-0.497999	0.0153417	-0.136683	-0.10913	-0.0938337	-0.0535735	0.119355	0.368512	-0.622491
GOBP_CELLULAR_RESPONSE_TO_NITROSATIVE_STRESS	-0.173901	-0.240409	0.0457595	-0.0944301	-0.541246	0.480789	0.624383	-0.283209	-0.247494	-0.0775596	0.580859	-0.384405	0.0236203	-0.577773	-0.199548	0.284124	-0.0269024	-0.0142479	0.566031	-0.562914	0.31751	-0.0429009
GOBP_CELLULAR_RESPONSE_TO_NUTRIENT	-0.276057	-0.000265534	0.136277	-0.289886	-0.0485631	0.241314	0.0763865	-0.197564	-0.129702	-0.245154	0.167037	0.191752	-0.0235104	-0.262582	-0.226321	0.109887	0.0683879	0.0156274	0.148299	0.0915579	0.284562	0.281344
GOBP_CELLULAR_RESPONSE_TO_ORGANIC_CYCLIC_COMPOUND	-0.0915895	-0.0486783	-0.312142	-0.204674	-0.173197	0.0342295	-0.103922	-0.169731	-0.16886	-0.0895794	0.0530392	-0.0997122	-0.192252	-0.238077	-0.119154	-0.00477476	-0.0514886	-0.177384	-0.0398499	-0.131802	-0.0693966	-0.0613365
GOBP_CELLULAR_RESPONSE_TO_OSMOTIC_STRESS	-0.118481	-0.0932768	0.025754	0.0570132	-0.135125	0.0839339	-0.00356299	0.0744652	-0.436188	0.0370354	0.0138451	0.0494737	-0.164595	-0.0343896	-0.20918	-0.100356	0.160678	0.0527549	0.018863	-0.109102	0.0338527	0.0669843
GOBP_CELLULAR_RESPONSE_TO_OXIDISED_LOW_DENSITY_LIPOPROTEIN_PARTICLE_STIMULUS	0.438246	-0.549128	-0.0807692	0.307174	0.586274	0.169976	-0.398975	-0.112805	-0.485634	-0.51589	0.32455	-0.187131	-0.319605	-0.424376	-0.199561	0.431196	0.294843	0.21627	0.496363	-0.334079	-0.0641574	-0.203427
GOBP_CELLULAR_RESPONSE_TO_OXYGEN_CONTAINING_COMPOUND	-0.0864535	-0.079151	-0.270303	-0.156571	-0.167628	-0.00970117	-0.0273714	-0.0996147	-0.173402	-0.103497	0.0213157	-0.0406119	-0.185511	-0.175481	-0.159838	-0.0470636	-0.055198	-0.152071	0.029985	-0.0801964	0.0348409	-0.140089
GOBP_CELLULAR_RESPONSE_TO_OXYGEN_GLUCOSE_DEPRIVATION	0.287748	-0.697557	-0.597332	-0.0844441	0.353444	-0.433091	0.700385	0.407141	-0.511814	-0.214977	-0.05392	0.414511	-0.100607	-0.0588266	0.3467	0.808405	-0.0126336	-0.110988	0.199993	0.197247	-0.562691	-0.420824
GOBP_CELLULAR_RESPONSE_TO_OXYGEN_LEVELS	-0.000217307	-0.0831981	-0.257607	-0.0019974	-0.131313	0.0175026	-0.0873931	-0.197921	-0.226299	0.0228993	0.144518	-0.190251	-0.232035	-0.145517	-0.1982	0.00326051	0.0487063	-0.0765771	0.1764	-0.039907	0.108869	-0.121028
GOBP_CELLULAR_RESPONSE_TO_OXYGEN_RADICAL	-0.0737214	0.199667	0.119016	0.171755	-0.0476932	-0.00660171	-0.0714975	-0.365657	-0.0953142	-0.120722	0.325825	-0.000319156	-0.256765	-0.127894	-0.329862	-0.00421474	0.0252196	-0.32543	0.0970007	-0.447465	0.150984	-0.161427
GOBP_CELLULAR_RESPONSE_TO_PEPTIDE	-0.0890703	-0.0438086	-0.265668	-0.187164	-0.219588	-0.00978465	0.00177303	-0.056181	-0.214897	-0.0790737	0.06077	-0.0511475	-0.129315	-0.0556272	-0.110544	0.133089	0.00560445	-0.135023	0.068679	0.0066707	0.0703619	-0.0675901
GOBP_CELLULAR_RESPONSE_TO_PEPTIDE_HORMONE_STIMULUS	-0.0819721	-0.0405726	-0.279868	-0.139839	-0.184324	0.0463814	0.0214875	-0.105626	-0.210405	-0.0408597	0.0221587	-0.0164242	-0.142572	0.0138852	-0.100263	0.168041	-0.00195441	-0.148402	0.0620287	0.0774755	0.0393136	-0.0189
GOBP_CELLULAR_RESPONSE_TO_PH	0.0415334	0.439439	0.127291	-0.0780357	-0.0837814	-0.258849	-0.200368	-0.0727215	0.0196038	0.337021	-0.0400047	0.220226	-0.480999	0.0423632	-0.00633418	-0.326192	0.264299	-0.162761	-0.0420715	0.202178	0.258239	-0.13467
GOBP_CELLULAR_RESPONSE_TO_POTASSIUM_ION	0.429722	-0.0481129	-0.24641	0.248437	-0.28284	0.105308	-0.357778	-0.0996134	-0.408894	-0.138759	-0.238525	0.0441168	-0.190749	-0.212151	-0.585112	-0.000761981	0.0466196	0.00980315	0.0710434	-0.150714	-0.24346	-0.301625
GOBP_CELLULAR_RESPONSE_TO_PROSTAGLANDIN_E_STIMULUS	-0.298558	-0.308014	-0.348406	0.179042	0.0181704	0.348689	-0.406038	-0.349567	0.0640457	-0.206839	0.00599817	0.244585	-0.259591	0.158732	-0.287747	-0.110831	0.117083	0.179779	-0.0111074	-0.136421	0.120777	-0.0391801
GOBP_CELLULAR_RESPONSE_TO_PROSTAGLANDIN_STIMULUS	-0.291918	-0.105536	-0.249131	0.265676	0.160685	0.300548	-0.237096	-0.402371	0.208375	-0.159878	0.105417	0.118526	-0.359823	0.26179	-0.173987	-0.196305	-0.061228	0.0712947	0.0152153	-0.382688	0.137	0.0328948
GOBP_CELLULAR_RESPONSE_TO_PURINE_CONTAINING_COMPOUND	-0.254477	0.250087	-0.0738877	-0.406605	-0.4657	-0.129687	0.255218	-0.242898	0.430719	-0.0866478	0.246397	-0.039749	0.341807	-0.297057	0.27481	-0.0181833	0.438749	-0.157228	-0.0271006	-0.312799	0.274344	0.281028
GOBP_CELLULAR_RESPONSE_TO_RADIATION	-0.129487	-0.286356	-0.305661	-0.058621	-0.0191948	0.0983771	0.0935149	0.00843537	-0.189839	-0.218495	0.104024	-0.105569	-0.0518691	-0.308238	0.0782631	0.0784734	-0.076175	-0.0562045	0.164359	-0.204864	-0.0805278	-0.0210439
GOBP_CELLULAR_RESPONSE_TO_REACTIVE_NITROGEN_SPECIES	0.140121	0.00873413	-0.258388	-0.18349	-0.219498	0.235766	-0.123785	-0.00591328	-0.237996	0.0969753	0.0603663	0.211366	-0.331679	-0.498953	-0.486483	0.599871	0.139544	-0.0778157	0.394735	0.296002	0.196657	0.158542
GOBP_CELLULAR_RESPONSE_TO_REACTIVE_OXYGEN_SPECIES	0.122878	0.0433014	-0.212708	-0.0364046	-0.104226	0.130304	-0.0388756	-0.152677	-0.214995	-0.0073053	0.0157414	0.0131327	-0.151131	-0.240118	-0.187407	-0.0555867	-0.0229676	-0.139535	0.174234	-0.155383	0.0621204	-0.175643
GOBP_CELLULAR_RESPONSE_TO_RETINOIC_ACID	0.0644006	-0.0869388	-0.242699	-0.296573	-0.181659	0.155881	0.110855	-0.246927	-0.103896	-0.23814	-0.0842728	-0.00156856	-0.118593	-0.22019	0.039532	-0.0528474	0.259606	-0.24051	-0.0276349	0.109594	-0.223374	-0.17948
GOBP_CELLULAR_RESPONSE_TO_SALT	-0.734949	-0.475993	-0.554681	-0.703766	-0.557215	-0.569386	-0.278675	0.11885	-0.654225	-0.232798	-0.189883	-0.693444	-0.587884	-0.457862	-0.565207	-0.504835	-0.645545	-0.271797	-0.027485	-0.446665	-0.399517	-0.652915
GOBP_CELLULAR_RESPONSE_TO_SALT_STRESS	-0.268033	-0.0104886	0.33744	0.0279856	-0.367079	0.17934	-0.00376556	-0.0252592	-0.361835	0.171608	-0.224286	0.294257	0.0367078	-0.235049	-0.543579	-0.25972	0.340997	0.355846	-0.102793	0.199023	0.0768423	0.123087
GOBP_CELLULAR_RESPONSE_TO_SODIUM_ARSENITE	-0.811508	-0.529586	-0.595705	-0.805647	-0.490076	-0.608715	-0.411845	-0.530075	-0.77525	-0.245295	-0.194074	-0.682602	-0.619636	-0.704728	-0.499119	-0.595687	-0.745395	-0.295373	-0.187053	-0.482896	-0.414131	-0.715124
GOBP_CELLULAR_RESPONSE_TO_STARVATION	-0.0252295	-0.249043	-0.324541	-0.183076	-0.238801	0.128829	-0.210459	-0.202644	-0.155503	-0.0233997	-0.0705242	0.0159068	-0.200512	-0.142034	-0.146699	0.105305	-0.0853128	-0.208917	0.0548719	0.0072406	-0.0356016	-0.0159904
GOBP_CELLULAR_RESPONSE_TO_STEROID_HORMONE_STIMULUS	-0.0680718	-0.104801	-0.375835	-0.240695	-0.173733	0.0928663	-0.157014	-0.158246	-0.154844	-0.0448946	0.0118568	-0.241247	-0.103796	-0.23837	-0.150878	-0.0141518	-0.101065	-0.175511	-0.0211265	-0.100473	-0.204537	-0.0405486
GOBP_CELLULAR_RESPONSE_TO_STEROL	0.0108053	-0.269926	-0.41236	-0.399594	0.0807738	-0.173214	-0.139615	0.139052	-0.358351	-0.408367	-0.268643	0.294027	-0.380196	-0.227962	0.044783	0.244217	0.0772183	-0.0482893	-0.365458	0.0347471	-0.0474452	0.0760023
GOBP_CELLULAR_RESPONSE_TO_STEROL_DEPLETION	0.288784	-0.11331	-0.472186	-0.204283	0.161998	-0.0806105	0.0638635	0.00885877	-0.202331	-0.42136	-0.0034524	0.192061	-0.0809565	-0.170746	-0.0277266	0.554304	-0.0705461	0.261864	0.0230728	0.137298	0.0823286	-0.133985
GOBP_CELLULAR_RESPONSE_TO_STRESS	-0.165623	-0.177226	-0.329428	-0.12322	-0.182191	0.0316425	-0.0935684	-0.154517	-0.141716	-0.130808	-0.0762795	-0.0803252	-0.097032	-0.240904	-0.0875056	-0.0765508	-0.130668	-0.198922	0.00479661	-0.131498	-0.141819	-0.121262
GOBP_CELLULAR_RESPONSE_TO_TESTOSTERONE_STIMULUS	0.370002	-0.0918333	-0.554253	0.434112	0.0186759	-0.0509177	0.122118	0.204521	-0.501839	0.0394736	0.202077	-0.0490239	-0.036604	-0.161365	-0.167652	0.12598	0.0376136	-0.144257	0.315377	-0.156727	0.0647747	-0.353242
GOBP_CELLULAR_RESPONSE_TO_THYROID_HORMONE_STIMULUS	-0.263499	-0.164354	-0.12364	0.0699603	0.0507221	0.253479	-0.438367	-0.323847	-0.0486475	-0.231022	0.277632	0.224808	-0.402285	0.00101047	-0.257143	-0.0972049	-0.307003	-0.153335	-0.0688365	-0.378678	0.127943	0.0205542
GOBP_CELLULAR_RESPONSE_TO_TOPOLOGICALLY_INCORRECT_PROTEIN	-0.348981	-0.350171	-0.456164	-0.278003	-0.303459	-0.0830694	-0.215792	-0.316385	-0.285938	-0.0677081	-0.243536	-0.255874	-0.25148	-0.429885	-0.233322	-0.0725342	-0.144177	-0.142679	-0.274932	-0.357016	-0.30524	-0.364682
GOBP_CELLULAR_RESPONSE_TO_TOXIC_SUBSTANCE	-0.132652	-0.0975266	-0.11044	0.124739	-0.147884	-0.287119	-0.11342	-0.184641	-0.21922	-0.0196788	0.168586	-0.0556105	-0.324785	-0.31818	-0.343883	0.0472911	0.0592299	-0.261675	-0.076978	-0.287276	0.148113	-0.24344
GOBP_CELLULAR_RESPONSE_TO_UNFOLDED_PROTEIN	-0.313361	-0.278633	-0.432591	-0.263889	-0.309694	-0.0524948	-0.237684	-0.253494	-0.238973	-0.033815	-0.0764939	-0.322694	-0.272964	-0.397679	-0.237169	-0.028076	-0.0189078	-0.0141267	-0.165253	-0.232904	-0.257873	-0.307571
GOBP_CELLULAR_RESPONSE_TO_UV	-0.162315	-0.348924	-0.335787	-0.165736	0.0618596	-0.0101416	0.187659	-0.0300755	-0.13756	-0.274829	0.12679	-0.130061	-0.0329764	-0.359373	0.107646	0.0651533	0.00323386	-0.0619646	0.218156	-0.294413	-0.0259235	-0.0334323
GOBP_CELLULAR_RESPONSE_TO_UV_A	-0.161869	-0.134336	-0.387746	-0.396232	0.413069	-0.59482	0.146614	-0.544464	0.620852	-0.118285	0.522254	-0.339192	0.431107	0.106963	-0.199937	-0.20006	-0.00391909	0.421265	0.0842569	0.181702	0.557446	-0.0404336
GOBP_CELLULAR_RESPONSE_TO_UV_B	-0.397611	0.0117076	0.069827	-0.198425	0.347357	-0.201568	0.299853	0.170492	-0.0986312	-0.231318	-0.0455142	-0.0582039	-0.501872	-0.0702058	-0.145943	-0.389723	0.251778	0.239129	0.626918	0.00730097	0.375618	-0.194428
GOBP_CELLULAR_RESPONSE_TO_UV_C	0.133845	-0.638506	0.407763	-0.0662963	0.214232	-0.520417	0.677721	0.408832	0.201163	-0.423564	0.252643	0.00690182	0.247897	0.100843	-0.29626	-0.6873	-0.45265	0.0909617	0.170904	-0.242496	0.14633	-0.537407
GOBP_CELLULAR_RESPONSE_TO_VASCULAR_ENDOTHELIAL_GROWTH_FACTOR_STIMULUS	-0.0552698	-0.0222075	-0.438639	-0.190856	-0.20995	0.165228	-0.0201855	0.124782	-0.182131	-0.135488	0.171347	0.102269	-0.236252	-0.158655	-0.153128	0.118037	0.285324	-0.1975	0.0894454	-0.175552	0.123839	-0.131994
GOBP_CELLULAR_RESPONSE_TO_VIRUS	-0.110632	-0.298986	-0.142159	-0.235434	0.120139	0.113882	-0.215685	-0.132345	0.00408682	0.0743765	0.254322	-0.0571114	-0.0980205	-0.155878	-0.075612	0.218214	-0.0866642	-0.341205	0.0334228	-0.372993	-0.19681	-0.144701
GOBP_CELLULAR_RESPONSE_TO_VITAMIN	-0.313623	-0.0648572	0.117062	-0.287501	-0.0410527	0.315278	0.159745	-0.369494	-0.122152	-0.210976	0.253394	0.106579	-0.058966	-0.217749	-0.0601056	0.112446	0.137953	-0.0303648	-0.0495527	-0.071805	0.227283	0.503772
GOBP_CELLULAR_RESPONSE_TO_VITAMIN_D	-0.352098	-0.143416	0.268641	-0.235401	-0.0865409	0.37638	0.0136656	-0.453888	0.152943	-0.140397	0.318035	0.0185042	-0.27052	-0.133937	-0.066265	0.169206	0.068557	-0.254714	0.217741	-0.0563998	0.221604	0.614182
GOBP_CELLULAR_RESPONSE_TO_WATER_STIMULUS	0.406481	0.166189	0.0186484	-0.392159	-0.235485	0.427586	0.0540982	0.125086	-0.14664	0.517259	-0.326081	-0.187747	-0.594679	0.00631745	0.462043	-0.11397	0.0741631	-0.337316	-0.208398	0.292351	0.213564	-0.266385
GOBP_CELLULAR_RESPONSE_TO_X_RAY	0.0590752	-0.570847	-0.513751	0.242404	0.42647	0.249924	-0.0852385	-0.12499	0.265811	-0.245145	0.434604	0.302219	0.0681053	-0.335639	0.241907	0.456578	-0.386675	-0.0322886	-0.0973907	-0.505137	-0.298361	0.14321
GOBP_CELLULAR_RESPONSE_TO_XENOBIOTIC_STIMULUS	-0.191009	-0.0805168	-0.225419	-0.153551	-0.0919612	-0.0442969	-0.097599	-0.20963	-0.132361	-0.264102	0.0865715	-0.128251	-0.324029	-0.0761955	-0.252858	0.0432222	-0.0151038	-0.193468	0.159296	-0.207157	0.0448255	-0.00556217
GOBP_CELLULAR_RESPONSE_TO_ZINC_ION	-0.0948083	0.0631762	0.0701247	-0.228983	-0.426707	-0.391246	-0.25058	-0.178617	-0.704601	0.263134	0.475143	0.271449	-0.2024	-0.250675	0.0748018	0.183242	-0.0310846	0.266878	0.564118	0.467377	0.625903	-0.209729
GOBP_CELLULAR_SENESCENCE	-0.196477	-0.191995	-0.285816	-0.113461	-0.260912	0.241843	0.00950298	0.0144282	-0.170264	-0.252268	0.161547	0.0349231	0.0697085	-0.223181	0.204672	0.0928248	-0.0628621	-0.179391	0.248176	-0.169748	-0.109086	0.0602655
GOBP_CELLULAR_SODIUM_ION_HOMEOSTASIS	0.33669	0.242255	-0.30469	-0.0907054	-0.207121	-0.0731325	-0.151569	0.0965131	-0.121588	-0.516712	-0.0519768	-0.167417	0.0528033	-0.409632	-0.240413	0.223393	0.375418	-0.0826018	0.208511	-0.0876537	0.31582	0.279169
GOBP_CELLULAR_SPHINGOLIPID_HOMEOSTASIS	-0.268176	0.203294	-0.00753213	0.591834	0.461829	-0.3484	0.36069	-0.375901	-0.585074	0.67348	-0.598098	-0.361216	0.0213703	0.277778	-0.580813	0.415359	0.365558	-0.133442	-0.456021	-0.551858	-0.209737	-0.309243
GOBP_CELLULAR_TRANSITION_METAL_ION_HOMEOSTASIS	-0.218977	0.0247656	-0.224316	-0.143262	-0.239458	-0.143953	-0.100366	0.182147	-0.329577	0.024394	-0.040992	0.0978014	-0.107184	-0.289908	-0.221755	0.17606	0.0771214	0.00614538	0.125328	-0.14187	0.218943	-0.0654157
GOBP_CELLULAR_TRIGLYCERIDE_HOMEOSTASIS	-0.103285	-0.0691752	0.559574	-0.326206	0.191947	0.376544	0.345298	-0.324333	-0.156005	0.443031	-0.616345	-0.50783	-0.126839	0.467398	-0.129629	-0.111756	0.399557	0.56719	-0.138072	-0.321023	-0.412152	-0.344773
GOBP_CELLULAR_TRIVALENT_INORGANIC_ANION_HOMEOSTASIS	0.0869478	0.183566	-0.068187	-0.437443	-0.334402	-0.269505	-0.753663	0.106135	-0.222538	0.138057	-0.792777	0.246163	-0.700941	0.043049	0.202931	-0.426237	-0.278623	-0.681733	-0.750504	0.104801	0.174253	-0.153979
GOBP_CELLULAR_WATER_HOMEOSTASIS	-0.113347	-0.458276	0.0909842	0.263466	-0.447493	0.0553209	-0.208943	-0.25429	-0.369036	-0.158194	0.173206	0.200803	-0.708165	-0.694028	-0.327597	-0.316673	-0.208614	-0.0115674	0.185643	-0.344026	-0.385676	0.234884
GOBP_CENP_A_CONTAINING_CHROMATIN_ORGANIZATION	-0.0958147	-0.464443	0.529452	0.477088	-0.397417	0.177872	-0.58561	0.0702971	0.164222	-0.105388	-0.0877405	0.0343641	0.457754	0.35677	0.171071	-0.457973	0.451436	-0.157304	0.267181	-0.462175	-0.0161128	0.00856082
GOBP_CENTRAL_NERVOUS_SYSTEM_DEVELOPMENT	-0.0595185	-0.097391	-0.308358	-0.150604	-0.125586	0.0867085	-0.0680351	-0.0991748	-0.0621277	-0.212163	-0.12206	-0.078867	-0.0526431	-0.126363	-0.121653	-0.0930499	-0.00967443	-0.143164	-0.0787838	-0.0866855	-0.0583415	-0.12393
GOBP_CENTRAL_NERVOUS_SYSTEM_MYELIN_FORMATION	0.133409	0.0280883	-0.163426	-0.378634	-0.148663	0.185505	0.161361	-0.238479	0.0226902	-0.150612	0.0492913	0.202552	0.416459	0.210234	-0.280009	-0.213767	0.0907301	-0.226785	-0.0421266	-0.548922	0.135943	-0.254811
GOBP_CENTRAL_NERVOUS_SYSTEM_NEURON_AXONOGENESIS	-0.311178	-0.195865	-0.412285	-0.482864	-0.0828288	0.213882	0.307152	-0.37454	0.00789122	-0.0795445	-0.196633	-0.279221	0.281036	-0.0551082	0.0227323	0.244162	-0.087968	-0.108212	-0.162291	-0.148559	0.0340384	-0.0673323
GOBP_CENTRAL_NERVOUS_SYSTEM_NEURON_DEVELOPMENT	-0.271766	-0.204357	-0.244131	-0.400367	-0.146327	0.199901	0.146161	-0.257048	0.181538	-0.162899	-0.193713	-0.308844	0.210645	-0.0629947	-0.0188356	0.0429405	-0.0108522	-0.114516	-0.00285725	-0.0794971	-0.0608246	-0.0316721
GOBP_CENTRAL_NERVOUS_SYSTEM_NEURON_DIFFERENTIATION	-0.115509	-0.22262	-0.204725	-0.185634	-0.088609	0.131701	0.102203	-0.1409	0.0681304	-0.205271	-0.103477	-0.131904	0.118072	-0.0296526	-0.0702967	-0.0875408	-0.00830198	-0.0600173	-0.0954098	-0.0360723	-0.0935942	-0.0712061
GOBP_CENTRAL_NERVOUS_SYSTEM_PROJECTION_NEURON_AXONOGENESIS	-0.35411	-0.278682	-0.371231	-0.471253	-0.0718586	0.184855	0.21872	-0.261852	-0.0921025	0.00594414	-0.189135	-0.143926	0.226315	-0.141181	0.150801	0.402882	-0.134982	-0.152759	-0.178348	-0.147801	0.0472911	-0.0523228
GOBP_CENTRIOLE_ASSEMBLY	-0.293444	-0.23574	-0.253464	-0.273528	0.0282795	0.147884	0.143654	0.179204	0.159271	-0.314778	0.025019	0.13999	0.274742	0.100448	0.353551	-0.160512	-0.265438	-0.28323	-0.0569	-0.0533424	-0.477199	0.0927879
GOBP_CENTRIOLE_CENTRIOLE_COHESION	0.201863	-0.0993914	-0.555479	-0.375784	0.174674	0.430285	0.302417	-0.1777	0.309199	-0.348275	-0.129506	-0.0160984	0.111044	-0.115995	0.366164	0.0561208	-0.224431	0.0226458	-0.214827	0.0228039	-0.526319	0.249666
GOBP_CENTRIOLE_ELONGATION	-0.366388	-0.174887	-0.32422	-0.174991	-0.0926777	-0.0259823	-0.139447	0.33635	-0.0317548	-0.0281328	-0.00832321	0.631778	-0.0984211	0.429826	0.512711	0.0894493	-0.167588	-0.448877	-0.288299	0.250942	-0.30615	0.049351
GOBP_CENTROMERE_COMPLEX_ASSEMBLY	-0.05217	-0.237182	0.00609496	0.042583	-0.0881426	0.230073	-0.227389	0.188698	0.153047	-0.143186	-0.24095	0.0807271	0.387231	-0.305865	0.223389	-0.252169	-0.20821	-0.111551	-0.0270274	-0.10046	-0.289626	-0.145381
GOBP_CENTROMERIC_SISTER_CHROMATID_COHESION	-0.151516	0.0926636	-0.318218	-0.12448	-0.0196423	0.494302	-0.0328883	-0.210981	-0.0833049	0.244025	-0.0628789	0.0556182	0.0940914	-0.348984	0.113201	-0.0875197	-0.100027	0.233285	0.36677	-0.214582	0.135227	-0.288987
GOBP_CENTROSOME_DUPLICATION	-0.222054	-0.187476	-0.273262	-0.150864	0.0195311	0.026071	0.150926	0.117199	0.0882361	-0.299978	-0.0625467	0.0480883	0.251316	0.0319087	0.237518	-0.0928958	-0.225589	-0.411157	-0.176902	-0.191614	-0.393174	0.0108375
GOBP_CENTROSOME_SEPARATION	-0.590109	0.0955452	0.0211987	0.244672	0.0623692	0.26069	0.314354	0.00353624	0.0278384	0.302013	-0.426281	-0.0599009	0.180932	-0.0339085	0.128009	-0.485639	-0.386062	-0.0984616	-0.227781	-0.177814	-0.340309	-0.19106
GOBP_CERAMIDE_1_PHOSPHATE_TRANSPORT	0.318762	0.00559488	-0.249837	-0.270256	0.3519	-0.137588	0.198989	-0.36779	0.221818	0.158669	0.431851	-0.0298839	0.238419	0.174183	-0.152903	-0.53919	0.198611	0.466164	-0.565059	-0.329682	0.249557	-0.391553
GOBP_CERAMIDE_BIOSYNTHETIC_PROCESS	-0.21016	-0.0282958	-0.274663	-0.267409	-0.0906087	-0.0776326	0.0527609	-0.209111	-0.100386	-0.222605	-0.29641	-0.205528	-0.168944	-0.343199	-0.333471	0.172453	-0.0696434	0.0614296	-0.0442695	-0.0154894	0.0211891	-0.0199358
GOBP_CERAMIDE_CATABOLIC_PROCESS	-0.144451	-0.409036	-0.617648	-0.630025	-0.498233	-0.401521	-0.454362	-0.247763	-0.376531	-0.29113	-0.350245	-0.356945	-0.541085	-0.55263	-0.412122	-0.150628	-0.165574	-0.260155	-0.469971	-0.249292	-0.309129	-0.141718
GOBP_CERAMIDE_METABOLIC_PROCESS	-0.155239	-0.0893746	-0.458566	-0.324807	-0.126856	-0.0704342	-0.106124	-0.241461	-0.217843	-0.169924	-0.242724	-0.194518	-0.279985	-0.325536	-0.326432	0.0759649	-0.0737227	-0.07813	-0.118232	-0.0624558	-0.0975574	-0.0226542
GOBP_CERAMIDE_TRANSPORT	-0.0888136	-0.129776	-0.505851	-0.260999	0.333656	-0.0694734	0.121348	-0.373416	0.0126181	0.0862153	0.0766123	0.118286	-0.339472	0.231205	-0.257436	-0.273725	0.316636	-0.0134883	-0.22298	-0.342072	0.253947	-0.202395
GOBP_CEREBELLAR_CORTEX_DEVELOPMENT	-0.149206	0.157551	-0.181594	0.0988177	-0.216549	0.1596	-0.171453	0.0684021	0.0180962	-0.119745	-0.215619	0.0237128	0.0399336	-0.24647	0.0219253	-0.0606951	0.0502374	0.0532454	-0.169434	-0.0810679	-0.230516	-0.18891
GOBP_CEREBELLAR_CORTEX_FORMATION	-0.166324	-0.128475	-0.110565	0.110077	-0.356729	0.222319	-0.111461	0.223323	-0.161659	-0.334021	-0.022415	0.0268709	0.125919	-0.518636	0.143001	-0.0752194	0.0258034	-0.0792504	-0.229984	-0.240715	-0.253422	-0.356883
GOBP_CEREBELLAR_CORTEX_MORPHOGENESIS	-0.0493787	0.132249	-0.163109	0.134797	-0.27699	0.167591	-0.20123	0.175494	-0.0852145	-0.276209	-0.21195	0.0680704	-0.0519981	-0.354427	0.0812954	-0.0481634	0.0722238	0.00960308	-0.22632	-0.0964747	-0.24269	-0.220921
GOBP_CEREBELLAR_GRANULAR_LAYER_DEVELOPMENT	-0.0363776	-0.179902	-0.0298295	0.0445413	0.133252	-0.0420671	-0.0492301	0.300571	0.593094	-0.440479	0.372203	-0.405465	0.0310527	-0.177322	0.0934816	-0.364064	-0.266638	0.282675	-0.247868	-0.325558	-0.0626233	-0.0594169
GOBP_CEREBELLAR_GRANULAR_LAYER_FORMATION	-0.0329699	-0.299731	0.397065	0.316615	0.0248155	0.130847	-0.372274	0.636814	0.574071	-0.103653	0.314852	0.0215835	0.0915684	-0.408403	0.254815	-0.34164	-0.215832	0.171859	-0.510252	-0.171698	-0.0329167	-0.448789
GOBP_CEREBELLAR_GRANULAR_LAYER_MORPHOGENESIS	-0.0109509	-0.319603	0.182067	0.280223	0.266724	0.256423	-0.291949	0.368912	0.581877	-0.320202	0.263274	-0.266261	-0.0125634	-0.248125	0.111947	-0.291557	-0.337569	0.353673	-0.41815	-0.209808	-0.0176703	-0.196734
GOBP_CEREBELLAR_PURKINJE_CELL_LAYER_DEVELOPMENT	-0.324944	-0.012538	-0.23288	0.188128	-0.233549	0.143942	-0.235375	0.201395	-0.0652705	-0.288572	-0.368801	-0.11567	0.0583159	-0.223998	0.0131333	0.0574172	0.0194644	0.00342966	-0.274642	-0.0517284	-0.319587	-0.0452515
GOBP_CEREBELLAR_PURKINJE_CELL_LAYER_FORMATION	-0.239137	-0.259632	-0.39627	0.0868051	-0.132373	0.22726	0.206548	0.224309	-0.0517352	-0.630574	-0.220272	-0.0536941	0.129447	-0.441614	0.197614	0.1132	0.244798	-0.055411	-0.486408	-0.305092	-0.581528	0.0197085
GOBP_CEREBELLAR_PURKINJE_CELL_LAYER_MORPHOGENESIS	-0.270394	-0.240527	-0.337417	0.0148469	-0.338709	0.135725	-0.200796	0.134965	-0.210233	-0.497055	-0.318684	-0.0887262	0.056482	-0.33932	0.189162	0.0968082	0.0564916	0.0659049	-0.342212	-0.0960784	-0.524022	-0.0861156
GOBP_CEREBRAL_CORTEX_CELL_MIGRATION	-0.467423	-0.285246	-0.453298	-0.368174	-0.34672	0.100797	-0.390633	-0.171971	-0.019158	-0.224164	-0.256866	-0.32559	-0.221859	-0.142599	-0.295246	-0.149319	0.0730549	-0.296495	-0.376785	-0.393505	-0.316624	-0.0370445
GOBP_CEREBRAL_CORTEX_DEVELOPMENT	-0.234287	-0.202806	-0.350621	-0.228964	-0.268401	0.043814	-0.262412	-0.240997	-0.0826996	-0.259931	-0.179665	-0.195277	-0.0411627	-0.284532	-0.160046	-0.0614289	0.0822251	-0.174623	-0.217948	-0.11401	-0.174059	0.00539113
GOBP_CEREBRAL_CORTEX_GABAERGIC_INTERNEURON_DIFFERENTIATION	-0.146254	0.0928782	0.200062	-0.0047514	0.566721	-0.779107	-0.0969627	-0.25823	0.383181	-0.232576	-0.613755	-0.542682	0.0126336	0.363373	-0.1417	0.130138	0.0497447	-0.0324411	0.153881	0.278562	-0.132873	0.630095
GOBP_CEREBRAL_CORTEX_NEURON_DIFFERENTIATION	0.106198	-0.284504	0.0403948	-0.0138329	0.184734	0.155321	-0.0461098	0.158648	0.250279	-0.37152	-0.232939	-0.0610322	0.155222	-0.186758	-0.0140136	-0.050568	-0.0724703	-0.293495	-0.0953846	-0.121672	-0.542443	0.0548552
GOBP_CEREBRAL_CORTEX_RADIALLY_ORIENTED_CELL_MIGRATION	-0.519911	-0.340474	-0.451431	-0.397982	-0.404424	0.0376802	-0.433633	-0.204233	-0.0530317	-0.271097	-0.227777	-0.400099	-0.305037	-0.228482	-0.374036	-0.070342	-0.108442	-0.280889	-0.372918	-0.357452	-0.25819	-0.185711
GOBP_CEREBRAL_CORTEX_TANGENTIAL_MIGRATION	-0.462197	0.376636	-0.462078	0.206088	0.636363	-0.13091	0.506739	0.0551964	0.363572	-0.430823	-0.584661	-0.196342	0.368787	0.584717	-0.438837	-0.12335	0.681169	-0.498384	-0.53298	-0.541864	-0.33127	0.4868
GOBP_CEREBROSPINAL_FLUID_CIRCULATION	0.377405	-0.178493	0.42656	0.384217	0.35102	-0.595534	-0.206415	0.344493	0.243971	-0.0767302	-0.676024	0.249335	0.317766	0.219269	0.462341	-0.773485	0.00350188	-0.0592447	-0.709914	0.107618	-0.515926	-0.422755
GOBP_CGMP_BIOSYNTHETIC_PROCESS	-0.416749	-0.238021	-0.570609	-0.497905	0.608307	-0.162079	0.674751	-0.0686848	0.218846	-0.553255	-0.493653	-0.468665	-0.247407	-0.347774	0.290858	0.38094	0.652402	0.0855925	0.533011	0.617973	0.694998	-0.0401642
GOBP_CGMP_MEDIATED_SIGNALING	-0.279698	-0.00779106	-0.0288843	-0.10693	-0.0577672	-0.0696677	0.273596	0.0905088	-0.0259698	-0.470252	0.368853	-0.190921	0.368588	-0.342101	-0.114217	0.140635	0.373382	-0.0736828	0.106431	-0.247781	0.168848	0.247587
GOBP_CGMP_METABOLIC_PROCESS	-0.380382	-0.140811	-0.288097	-0.076509	0.378222	0.253968	0.284929	0.181161	0.0903588	-0.458116	0.0806866	-0.168176	-0.114206	-0.350384	-0.130881	0.347944	0.575165	-0.116794	0.364001	-0.271968	0.0225624	0.0767772
GOBP_CHANGES_TO_DNA_METHYLATION_INVOLVED_IN_EMBRYO_DEVELOPMENT	-0.42617	-0.20467	-0.561925	-0.175008	0.501165	0.351927	0.176162	-0.305074	-0.158708	-0.0360292	0.059033	-0.500922	0.181067	-0.0920394	-0.432563	-0.702211	-0.527295	-0.0586768	0.27128	0.0447233	-0.0795853	0.0137172
GOBP_CHAPERONE_COFACTOR_DEPENDENT_PROTEIN_REFOLDING	-0.459653	-0.346228	-0.522472	-0.382078	-0.323446	-0.316435	-0.156249	-0.297482	-0.269176	-0.228519	-0.333675	-0.419334	-0.187909	-0.446726	-0.297828	-0.0559352	-0.199835	-0.160471	-0.251779	-0.638489	-0.400545	-0.480404
GOBP_CHAPERONE_MEDIATED_AUTOPHAGY	-0.0754766	-0.0510996	-0.448304	-0.15494	-0.479551	0.172297	0.420459	-0.492719	-0.0998222	0.0192284	0.244162	0.0425747	-0.157764	-0.218381	-0.195156	0.498274	-0.168448	0.394609	0.635406	0.0554646	0.401183	-0.131349
GOBP_CHAPERONE_MEDIATED_PROTEIN_COMPLEX_ASSEMBLY	-0.240509	-0.347877	-0.397888	-0.290071	-0.517381	-0.574124	-0.104007	-0.13743	-0.222089	-0.112124	-0.127312	-0.360904	-0.101611	-0.655835	-0.468958	-0.557249	-0.247494	0.0919516	-0.135967	-0.514419	-0.228373	-0.512069
GOBP_CHAPERONE_MEDIATED_PROTEIN_FOLDING	-0.294438	-0.167214	-0.380094	-0.180426	-0.291205	-0.244037	-0.0488925	-0.266158	-0.153932	0.064142	-0.36823	-0.335856	0.00768992	-0.190262	-0.306892	-0.0506722	-0.0621175	0.106842	0.0871215	-0.534251	-0.0866448	-0.425545
GOBP_CHEMICAL_HOMEOSTASIS	-0.0808786	-0.0798373	-0.244368	-0.100491	-0.154955	-0.0778674	-0.0900549	-0.149014	-0.155501	-0.107445	-0.04901	-0.0688665	-0.185692	-0.166866	-0.0862866	0.0112015	0.00788495	-0.0697568	-0.0257385	-0.163095	0.0747846	-0.102141
GOBP_CHEMICAL_HOMEOSTASIS_WITHIN_A_TISSUE	0.0465197	-0.216729	-0.166606	0.127811	-0.336581	-0.362543	-0.341662	-0.421912	-0.428122	-0.0390663	0.325622	0.239346	-0.140659	-0.105497	0.0874852	-0.133118	-0.00594926	-0.0356988	0.323161	-0.265538	0.131186	-0.114708
GOBP_CHEMICAL_SYNAPTIC_TRANSMISSION_POSTSYNAPTIC	-0.00946505	0.181732	-0.227466	-0.0674963	0.108445	0.155225	-0.104784	-0.106506	-0.0943956	-0.233294	-0.0286173	-0.179819	-0.189685	-0.22048	-0.259978	-0.287653	-0.129316	-0.0125091	-0.150049	0.0171009	0.0928407	-0.186458
GOBP_CHEMOKINE_C_C_MOTIF_LIGAND_5_PRODUCTION	-0.0723981	-0.508787	0.422048	-0.215195	-0.485335	0.0960215	-0.23563	-0.109629	-0.107156	-0.101444	-0.188171	-0.122125	0.309024	0.069778	-0.223527	0.277706	0.544024	0.306581	0.171212	0.0695715	-0.0622874	0.0373138
GOBP_CHEMOKINE_C_X_C_MOTIF_LIGAND_12_SIGNALING_PATHWAY	0.248806	-0.020444	-0.124904	-0.532416	0.275606	0.739166	-0.715443	0.214471	-0.116176	-0.338857	0.122533	-0.113244	0.362163	-0.111754	-0.0627994	-0.384884	-0.0483726	-0.142528	-0.255872	-0.101268	-0.0160666	-0.365344
GOBP_CHEMOKINE_C_X_C_MOTIF_LIGAND_2_PRODUCTION	-0.123798	-0.451397	0.51932	-0.268083	-0.225554	-0.243313	-0.337484	-0.166367	-0.185534	-0.13306	0.128352	-0.284972	0.127117	-0.149775	-0.409916	0.347535	0.381867	-0.0369337	0.468445	-0.338599	-0.0515528	-0.0521033
GOBP_CHEMOKINE_PRODUCTION	-0.224415	-0.422779	0.019515	-0.306576	-0.320196	-0.0983675	-0.21125	-0.244199	-0.124974	-0.165267	0.0609072	-0.0832299	-0.218729	-0.274741	-0.38184	-0.00536558	0.0428543	-0.261078	0.0915688	-0.206298	0.0275245	-0.152399
GOBP_CHEMOREPULSION_OF_AXON	-0.227451	-0.119953	-0.569217	-0.0943883	-0.206971	0.487	0.105275	0.247593	0.37496	-0.450691	-0.313511	0.480541	0.472328	0.137664	0.724189	-0.405768	0.055538	-0.686068	-0.0377326	-0.268994	-0.201323	-0.41998
GOBP_CHEMOSENSORY_BEHAVIOR	-0.404889	0.0125264	-0.224503	-0.059664	-0.0413519	-0.0552916	-0.519048	0.141423	-0.11664	-0.0473769	-0.0620694	-0.254267	-0.408128	-0.25449	0.0791278	-0.0710504	-0.234614	-0.321821	-0.00119941	-0.0180338	-0.418591	0.0553402
GOBP_CHIASMA_ASSEMBLY	-0.401171	-0.754611	-0.535577	-0.498635	-0.320101	-0.572488	-0.628172	-0.442864	-0.527171	-0.336142	-0.474531	-0.577141	0.0567838	-0.306521	-0.394437	-0.532485	-0.59067	-0.446656	-0.821192	-0.398014	-0.763341	-0.64835
GOBP_CHLORIDE_TRANSMEMBRANE_TRANSPORT	0.100668	-0.0812916	-0.288907	-0.174869	-0.0118232	0.173406	-0.10672	0.15594	0.25548	-0.23099	0.0701748	0.0982317	-0.0769299	-0.164997	0.154079	0.185104	0.373242	-0.137038	-0.157068	0.166027	-0.0516078	-0.0226344
GOBP_CHLORIDE_TRANSPORT	-0.114828	-0.0193558	-0.28926	-0.255868	-0.0762571	0.142142	-0.318053	0.0257677	-0.0294418	-0.344204	-0.0367038	-0.0826207	-0.27591	-0.16398	-0.113515	0.0644551	0.0568888	-0.157039	-0.204842	-0.260249	-0.142186	-0.131579
GOBP_CHOLESTEROL_CATABOLIC_PROCESS	0.360631	0.434704	-0.35681	0.000826724	0.00271593	-0.464562	-0.280652	-0.379895	-0.572116	-0.502057	0.34488	0.182851	-0.34769	-0.089236	-0.422189	0.0875209	-0.2501	0.295388	-0.115731	-0.124274	-0.0460876	0.300086
GOBP_CHOLESTEROL_EFFLUX	-0.0661144	-0.2901	-0.27924	-0.317601	-0.41494	-0.205853	-0.26079	-0.380443	-0.32504	-0.210911	-0.211536	-0.0650612	-0.322207	-0.194011	-0.0892543	-0.0678884	-0.170832	-0.231141	-0.0733353	-0.00828753	-0.131338	0.105581
GOBP_CHOLESTEROL_STORAGE	0.169683	-0.259069	-0.0600979	-0.360736	-0.20215	-0.0363865	0.159414	0.126764	-0.122784	-0.307426	-0.14618	0.072889	0.0390787	-0.0243821	0.319983	0.202966	0.0798795	-0.358511	-0.227308	0.0337737	0.19458	0.0630731
GOBP_CHOLINE_METABOLIC_PROCESS	0.57814	0.436227	-0.139385	0.322961	-0.582776	0.00515833	0.0269947	-0.337939	0.130029	-0.466887	0.700012	0.417042	0.0789786	0.0193188	0.000947518	0.187293	-0.0155606	-0.552347	-0.689369	-0.417299	-0.658117	0.241714
GOBP_CHOLINE_TRANSPORT	-0.502339	-0.289687	0.0270932	-0.544116	-0.629381	-0.672815	-0.725241	0.16922	-0.373936	-0.563525	-0.459267	0.200947	-0.196629	-0.749641	-0.595968	-0.60951	-0.321254	-0.60024	-0.592139	-0.495741	-0.687237	-0.396245
GOBP_CHONDROCYTE_DEVELOPMENT	-0.131482	0.195754	-0.451322	-0.295613	0.0950624	0.306263	-0.254654	0.101943	0.0949986	-0.278664	0.217455	0.131737	-0.0827243	-0.201365	-0.0573352	-0.367938	0.41037	0.169298	0.0212092	-0.0312137	0.0975492	-0.240275
GOBP_CHONDROCYTE_DEVELOPMENT_INVOLVED_IN_ENDOCHONDRAL_BONE_MORPHOGENESIS	0.198523	0.353729	-0.582401	-0.636911	0.408136	0.409035	0.207012	-0.0796848	-0.319742	-0.33318	-0.277262	0.0630901	-0.43125	-0.619563	-0.374664	0.121453	0.269105	0.0179865	0.322805	-0.122113	0.427666	0.402637
GOBP_CHONDROCYTE_DIFFERENTIATION	-0.026312	0.153785	-0.390579	-0.181044	0.144666	0.209996	-0.122147	0.0471516	0.0729923	-0.253713	-0.0239343	0.0696155	-0.103748	-0.0340926	-0.00417222	0.0152825	0.260573	-0.14565	-0.0788798	-0.0477934	0.0123822	0.0128899
GOBP_CHONDROCYTE_DIFFERENTIATION_INVOLVED_IN_ENDOCHONDRAL_BONE_MORPHOGENESIS	0.241714	0.420691	-0.588474	-0.560912	-0.0604933	0.362808	0.168616	-0.311796	-0.0990978	-0.105912	-0.350632	0.201696	0.0277822	-0.55995	-0.270464	0.0014218	0.271911	-0.292338	0.126169	0.0941584	0.227021	0.19203
GOBP_CHONDROCYTE_HYPERTROPHY	0.103771	0.421111	-0.402754	-0.431765	0.0913867	0.357977	0.134606	0.210564	0.447961	-0.228092	0.186599	0.329667	-0.0894346	-0.584815	0.0770793	-0.0399558	0.418809	-0.351555	0.0423291	0.0488041	0.102948	-0.464459
GOBP_CHONDROCYTE_PROLIFERATION	0.361358	0.231829	-0.404573	-0.0491002	0.437794	0.0313788	-0.113744	0.102653	0.184208	-0.16773	0.418875	-0.201017	-0.390875	0.137455	-0.155846	-0.231143	0.38667	-0.342458	0.107354	0.160518	0.0952544	-0.242515
GOBP_CHONDROITIN_SULFATE_BIOSYNTHETIC_PROCESS	0.203169	0.187032	-0.370246	-0.228093	0.215432	0.0485911	0.0372981	-0.32913	-0.0259876	-0.11381	-0.407644	-0.0652287	-0.379999	-0.135636	-0.26839	-0.242666	0.0996988	-0.269251	0.0733554	0.17469	0.462655	-0.321751
GOBP_CHONDROITIN_SULFATE_PROTEOGLYCAN_BIOSYNTHETIC_PROCESS	0.189902	0.101439	-0.309341	-0.206239	0.117472	-0.0268791	-0.076477	-0.344916	-0.0126957	-0.0319504	-0.281829	0.0178153	-0.241113	-0.107305	-0.36161	-0.126318	0.0919654	-0.26052	0.179292	0.272482	0.439715	-0.260041
GOBP_CHONDROITIN_SULFATE_PROTEOGLYCAN_METABOLIC_PROCESS	0.150252	0.0879187	-0.283349	-0.178855	0.191469	-0.114767	-0.0773933	-0.403849	0.0636802	-0.016859	-0.178909	-0.0277167	-0.169558	-0.298953	-0.323123	-0.133532	0.0932457	-0.381666	0.0392652	0.19468	0.287625	-0.281983
GOBP_CHORION_DEVELOPMENT	-0.589824	-0.0145139	-0.293776	0.57031	-0.207202	0.45488	-0.645958	-0.289122	0.277321	0.456973	-0.0870755	0.38684	0.261675	-0.618553	0.377834	0.289476	0.544116	-0.0403767	0.252099	-0.1999	-0.200925	-0.144564
GOBP_CHROMATIN_ASSEMBLY_OR_DISASSEMBLY	-0.139597	-0.352811	-0.393428	-0.210026	-0.355736	0.157256	-0.121447	-0.152683	-0.17366	-0.251689	0.0345616	-0.260995	0.0638385	-0.225384	-0.181794	-0.184166	-0.337519	-0.219465	0.0610293	-0.101324	-0.252414	0.0847261
GOBP_CHROMATIN_DISASSEMBLY	0.0727338	-0.227435	-0.136742	0.0476709	-0.21949	0.490182	-0.411526	-0.29745	-0.520242	0.313071	-0.436233	-0.122284	-0.121117	-0.321679	-0.369327	-0.355292	-0.395265	0.0503475	0.171683	0.236959	-0.0235127	0.220861
GOBP_CHROMATIN_ORGANIZATION	-0.150111	-0.253591	-0.42871	-0.246494	-0.261131	0.172125	0.00535978	-0.0844871	-0.160269	-0.246583	-0.0947594	-0.0924733	-0.0626601	-0.145188	-0.132372	-0.147137	-0.333136	-0.25048	0.0500663	-0.165794	-0.313589	0.0354703
GOBP_CHROMATIN_REMODELING	-0.201339	-0.267498	-0.413057	-0.202054	-0.275941	0.166899	-0.0569365	-0.0713902	-0.202915	-0.278232	-0.177321	-0.162211	0.0058977	-0.187424	-0.214505	-0.254924	-0.395068	-0.271967	-0.0290037	-0.203786	-0.215708	-0.0468328
GOBP_CHROMATIN_REMODELING_AT_CENTROMERE	-0.000383455	-0.428316	0.457057	0.450475	-0.441469	0.35078	-0.538734	0.216593	-0.0141018	-0.155549	-0.0274675	-0.100592	0.178953	0.125249	-0.0067972	-0.474725	0.152367	0.0857207	0.39416	-0.408021	0.149631	-0.0978397
GOBP_CHROMOSOME_ATTACHMENT_TO_THE_NUCLEAR_ENVELOPE	0.347422	-0.132618	-0.545179	0.185019	0.672655	0.432463	0.191322	-0.163526	-0.32504	0.307984	-0.251882	0.493945	0.0924093	-0.470897	0.325448	0.269294	-0.379783	-0.522124	-0.306752	0.206198	-0.110485	-0.25016
GOBP_CHROMOSOME_CONDENSATION	0.0912717	-0.366557	-0.224685	-0.00175485	0.217493	0.272459	-0.0659876	0.166663	0.151812	-0.221405	-0.287519	-0.140771	0.342638	-0.282962	0.197852	-0.155688	-0.310445	-0.101365	0.031672	0.257063	-0.331566	-0.379997
GOBP_CHROMOSOME_LOCALIZATION	-0.222786	-0.216449	-0.206138	-0.142223	0.0173025	-0.0118417	-0.0835334	-0.0732947	0.0272864	0.0019063	-0.239283	0.0127029	0.191485	-0.17123	0.179507	-0.0961859	-0.316755	-0.228531	-0.0863322	-0.123304	-0.153387	-0.261586
GOBP_CHROMOSOME_LOCALIZATION_TO_NUCLEAR_ENVELOPE_INVOLVED_IN_HOMOLOGOUS_CHROMOSOME_SEGREGATION	0.167934	-0.341018	-0.323879	-0.176662	0.0726296	0.632029	0.0701574	-0.256725	0.304696	0.101242	-0.00349574	0.382197	0.574561	-0.166783	0.337786	-0.0410151	-0.334685	-0.395103	-0.522497	0.196087	-0.397872	-0.0694613
GOBP_CHROMOSOME_MOVEMENT_TOWARDS_SPINDLE_POLE	-0.522154	-0.464469	-0.432926	0.648002	0.0589324	-0.181859	0.25886	-0.133823	0.390283	0.0394719	-0.371197	0.664044	0.647502	-0.204103	0.78959	0.154188	-0.306722	-0.510767	-0.130647	0.093477	0.090866	-0.390861
GOBP_CHROMOSOME_ORGANIZATION	-0.157745	-0.261075	-0.36876	-0.119732	-0.15287	0.134729	-0.0459194	-0.0814673	-0.0642585	-0.188592	-0.116916	-0.0405812	0.0704719	-0.213356	0.0100913	-0.0732924	-0.324398	-0.205022	0.00180906	-0.129933	-0.322314	-0.0627887
GOBP_CHROMOSOME_ORGANIZATION_INVOLVED_IN_MEIOTIC_CELL_CYCLE	-0.301821	-0.32378	-0.298803	-0.115578	-0.149155	0.0213446	-0.261229	-0.283378	0.0221226	-0.149882	-0.482287	-0.0708109	0.152173	-0.295561	0.0194756	-0.342328	-0.406615	-0.197979	-0.513942	-0.162256	-0.48262	-0.409784
GOBP_CHROMOSOME_SEGREGATION	-0.191708	-0.247842	-0.312792	0.0441276	-0.0376594	0.0974205	-0.109085	-0.109451	0.116183	-0.0985727	-0.213486	-0.0178884	0.192171	-0.243231	0.149593	-0.107614	-0.276519	-0.140189	-0.125363	-0.152345	-0.33149	-0.217518
GOBP_CHROMOSOME_SEPARATION	-0.083577	-0.200334	-0.290193	0.154785	0.0703883	0.167216	-0.133048	0.000803028	0.349392	-0.0725458	-0.219044	0.112082	0.270036	-0.186771	0.282673	-0.102387	-0.216079	-0.0423075	-0.162873	0.00361062	-0.418318	-0.118055
GOBP_CHRONIC_INFLAMMATORY_RESPONSE	-0.130717	-0.0177312	-0.247879	-0.720604	-0.146279	-0.555937	-0.359327	-0.0951472	-0.529491	-0.464683	0.388995	0.346606	0.0448458	0.0856172	0.140016	0.375015	0.29012	-0.218304	0.584436	-0.426733	0.251588	0.309927
GOBP_CILIARY_BASAL_BODY_ORGANIZATION	-0.0473416	-0.33306	-0.445063	-0.112807	0.320045	0.242893	0.0956211	-0.649615	0.345797	-0.474551	-0.0439543	-0.0797835	0.156809	0.406043	0.390688	0.0158972	0.225398	0.344437	-0.412319	-0.16178	-0.801883	0.212623
GOBP_CILIUM_MOVEMENT	0.00159981	-0.159493	0.337237	0.0881257	0.351735	-0.2259	0.108223	0.159133	0.250326	-0.249295	-0.485591	-0.0613603	0.32878	0.157699	0.254871	-0.524561	-0.00174104	0.0908503	-0.5263	-0.13851	-0.556397	-0.502236
GOBP_CILIUM_OR_FLAGELLUM_DEPENDENT_CELL_MOTILITY	-0.0411124	-0.226623	0.324608	0.0858213	0.319115	-0.292195	0.129703	0.157848	0.296315	-0.246212	-0.483592	-0.0871437	0.315365	0.120232	0.252989	-0.511364	-0.0142802	0.150142	-0.522191	-0.242756	-0.553865	-0.490594
GOBP_CILIUM_ORGANIZATION	-0.0221311	-0.0736395	-0.170016	-0.0500869	0.0998758	0.00488221	0.0317961	0.0397389	0.16978	-0.225199	-0.303417	0.0388259	0.256481	0.0351361	0.244451	-0.290223	-0.0339817	-0.0888698	-0.321917	-0.185599	-0.415667	-0.213144
GOBP_CIRCADIAN_REGULATION_OF_GENE_EXPRESSION	0.0646231	-0.191445	-0.395895	-0.0718118	-0.0516042	0.278037	-0.00290809	0.15278	-0.233111	-0.11713	0.056449	0.00852965	0.0596727	-0.153374	0.0784824	0.148084	-0.197028	-0.142062	-0.0149489	-0.19207	-0.173457	0.0432842
GOBP_CIRCADIAN_RHYTHM	0.0249268	-0.176664	-0.294857	-0.0294644	-0.0122188	0.244844	-0.147215	-0.0326534	-0.213153	-0.120532	-0.0577897	0.0281546	0.0220796	-0.113101	-0.0129731	0.114763	-0.20868	-0.151902	-0.0571808	-0.161802	-0.0565327	-0.0158829
GOBP_CIRCADIAN_SLEEP_WAKE_CYCLE	0.227022	0.299205	0.234358	0.18453	0.410725	0.288498	-0.223749	-0.0588592	-0.504371	-0.383037	0.0817136	-0.390394	0.0148128	0.16482	-0.392663	-0.185837	0.0433359	0.0149957	-0.548747	-0.360046	0.148805	0.00437072
GOBP_CIRCADIAN_SLEEP_WAKE_CYCLE_SLEEP	0.468793	0.358595	0.0925345	-0.138426	0.0180014	0.312656	0.0233393	-0.123236	-0.565022	-0.492119	-0.196443	-0.352761	-0.0902026	0.24572	-0.481368	-0.406556	0.257972	0.239007	-0.334845	-0.240935	0.385776	-0.0385976
GOBP_CIRCULATORY_SYSTEM_DEVELOPMENT	-0.0777174	-0.00682745	-0.279163	-0.126046	-0.0935886	0.0638274	-0.0228623	-0.0216603	-0.054672	-0.135886	0.078216	0.0255905	-0.190106	-0.0689598	-0.0258059	-0.0154129	0.061411	-0.138299	-0.0288832	-0.00819236	0.0143964	-0.0703852
GOBP_CIRCULATORY_SYSTEM_PROCESS	-0.0638705	0.0753067	-0.276363	-0.0722405	-0.117175	0.0293954	-0.0857847	-0.0797559	-0.117673	-0.123697	-0.0205241	0.000582098	-0.164556	-0.0658151	-0.0589788	0.0297552	0.0437709	-0.147019	-0.156818	-0.0455899	0.176451	-0.0532985
GOBP_CITRATE_METABOLIC_PROCESS	-0.0407231	0.386035	-0.520908	-0.681447	0.276776	-0.515214	-0.524194	0.460634	-0.1382	0.129111	-0.421588	0.171901	-0.026898	-0.249644	0.156161	0.5921	-0.476079	-0.0770395	0.463336	-0.623969	0.0364473	0.375066
GOBP_CITRULLINE_METABOLIC_PROCESS	0.143543	-0.168067	-0.622791	-0.513117	-0.422309	-0.622209	-0.610625	-0.647711	0.01162	-0.43027	-0.574287	-0.368054	-0.639738	-0.587185	-0.737121	-0.360259	-0.44785	-0.170785	-0.750992	-0.433205	-0.437923	-0.485521
GOBP_CLATHRIN_COAT_ASSEMBLY	-0.105854	-0.289973	-0.0711197	0.0739903	0.216189	-0.0314538	0.228554	-0.114069	0.224886	0.038085	0.292557	-0.0376481	-0.257105	0.145938	0.381333	-0.00767446	0.257088	-0.296904	0.00194821	-0.329613	-0.0519032	-0.235605
GOBP_CLATHRIN_DEPENDENT_ENDOCYTOSIS	-0.127149	-0.134717	-0.246714	-0.14913	-0.218502	0.155974	-0.0996816	-0.173569	0.018924	-0.189955	0.0774497	-0.0610174	-0.101592	-0.154493	0.0633009	0.0492643	0.00565478	-0.0786866	-0.000231406	-0.29994	-0.237454	-0.270284
GOBP_CLEAVAGE_FURROW_FORMATION	-0.729799	-0.27162	-0.0261173	0.244174	0.10139	0.097481	0.00681327	0.294192	0.636882	0.491583	0.00905518	-0.100556	-0.00350633	0.163561	-0.129832	-0.152317	-0.600802	-0.0690672	0.328522	-0.0883879	0.085266	-0.119025
GOBP_CLEAVAGE_INVOLVED_IN_RRNA_PROCESSING	-0.0962957	-0.325766	0.0649842	0.0778424	0.168208	-0.24075	-0.0365571	-0.108095	-0.445315	0.111012	-0.00956363	-0.0764332	-0.0989756	-0.425434	-0.267544	0.310642	-0.522902	-0.0874907	0.284886	-0.141423	0.0308707	-0.394956
GOBP_CLUSTERING_OF_VOLTAGE_GATED_SODIUM_CHANNELS	-0.378221	-0.0427908	-0.317748	-0.315697	0.258861	0.0636943	0.286112	0.347323	-0.497524	-0.675407	0.218901	0.631588	-0.526858	-0.131025	-0.0296706	-0.382545	0.00954551	0.635023	0.0367953	0.0433057	-0.740464	0.547856
GOBP_COBALAMIN_METABOLIC_PROCESS	-0.461529	-0.118216	-0.4488	-0.0298963	-0.482818	0.0674835	0.0729483	-0.332956	-0.27087	-0.191478	0.249419	0.0510177	0.625882	-0.196351	-0.0869141	0.343773	0.0502927	-0.472182	-0.160307	-0.188605	-0.0945676	0.0128187
GOBP_COBALAMIN_TRANSPORT	-0.273385	0.0478282	-0.592008	0.322594	-0.505901	-0.0276915	-0.0533186	0.251581	-0.62655	-0.531108	-0.0119617	0.173001	0.288231	-0.444772	-0.457201	0.043322	-0.626305	-0.354319	-0.109034	-0.341521	-0.219486	0.0175113
GOBP_COBALT_ION_TRANSPORT	-0.331597	-0.184342	0.00078235	-0.114339	-0.622741	0.645198	-0.487684	0.724835	0.207029	-0.00988677	0.172744	0.576922	-0.36942	-0.475488	-0.167815	0.511216	0.732306	0.00480866	-0.0907623	-0.375944	-0.101911	-0.070748
GOBP_COCHLEA_DEVELOPMENT	0.31585	0.00872959	-0.214981	0.072643	0.0651982	0.020195	0.237785	0.0876232	-0.129233	0.0606583	0.19544	0.0711963	-0.186753	0.151745	-0.223234	-0.0903806	0.265637	-0.105602	-0.205367	-0.0328992	-0.159789	-0.155856
GOBP_COCHLEA_MORPHOGENESIS	0.506224	0.019998	-0.293443	-0.12163	0.0895713	0.115378	-0.148176	0.237058	-0.466124	-0.142352	0.38203	-0.0623097	-0.0304599	0.459359	-0.343279	-0.151826	0.181503	-0.0526411	-0.217777	-0.179448	-0.172851	-0.226614
GOBP_COENZYME_A_BIOSYNTHETIC_PROCESS	-0.0151822	0.328378	-0.406313	-0.281956	-0.0348258	0.031306	0.0830106	-0.0340855	-0.201032	0.111026	-0.107341	0.309278	-0.343729	-0.350469	-0.143352	0.119892	-0.369672	-0.0214845	-0.0976482	-0.427655	0.240362	-0.163999
GOBP_COENZYME_A_METABOLIC_PROCESS	-0.176701	0.0530369	-0.401336	-0.471113	-0.0551035	0.0556596	-0.316531	-0.326728	-0.277474	0.115288	-0.189158	0.0149318	-0.170609	-0.321232	-0.190159	0.118333	-0.327131	-0.190663	-0.0415441	-0.457112	0.226559	-0.190503
GOBP_COGNITION	-0.140631	-0.104508	-0.36223	-0.27341	-0.19903	-0.0401553	-0.200701	-0.191232	-0.148211	-0.272958	-0.108123	-0.113322	-0.252373	-0.304388	-0.266006	-0.241175	-0.0488059	-0.172643	-0.135441	-0.19769	-0.0106638	-0.166099
GOBP_COHESIN_LOADING	0.396373	-0.538754	-0.685419	-0.435688	0.119183	0.120358	-0.182538	0.138853	0.412296	-0.664358	-0.3993	-0.387588	0.557685	0.375946	0.551263	0.404521	-0.297816	0.168453	-0.435134	0.168834	-0.6982	0.314992
GOBP_COLLAGEN_ACTIVATED_SIGNALING_PATHWAY	-0.53962	-0.65825	-0.676001	-0.542949	-0.667838	-0.675222	-0.618093	-0.589114	-0.609702	-0.722281	-0.547971	-0.507263	-0.462194	-0.697698	-0.465808	-0.652154	-0.674735	-0.620792	-0.663601	-0.592816	-0.665868	-0.554938
GOBP_COLLAGEN_ACTIVATED_TYROSINE_KINASE_RECEPTOR_SIGNALING_PATHWAY	-0.303559	-0.190051	-0.573604	-0.550121	-0.365304	-0.267241	-0.189274	-0.374469	-0.567412	-0.692453	-0.332787	-0.0595821	0.120884	-0.402703	-0.378462	-0.405899	-0.32363	-0.351609	-0.565421	-0.128889	-0.559881	-0.216162
GOBP_COLLAGEN_BIOSYNTHETIC_PROCESS	0.178292	0.184118	-0.571907	-0.332422	0.0691238	0.133458	-0.0565905	-0.180369	-0.100629	-0.133135	0.0881163	-0.23454	-0.42759	-0.162656	-0.0793059	0.127669	0.455392	-0.0585571	0.105328	-0.1551	0.103732	0.00766183
GOBP_COLLAGEN_CATABOLIC_PROCESS	0.00630758	0.138545	-0.0732449	-0.047187	-0.126198	-0.00521851	-0.345446	-0.264211	-0.0925662	-0.0587045	0.105069	-0.150081	-0.454171	-0.235287	-0.322518	-0.260115	-0.0387931	0.101359	-0.322657	0.0527101	0.1506	-0.453161
GOBP_COLLAGEN_FIBRIL_ORGANIZATION	-0.120035	0.0268804	-0.601917	-0.431391	-0.151264	-0.234714	-0.357768	-0.332333	-0.12911	-0.149233	-0.154465	-0.310161	-0.326664	0.0907356	-0.257381	-0.25133	-0.0352166	-0.225005	-0.432927	-0.266296	-0.279283	-0.184407
GOBP_COLLAGEN_METABOLIC_PROCESS	0.070542	0.181592	-0.465975	-0.353572	-0.0350436	-0.122341	-0.266057	-0.298548	-0.240925	-0.123633	0.093097	-0.234155	-0.448501	-0.0367448	-0.239303	-0.0773476	0.0560189	-0.0412218	-0.161833	-0.172254	-0.0250217	-0.266891
GOBP_COLLATERAL_SPROUTING	-0.105722	-0.150666	-0.345619	-0.226817	0.26467	0.0770085	0.0859198	-0.368148	0.378703	-0.433399	0.000623426	-0.0595126	0.0966691	-0.1842	0.0838781	-0.0551376	0.252172	-0.299828	-0.336971	0.103325	-0.395495	-0.262467
GOBP_COLLATERAL_SPROUTING_IN_ABSENCE_OF_INJURY	-0.462395	-0.391158	-0.729285	-0.609193	-0.450896	-0.488269	-0.4788	-0.899693	0.678843	-0.69791	0.149126	-0.669694	0.040177	-0.679041	-0.276427	-0.108617	0.665506	-0.225761	-0.534808	-0.673527	-0.47915	-0.825875
GOBP_COLLECTING_DUCT_DEVELOPMENT	-0.218992	0.13333	-0.223416	-0.260074	0.0299284	-0.15053	-0.150868	-0.311193	-0.159724	-0.109571	-0.610837	-0.00193537	-0.295815	0.236891	-0.262377	-0.434249	-0.335707	0.0183277	0.412052	0.198299	0.0267022	-0.0678562
GOBP_COLUMNAR_CUBOIDAL_EPITHELIAL_CELL_DEVELOPMENT	0.0972351	0.127919	-0.337559	0.07126	0.0675415	0.0976731	-0.0833426	0.264231	-0.197875	-0.136823	0.0856076	0.181952	-0.195358	-0.00555995	-0.0580262	-0.171994	-0.0394718	-0.165672	0.138297	-0.0156174	-0.0477132	-0.490036
GOBP_COLUMNAR_CUBOIDAL_EPITHELIAL_CELL_DIFFERENTIATION	0.00381668	-0.0667907	-0.40527	-0.124294	-0.218849	0.0161918	-0.105145	-0.103774	-0.326194	-0.240992	0.0941955	-0.165076	-0.323358	-0.114566	-0.249881	-0.233291	-0.130495	-0.175293	-0.111744	-0.211126	-0.209856	-0.359229
GOBP_COLUMNAR_CUBOIDAL_EPITHELIAL_CELL_MATURATION	-0.634154	-0.24341	-0.179314	0.419399	0.116439	0.103274	-0.193841	0.158822	-0.371998	-0.774326	0.172668	0.269781	0.0963366	0.15892	0.623586	-0.331526	-0.495428	0.290447	0.634413	-0.149353	0.18213	-0.177251
GOBP_COMMISSURAL_NEURON_AXON_GUIDANCE	0.289455	0.241866	-0.710831	-0.219948	0.208921	-0.155694	0.0655359	0.251705	-0.0470676	-0.593197	0.175418	-0.481401	-0.188456	-0.373728	0.12457	0.26482	0.0454439	-0.0517077	0.210874	-0.388712	0.0740914	-0.420558
GOBP_COMMON_BILE_DUCT_DEVELOPMENT	0.345442	0.171943	-0.0583499	-0.428298	0.469121	0.592521	-0.454471	0.368294	0.0367996	-0.617724	0.644803	0.659742	-0.600445	-0.335893	0.0181685	-0.0404801	-0.0180235	-0.0165623	-0.0986356	-0.366877	-0.525132	-0.146158
GOBP_COMMON_PARTNER_SMAD_PROTEIN_PHOSPHORYLATION	0.353562	0.0206886	-0.29402	-0.404362	-0.0626839	0.484565	-0.370861	0.514372	0.221354	0.116724	0.652467	0.324207	-0.175231	0.180222	-0.254633	0.413501	0.0772973	-0.667187	-0.135998	0.329696	-0.326964	-0.554014
GOBP_COMPARTMENT_PATTERN_SPECIFICATION	-0.655043	0.0413921	-0.375586	-0.269072	-0.667897	0.181575	-0.455686	-0.0194997	-0.198957	-0.45282	0.0711561	-0.105353	-0.149496	-0.605894	-0.0214955	0.102665	0.378835	-0.0675732	-0.0888672	0.163617	-0.0439746	-0.447112
GOBP_COMPLEMENT_ACTIVATION	-0.396875	-0.427191	0.0150887	-0.44705	-0.45274	-0.520205	-0.197991	-0.333723	-0.280433	-0.439628	-0.304238	0.0649206	-0.380974	-0.397882	-0.298117	-0.089302	-0.349615	-0.519321	-0.0916838	-0.258505	-0.0227569	-0.225469
GOBP_COMPLEMENT_ACTIVATION_ALTERNATIVE_PATHWAY	-0.633476	-0.639706	-0.325253	-0.479656	-0.434361	-0.754601	-0.428794	-0.408142	-0.228244	-0.478212	-0.575527	0.105536	-0.516933	-0.321313	-0.451668	-0.274958	-0.474421	-0.57752	-0.219135	-0.145986	-0.188105	-0.419306
GOBP_COMPLEMENT_ACTIVATION_LECTIN_PATHWAY	0.0111076	0.345312	0.040138	-0.561717	-0.734046	-0.274276	0.0582299	-0.0714024	-0.0101562	0.159837	0.593279	0.353272	-0.622413	0.00775602	0.0742759	0.437379	-0.147159	-0.257776	-0.080523	0.691379	0.705629	-0.560376
GOBP_COMPLEMENT_DEPENDENT_CYTOTOXICITY	-0.487799	-0.398064	-0.468683	-0.0694532	-0.369649	-0.367566	0.111533	-0.446111	0.0633198	-0.12746	-0.230299	0.258012	0.30237	0.259059	0.115571	0.314589	0.382408	-0.193167	0.0121029	0.375961	-0.0820645	-0.279815
GOBP_COMPLEMENT_RECEPTOR_MEDIATED_SIGNALING_PATHWAY	-0.110477	0.442634	0.129006	-0.116961	-0.582829	0.0171838	-0.44087	-0.272211	-0.135881	0.46195	0.578729	0.622128	-0.613728	-0.277877	0.431176	0.282573	0.305777	0.62839	-0.00918904	-0.428851	0.64316	0.0105
GOBP_CONNECTIVE_TISSUE_DEVELOPMENT	-0.0223603	0.0270599	-0.306677	-0.222216	-0.0427574	0.109948	-0.0772808	-0.0849021	-0.0521803	-0.164136	-0.0365	-0.00743657	-0.220735	-0.0284752	-0.116166	0.0320233	0.156407	-0.103818	-0.0624306	0.0288609	-0.00962377	-0.0151757
GOBP_CONNECTIVE_TISSUE_REPLACEMENT	-0.233559	-0.328028	-0.605265	0.0219299	-0.434485	0.377374	-0.380009	0.0767773	0.058714	-0.452498	0.646375	-0.224384	-0.0908229	0.057411	0.412503	0.47055	-0.0439523	-0.578677	0.589729	0.579809	0.524878	-0.222519
GOBP_CONNECTIVE_TISSUE_REPLACEMENT_INVOLVED_IN_INFLAMMATORY_RESPONSE_WOUND_HEALING	-0.261288	-0.111035	-0.456174	-0.297627	-0.586397	-0.115761	-0.716365	0.349489	0.197411	-0.33612	0.776587	-0.221034	-0.150024	-0.256725	0.607491	0.239783	-0.203924	-0.39723	0.463541	0.632264	0.626946	-0.767435
GOBP_CONSTITUTIVE_HETEROCHROMATIN_ASSEMBLY	-0.100045	-0.0424893	-0.472382	-0.547736	-0.597449	0.303414	-0.0499271	0.168	-0.172941	-0.198214	-0.0712553	-0.23413	-0.124809	-0.642683	-0.0889138	-0.228098	-0.526253	0.117539	0.366366	-0.117947	-0.310679	0.283754
GOBP_CONSTITUTIVE_SECRETORY_PATHWAY	0.00914838	-0.270141	-0.572048	0.120278	0.251284	0.417744	-0.426032	0.353613	-0.191835	0.24728	0.317701	-0.0316926	0.482682	-0.263999	-0.198225	-0.37183	0.277069	-0.444095	0.368149	-0.315526	0.35598	-0.00387759
GOBP_CONVERGENT_EXTENSION	-0.325296	-0.129525	-0.491394	-0.0800916	-0.324656	0.320376	0.00179562	-0.468305	-0.13185	-0.289154	-0.0190886	0.118717	-0.272396	-0.148916	-0.417613	-0.177237	0.49564	-0.293743	0.0227225	0.220051	-0.367327	0.0472551
GOBP_CONVERGENT_EXTENSION_INVOLVED_IN_AXIS_ELONGATION	-0.133815	0.24169	-0.415519	0.378686	-0.205049	0.476354	0.150773	0.0573805	0.539759	-0.445567	-0.26083	0.419539	-0.384772	0.367062	0.246405	0.0847611	0.6056	-0.583017	-0.0271592	0.462439	-0.510001	0.0234051
GOBP_CONVERGENT_EXTENSION_INVOLVED_IN_GASTRULATION	-0.536503	-0.44953	-0.570006	-0.580943	-0.264963	0.291068	-0.0469052	-0.69408	-0.181008	-0.185799	-0.327031	0.303595	-0.508649	-0.263609	-0.564744	-0.129868	0.367525	-0.591392	-0.0559916	0.215727	-0.50166	0.494603
GOBP_CONVERGENT_EXTENSION_INVOLVED_IN_ORGANOGENESIS	-0.251771	-0.135899	-0.548306	-0.472036	-0.23966	-0.148859	0.723897	-0.0630626	-0.270202	-0.438443	0.149746	0.243539	-0.129472	0.129039	-0.489369	-0.187555	0.595803	-0.0581378	0.576437	0.0565799	0.14128	0.0602293
GOBP_COPI_COATED_VESICLE_BUDDING	-0.473805	0.496107	-0.619425	0.279979	0.328859	-0.0690183	-0.0956273	-0.00470769	0.175344	0.252992	-0.124542	-0.325849	0.542085	-0.531536	-0.436485	0.435238	-0.023215	0.103158	0.351234	-0.00142616	0.307862	-0.0999687
GOBP_COPII_COATED_VESICLE_BUDDING	0.161756	0.229609	-0.503544	-0.0401664	-0.105623	0.223846	-0.307989	-0.173654	-0.0328469	0.0918085	-0.111534	0.196073	0.138802	-0.254834	-0.407969	-0.0183266	0.321133	-0.0837007	0.146166	-0.345424	-0.062066	-0.0236065
GOBP_COPII_COATED_VESICLE_CARGO_LOADING	0.302451	0.354886	-0.689773	0.0943849	-0.183704	0.33718	-0.311205	0.0445908	0.0697414	-0.268153	-0.0989487	0.26437	0.120615	-0.145184	-0.359664	-0.0138679	0.400506	0.0461283	0.309899	-0.370686	-0.160481	0.131392
GOBP_COPPER_ION_HOMEOSTASIS	-0.173379	0.231862	-0.0530697	0.282264	0.223029	0.14688	-0.129512	0.441405	-0.396432	0.0142164	-0.290803	0.327779	-0.0674172	-0.31819	-0.46258	-0.0234268	-0.242052	0.0297771	0.393476	-0.177791	0.112386	-0.0694172
GOBP_COPPER_ION_IMPORT	0.0897201	0.0541864	-0.638504	-0.0972058	0.238642	0.352347	0.343632	0.41408	-0.502284	-0.656926	-0.657951	-0.343744	-0.0393382	-0.450285	0.0139147	0.200517	0.222688	-0.0478689	0.340401	-0.0761765	-0.270007	0.184564
GOBP_COPPER_ION_TRANSMEMBRANE_TRANSPORT	0.202369	0.40908	-0.601114	0.162776	0.354647	0.677793	0.283563	0.67976	-0.520314	-0.561717	-0.531533	-0.213963	-0.3149	-0.307063	-0.242085	0.0903332	-0.0674739	-0.559045	-0.255306	-0.261241	-0.638176	0.187785
GOBP_COPPER_ION_TRANSPORT	-0.104711	0.304951	0.124129	-0.174306	-0.119873	0.262507	0.048268	0.32823	-0.211249	-0.110124	-0.430067	-0.118289	-0.13213	-0.303787	-0.109644	0.295868	0.273492	-0.143523	0.266707	-0.0785213	0.0504011	0.0477051
GOBP_COPULATION	0.0981702	-0.300867	0.196195	-0.213176	-0.176306	0.204545	0.136714	-0.248767	0.373149	-0.17498	0.286693	-0.391437	0.22616	-0.00679198	0.131922	0.10899	0.283655	-0.684448	0.200935	0.105468	0.488084	0.417754
GOBP_CORONARY_ARTERY_MORPHOGENESIS	-0.0774279	0.0185899	-0.499432	-0.423863	0.180076	-0.027991	0.627425	0.0555826	0.0575641	-0.668507	0.130808	-0.355776	0.327684	0.40051	0.348211	-0.0545856	0.419639	-0.00572896	0.0439585	-0.497071	-0.465231	0.298516
GOBP_CORONARY_VASCULATURE_DEVELOPMENT	0.167765	0.219632	-0.339429	-0.147292	0.23109	0.230304	0.0721334	-0.144185	0.00164549	-0.334874	0.043204	-0.0372709	-0.0243	0.152945	-0.0961764	-0.209564	0.174991	0.0383078	-0.121877	-0.215579	-0.140552	-0.0438401
GOBP_CORONARY_VASCULATURE_MORPHOGENESIS	0.138488	-0.375663	-0.47344	-0.193483	0.200947	0.311469	0.348724	-0.0176239	0.311868	-0.569672	0.109136	-0.343848	0.280554	0.0404849	0.333713	0.0222168	0.297931	-0.00423977	-0.0223498	-0.438582	-0.424874	0.256314
GOBP_CORPUS_CALLOSUM_DEVELOPMENT	-0.0543614	0.290339	-0.29194	-0.559685	-0.30613	0.344713	0.475367	0.0568168	0.0470505	-0.0361314	-0.216925	-0.241461	-0.136478	-0.326446	0.552925	0.130439	-0.317801	-0.230582	0.154212	0.00683094	0.224502	-0.021215
GOBP_CORPUS_CALLOSUM_MORPHOGENESIS	-0.389601	-0.244214	-0.0176878	-0.37562	-0.00718785	0.512646	0.534005	0.302309	0.105511	0.246144	-0.599848	-0.222099	-0.145216	-0.081907	0.273802	0.169937	-0.333788	-0.207409	-0.158892	0.305048	0.158757	0.244071
GOBP_CORTICAL_ACTIN_CYTOSKELETON_ORGANIZATION	-0.397483	-0.0688961	-0.447341	0.149528	-0.304845	0.17931	0.11571	-0.321618	-0.0433353	0.055332	-0.187719	0.0108772	0.114766	0.204203	0.0420013	0.205984	-0.130587	-0.189568	-0.0217714	-0.0512527	0.153786	-0.132159
GOBP_CORTICAL_CYTOSKELETON_ORGANIZATION	-0.373265	0.0511084	-0.232479	0.176922	-0.284598	-0.0390113	0.073781	-0.281827	-0.000364593	0.220599	-0.118545	-0.00681101	0.0154425	0.174322	-0.0719439	0.103864	-0.0244362	-0.107159	0.0724858	0.18337	0.22499	-0.187363
GOBP_CORTICOSPINAL_TRACT_MORPHOGENESIS	-0.445183	-0.458795	-0.748624	-0.118973	-0.222099	0.514527	0.281691	-0.00877833	0.107864	0.283427	0.161357	-0.283294	0.513631	-0.509913	0.245904	0.693988	0.537345	0.029844	-0.185097	-0.508184	0.58094	-0.537277
GOBP_CORTICOSTEROID_HORMONE_SECRETION	-0.278073	0.210567	0.324371	0.0713853	0.00276884	-0.0915907	-0.0830314	0.241979	0.0304865	0.384745	-0.22154	-0.262953	-0.388359	-0.0276341	0.114791	0.0876808	-0.180949	-0.0881031	-0.0450813	0.318957	0.298136	-0.292698
GOBP_CORTICOSTEROID_RECEPTOR_SIGNALING_PATHWAY	-0.207329	0.188354	-0.116473	-0.0884914	-0.19585	-0.0920237	0.0742574	-0.259266	-0.142701	0.625398	-0.119473	-0.0639406	0.052744	-0.245175	-0.102606	0.413795	0.174477	-0.399145	0.0690848	0.0291808	0.0441571	-0.116077
GOBP_CORTISOL_BIOSYNTHETIC_PROCESS	0.0298814	-0.0135995	-0.018314	-0.291513	-0.211532	0.468527	-0.049658	0.267001	0.2475	-0.196007	0.0871556	0.272593	-0.397223	0.354327	-0.137411	0.0507202	0.481753	-0.300545	-0.439949	0.277296	0.0531763	-0.345838
GOBP_CORTISOL_METABOLIC_PROCESS	-0.0165601	0.00587786	-0.0299888	-0.366752	0.0284104	0.362493	-0.097654	0.179407	0.0892901	-0.244468	-0.0773592	0.201391	-0.503758	0.0323817	-0.427998	-0.0955961	0.258202	-0.367233	-0.511924	-0.0386101	0.204599	-0.342184
GOBP_COTRANSLATIONAL_PROTEIN_TARGETING_TO_MEMBRANE	-0.0512512	0.0592837	-0.128744	0.36474	-0.0164792	-0.0408415	0.0892115	-0.337318	-0.395625	0.0822192	-0.143806	-0.217467	-0.0359986	-0.345104	-0.120589	0.261382	-0.000518959	0.371083	0.183705	-0.139965	0.18317	-0.200557
GOBP_CRANIAL_GANGLION_DEVELOPMENT	0.126094	-0.189475	-0.711221	-0.605749	0.0632519	0.118839	0.474795	0.611866	0.303929	-0.455935	0.624759	-0.620149	0.223754	-0.165147	-0.412263	0.0907424	0.109227	-0.0639254	0.646098	0.132583	-0.13691	-0.0190566
GOBP_CRANIAL_NERVE_DEVELOPMENT	-0.116031	0.0353125	-0.125965	-0.364445	-0.274554	0.132172	0.221291	-0.0724371	-0.216061	0.226992	-0.10896	-0.21388	0.159961	-0.0571326	0.192997	0.248146	0.139526	-0.0313323	0.0756421	0.0660785	0.261574	-0.21239
GOBP_CRANIAL_NERVE_MORPHOGENESIS	0.120869	0.126449	-0.0244426	-0.479505	-0.49899	0.0628785	0.156365	0.0392389	-0.30699	0.0406161	-0.158045	-0.359046	0.219062	0.215578	0.238306	0.304363	-0.0930973	0.00712731	0.0931294	0.0282443	0.305854	-0.0904985
GOBP_CRANIAL_NERVE_STRUCTURAL_ORGANIZATION	0.524365	-0.167099	-0.443656	-0.509397	-0.407847	0.239798	0.262106	0.0869786	-0.0701118	-0.370198	0.0174437	-0.194618	0.39942	0.0297055	0.257445	0.648759	0.178874	-0.177587	0.0444269	0.103417	-0.153692	-0.410124
GOBP_CRANIAL_SKELETAL_SYSTEM_DEVELOPMENT	0.0799561	0.359909	-0.456304	-0.0500223	0.00475513	0.389474	-0.0856033	0.0213807	-0.00784301	-0.152281	0.0708612	-0.0747955	-0.169126	0.012458	-0.0814222	0.0498013	0.227205	0.00969133	-0.128062	0.0271927	0.102328	-0.0501559
GOBP_CRANIAL_SUTURE_MORPHOGENESIS	0.118589	0.128949	-0.33497	-0.314682	0.436092	0.10852	0.371052	0.169616	-0.28059	-0.54951	-0.210101	-0.414576	-0.309067	-0.457532	0.311875	0.325123	0.369257	0.0208448	-0.0287006	-0.477929	0.403815	0.400016
GOBP_CRANIOFACIAL_SUTURE_MORPHOGENESIS	0.265105	0.410101	-0.508713	-0.0716011	0.189517	0.502367	0.169226	-0.158112	-0.165935	-0.427056	-0.00741402	-0.145784	-0.238893	-0.363473	-0.0852965	0.196097	0.246215	0.103231	-0.412496	-0.425716	0.215596	-0.0528839
GOBP_CRD_MEDIATED_MRNA_STABILIZATION	0.120834	-0.347662	-0.679426	0.394838	-0.17712	0.375434	0.211351	-0.209275	0.0179745	-0.162011	0.46586	-0.212839	0.662665	-0.586663	0.524852	0.245916	-0.570467	-0.279335	0.379027	-0.355279	0.268209	-0.495217
GOBP_CRISTAE_FORMATION	-0.241985	0.143174	-0.24202	-0.312689	-0.249061	-0.295639	-0.0459822	-0.0605403	-0.162606	0.076281	-0.163215	0.0816502	-0.443759	-0.309593	-0.176109	-0.150079	-0.239121	0.0730603	0.153539	-0.208462	-0.0103827	-0.426108
GOBP_CYCLIC_NUCLEOTIDE_BIOSYNTHETIC_PROCESS	-0.0964321	-0.122202	-0.417841	-0.3993	0.403704	0.126196	0.179374	-0.0754782	-0.0378928	-0.524466	-0.54242	-0.0438114	-0.295017	-0.321888	0.0334647	0.175967	0.463883	-0.134967	0.184538	0.00782228	0.165181	-0.193881
GOBP_CYCLIC_NUCLEOTIDE_CATABOLIC_PROCESS	0.0867647	0.112483	-0.156393	-0.0472765	-0.288318	0.396105	-0.316522	0.324336	0.24535	-0.354021	0.134895	-0.198685	-0.229857	-0.400233	-0.362899	-0.186974	0.0293885	0.104537	-0.0362804	-0.611723	0.134733	-0.18893
GOBP_CYCLIC_NUCLEOTIDE_MEDIATED_SIGNALING	-0.0980252	0.0878823	-0.0144909	-0.294866	-0.153703	0.0827054	0.0880271	-0.020759	-0.0529171	-0.346169	0.148957	-0.220641	-0.092907	-0.138006	-0.313214	0.109774	0.162315	-0.0786348	-0.0114825	-0.0839181	0.154095	0.00778412
GOBP_CYCLIC_NUCLEOTIDE_METABOLIC_PROCESS	0.0335971	-0.00568699	-0.34196	-0.175286	0.185017	0.256588	-0.143967	0.180539	-0.0454421	-0.417085	-0.0958446	-0.130727	-0.25161	-0.359535	-0.0748492	-0.0115035	0.32274	-0.0405461	0.134977	-0.321243	0.0802459	-0.174664
GOBP_CYCLOOXYGENASE_PATHWAY	-0.435529	0.349862	0.345729	0.639539	-0.0436046	-0.240079	-0.175476	0.321363	0.0869614	0.551152	-0.146048	-0.415642	-0.614475	-0.458201	-0.22983	-0.459723	-0.0186987	0.587114	0.408729	-0.603657	0.486166	0.0316705
GOBP_CYSTEINE_METABOLIC_PROCESS	-0.0450019	0.373024	-0.0524628	-0.0910264	-0.425945	0.271048	-0.249955	-0.500297	-0.3636	0.407099	-0.103841	-0.168711	-0.136467	0.582986	-0.326474	-0.142344	0.33067	0.161029	-0.122366	0.531577	0.228471	0.21569
GOBP_CYTIDINE_METABOLIC_PROCESS	0.128425	0.053279	0.406905	-0.21533	-0.302784	0.134322	-0.116394	-0.567414	0.464805	-0.177691	0.276133	0.140896	-0.675722	0.279916	-0.86377	0.303722	-0.110077	0.168632	0.530207	-0.211447	0.0316199	0.469377
GOBP_CYTIDINE_TO_URIDINE_EDITING	0.169229	-0.110721	0.177217	-0.423055	-0.252019	-0.36693	-0.203948	-0.504873	0.630867	-0.493739	0.318582	0.0447353	-0.66029	0.467273	-0.74759	0.257823	-0.438506	0.250283	0.603516	0.165868	0.527923	0.59083
GOBP_CYTOCHROME_COMPLEX_ASSEMBLY	-0.33129	0.0537103	0.307307	0.00950809	-0.127134	-0.147924	-0.0687875	-0.0192235	-0.427512	0.292724	0.152758	0.000691149	-0.153488	-0.424004	-0.446418	0.166309	-0.207797	0.0990029	0.159183	-0.165647	0.335752	-0.0700304
GOBP_CYTOKINE_MEDIATED_SIGNALING_PATHWAY	-0.139815	-0.270037	-0.280292	-0.334328	-0.272611	0.0216406	-0.188837	-0.191133	-0.24108	-0.0953673	0.050003	-0.0170674	-0.248742	-0.174705	-0.188397	0.0479922	-0.152751	-0.333944	0.0262886	-0.0284384	-0.0465484	-0.0312325
GOBP_CYTOKINE_PRODUCTION	-0.242173	-0.305853	-0.29303	-0.360779	-0.303784	-0.15455	-0.21277	-0.199218	-0.224485	-0.234937	-0.0358206	-0.132248	-0.345112	-0.303379	-0.232182	-0.109525	-0.15321	-0.290532	-0.109498	-0.199123	-0.0318214	-0.211059
GOBP_CYTOKINE_PRODUCTION_INVOLVED_IN_IMMUNE_RESPONSE	-0.223997	-0.324121	-0.22148	-0.479084	-0.403703	-0.241245	-0.335937	-0.0752338	-0.264704	-0.321656	-0.133278	-0.0890862	-0.423013	-0.415888	-0.252525	-0.253235	-0.177382	-0.337676	-0.160141	-0.213785	-0.076653	-0.216688
GOBP_CYTOKINE_PRODUCTION_INVOLVED_IN_INFLAMMATORY_RESPONSE	-0.224168	-0.374504	-0.224904	-0.106432	-0.121432	-0.173034	-0.170817	-0.337298	-0.325811	-0.0993799	-0.152389	-0.1034	-0.305364	-0.510067	-0.291239	-0.0177576	-0.351959	-0.42788	0.0441113	-0.23233	0.334247	-0.222963
GOBP_CYTOKINESIS	-0.145848	0.029549	-0.0959248	0.153054	0.0363528	0.0670183	0.0212476	-0.131038	0.0555664	0.0862262	-0.0116326	-0.0843886	0.0834401	0.0882627	0.00953804	-0.149628	-0.237976	-0.151581	-0.0366482	0.0392134	-0.0940063	-0.280114
GOBP_CYTOKINETIC_PROCESS	-0.432203	0.174152	-0.0196975	0.0398239	-0.105944	-0.00860498	0.0151796	0.0377592	-0.0952096	0.297695	0.117383	0.0781804	-0.112034	0.0533112	-0.140495	-0.0486182	-0.455733	-0.285298	0.108331	0.273811	0.135815	-0.296525
GOBP_CYTOLYSIS	0.142671	-0.36976	0.203232	-0.465431	-0.670914	-0.335098	-0.331759	-0.478114	-0.447332	-0.094258	-0.175322	-0.172437	-0.514611	-0.435535	-0.289811	0.101903	-0.350985	-0.302115	-0.224005	0.0160262	0.0294101	-0.447117
GOBP_CYTOPLASM_ORGANIZATION	-0.102926	-0.319342	-0.510232	0.250569	0.249264	0.0239188	-7.63623e-05	-0.0814766	0.0674156	-0.0488471	-0.320172	0.110741	0.454426	-0.127591	0.183897	-0.334256	-0.312755	0.445369	-0.214075	0.189816	-0.423001	-0.472455
GOBP_CYTOPLASMIC_MICROTUBULE_ORGANIZATION	0.0201956	-0.129417	-0.437456	-0.16117	-0.244486	0.117215	-0.186601	0.00185298	0.307734	-0.124775	-0.109624	-0.262394	0.0590597	0.0508591	-0.00283718	-0.201128	0.00749459	-0.21856	-0.105845	-0.0562141	-0.290491	-0.0239168
GOBP_CYTOPLASMIC_PATTERN_RECOGNITION_RECEPTOR_SIGNALING_PATHWAY	-0.0197111	-0.369494	-0.396172	-0.383199	-0.100374	-0.142114	-0.318149	-0.0611429	-0.0576342	-0.0182262	0.260894	-0.146155	-0.229064	-0.253793	-0.179136	0.0691009	-0.201259	-0.360242	-0.0868372	-0.386368	-0.283567	-0.205834
GOBP_CYTOPLASMIC_PATTERN_RECOGNITION_RECEPTOR_SIGNALING_PATHWAY_IN_RESPONSE_TO_VIRUS	0.144122	-0.355851	-0.011738	-0.167025	0.0993221	-0.0404702	-0.212591	-0.0978107	-0.0285924	0.163011	0.237755	0.125598	-0.186712	-0.185506	-0.0713154	0.270358	-0.317629	-0.331578	-0.0608749	-0.44973	-0.223281	-0.213783
GOBP_CYTOPLASMIC_SEQUESTERING_OF_NF_KAPPAB	-0.231262	-0.2871	-0.276454	-0.0847335	0.244062	0.0188267	0.154528	0.159238	-0.142089	-0.00844052	-0.401941	-0.0691556	0.0211022	-0.0880326	-0.637441	0.0988507	-0.67443	-0.418476	0.109911	-0.270515	0.386557	-0.515574
GOBP_CYTOPLASMIC_SEQUESTERING_OF_PROTEIN	-0.243139	-0.158025	-0.371646	-0.264895	-0.0516684	0.288153	0.406713	0.197368	-0.15602	0.168533	-0.277189	-0.0631695	0.0474147	-0.0424103	-0.418401	0.084394	-0.000972855	-0.245435	-0.228342	-0.213944	0.201799	-0.275333
GOBP_CYTOPLASMIC_SEQUESTERING_OF_TRANSCRIPTION_FACTOR	-0.0958434	-0.0541447	-0.278093	-0.36037	-0.0417704	0.0925759	0.382099	0.310265	-0.25989	0.000106649	-0.158857	-0.16951	-0.25534	0.0208178	-0.478494	-0.0242867	-0.24624	-0.114381	-0.134045	-0.139996	0.357722	-0.320803
GOBP_CYTOPLASMIC_TRANSLATION	-0.352805	-0.423617	0.224847	-0.218506	-0.475184	-0.390404	0.176704	-0.0888159	-0.561644	0.254975	0.204403	-0.29615	-0.328627	-0.473941	-0.390671	0.157197	-0.274132	-0.00443296	0.3409	-0.174267	0.315518	-0.532486
GOBP_CYTOPLASMIC_TRANSLATIONAL_ELONGATION	0.190668	-0.369135	-0.175695	-0.275872	-0.420273	0.0102343	-0.0937042	0.121499	-0.0371946	-0.200217	0.0547856	-0.0815494	-0.122479	0.497348	0.0472922	0.288098	0.213502	-0.222463	0.395206	-0.292778	-0.192053	0.183652
GOBP_CYTOPLASMIC_TRANSLATIONAL_INITIATION	-0.309894	-0.362894	-0.0299911	0.131739	-0.266544	0.250578	0.0617912	0.015966	-0.453518	0.257317	0.291942	0.155562	-0.328132	-0.336281	-0.223753	0.0938867	-0.526046	-0.355064	0.219994	-0.390358	0.146249	-0.28713
GOBP_CYTOSKELETON_DEPENDENT_CYTOKINESIS	-0.211934	0.00436687	0.0348143	0.0931708	0.0713238	0.0381229	0.0355819	-0.108515	0.0964544	0.171146	0.0297562	0.0645204	0.0572171	0.025413	0.0012073	-0.0620328	-0.238755	-0.208579	-0.0443555	0.128869	-0.014351	-0.29994
GOBP_CYTOSKELETON_DEPENDENT_INTRACELLULAR_TRANSPORT	-0.063859	-0.170625	-0.328306	-0.0801486	-0.220784	0.0439237	0.0371433	-0.2223	0.0711343	-0.0614518	-0.158175	-0.221056	0.0662178	0.0407146	-0.0605382	-0.0347938	-0.128511	-0.190146	-0.148912	-0.199598	-0.129553	-0.145855
GOBP_CYTOSKELETON_ORGANIZATION	-0.109799	-0.0672503	-0.312803	-0.0661763	-0.0720547	-0.000868077	-0.00805164	-0.103124	-0.00350143	-0.104291	-0.13954	-0.0945684	-0.040027	-0.0151194	0.0215353	-0.135047	-0.171955	-0.162435	-0.172658	-0.076688	-0.190931	-0.216135
GOBP_CYTOSOLIC_CALCIUM_ION_TRANSPORT	0.0676736	-0.121583	-0.227074	-0.0571631	-0.152832	0.01888	0.0910388	-0.188463	-0.170977	-0.218306	-0.0494716	-0.188338	-0.0728998	-0.305096	-0.0242295	0.0658658	-0.000733155	-0.103394	-0.115835	-0.112668	0.0514322	-0.0656287
GOBP_CYTOSOLIC_TRANSPORT	-0.158574	-0.0944122	-0.438035	-0.14711	-0.180848	0.1344	-0.0881286	-0.0976295	-0.0831703	0.00265745	-0.0784096	0.00267697	-0.194395	-0.205608	-0.118768	0.103639	-0.179322	-0.300462	-0.213627	-0.169042	-0.194161	-0.156363
GOBP_DAMP_METABOLIC_PROCESS	-0.588367	0.136724	-0.118711	0.0232882	-0.637838	0.36979	-0.54015	-0.126877	-0.449671	-0.0596593	0.308359	-0.293271	-0.255077	0.375592	-0.538523	0.0450136	0.729582	-0.0213704	0.591972	-0.145753	0.559566	0.252426
GOBP_DE_NOVO_AMP_BIOSYNTHETIC_PROCESS	-0.254623	-0.32691	-0.373102	0.0724619	-0.276808	-0.106327	-0.480485	-0.288636	-0.00485952	-0.591715	0.30711	0.208701	0.134444	-0.188377	0.117542	-0.147075	-0.458764	-0.22432	0.163662	-0.443257	0.14479	-0.493478
GOBP_DE_NOVO_NAD_BIOSYNTHETIC_PROCESS	0.735916	0.501106	0.0577461	-0.585627	-0.402078	-0.454686	-0.303242	-0.24386	-0.325104	0.467511	-0.206812	-0.154867	-0.458209	-0.134953	-0.174207	-0.138087	-0.237029	0.300645	0.379816	0.468086	0.487182	0.436432
GOBP_DE_NOVO_PROTEIN_FOLDING	-0.300499	-0.338704	-0.50799	-0.238225	-0.278144	-0.163864	-0.0585321	-0.272904	-0.218282	-0.119622	-0.316432	-0.386048	-0.109141	-0.451984	-0.279891	-0.131114	-0.191177	-0.193136	-0.16515	-0.614708	-0.27896	-0.454222
GOBP_DE_NOVO_PYRIMIDINE_NUCLEOBASE_BIOSYNTHETIC_PROCESS	0.00803455	-0.181757	-0.36481	-0.18241	-0.0450045	0.149526	-0.611828	-0.450016	-0.719621	0.18067	-0.354482	0.196348	0.551422	0.0668353	0.290849	0.547082	-0.116815	-0.14478	0.302127	-0.57917	0.106707	0.303631
GOBP_DEADENYLATION_DEPENDENT_DECAPPING_OF_NUCLEAR_TRANSCRIBED_MRNA	-0.102405	-0.263308	-0.610856	-0.267017	-0.41358	0.401903	0.394863	-0.48648	-0.0958095	-0.426758	0.422621	0.000143127	0.217159	-0.404143	-0.61771	0.313481	0.307494	-0.562737	0.144786	0.026158	0.098271	-0.111788
GOBP_DECIDUALIZATION	0.253981	0.243099	-0.372418	-0.230347	-0.235885	-0.191046	-0.306874	0.231056	-0.45352	-0.213514	0.110795	-0.287353	-0.53945	-0.235324	-0.523693	-0.0304453	-0.0211456	0.281851	0.474067	0.0211483	0.361227	0.123166
GOBP_DEDIFFERENTIATION	-0.207112	0.12527	0.0329486	-0.0267383	-0.257517	0.169715	-0.199564	0.24902	0.371657	0.169395	0.0890706	0.54754	0.427022	0.0774471	-0.327999	-0.746704	-0.0492544	-0.638458	-0.143133	-0.453546	-0.154832	0.113304
GOBP_DEFENSE_RESPONSE	-0.239699	-0.303872	-0.181009	-0.313547	-0.248514	-0.132307	-0.199295	-0.16545	-0.204666	-0.189568	-0.0132601	-0.0706587	-0.270796	-0.220553	-0.22078	-0.0585605	-0.145549	-0.298812	-0.00185563	-0.161818	-0.0504004	-0.135783
GOBP_DEFENSE_RESPONSE_TO_BACTERIUM	-0.14141	-0.27824	-0.109004	-0.367771	-0.308783	-0.243447	-0.231957	-0.237724	-0.252213	-0.312068	-0.0668304	-0.0927437	-0.388018	-0.243266	-0.339576	-0.104383	-0.172843	-0.211039	-0.0219468	-0.129867	-0.0808878	-0.158893
GOBP_DEFENSE_RESPONSE_TO_FUNGUS	-0.267962	-0.0945313	0.237992	-0.384417	-0.0473669	0.0583875	-0.383395	-0.166399	-0.275789	-0.156739	0.248453	-0.0124762	-0.363436	-0.175318	-0.455708	0.159206	-0.241884	-0.0610596	0.200362	-0.116957	0.383141	0.00339456
GOBP_DEFENSE_RESPONSE_TO_GRAM_NEGATIVE_BACTERIUM	-0.159429	-0.307187	0.185359	-0.204551	-0.297806	-0.338744	-0.127432	-0.091594	-0.0727645	-0.0722732	-0.0568813	0.187571	-0.441868	-0.300431	-0.312916	0.108229	-0.111138	-0.1603	0.132952	0.0158343	0.273558	-0.158533
GOBP_DEFENSE_RESPONSE_TO_GRAM_POSITIVE_BACTERIUM	-0.403461	-0.493065	-0.374157	-0.537797	-0.327044	-0.383102	-0.275648	-0.245984	-0.307401	-0.577542	-0.129133	-0.27263	-0.566078	-0.481748	-0.421418	-0.331041	-0.434888	-0.269855	-0.149348	-0.287486	-0.0752954	-0.349402
GOBP_DEFENSE_RESPONSE_TO_OTHER_ORGANISM	-0.23249	-0.353794	-0.204019	-0.347139	-0.318274	-0.145705	-0.194712	-0.187461	-0.197343	-0.198919	-0.0224859	-0.0874077	-0.307675	-0.240378	-0.235521	-0.0364488	-0.200035	-0.318285	0.00397494	-0.193517	-0.100184	-0.158241
GOBP_DEFENSE_RESPONSE_TO_SYMBIONT	-0.153421	-0.381867	-0.207629	-0.314938	-0.258234	0.00829495	-0.139554	-0.135925	-0.0992539	-0.0596585	0.135543	-0.0834785	-0.2638	-0.154527	-0.160007	0.158217	-0.147044	-0.389761	0.0844393	-0.122336	-0.139923	-0.0747197
GOBP_DEFENSE_RESPONSE_TO_TUMOR_CELL	-0.219274	-0.246837	0.0909022	-0.0301439	0.184067	0.209085	0.276323	-0.389459	-0.226646	0.0171216	-0.360621	0.252534	0.106798	-0.216552	0.11152	0.0245369	0.0625687	-0.212191	0.633945	-0.138036	-0.0500829	0.558991
GOBP_DEFINITIVE_ERYTHROCYTE_DIFFERENTIATION	-0.0886142	-0.721014	-0.60917	-0.768952	-0.524116	0.164385	-0.379112	-0.398577	-0.356371	-0.165436	0.441828	0.0985288	0.00763701	0.0660114	-0.659184	-0.165625	-0.622521	-0.359619	0.0931894	-0.401835	-0.158192	0.208291
GOBP_DEFINITIVE_HEMOPOIESIS	0.225514	-0.446791	-0.362041	-0.370302	-0.151234	0.450305	0.0652177	0.372104	-0.175801	-0.077708	0.261716	-0.0223266	-0.373576	0.325818	-0.435783	-0.0737246	-0.36414	-0.466476	0.0668184	-0.271517	-0.221393	0.161771
GOBP_DEHYDROASCORBIC_ACID_TRANSPORT	-0.265644	-0.0533357	-0.26135	0.0890524	0.116796	-0.368193	-0.650533	0.642711	-0.0737226	-0.691264	-0.10038	-0.591394	-0.086483	-0.0365255	0.18159	-0.12589	-0.47133	-0.0582274	0.0404639	-0.218723	-0.141983	0.18462
GOBP_DELAMINATION	-0.60438	-0.713531	0.329876	-0.428332	-0.573655	0.166825	-0.248461	-0.61462	-0.0763563	0.237732	0.280235	0.109952	-0.531242	0.793903	-0.213619	0.657811	0.313157	0.0406548	-0.496008	0.198625	0.197214	0.526711
GOBP_DEMETHYLATION	-0.214337	-0.172192	-0.426666	-0.193015	-0.0963024	0.253599	0.008479	-0.0341449	-0.0697385	-0.200589	0.0947949	0.000122302	-0.177042	-0.0251357	-0.234417	0.130606	-0.341528	-0.208023	0.209867	-0.190426	-0.357846	0.0707226
GOBP_DENDRITE_ARBORIZATION	-0.427702	-0.284145	-0.454949	-0.014015	-0.396548	-0.196834	-0.244413	0.0176544	-0.0501578	-0.633941	-0.0696724	-0.616435	-0.33849	-0.209806	-0.201522	-0.169579	0.0528629	-0.0815407	-0.206246	-0.349551	-0.259105	-0.115665
GOBP_DENDRITE_DEVELOPMENT	-0.169752	-0.159851	-0.343354	-0.0608848	-0.0821551	0.0721399	-0.0126984	-0.16625	0.0342746	-0.290445	-0.0334638	-0.201993	-0.0330248	-0.057297	-0.12713	-0.118362	-0.0767064	-0.228218	-0.160695	-0.148619	-0.184139	-0.11291
GOBP_DENDRITE_EXTENSION	0.00958898	-0.201187	-0.254801	0.0971814	0.131446	0.149458	0.159496	-0.0752652	-0.148061	-0.339953	-0.231822	0.0650058	-0.107961	0.11824	-0.185262	-0.112124	-0.379024	-0.185483	-0.350352	-0.237271	-0.276575	0.0415239
GOBP_DENDRITE_MORPHOGENESIS	-0.125132	-0.149507	-0.333122	0.00445624	-0.154273	0.154894	-0.0717764	-0.0788808	0.141342	-0.275202	-0.0206264	-0.178165	-0.0456928	-0.00292229	0.0132378	-0.0223257	0.00454721	-0.234398	-0.207778	-0.184511	-0.169232	-0.0335731
GOBP_DENDRITE_SELF_AVOIDANCE	0.021166	0.349757	-0.181596	0.0546065	-0.339281	0.00280896	-0.0123626	-0.147633	0.174358	0.41497	-0.31786	-0.0344109	0.296685	0.230849	-0.309518	-0.0712044	0.103072	-0.0749087	-0.674825	0.598308	0.56226	-0.281579
GOBP_DENDRITIC_CELL_ANTIGEN_PROCESSING_AND_PRESENTATION	-0.648556	-0.66644	-0.447728	-0.567265	-0.510734	-0.518441	-0.485135	-0.459179	-0.351248	-0.675505	-0.311933	-0.503193	-0.580042	-0.38263	-0.332585	-0.483411	-0.291917	-0.44995	-0.326765	-0.728682	-0.26927	-0.410623
GOBP_DENDRITIC_CELL_APOPTOTIC_PROCESS	-0.00230887	-0.587288	0.223124	-0.530317	0.0315873	0.105025	-0.274978	0.0545153	0.0560971	-0.109378	0.514538	-0.0164523	-0.564309	0.0396346	-0.0195482	0.433813	0.311492	0.0273808	0.0650558	0.299346	0.464338	0.0842562
GOBP_DENDRITIC_CELL_CHEMOTAXIS	-0.349533	-0.296186	0.29224	0.129351	-0.400456	-0.0385025	-0.303308	0.107683	-0.190144	-0.0916137	-0.254344	0.0626257	-0.512223	-0.148725	0.0229697	0.0204086	-0.159544	-0.11211	0.183725	-0.305498	0.461503	-0.203936
GOBP_DENDRITIC_CELL_CYTOKINE_PRODUCTION	-0.00185671	-0.33066	0.314966	-0.196755	-0.12178	-0.00552595	-0.394052	0.0686701	0.0285718	-0.365216	0.144797	0.300002	-0.356827	-0.486171	-0.139768	0.394412	0.197145	-0.104007	0.119536	0.198221	-0.207343	0.138217
GOBP_DENDRITIC_CELL_DIFFERENTIATION	-0.318534	-0.592451	-0.227755	-0.574648	-0.600017	-0.0626897	-0.351496	-0.0736114	-0.382204	-0.259823	-0.168568	0.0757833	-0.518907	-0.430766	-0.4043	-0.0834279	-0.230348	-0.296213	-0.0910397	-0.222233	-0.190041	-0.0831586
GOBP_DENDRITIC_CELL_MIGRATION	-0.375391	-0.251797	0.164866	0.0618831	-0.409559	-0.13378	-0.218307	-0.0205462	-0.100458	-0.0817905	-0.206425	-0.0972974	-0.479279	-0.148666	0.0191401	-0.143083	-0.147787	-0.227892	0.0250102	-0.387725	0.290916	-0.337185
GOBP_DENDRITIC_SPINE_DEVELOPMENT	-0.195575	-0.0955015	-0.381889	0.0158244	-0.029931	0.223277	-0.059023	-0.217519	0.0165276	-0.31813	0.0608168	-0.194758	-0.00662934	-0.108941	-0.0775293	-0.0531345	-0.132172	-0.212231	-0.0578111	-0.13399	-0.125731	-0.0875298
GOBP_DENDRITIC_SPINE_MAINTENANCE	-0.209824	-0.258919	-0.486805	0.292236	-0.0546369	0.306119	0.12402	0.111395	-0.325511	0.0946314	0.285154	-0.100386	-0.523067	0.143305	0.236769	0.243333	-0.307069	-0.371908	-0.138695	-0.251698	-0.45017	-0.0166369
GOBP_DENDRITIC_SPINE_MORPHOGENESIS	-0.138702	-0.0831003	-0.384713	0.100824	-0.15018	0.203992	-0.1612	-0.234092	0.13216	-0.251408	0.0320138	-0.187744	0.0537634	-0.239848	0.0452001	-0.0271078	-0.0748338	-0.284068	-0.0774979	-0.16796	-0.0147114	-0.0719676
GOBP_DENDRITIC_TRANSPORT	0.204017	-0.371	-0.434894	0.148208	-0.604111	0.217319	-0.258013	-0.14043	0.200447	0.102031	-0.186363	-0.376172	0.150898	-0.0984439	0.236721	0.0816894	-0.0499049	-0.28878	-0.235223	-0.0216094	-0.137463	-0.272699
GOBP_DENSE_CORE_GRANULE_EXOCYTOSIS	0.39277	-0.0814211	-0.405178	0.36909	0.552712	0.0853802	0.122483	-0.236776	-0.204643	-0.425378	-0.270582	-0.392495	-0.077874	-0.189313	0.170634	0.0527883	-0.247838	0.21238	-0.265896	-0.26763	0.245493	0.0420305
GOBP_DENSE_CORE_GRANULE_TRANSPORT	0.279702	-0.34528	-0.546518	0.130058	-0.476101	0.384538	-0.154096	-0.575933	-0.107427	0.00174286	-0.59665	-0.473798	0.121763	0.309659	0.270718	0.231295	0.179804	0.460019	-0.314851	0.527613	-0.0785484	0.0453802
GOBP_DENTATE_GYRUS_DEVELOPMENT	-0.443091	-0.414713	-0.561527	-0.122845	-0.407723	-0.491753	-0.291201	-0.468667	-0.475032	-0.492255	-0.213997	-0.248811	-0.329703	-0.499866	-0.368214	-0.411603	-0.288139	-0.040947	-0.260134	-0.333063	-0.446453	-0.281848
GOBP_DENTINOGENESIS	-0.370017	-0.350986	-0.673179	-0.401879	0.19171	0.662993	-0.773168	-0.794229	-0.188663	-0.27951	0.363988	-0.16536	-0.0401167	-0.37956	-0.172783	0.0236176	0.184839	-0.411574	-0.710797	-0.0930155	-0.343087	-0.863983
GOBP_DEOXYRIBONUCLEOSIDE_CATABOLIC_PROCESS	0.165921	-0.540839	-0.381961	0.0803076	-0.103542	0.426599	-0.212448	-0.285019	-0.524329	0.0811406	0.396696	-0.0271175	0.530233	-0.0464076	-0.257132	0.0752224	0.302755	0.218108	0.126138	0.595289	-0.195017	0.236842
GOBP_DEOXYRIBONUCLEOSIDE_DIPHOSPHATE_METABOLIC_PROCESS	0.26255	-0.250287	0.236691	0.509844	-0.0643392	-0.376628	-0.70173	0.14878	-0.187987	0.674715	-0.0869763	0.3646	-0.466383	-0.50182	0.138452	0.318313	-0.53034	0.00299804	0.258049	-0.0257936	0.559266	-0.264991
GOBP_DEOXYRIBONUCLEOSIDE_METABOLIC_PROCESS	-0.221876	-0.35811	-0.210766	-0.197295	0.0500711	0.192766	-0.194042	-0.112906	-0.60919	0.427251	0.446721	0.226769	0.215431	-0.146644	-0.39658	-0.384549	0.308925	0.188058	-0.0479675	0.00976011	0.236374	0.354002
GOBP_DEOXYRIBONUCLEOSIDE_MONOPHOSPHATE_BIOSYNTHETIC_PROCESS	-0.470629	0.113779	-0.245474	-0.0483902	-0.0394468	0.0107258	-0.00652698	-0.0643812	-0.433605	-0.304266	-0.203928	-0.0517783	0.0392133	-0.212087	-0.32544	-0.233479	0.278278	0.0307649	0.186034	-0.714645	0.303008	-0.0110121
GOBP_DEOXYRIBONUCLEOSIDE_MONOPHOSPHATE_CATABOLIC_PROCESS	-0.21121	-0.275954	0.113656	0.178296	-0.189028	0.17685	-0.192106	0.00110705	-0.635393	0.193413	0.439015	-0.0513653	-0.165487	-0.0521326	-0.404302	0.431932	-0.229894	-0.0384978	-0.066977	0.241188	0.160449	0.263884
GOBP_DEOXYRIBONUCLEOSIDE_MONOPHOSPHATE_METABOLIC_PROCESS	-0.345661	-0.104668	-0.119491	0.0666478	-0.0912957	0.0659491	-0.105988	-0.0160418	-0.550719	-0.0669049	0.197931	-0.0584648	-0.115538	-0.100085	-0.372597	0.0766283	0.0114842	0.0163088	0.114319	-0.257108	0.233621	0.173689
GOBP_DEOXYRIBONUCLEOSIDE_TRIPHOSPHATE_BIOSYNTHETIC_PROCESS	-0.137137	-0.456494	-0.176405	0.306207	-0.0403243	0.0578658	-0.666779	0.170011	-0.349786	0.0080155	-0.194197	0.171723	0.000223722	-0.416306	-0.219803	0.139235	0.103168	0.219755	0.428177	-0.599045	0.212616	0.513881
GOBP_DEOXYRIBONUCLEOSIDE_TRIPHOSPHATE_CATABOLIC_PROCESS	-0.0672827	-0.0831177	0.278343	-0.0287355	-0.0799382	0.103605	0.122039	-0.42459	-0.609987	0.636617	-0.104656	0.0939827	-0.0790815	-0.575786	-0.376578	0.220504	0.0280529	-0.199441	0.41131	-0.0655021	0.513471	-0.070926
GOBP_DEOXYRIBONUCLEOSIDE_TRIPHOSPHATE_METABOLIC_PROCESS	-0.172324	-0.29322	0.0324046	0.101723	-0.0224969	0.156399	-0.180641	-0.0494223	-0.467917	0.311544	-0.103328	0.00569358	-0.159185	-0.427	-0.317099	0.024303	0.0794968	0.0158775	0.505537	-0.223704	0.426736	0.192021
GOBP_DEOXYRIBONUCLEOTIDE_BIOSYNTHETIC_PROCESS	-0.333136	-0.0993174	-0.0279852	0.339109	-0.283519	0.0747115	-0.395547	0.0657061	-0.255731	0.0428303	-0.121476	-0.108585	0.378917	-0.471708	-0.238306	-0.0606199	0.0242215	-0.0899806	0.412385	-0.452251	0.241486	-0.280601
GOBP_DEOXYRIBOSE_PHOSPHATE_CATABOLIC_PROCESS	-0.196885	-0.212768	-0.121146	0.12555	-0.0789814	0.241874	-0.0619031	-0.318836	-0.432518	0.417866	0.304613	0.14029	-0.210852	-0.234811	-0.277189	0.305483	-0.343852	-0.265147	0.305633	0.057109	0.178703	0.242474
GOBP_DEOXYRIBOSE_PHOSPHATE_METABOLIC_PROCESS	-0.177917	-0.253854	-0.12745	0.211798	-0.139648	0.135269	-0.18299	-0.140994	-0.354801	0.248749	0.170873	0.0422829	-0.0828722	-0.329101	-0.256522	0.102004	-0.219879	-0.185611	0.325542	-0.102871	0.240515	0.0548358
GOBP_DEPHOSPHORYLATION	-0.100334	-0.124748	-0.257384	-0.0218686	-0.16692	0.0787753	-0.111526	-0.0928524	-0.0322094	-0.115521	-0.178089	-0.0796908	-0.123886	-0.0533644	-0.139291	-0.0954686	-0.105205	-0.158988	-0.136618	-0.0983175	-0.166555	-0.247403
GOBP_DEPHOSPHORYLATION_OF_RNA_POLYMERASE_II_C_TERMINAL_DOMAIN	-0.564777	-0.445345	-0.486865	0.257447	0.0527903	0.169561	-0.469185	0.234169	-0.432459	0.0170984	-0.0195246	-0.0628483	-0.42948	0.0117163	0.101874	0.0966221	0.264954	-0.330717	-0.607704	-0.29275	-0.447876	-0.088448
GOBP_DEPYRIMIDINATION	0.0347863	-0.143295	-0.284594	-0.0759144	0.390405	0.118834	0.0837272	-0.581226	-0.107429	0.210926	0.470595	0.177732	-0.572672	0.263547	-0.598538	0.154863	-0.599122	-0.521285	0.433941	-0.411025	0.0334704	0.426625
GOBP_DERMATAN_SULFATE_BIOSYNTHETIC_PROCESS	0.33843	0.36362	-0.621003	-0.799083	0.245317	0.115321	-0.576018	-0.535625	-0.332924	-0.0610801	-0.45417	-0.222312	-0.353428	-0.63674	-0.533572	-0.234296	0.180289	-0.781129	0.0637412	0.185089	-0.186725	-0.178458
GOBP_DERMATAN_SULFATE_METABOLIC_PROCESS	0.364313	0.388189	-0.680873	-0.731136	0.196344	0.0851456	-0.463531	-0.372575	-0.302961	-0.0345043	-0.549985	-0.219617	-0.466189	-0.600677	-0.447406	0.00577113	0.156276	-0.729687	0.0455355	0.260766	-0.00512222	-0.179101
GOBP_DERMATAN_SULFATE_PROTEOGLYCAN_METABOLIC_PROCESS	0.346957	0.246965	-0.711256	-0.623579	0.178243	0.0526052	-0.234201	-0.430956	-0.350239	-0.136611	-0.399587	-0.217677	-0.424581	-0.613498	-0.273048	0.211717	0.12081	-0.600908	0.206279	0.156532	0.192996	-0.0292905
GOBP_DESMOSOME_ORGANIZATION	-0.413774	0.147109	-0.026087	0.115618	0.0294025	-0.285766	-0.12099	-0.387648	-0.587322	-0.31231	0.160983	-0.0944343	0.102645	-0.0431181	0.492922	-0.281861	0.314124	-0.0630283	0.269942	0.505124	0.193137	0.404428
GOBP_DETECTION_OF_ABIOTIC_STIMULUS	-0.0807436	-0.0470169	-0.0863231	-0.00516356	-0.0153119	-0.0956919	-0.174776	-0.0908101	-0.069372	-0.092308	-0.0215193	-0.213138	-0.042184	-0.0356458	0.00964576	-0.227788	-0.107724	0.109785	-0.0395592	0.0187299	0.0720028	0.140904
GOBP_DETECTION_OF_BIOTIC_STIMULUS	-0.369126	-0.575975	-0.550089	-0.544058	-0.465355	-0.381686	-0.179074	-0.459381	-0.333061	-0.462239	-0.241652	-0.458244	-0.456416	-0.4484	-0.459432	-0.446076	-0.29994	-0.301469	-0.523377	-0.515847	-0.337811	-0.525609
GOBP_DETECTION_OF_CALCIUM_ION	0.187283	0.38432	0.261691	0.253696	-0.114341	-0.0496349	0.109407	-0.49838	-0.285279	0.354638	-0.0909889	-0.498223	-0.023273	0.044284	0.138395	-0.424092	-0.10105	0.0288255	-0.13627	0.0356847	0.68099	-0.586206
GOBP_DETECTION_OF_CELL_DENSITY	0.292274	-0.17944	-0.146362	0.276916	0.369375	0.207877	0.559819	-0.525688	0.410969	-0.241708	0.110722	-0.195829	-0.367177	0.366649	-0.502446	-0.294857	0.335939	-0.0252364	-0.0559969	0.166036	-0.0590079	-0.296883
GOBP_DETECTION_OF_CHEMICAL_STIMULUS_INVOLVED_IN_SENSORY_PERCEPTION_OF_TASTE	-0.701251	-0.51489	-0.153999	-0.594838	-0.60244	-0.439091	-0.601215	-0.565265	-0.448343	-0.487962	-0.445081	-0.704728	-0.664265	-0.567997	-0.413161	-0.420326	-0.599421	-0.543423	-0.510869	-0.722369	-0.628127	-0.262425
GOBP_DETECTION_OF_EXTERNAL_BIOTIC_STIMULUS	-0.522316	-0.681174	-0.620154	-0.655649	-0.569774	-0.596417	-0.45975	-0.465625	-0.588919	-0.629756	-0.469852	-0.561228	-0.51284	-0.571468	-0.466202	-0.530753	-0.423667	-0.464251	-0.62917	-0.642275	-0.586264	-0.645934
GOBP_DETECTION_OF_LIGHT_STIMULUS	-0.0719443	-0.135087	-0.0306079	-0.0433302	0.0723641	0.0341342	-0.369475	-0.129139	0.0165992	0.0398589	-0.237734	-0.377837	0.0246185	0.111521	-0.0883915	-0.391152	0.00949739	0.285981	-0.130651	0.2744	-0.195978	0.185195
GOBP_DETECTION_OF_LIGHT_STIMULUS_INVOLVED_IN_SENSORY_PERCEPTION	-0.0600669	-0.585033	-0.0995824	-0.189772	0.341978	0.202607	-0.29702	0.300436	0.0337458	-0.431341	-0.0370968	-0.671564	0.189676	0.0205285	0.0706777	-0.321499	-0.281785	0.214234	-0.312068	0.215368	-0.136854	0.155915
GOBP_DETECTION_OF_MECHANICAL_STIMULUS	-0.204265	-0.166727	-0.200843	0.00566899	0.00493542	-0.148618	0.13216	-0.0143216	-0.023037	-0.263533	0.0415251	-0.152906	-0.0777614	-0.115296	0.183138	-0.159454	-0.196281	-0.0302304	0.0470242	-0.229495	0.00972987	0.00357366
GOBP_DETECTION_OF_MECHANICAL_STIMULUS_INVOLVED_IN_SENSORY_PERCEPTION	-0.21782	-0.237184	0.0792239	0.0780559	-0.00269003	-0.241114	0.0988147	-0.047118	0.0350549	-0.231368	0.150614	-0.234816	-0.0713791	-0.130024	0.00766413	-0.209093	-0.286734	-0.203984	0.0416798	-0.305662	0.0693835	0.0921919
GOBP_DETECTION_OF_MECHANICAL_STIMULUS_INVOLVED_IN_SENSORY_PERCEPTION_OF_PAIN	0.1897	-0.104229	0.0409345	0.0627945	-0.205102	-0.0649624	0.126568	0.0509349	0.118074	-0.296292	0.149276	-0.470505	0.133719	0.133102	0.189909	-0.1964	-0.38333	-0.186156	0.078405	-0.362159	0.29313	-0.112835
GOBP_DETECTION_OF_MECHANICAL_STIMULUS_INVOLVED_IN_SENSORY_PERCEPTION_OF_SOUND	-0.528322	-0.32439	0.135855	0.0840451	-0.177435	-0.38535	0.142298	-0.273451	0.0329041	-0.194999	0.0626045	0.165213	-0.0174773	-0.274317	-0.186427	-0.211723	-0.134313	-0.0104051	0.0411721	-0.0278099	-0.41943	0.254928
GOBP_DETECTION_OF_MOLECULE_OF_BACTERIAL_ORIGIN	0.210713	-0.648342	-0.0295962	0.160117	-0.0678887	0.157282	-0.00498112	0.196233	0.440234	-0.288863	0.585996	-0.314698	-0.396241	-0.650855	0.171891	0.602287	0.215454	0.150916	0.249052	-0.599871	0.279054	-0.0325875
GOBP_DETECTION_OF_MUSCLE_STRETCH	-0.297046	-0.290579	-0.705176	-0.369759	0.327337	0.555877	0.61707	0.12281	0.276015	-0.674422	0.117574	-0.602935	-0.0175962	-0.368432	0.137952	0.33133	0.419706	0.462133	0.374678	-0.498123	0.126847	-0.134813
GOBP_DETECTION_OF_OTHER_ORGANISM	-0.632203	-0.713924	-0.655219	-0.687071	-0.605836	-0.624772	-0.487257	-0.494366	-0.619171	-0.659202	-0.587047	-0.602553	-0.50974	-0.611491	-0.47375	-0.621178	-0.449165	-0.518452	-0.648342	-0.645878	-0.642699	-0.666516
GOBP_DETECTION_OF_STIMULUS	-0.185094	-0.239668	-0.239976	-0.271342	-0.217777	-0.258815	-0.187034	-0.282639	-0.141972	-0.29613	-0.174817	-0.372633	-0.229226	-0.243364	-0.20289	-0.314	-0.206673	-0.0982706	-0.233231	-0.262081	-0.162475	-0.183452
GOBP_DETECTION_OF_STIMULUS_INVOLVED_IN_SENSORY_PERCEPTION	-0.26185	-0.300894	-0.112866	-0.207628	-0.216092	-0.292348	-0.236282	-0.220889	-0.124986	-0.324844	-0.183633	-0.479319	-0.236167	-0.267362	-0.308385	-0.329296	-0.353737	-0.252469	-0.228054	-0.282093	-0.20258	-0.130797
GOBP_DETECTION_OF_STIMULUS_INVOLVED_IN_SENSORY_PERCEPTION_OF_PAIN	-0.0384801	0.069894	0.173913	0.0623922	-0.224268	-0.179013	-0.0618425	-0.127284	-0.00769009	-0.159819	0.166226	-0.213208	-0.0679162	0.0599291	0.0890598	-0.0538631	-0.192004	0.00233923	0.151521	-0.250227	0.437957	0.0566228
GOBP_DETECTION_OF_TEMPERATURE_STIMULUS	0.152408	0.237894	0.163948	-0.102559	-0.102918	-0.0431359	-0.440257	-0.0879018	-0.269487	-0.232513	0.261964	0.103728	-0.303585	0.0574543	-0.0710588	0.2532	-0.281045	0.000494048	0.152294	-0.232641	0.542386	0.125104
GOBP_DETECTION_OF_TEMPERATURE_STIMULUS_INVOLVED_IN_SENSORY_PERCEPTION	-0.018535	0.103878	0.236883	-0.138879	-0.182464	-0.0437226	-0.329447	-0.0606887	-0.218631	-0.147405	0.268756	0.0430614	-0.4387	0.0553356	-0.103035	0.19935	-0.196197	0.104572	0.336889	-0.191729	0.575373	0.19202
GOBP_DETECTION_OF_TEMPERATURE_STIMULUS_INVOLVED_IN_SENSORY_PERCEPTION_OF_PAIN	-0.0132472	0.0946773	0.27162	-0.112875	-0.258606	-0.0289913	-0.357849	-0.287518	-0.226219	-0.155304	0.198443	0.0439687	-0.421367	0.085087	-0.117928	0.2221	-0.132363	0.156005	0.30232	-0.168111	0.537615	0.113888
GOBP_DETECTION_OF_VIRUS	0.179634	0.355561	-0.37103	-0.706855	-0.232816	0.607062	-0.662455	-0.346735	0.230644	-0.0438874	0.465257	-0.188478	-0.234042	-0.0438513	0.172812	0.567286	0.0282983	-0.0576328	0.148017	-0.157031	-0.299116	0.0572014
GOBP_DETECTION_OF_VISIBLE_LIGHT	-0.020941	-0.183651	-0.128758	0.0157078	0.0851505	-0.00942826	-0.342621	-0.137987	0.0317214	-0.0967381	-0.375155	-0.485375	-0.156857	0.143415	-0.0103407	-0.346346	-0.0130045	0.160263	-0.222334	0.191124	-0.236526	0.205104
GOBP_DETERMINATION_OF_ADULT_LIFESPAN	-0.161413	-0.433524	-0.566163	-0.275914	-0.186264	0.187028	0.0843252	0.220238	0.347467	-0.557131	0.13594	-0.128267	-0.0678992	-0.601984	0.149317	-0.111977	-0.192523	0.0584142	0.0639962	-0.348495	-0.0626619	0.22374
GOBP_DETERMINATION_OF_DIGESTIVE_TRACT_LEFT_RIGHT_ASYMMETRY	0.150445	-0.347694	-0.492949	0.288709	-0.177979	0.208195	-0.547654	-0.36995	-0.0353232	-0.49671	-0.339778	-0.112971	0.352867	-0.695361	-0.123807	-0.476875	-0.350873	0.292778	-0.649448	-0.132028	-0.545537	0.0687208
GOBP_DETERMINATION_OF_DORSAL_VENTRAL_ASYMMETRY	0.183814	0.210802	-0.33849	0.0286555	-0.198922	-0.350732	0.509264	0.31823	-0.422511	0.106574	0.350073	-0.514589	-0.70591	-0.114617	-0.400311	-0.288101	0.501611	-0.0176764	0.341918	-0.0775414	0.681379	-0.338311
GOBP_DETERMINATION_OF_LIVER_LEFT_RIGHT_ASYMMETRY	0.244054	-0.504452	-0.500984	-0.145583	-0.177785	-0.0714168	-0.523026	-0.374339	-0.0353232	-0.196652	-0.0901843	0.0352724	0.40023	0.0755511	0.57634	-0.483956	-0.150616	-0.175604	-0.678065	-0.0900761	-0.68825	0.0713646
GOBP_DETERMINATION_OF_PANCREATIC_LEFT_RIGHT_ASYMMETRY	0.155761	-0.630246	-0.391884	0.111096	-0.179469	-0.0769528	-0.541354	-0.40946	-0.0353214	-0.511873	-0.0837833	-0.112965	0.40853	-0.280941	0.345425	-0.512039	-0.362344	0.0523953	-0.615744	-0.132021	-0.693952	0.0715058
GOBP_DETOXIFICATION	-0.170059	-0.0795033	-0.0467412	0.00350555	-0.196367	-0.309861	-0.110137	-0.137493	-0.271345	0.0427905	0.148915	-0.0339517	-0.34878	-0.295733	-0.311349	0.0854663	0.0675839	-0.245762	-0.00219606	-0.185418	0.197222	-0.201699
GOBP_DETOXIFICATION_OF_COPPER_ION	-0.028625	0.278654	0.671465	-0.332796	-0.598165	-0.472342	-0.24305	0.518821	-0.8723	0.413994	0.443806	0.313778	-0.3218	-0.477912	-0.408134	0.219073	-0.258411	0.0692923	0.676254	0.598754	0.65664	-0.464632
GOBP_DEVELOPMENT_OF_PRIMARY_FEMALE_SEXUAL_CHARACTERISTICS	0.113232	-0.149117	-0.18947	-0.0947378	0.0670785	0.0513758	0.0615369	-0.125793	0.027607	-0.157886	0.137838	0.0986384	0.0126235	-0.188404	0.0705525	0.0693862	0.0496337	-0.240813	-0.0268791	-0.0354483	-0.0754262	0.113471
GOBP_DEVELOPMENT_OF_PRIMARY_SEXUAL_CHARACTERISTICS	0.0500785	-0.0831148	-0.18996	-0.0392629	-0.0830119	0.0152715	0.0538741	-0.157675	-0.0114463	-0.147166	-0.0394825	-0.0449449	-0.0275086	-0.238818	-0.0411652	-0.131319	-0.0438132	-0.115759	-0.0299848	-0.133358	-0.225134	-0.100235
GOBP_DEVELOPMENT_OF_SECONDARY_FEMALE_SEXUAL_CHARACTERISTICS	-0.162226	0.0255317	-0.448322	0.356596	0.0523729	0.266028	0.491953	0.40683	-0.242974	0.424907	0.216633	0.182472	-0.0333472	-0.27026	-0.271748	0.0779209	-0.271012	-0.232725	0.049282	-0.108844	-0.24581	-0.253831
GOBP_DEVELOPMENT_OF_SECONDARY_SEXUAL_CHARACTERISTICS	-0.186774	-0.103044	-0.420509	0.00422868	-0.00217005	-0.0108923	0.411964	0.406141	-0.0266322	0.115694	0.142702	0.107755	-0.14776	-0.318425	-0.248844	0.0367296	-0.416283	-0.0358089	0.475668	0.270736	0.230767	-0.220261
GOBP_DEVELOPMENTAL_CELL_GROWTH	-0.0567102	-0.0686929	-0.419305	-0.168348	-0.00698054	0.0364112	0.0578445	-0.00718559	0.033043	-0.338342	-0.00939056	-0.0758158	-0.0624597	-0.0587029	-0.0835812	-0.0820387	-0.030634	-0.177919	-0.211107	-0.0673082	-0.235966	-0.100203
GOBP_DEVELOPMENTAL_GROWTH	-0.085568	-0.0541773	-0.38089	-0.175415	-0.0835624	0.104454	0.0140361	-0.064282	0.017113	-0.220294	0.0187288	-0.0509412	-0.0610586	-0.0690256	-0.0885093	-0.0567535	0.0510804	-0.163909	-0.0731113	-0.0478283	-0.152668	-0.0413576
GOBP_DEVELOPMENTAL_GROWTH_INVOLVED_IN_MORPHOGENESIS	-0.0343221	-0.110434	-0.414957	-0.175324	-0.00454126	0.0891465	0.0553732	-0.0143611	0.0426872	-0.344218	0.0445212	-0.0416532	-0.043102	-0.038733	-0.0949941	-0.0661894	0.0026044	-0.173379	-0.150503	-0.057006	-0.230853	-0.08984
GOBP_DEVELOPMENTAL_INDUCTION	0.0130049	-0.150944	-0.252946	-0.122087	0.258217	-0.110171	0.279473	-0.224007	0.144023	-0.377328	0.359035	-0.132506	-0.311455	0.0111787	-0.284297	-0.135266	0.0639747	-0.143826	0.298015	-0.0167091	-0.100138	-0.0200093
GOBP_DEVELOPMENTAL_MATURATION	-0.0894093	-0.0710168	-0.102543	-0.106718	0.0806428	0.0661306	-0.0213519	0.0181088	-0.109636	-0.172346	-0.164678	-0.063268	-0.013477	-0.0637144	0.0416909	-0.210594	0.0633328	-0.113077	-0.117526	-0.000756201	-0.086274	-0.105051
GOBP_DEVELOPMENTAL_PIGMENTATION	-0.18788	-0.170134	-0.350286	0.113207	-0.154202	-0.106807	0.0355267	0.00948878	-0.171799	-0.139935	0.0445111	-0.125486	-0.026221	-0.149361	-0.249975	0.278905	-0.132583	-0.29164	-0.0215367	-0.348913	0.264253	0.182738
GOBP_DEVELOPMENTAL_PROCESS_INVOLVED_IN_REPRODUCTION	-0.0534176	-0.145068	-0.0634634	-0.0565046	0.0293841	0.0122574	0.00108555	-0.0777756	0.0751575	-0.197821	-0.312918	-0.0322368	0.109238	0.00557255	0.0185819	-0.316811	-0.0534228	-0.108832	-0.303648	-0.16054	-0.371658	-0.295045
GOBP_DIACYLGLYCEROL_BIOSYNTHETIC_PROCESS	-0.600448	-0.0127401	0.109211	0.13272	-0.448961	-0.353818	-0.292967	-0.420786	0.253722	0.316881	-0.224453	0.439257	0.0411879	0.0414819	0.0918286	0.509193	0.185091	0.262552	0.0813242	0.543181	-0.233754	0.436213
GOBP_DIACYLGLYCEROL_METABOLIC_PROCESS	-0.329526	-0.0428806	-0.358844	-0.134968	-0.46176	-0.0335599	-0.351595	-0.198456	-0.156916	0.0386062	-0.435765	-0.176775	-0.0808517	0.0404136	0.308576	0.128277	0.132424	-0.0922837	-0.0236632	0.0459146	-0.187391	0.235836
GOBP_DIADENOSINE_POLYPHOSPHATE_CATABOLIC_PROCESS	-0.20072	-0.317963	-0.285721	0.00908058	-0.726132	-0.628548	0.287875	0.316798	-0.689007	0.234544	0.509146	-0.26036	-0.358596	-0.141583	-0.180424	0.0973794	0.0867204	-0.035239	0.00209845	-0.252928	0.234832	0.0134462
GOBP_DIADENOSINE_POLYPHOSPHATE_METABOLIC_PROCESS	-0.20072	-0.317963	-0.285721	0.00908058	-0.726132	-0.628548	0.287875	0.316798	-0.689007	0.234544	0.509146	-0.26036	-0.358596	-0.141583	-0.180424	0.0973794	0.0867204	-0.035239	0.00209845	-0.252928	0.234832	0.0134462
GOBP_DIAPEDESIS	0.138352	0.357268	-0.298567	-0.376049	-0.449446	0.315492	-0.0256271	-0.139247	0.120215	-0.294403	0.337577	0.28819	0.142384	0.0405711	0.0557542	-0.0941708	0.504124	-0.063946	0.433811	-0.52366	0.294436	-0.29427
GOBP_DIAPHRAGM_DEVELOPMENT	0.123554	0.228418	-0.00222777	-0.64158	-0.103553	-0.0312849	0.155091	-0.0543931	-0.146075	0.0253655	0.567897	0.238653	-0.554869	-0.376904	-0.394465	-0.0174151	-0.095888	-0.400411	0.216409	-0.0458993	0.207217	-0.546227
GOBP_DICARBOXYLIC_ACID_BIOSYNTHETIC_PROCESS	-0.263744	-0.156575	-0.384084	-0.0574755	-0.264514	0.145394	-0.192359	0.19997	0.35903	0.384627	-0.244692	-0.10905	-0.491771	-0.14371	0.152275	0.0193538	-0.0490145	-0.179146	0.331635	0.085133	0.193537	-0.235273
GOBP_DICARBOXYLIC_ACID_CATABOLIC_PROCESS	0.0466331	0.156479	-0.274625	-0.34964	-0.162262	0.167083	-0.273761	-0.438062	-0.236497	0.098955	0.0903689	-0.220846	-0.165112	-0.136078	-0.367504	-0.0721733	0.0485979	0.0403751	-0.0812003	0.0778199	0.068879	0.483491
GOBP_DICARBOXYLIC_ACID_METABOLIC_PROCESS	-0.134765	0.119987	-0.334884	0.0287371	-0.147431	-0.162868	-0.108204	0.0020977	-0.211085	0.0681396	0.0194321	0.0449564	-0.279265	-0.21731	-0.133273	-0.0442987	-0.0522991	0.016605	0.0766625	-0.154472	0.23929	-0.0241274
GOBP_DICARBOXYLIC_ACID_TRANSPORT	0.0493952	-0.0417335	-0.36447	-0.230897	-0.223312	-0.0154253	-0.133649	-0.181621	-0.0582592	-0.21795	-0.0914036	-0.196583	-0.102728	-0.277505	-0.119551	0.114308	-0.0317007	-0.236291	-0.0593571	0.201221	0.0983064	-0.0786298
GOBP_DICHOTOMOUS_SUBDIVISION_OF_AN_EPITHELIAL_TERMINAL_UNIT	-0.0274524	0.012669	-0.405041	0.103164	-0.0337038	0.0265873	-0.199126	0.0386977	0.0516985	-0.494673	0.124066	0.1838	0.259532	0.220754	-0.0629673	0.605513	-0.165185	0.23217	0.237623	-0.273161	0.224453	-0.0551037
GOBP_DICHOTOMOUS_SUBDIVISION_OF_TERMINAL_UNITS_INVOLVED_IN_SALIVARY_GLAND_BRANCHING	0.322178	-0.113673	-0.706981	-0.271281	0.176469	0.126913	0.146097	-0.164437	0.330084	-0.674065	-0.45003	-0.216343	0.164836	-0.0310575	-0.0429357	0.771941	0.0940278	0.311112	0.185974	-0.52534	-0.0184769	-0.0640235
GOBP_DIENCEPHALON_DEVELOPMENT	0.143964	-0.00380855	-0.156959	-0.109294	0.152203	0.0918668	0.129216	0.0504178	0.0194314	-0.36168	-0.0232129	-0.15053	-0.202588	0.242599	-0.0721843	-0.114455	-0.0743831	-0.115229	0.281033	-0.0135496	0.0360644	0.199984
GOBP_DIET_INDUCED_THERMOGENESIS	0.101694	0.0239853	-0.512914	-0.402661	0.228146	0.127748	-0.598222	-0.562023	0.296513	-0.308882	0.247108	0.0233692	-0.415975	-0.087779	-0.640456	0.12663	0.0248736	-0.431222	-0.111523	0.445134	0.277819	0.19107
GOBP_DIGESTION	-0.0823429	-0.0258155	-0.276609	-0.0681579	-0.084555	-0.254305	-0.189297	-0.177251	-0.166366	-0.262251	0.0130007	-0.0692106	-0.197777	-0.190863	-0.239889	-0.044139	-0.293655	-0.230366	0.137247	-0.334151	-0.147233	0.21472
GOBP_DIGESTIVE_SYSTEM_DEVELOPMENT	-0.0405533	0.01577	-0.400706	-0.203288	-0.0664436	0.029802	-0.197745	-0.012947	0.122035	-0.404853	0.0633061	-0.0579661	-0.158079	-0.195012	-0.132602	-0.101805	0.07486	-0.181016	-0.149025	-0.0734175	-0.15992	-0.107185
GOBP_DIGESTIVE_SYSTEM_PROCESS	-0.0606126	-0.101482	-0.268246	-0.0715962	-0.0927935	-0.234536	-0.243604	-0.203533	-0.234509	-0.232953	-0.046879	0.000597146	-0.204582	-0.213608	-0.130603	-0.0366395	-0.296148	-0.29228	0.154929	-0.327329	-0.245127	0.244896
GOBP_DIGESTIVE_TRACT_MORPHOGENESIS	-0.239325	0.0966635	-0.426919	-0.301503	-0.0120752	0.231086	-0.083909	0.141132	0.127594	-0.52075	0.0555509	-0.096652	-0.248211	0.0168308	-0.151287	0.0275813	0.206347	-0.288654	0.138382	-0.0123335	-0.153854	0.0361648
GOBP_DIOL_BIOSYNTHETIC_PROCESS	-0.336329	0.0124085	-0.445369	0.222295	-0.159404	-0.189219	-0.232658	-0.0912041	0.204932	0.171247	0.0275866	-0.131491	-0.256259	-0.378176	-0.318134	0.145969	0.119519	-0.0111466	0.0913676	-0.286959	0.12227	-0.203433
GOBP_DIOL_METABOLIC_PROCESS	-0.366857	0.130973	-0.446859	0.243294	-0.0410272	-0.270825	-0.259938	-0.155715	-0.0832545	0.239973	0.0570905	-0.108439	-0.242403	-0.367632	-0.396256	0.100256	0.0986048	-0.0731261	0.0405796	-0.16174	0.210888	-0.0865028
GOBP_DIPEPTIDE_TRANSMEMBRANE_TRANSPORT	0.0726775	-0.493332	-0.0514457	-0.642967	0.332746	0.313005	0.119801	-0.604929	-0.330727	0.411101	-0.658662	-0.326769	-0.126471	0.405112	-0.217716	0.0973508	0.59183	0.240954	0.00095594	-0.592761	0.13817	-0.159466
GOBP_DIPHOSPHOINOSITOL_POLYPHOSPHATE_METABOLIC_PROCESS	-0.206601	-0.341957	-0.143293	0.00518322	-0.72791	-0.738866	0.357417	0.346154	-0.6552	0.206389	0.315487	-0.365337	-0.483703	-0.492705	-0.189436	0.0840762	0.102412	-0.188883	0.41792	-0.30992	0.286435	0.121805
GOBP_DIRECT_OSSIFICATION	0.663554	0.511089	-0.0961705	-0.233072	0.273396	0.551921	-0.526174	-0.371091	-0.203509	0.0188275	0.286877	0.289598	-0.0658033	-0.272051	-0.230159	-0.769505	0.220657	0.244293	-0.727082	-0.117947	0.170933	-0.0440945
GOBP_DISACCHARIDE_METABOLIC_PROCESS	-0.0651342	-0.191172	-0.318761	-0.192983	0.0522468	-0.550807	-0.000694108	0.0247017	0.0444883	-0.487709	-0.590877	-0.152086	-0.401994	0.24474	-0.173926	-0.370849	-0.354184	-0.477687	-0.0458008	0.0128586	0.0747484	-0.231858
GOBP_DISTAL_TUBULE_DEVELOPMENT	0.342489	0.20217	-0.696839	-0.476931	-0.258406	-0.189724	-0.466382	-0.488317	0.165612	-0.406481	-0.217448	-0.108282	0.204654	0.139886	0.651008	0.04305	0.423822	-0.173941	-0.211803	0.14104	-0.066687	0.199615
GOBP_DITERPENOID_BIOSYNTHETIC_PROCESS	-0.254466	-0.306015	0.0597253	0.241367	0.448508	0.0203862	-0.00296519	-0.0943977	0.4694	-0.158296	-0.0665657	0.0773019	-0.410457	-0.481978	0.244955	-0.2451	0.388028	0.0186654	0.0881896	-0.437384	0.297869	0.0809933
GOBP_DIVALENT_INORGANIC_CATION_HOMEOSTASIS	-0.0553293	-0.0574851	-0.186178	-0.105309	-0.134006	-0.0472655	-0.0310626	-0.214006	-0.113004	-0.134639	-0.0301105	-0.110873	-0.169527	-0.238554	0.0121276	0.0664147	0.0265103	-0.080945	-0.0411754	-0.0923124	0.155608	-0.0334757
GOBP_DNA_BIOSYNTHETIC_PROCESS	-0.200921	-0.255321	-0.266114	-0.079278	-0.121032	0.0755663	0.134527	-0.0466512	-0.0411965	0.0337107	-0.0452622	-0.0117321	0.114073	-0.256686	0.0314883	0.100599	-0.0837576	-0.101293	0.201028	-0.0288172	-0.05301	-0.0536155
GOBP_DNA_CATABOLIC_PROCESS	-0.0883647	-0.342035	-0.369463	-0.423907	0.127823	0.0372713	-0.134925	-0.309578	-0.232501	-0.139592	0.227636	-0.234682	-0.222515	-0.37865	-0.0782594	0.0600991	-0.133567	-0.0886517	0.153025	0.220988	-0.183452	0.20038
GOBP_DNA_CATABOLIC_PROCESS_ENDONUCLEOLYTIC	-0.111499	-0.227807	-0.372226	-0.432842	0.128336	-0.0589556	-0.0994683	-0.359182	-0.337948	-0.238546	0.146123	-0.196853	-0.218995	-0.373032	-0.101232	0.188964	-0.116533	-0.0640209	0.141085	0.261551	-0.199802	0.16505
GOBP_DNA_CONFORMATION_CHANGE	-0.153915	-0.321517	-0.355474	-0.108463	-0.211103	0.147733	-0.0540896	-0.0627159	-0.0341964	-0.31505	-0.0453505	-0.172192	0.154301	-0.250428	0.000632235	-0.0948416	-0.318429	-0.223486	0.0568028	-0.0677731	-0.329478	-0.0565302
GOBP_DNA_CYTOSINE_DEAMINATION	0.170969	-0.373214	0.110281	-0.219634	-0.496447	0.404317	-0.0756562	-0.554312	0.489898	-0.186899	0.27791	-0.0169188	-0.662982	0.44768	-0.888029	0.224606	-0.383857	0.440621	0.603516	-0.214709	-0.0635488	0.522632
GOBP_DNA_DAMAGE_INDUCED_PROTEIN_PHOSPHORYLATION	-0.023048	-0.17035	-0.168155	-0.441326	-0.522103	-0.0681129	0.521942	-0.267564	0.349583	-0.171662	0.346921	0.221649	-0.193597	-0.195094	-0.107915	0.158448	-0.00761848	0.125746	-0.0297416	0.259953	-0.235994	0.319892
GOBP_DNA_DAMAGE_RESPONSE_SIGNAL_TRANSDUCTION_BY_P53_CLASS_MEDIATOR	-0.023409	-0.402592	-0.317221	-0.178422	-0.340333	0.127559	0.0193354	0.0518949	-0.069331	-0.17966	0.218429	-0.0395628	-0.0324781	-0.301771	0.024022	0.146365	0.0046776	-0.151037	0.35162	0.00806666	0.0758656	0.173255
GOBP_DNA_DAMAGE_RESPONSE_SIGNAL_TRANSDUCTION_BY_P53_CLASS_MEDIATOR_RESULTING_IN_CELL_CYCLE_ARREST	0.0398243	-0.584521	-0.0793296	-0.450806	-0.496084	0.146983	0.29074	-0.0357573	-0.233755	-0.387788	0.470733	0.126822	0.0854545	-0.3271	0.0937282	-0.170017	-0.0070657	-0.0588472	0.622383	-0.0603905	0.107835	0.552723
GOBP_DNA_DAMAGE_RESPONSE_SIGNAL_TRANSDUCTION_RESULTING_IN_TRANSCRIPTION	0.047892	-0.552548	0.24245	-0.00722315	-0.48562	-0.259823	-0.0831245	0.413309	0.0535093	0.448158	0.256974	-0.167896	-0.269733	-0.289963	-0.0115367	-0.0169779	-0.135753	0.18809	0.579067	0.0396451	0.214378	0.371966
GOBP_DNA_DEALKYLATION	-0.204597	-0.124703	-0.173608	0.345756	-0.0906443	0.407247	0.150439	0.0977846	0.111598	-0.18465	0.279495	-0.00890705	-0.3118	0.113854	-0.128246	-0.0195571	-0.437935	-0.125276	0.392401	-0.390059	-0.0541832	0.0299344
GOBP_DNA_DEALKYLATION_INVOLVED_IN_DNA_REPAIR	-0.551733	0.177612	0.149922	0.588727	0.130033	0.252047	-0.251759	0.23577	-0.00561563	0.152761	0.0728701	0.252317	-0.499361	-0.0687488	0.187994	-0.0491937	-0.418655	-0.238695	-0.0944368	-0.300851	0.105729	-0.195583
GOBP_DNA_DEAMINATION	-0.292343	-0.528905	0.372811	-0.00279353	-0.219097	0.161469	0.152652	0.0942795	0.31242	0.264473	0.285468	-0.264136	-0.505289	-0.0395482	-0.717969	0.265163	0.0371163	0.28537	0.642495	-0.20551	0.047707	0.295623
GOBP_DNA_DEPENDENT_DNA_REPLICATION	-0.0577431	-0.0506762	-0.149371	0.0675809	0.12322	0.0838203	-0.0927825	0.0904132	-0.00424767	-0.118333	-0.170748	0.146813	0.0971323	-0.299893	0.0959819	-0.0112512	-0.155337	-0.162443	0.13691	0.0163644	-0.216071	0.143779
GOBP_DNA_DEPENDENT_DNA_REPLICATION_MAINTENANCE_OF_FIDELITY	0.202487	-0.0137509	-0.453427	-0.178005	0.127372	0.103447	-0.126128	0.253775	0.0281673	-0.279422	-0.0134306	0.15164	0.148021	-0.322532	0.169979	0.139568	-0.0088734	-0.00094013	0.206815	-0.171684	-0.310291	0.315423
GOBP_DNA_DOUBLE_STRAND_BREAK_PROCESSING	-0.1024	-0.124362	-0.23689	0.242648	0.227542	-0.0390568	0.0643035	0.0132531	0.100156	-0.533745	-0.180124	0.151595	0.298761	-0.39519	0.613135	0.0746144	-0.419497	0.38687	-0.186688	-0.133155	-0.387367	-0.0767077
GOBP_DNA_GEOMETRIC_CHANGE	-0.238815	-0.273751	-0.342672	0.107341	0.00694354	0.140584	-0.00622128	-0.0574603	-0.0157762	-0.302765	-0.0354371	0.0332845	0.208868	-0.264026	0.297672	0.0702004	-0.350679	-0.169137	0.0629513	-0.096032	-0.3271	-0.000638107
GOBP_DNA_INTEGRATION	-0.533275	0.00525503	0.0948452	-0.314767	-0.440856	-0.0357165	0.142942	-0.302737	-0.161483	-0.545581	-0.0100377	-0.459247	0.023842	-0.546105	-0.201869	-0.55532	-0.462988	0.153657	0.0363983	-0.412487	0.0396362	-0.0564452
GOBP_DNA_INTEGRITY_CHECKPOINT_SIGNALING	-0.326379	-0.290953	-0.399661	-0.277523	-0.174169	-0.127472	-0.164563	-0.13868	-0.203069	-0.388701	-0.0634786	-0.115379	-0.0164065	-0.340731	-0.00392443	-0.293243	-0.408508	-0.217127	-0.0255481	-0.203928	-0.398806	-0.109775
GOBP_DNA_LIGATION	-0.0490138	0.13508	0.0350036	0.0482118	0.0828997	0.369878	-0.0782092	0.315779	0.056469	0.0677604	-0.139752	-0.0281099	0.0955509	-0.269465	0.15795	-0.0352152	-0.476198	-0.215466	-0.109398	-0.00758466	0.0041481	-0.324526
GOBP_DNA_LIGATION_INVOLVED_IN_DNA_REPAIR	-0.157619	-0.137731	0.235196	-0.321206	-0.0819863	0.615155	-0.313712	0.346531	-0.221037	-0.00562086	-0.333351	0.208049	0.31738	-0.724291	0.331655	-0.48141	0.195081	-0.318986	0.223563	0.249941	0.149395	0.201329
GOBP_DNA_METABOLIC_PROCESS	-0.159892	-0.216615	-0.32196	-0.0916593	-0.127809	0.0395669	-0.053318	-0.0739699	-0.0631126	-0.188694	-0.0833933	-0.0307813	0.0364426	-0.222334	0.0146542	-0.0488661	-0.2768	-0.148521	0.0635138	-0.110501	-0.252053	-0.0461082
GOBP_DNA_METHYLATION	-0.185024	-0.287171	-0.400493	-0.0500473	-0.0979396	0.176384	-0.00230345	-0.05972	0.00616002	-0.196477	-0.106736	-0.251646	-0.109148	-0.086704	-0.0548972	-0.204309	-0.434407	-0.0618395	-0.116834	-0.194248	-0.349668	-0.0844388
GOBP_DNA_METHYLATION_DEPENDENT_HETEROCHROMATIN_ASSEMBLY	-0.0160961	-0.205418	-0.577047	0.00081622	-0.379275	0.394481	0.209655	-0.167599	0.194056	-0.441912	0.0899665	-0.116985	0.320732	-0.21318	0.030158	0.237284	-0.332232	-0.339064	0.329631	-0.267779	-0.465749	0.230766
GOBP_DNA_METHYLATION_INVOLVED_IN_GAMETE_GENERATION	-0.416371	-0.0647104	-0.0614761	0.476148	0.408591	0.119884	0.295332	0.177113	0.317573	0.0820698	-0.433986	0.257456	0.354348	0.184265	0.400535	-0.319255	-0.477161	0.354297	-0.5654	-0.152237	-0.439454	-0.3387
GOBP_DNA_METHYLATION_ON_CYTOSINE	-0.672361	-0.80704	-0.615733	-0.752165	-0.42051	-0.30153	-0.648751	-0.708335	-0.346959	-0.436089	-0.360534	-0.357395	-0.666946	-0.693754	-0.700075	-0.599204	-0.611421	-0.53776	0.126875	-0.540974	-0.602649	-0.383975
GOBP_DNA_METHYLATION_OR_DEMETHYLATION	-0.154511	-0.243141	-0.380175	0.0241642	-0.0950109	0.227735	0.0214051	-0.044407	0.0509834	-0.226814	-0.0286191	-0.222959	-0.173861	-0.0360986	-0.0766393	-0.181887	-0.443568	-0.0770942	0.00583259	-0.272391	-0.322719	-0.024633
GOBP_DNA_MODIFICATION	-0.152137	-0.246756	-0.341407	0.0610965	-0.0915974	0.202951	0.00775845	-0.0095355	0.00655671	-0.149858	0.0376955	-0.192862	-0.211752	-0.0325154	-0.137854	-0.0942652	-0.409782	-0.11013	0.0699635	-0.26613	-0.281127	-0.00217869
GOBP_DNA_PACKAGING	-0.111354	-0.331847	-0.33415	-0.192485	-0.255485	0.165323	-0.0786644	-0.0658793	-0.0606124	-0.280596	-0.10038	-0.278345	0.134996	-0.215151	-0.127627	-0.173724	-0.31347	-0.240239	0.0185805	-0.0572713	-0.295044	-0.0995942
GOBP_DNA_PROTECTION	0.413025	0.209175	0.113073	0.0970717	-0.130453	0.43705	0.5957	-0.16076	0.177166	0.266475	-0.548144	-0.750214	-0.0767204	-0.393199	-0.0133879	-0.199343	0.510074	0.146809	0.195159	-0.46938	-0.205724	-0.144844
GOBP_DNA_RECOMBINATION	-0.17809	-0.22024	-0.298164	-0.0699109	-0.0719972	-0.0343059	-0.0204394	-0.0424514	-0.0633332	-0.204168	-0.111546	0.0469399	0.146986	-0.274708	0.165043	-0.0778131	-0.201147	-0.0763429	-0.033729	-0.106088	-0.334626	-0.0364947
GOBP_DNA_REPAIR	-0.15153	-0.156772	-0.338668	-0.053187	-0.105678	0.0175205	-0.0589251	-0.0817531	-0.0642139	-0.201633	-0.084645	0.0446475	0.0915355	-0.261699	0.0645206	-0.0580525	-0.295282	-0.177578	0.0680049	-0.0959715	-0.282301	-0.0181292
GOBP_DNA_REPLICATION	-0.130453	-0.139743	-0.257118	-0.0884428	-0.063494	0.0386907	-0.10945	-0.0794955	-0.0916859	-0.118635	-0.143843	0.10406	-0.0157858	-0.304698	-0.00941799	-0.0600023	-0.23403	-0.187728	0.124242	-0.0673233	-0.222585	0.0156878
GOBP_DNA_REPLICATION_CHECKPOINT_SIGNALING	-0.0858545	0.234655	-0.237575	0.156218	0.161715	0.332663	-0.29941	-0.0239727	0.135272	-0.329346	-0.126549	0.276107	0.325152	-0.502662	0.276775	-0.172406	-0.316875	0.47963	-0.364533	-0.182023	-0.548322	-0.0962876
GOBP_DNA_REPLICATION_DEPENDENT_CHROMATIN_ORGANIZATION	0.0543562	-0.71027	0.0732601	0.194078	-0.702588	-0.150657	-0.00557608	-0.317419	-0.313958	-0.179879	0.0121436	-0.125608	-0.0369984	-0.271999	-0.453974	-0.121175	-0.572511	-0.449572	-0.0167099	0.564966	-0.21944	-0.0435903
GOBP_DNA_REPLICATION_INDEPENDENT_CHROMATIN_ORGANIZATION	-0.17581	-0.498019	-0.199291	0.135736	-0.41453	0.160277	-0.259486	-0.199414	-0.0898737	-0.0517764	-0.183784	-0.267398	0.244415	-0.1337	-0.0999591	-0.2753	-0.145223	-0.222951	0.0468808	-0.0665124	-0.329774	0.0509312
GOBP_DNA_REPLICATION_INITIATION	-0.0128463	0.0196337	-0.0552144	-0.0797062	0.145533	0.126882	-0.260605	0.10392	0.172158	-0.200715	-0.134386	0.0528613	0.13853	-0.139925	0.185725	0.169816	-0.37962	0.00593293	-0.195503	0.0945623	-0.33795	-0.0351304
GOBP_DNA_REPLICATION_SYNTHESIS_OF_RNA_PRIMER	0.204517	-0.0979387	-0.223871	-0.60181	-0.763647	-0.159565	0.197569	-0.542083	0.496623	0.224924	-0.126928	-0.467588	-0.449279	-0.477739	0.607169	0.70517	0.13678	0.321381	0.130305	0.0563537	0.476905	0.575646
GOBP_DNA_STRAND_ELONGATION	-0.248333	-0.342082	-0.344502	-0.244397	-0.118113	-0.36901	0.0977943	-0.144326	-0.106256	-0.25939	-0.404605	0.106764	-0.0894616	-0.466502	-0.0167091	-0.293976	-0.384319	-0.455676	-0.107327	-0.463685	-0.369154	-0.360488
GOBP_DNA_STRAND_ELONGATION_INVOLVED_IN_DNA_REPLICATION	-0.120214	-0.36095	-0.119162	0.241754	0.308787	-0.197158	0.248866	0.39461	-0.238942	0.0922327	-0.261092	0.21872	0.334042	-0.452338	0.194213	0.19806	-0.35672	-0.281878	0.269976	-0.0413321	-0.301404	0.0393427
GOBP_DNA_SYNTHESIS_INVOLVED_IN_DNA_REPAIR	0.09048	-0.105792	-0.355498	-0.249946	0.217792	0.149841	0.255053	-0.259085	0.0170188	-0.00838955	-0.3125	-0.0214897	0.150407	-0.332943	0.114657	0.186729	-0.21835	0.229145	0.197404	0.0803701	-0.317674	0.0474927
GOBP_DNA_TEMPLATED_TRANSCRIPTION_ELONGATION	-0.193748	-0.12953	-0.312029	-0.294449	-0.174832	0.0815611	-0.0205307	-0.0338427	-0.266618	-0.16135	-0.0990373	-0.254432	-0.0169721	-0.283951	-0.200955	-0.253104	-0.346998	-0.219486	0.0828139	-0.199842	-0.210022	-0.127575
GOBP_DNA_TEMPLATED_TRANSCRIPTION_INITIATION	-0.0193371	-0.0843416	-0.294765	0.0738417	-0.197772	0.0839927	-0.0605252	-0.185108	-0.283069	-0.139665	-0.0401538	-0.0917821	-0.0212161	-0.108417	-0.189566	-0.179096	-0.3257	-0.200229	0.0171025	-0.144111	-0.0433446	-0.175638
GOBP_DNA_TEMPLATED_TRANSCRIPTION_TERMINATION	-0.545841	-0.474136	-0.409685	-0.273549	-0.51948	0.200445	-0.303465	-0.419432	-0.344175	0.107554	-0.296095	-0.113294	-0.308099	-0.185645	-0.124411	0.05078	-0.202191	-0.165432	0.130425	-0.0710771	-0.356303	-0.112831
GOBP_DNA_TOPOLOGICAL_CHANGE	-0.44493	-0.698055	-0.421122	0.165764	-0.721503	0.445034	0.136563	-0.0682685	0.240994	-0.311265	0.198273	0.412683	0.305163	-0.191388	0.361205	0.266701	-0.36544	-0.505434	0.299666	0.210077	-0.379558	0.0219445
GOBP_DNA_UNWINDING_INVOLVED_IN_DNA_REPLICATION	-0.312498	-0.281049	-0.102637	0.384159	0.330838	-0.0946765	0.0955152	0.208738	-0.0584088	0.125145	-0.0593753	0.213224	0.269895	-0.324149	-0.0856111	0.0135645	-0.263705	-0.343447	-0.16075	0.21366	-0.411132	-0.170884
GOBP_DOLICHOL_METABOLIC_PROCESS	-0.233758	-0.166575	-0.550449	-0.170995	0.166113	-0.121443	0.0211436	-0.475126	0.299146	0.452227	0.257842	0.284325	-0.356007	-0.729137	0.165637	0.168351	0.460623	0.0297942	0.479868	-0.382441	0.555019	-0.0221614
GOBP_DOLICHYL_DIPHOSPHATE_BIOSYNTHETIC_PROCESS	-0.429945	-0.609357	-0.337255	0.439022	0.502438	0.173327	0.262118	0.0704848	0.475872	0.117022	-0.0632205	0.325466	-0.348516	-0.709162	0.33916	-0.231762	0.206423	0.430281	0.0410586	-0.611285	0.525883	0.229539
GOBP_DOPAMINE_BIOSYNTHETIC_PROCESS	-0.531009	0.348064	0.282176	0.557701	0.196403	0.00111962	-0.188411	0.183672	0.237653	0.226614	0.270048	-0.144822	-0.140217	-0.0355883	0.0389447	0.422765	-0.234444	-0.548343	0.0631501	-0.46531	0.227181	-0.108737
GOBP_DOPAMINE_METABOLIC_PROCESS	-0.114603	0.0958624	0.159232	0.156857	0.0500641	-0.0577184	-0.237121	-0.337501	-0.0241015	0.0157104	0.165729	0.147939	-0.00948465	-0.329858	-0.168409	0.0664102	-0.0707027	-0.0902517	-0.212214	-0.155142	0.4222	-0.310936
GOBP_DOPAMINE_RECEPTOR_SIGNALING_PATHWAY	-0.00319176	0.367344	-0.189698	0.235069	-0.214872	0.0899543	-0.305299	0.211934	-0.0852772	0.391236	-0.278627	0.273849	-0.151652	-0.194831	-0.136767	-0.0240725	0.0155314	0.0166881	-0.377707	0.0962885	0.176661	-0.40734
GOBP_DOPAMINE_SECRETION	-0.0851762	-0.0984404	-0.286272	-0.271331	-0.0223289	0.0532656	-0.0764624	-0.15745	-0.084498	-0.383214	-0.139757	0.0663361	-0.204269	-0.358006	-0.259972	-0.382175	-0.266245	-0.272323	-0.364101	-0.13178	-0.0671425	-0.347567
GOBP_DOPAMINE_TRANSPORT	-0.162949	-0.0705242	-0.243956	-0.205159	-0.0301731	-0.0248233	0.033593	-0.125585	-0.147184	-0.30262	-0.176459	-0.0137665	-0.186623	-0.37214	-0.357096	-0.257134	-0.200101	-0.149352	-0.318591	-0.263422	-0.0700105	-0.361185
GOBP_DOPAMINERGIC_NEURON_DIFFERENTIATION	0.0906766	0.129968	-0.455645	-0.174294	0.269592	-0.0197426	0.00114502	-0.0642745	-0.259259	-0.453295	0.119931	-0.461099	-0.340532	-0.27717	0.109234	0.0505936	0.132097	-0.0352162	0.0402688	-0.322785	-0.348433	-0.181095
GOBP_DORSAL_AORTA_DEVELOPMENT	0.360172	0.413342	0.129954	0.175023	0.347366	0.219033	-0.29337	-0.0602998	-0.0560606	0.160782	-0.217526	0.406861	-0.498077	-0.0652509	-0.126398	-0.181587	0.345375	-0.4456	-0.196518	0.292127	0.0725224	-0.318149
GOBP_DORSAL_AORTA_MORPHOGENESIS	0.320269	0.411386	-0.0443273	0.22406	0.389439	0.535442	-0.219925	0.268956	-0.0968676	-0.0182714	-0.219137	0.41713	-0.654769	-0.00615952	-0.138702	-0.354818	0.386324	-0.544004	-0.524091	0.481514	-0.0157769	-0.235172
GOBP_DORSAL_ROOT_GANGLION_DEVELOPMENT	-0.457917	-0.0670049	-0.571556	-0.574313	0.341081	0.288243	0.491726	0.630487	0.293723	-0.47264	0.501238	-0.0576415	0.2747	0.117524	0.1878	0.0941698	-0.0956467	-0.670976	0.382519	-0.19508	0.00897327	-0.209457
GOBP_DORSAL_SPINAL_CORD_DEVELOPMENT	0.177446	0.457256	-0.147278	-0.165119	-0.332438	-0.297988	-0.202891	-0.675736	-0.192489	0.419616	-0.214575	0.141375	0.442256	-0.205124	0.105817	0.127953	-0.463865	-0.0249762	0.467965	-0.282387	0.608174	-0.0295743
GOBP_DORSAL_VENTRAL_AXIS_SPECIFICATION	-0.0528039	0.163769	-0.539508	-0.438405	-0.213763	-0.083729	0.245424	-0.198469	0.300455	-0.224532	0.3875	-0.63626	-0.560181	0.0848264	-0.131207	-0.0668343	0.127678	-0.422917	-0.115789	-0.0596302	-0.206392	-0.187517
GOBP_DORSAL_VENTRAL_NEURAL_TUBE_PATTERNING	0.114354	0.0937651	-0.201148	-0.207383	-0.208529	0.0437817	0.0226726	0.117868	0.255163	-0.445446	-0.272035	0.11737	-0.39873	0.271927	-0.438551	-0.363158	0.0481481	0.0482418	-0.104184	-0.00124995	-0.0839615	0.254168
GOBP_DORSAL_VENTRAL_PATTERN_FORMATION	0.0545648	0.0568927	-0.27657	-0.177013	-0.133919	-0.081829	0.147792	-0.0815712	0.110451	-0.258196	-0.0574114	-0.0982299	-0.344624	0.236652	-0.190585	-0.107663	0.184996	-0.155399	-0.02278	0.153331	-0.0166301	0.0614496
GOBP_DOSAGE_COMPENSATION	0.143082	-0.557101	-0.468872	-0.130404	-0.123454	0.427134	0.387714	-0.0162159	0.152796	-0.445488	-0.0386472	-0.00312892	0.30828	-0.333282	0.43172	0.260774	-0.433348	-0.390251	0.0323211	0.0230015	-0.482357	0.29426
GOBP_DOUBLE_STRAND_BREAK_REPAIR	-0.126308	-0.153784	-0.279224	0.0193428	-0.0731649	0.0553113	-0.0381848	-0.0327571	0.00175873	-0.156733	-0.023728	0.135844	0.159267	-0.228428	0.234028	-0.0497618	-0.270524	-0.0797795	0.0739722	-0.0208373	-0.264483	0.0366193
GOBP_DOUBLE_STRAND_BREAK_REPAIR_INVOLVED_IN_MEIOTIC_RECOMBINATION	-0.550034	-0.396511	0.440333	0.249082	0.744571	0.0547133	0.106308	-0.138007	0.305042	-0.244332	-0.115272	-0.174014	0.656285	0.150253	0.496602	-0.594153	-0.585463	0.521588	-0.56229	0.073845	-0.497904	-0.377878
GOBP_DOUBLE_STRAND_BREAK_REPAIR_VIA_BREAK_INDUCED_REPLICATION	-0.278942	-0.245748	-0.0915971	0.359814	0.325453	0.176296	-0.166295	0.411477	-0.170798	0.0234311	-0.228836	0.286099	0.131845	-0.388871	0.195503	0.198679	-0.265826	-0.196743	-0.0142193	0.440561	-0.345231	0.0150344
GOBP_DOUBLE_STRAND_BREAK_REPAIR_VIA_CLASSICAL_NONHOMOLOGOUS_END_JOINING	-0.467462	-0.147919	-0.575502	0.137298	-0.233025	0.742692	-0.338713	0.0691952	0.172222	-0.0739021	-0.0156349	0.42892	0.103616	-0.186155	0.0219715	0.143872	-0.325716	-0.336835	-0.172294	-0.45707	0.109895	0.0422462
GOBP_DOUBLE_STRAND_BREAK_REPAIR_VIA_NONHOMOLOGOUS_END_JOINING	-0.0949201	-0.0231598	-0.284283	-0.163405	-0.249444	0.00064602	0.0594366	-0.0799617	0.089123	-0.155289	-0.0146609	0.0472488	0.0974933	-0.273273	0.0805591	0.0116232	-0.254962	-0.146014	0.282981	-0.0906701	-0.124112	0.183717
GOBP_DOUBLE_STRAND_BREAK_REPAIR_VIA_SINGLE_STRAND_ANNEALING	0.0422054	-0.245563	0.203599	-0.28841	0.583749	0.346283	-0.573258	-0.111394	-0.499771	-0.470664	-0.247887	0.215463	-0.505424	-0.649777	0.502224	0.361641	-0.453723	0.433754	0.242061	0.643223	-0.44325	-0.0918945
GOBP_DOUBLE_STRAND_BREAK_REPAIR_VIA_SYNTHESIS_DEPENDENT_STRAND_ANNEALING	-0.27708	0.434805	0.203367	0.127485	-0.0606521	0.181636	-0.0826859	0.135789	-0.307691	-0.534348	0.112682	0.212216	0.370565	-0.551987	0.431263	0.517873	-0.443666	0.511957	-0.410268	-0.384931	0.183951	0.0178102
GOBP_DRINKING_BEHAVIOR	-0.118748	0.352528	0.784705	-0.280579	-0.231283	-0.541563	-0.290224	0.1195	0.2778	-0.130897	0.464125	0.134149	-0.095473	-0.313299	0.092351	0.214346	0.153603	0.322279	0.273182	0.679213	0.750835	-0.364219
GOBP_DSRNA_PROCESSING	-0.0726319	-0.26293	-0.51604	-0.147606	-0.146724	0.381032	-0.0116907	-0.0623328	0.276228	-0.179967	0.0904449	0.180697	0.0489844	-0.128001	0.0953994	0.253586	-0.0786854	-0.378758	-0.0198857	-0.263998	-0.344583	0.274823
GOBP_DTMP_METABOLIC_PROCESS	-0.344821	-0.0570032	-0.0151983	0.252793	-0.201293	-0.161863	-0.377356	0.0887047	-0.478422	-0.0595042	0.143687	0.0762615	-0.433516	-0.523393	-0.333292	0.220252	-0.375622	-0.215466	0.291438	-0.684061	0.288961	-0.163501
GOBP_DTTP_METABOLIC_PROCESS	0.0927522	-0.288491	0.22617	0.50494	-0.333968	-0.194123	-0.381031	-0.334795	0.0320051	0.317309	0.177016	-0.314046	0.101932	-0.674539	-0.437691	0.139852	-0.0260041	0.24474	0.660725	-0.596244	0.289405	0.479101
GOBP_DUCTUS_ARTERIOSUS_CLOSURE	-0.366848	0.0524773	0.251212	0.0133193	0.0489203	-0.594094	-0.278098	0.556959	-0.128336	-0.572161	-0.16311	-0.658302	-0.759537	0.135065	-0.647586	-0.740157	0.41106	0.124936	0.182905	-0.141642	0.000776288	-0.245642
GOBP_DUMP_CATABOLIC_PROCESS	-0.259811	-0.514422	-0.245727	0.311847	-0.138817	0.661329	-0.117917	-0.00143179	-0.625545	0.155529	0.628213	0.51106	-0.546268	-0.117748	0.0809794	0.522785	-0.580563	-0.563631	-0.332278	0.615967	-0.182133	0.0280939
GOBP_DUMP_METABOLIC_PROCESS	-0.370722	-0.0902613	-0.354992	0.289582	-0.106893	0.669452	-0.102919	0.251983	-0.538064	0.227336	0.51068	0.540338	-0.150994	-0.364011	0.0716706	0.494024	-0.383395	-0.537305	-0.0518979	-0.0206996	-0.171158	-0.210628
GOBP_EAR_DEVELOPMENT	0.0661106	-0.0504721	-0.239767	-0.119089	-0.106181	-0.0365637	-0.0595513	-0.121456	-0.114045	-0.209396	0.0554445	-0.0943963	-0.149746	-0.169996	-0.199423	-0.167099	-0.060892	-0.0387538	0.0187787	-0.18494	-0.0203053	-0.0508075
GOBP_EAR_MORPHOGENESIS	0.053901	-0.0481874	-0.247628	-0.0909271	-0.0464494	-0.044319	-0.163572	0.0241075	-0.122123	-0.266781	0.241252	-0.0973504	-0.0827721	-0.161364	-0.201657	-0.193852	-0.0778286	-0.106067	0.0914108	-0.266946	0.00033804	-0.0434759
GOBP_EARLY_ENDOSOME_TO_GOLGI_TRANSPORT	-0.356415	-0.0172359	-0.616766	0.0724272	0.137099	0.370824	-0.204745	0.0258099	-0.103323	-0.100129	-0.0933601	-0.476892	-0.0284993	-0.518329	-0.210288	0.491702	-0.0231334	-0.259512	0.124519	0.0418027	0.145099	-0.251482
GOBP_EATING_BEHAVIOR	-0.062378	-0.261426	-0.149911	-0.431974	-0.142603	-0.128428	0.120192	0.103296	0.14218	-0.0305568	-0.102418	-0.268075	0.483627	0.00344623	0.198268	0.223868	-0.149206	0.0707717	-0.257146	0.0850762	-0.134962	-0.254336
GOBP_ECTODERM_DEVELOPMENT	-0.287437	-0.345649	-0.316138	-0.278363	-0.494015	-0.0999883	-0.320859	-0.184261	-0.312218	-0.289409	-0.119305	-0.19628	-0.565035	-0.555271	-0.379251	-0.460533	-0.159268	-0.269639	-0.280863	-0.270666	0.0549711	-0.365725
GOBP_ECTODERMAL_CELL_DIFFERENTIATION	-0.63707	-0.722488	-0.671255	-0.557139	-0.588309	-0.516441	-0.431693	-0.560282	-0.442444	-0.60979	-0.0295404	-0.65753	-0.733382	-0.858486	-0.42524	-0.736016	-0.38682	-0.530021	-0.34174	-0.679826	0.264755	-0.441746
GOBP_ECTODERMAL_PLACODE_DEVELOPMENT	0.579061	0.0921922	-0.510172	-0.165328	-0.291754	0.148928	0.439915	0.195987	-0.232507	-0.281546	0.585027	-0.452209	-0.199525	-0.436939	-0.0187337	-0.216524	-0.484858	0.324338	0.545077	-0.0538267	0.178489	-0.0443658
GOBP_ECTOPIC_GERM_CELL_PROGRAMMED_CELL_DEATH	-0.122305	-0.0767811	-0.415366	-0.0701434	-0.371438	0.112056	0.256557	0.077328	-0.228017	-0.683111	0.159731	-0.125752	-0.10737	-0.714326	0.224689	-0.275221	-0.4027	0.465018	0.760646	-0.296272	0.472285	0.622319
GOBP_EGG_ACTIVATION	0.0760486	0.239847	-0.0107722	-0.357778	0.440427	-0.374966	0.368744	-0.49238	-0.170916	0.140272	-0.159095	-0.378764	0.24063	0.260482	0.304041	-0.347648	-0.293112	0.26196	-0.504537	0.0154185	0.133644	-0.258562
GOBP_ELASTIC_FIBER_ASSEMBLY	-0.273596	0.31889	-0.746333	-0.61613	-0.28579	-0.426671	-0.350653	-0.510018	-0.425475	-0.0400815	-0.0895117	-0.180336	-0.594863	-0.141353	-0.214753	-0.550253	-0.28918	-0.402696	-0.769895	-0.527085	-0.421284	-0.629186
GOBP_ELASTIN_METABOLIC_PROCESS	-0.189674	0.0182339	0.362463	0.533414	0.522472	0.615104	-0.900825	0.238378	-0.455749	-0.487712	0.37139	0.130432	-0.0819193	-0.456908	-0.165681	-0.420441	-0.514238	0.402008	-0.0112976	0.360792	-0.000681662	-0.616288
GOBP_ELECTRON_TRANSPORT_CHAIN	-0.216529	0.0683047	0.0945038	0.0567739	-0.175745	-0.270933	0.0545274	-0.0352862	-0.458435	0.095941	-0.313496	-0.304148	-0.32475	-0.275539	-0.453809	-0.146321	-0.0794599	0.0459185	0.134253	-0.278652	0.335341	-0.47938
GOBP_EMBRYO_DEVELOPMENT	-0.0469658	-0.105142	-0.348968	-0.16506	-0.131717	0.0850785	-0.0316579	-0.119226	-0.0615691	-0.196245	0.0292862	-0.0506181	-0.120468	-0.177596	-0.1578	-0.0878957	0.00708726	-0.149588	0.000887013	-0.109832	-0.104541	-0.111399
GOBP_EMBRYO_DEVELOPMENT_ENDING_IN_BIRTH_OR_EGG_HATCHING	-0.0150386	-0.0662437	-0.320302	-0.136731	-0.13211	0.139347	-0.0384086	-0.0933273	-0.0441522	-0.185083	0.0121694	-0.0170649	-0.131138	-0.146338	-0.196873	-0.0926068	0.0807524	-0.139721	-0.00839503	-0.132044	-0.145645	-0.038515
GOBP_EMBRYO_IMPLANTATION	-0.14905	0.0722537	-0.458144	-0.23684	-0.200977	-0.305619	-0.0780599	-0.0826049	-0.130708	-0.144453	0.292205	-0.0113477	-0.278517	-0.162405	-0.477966	-0.0181231	-0.0139611	-0.0591792	-0.00341928	-0.143456	0.163023	-0.312574
GOBP_EMBRYONIC_APPENDAGE_MORPHOGENESIS	0.0664936	0.107736	-0.369188	-0.220118	-0.0348789	0.0432963	-0.0683621	-0.0881183	-0.0115173	-0.340097	-0.143303	-0.213676	-0.237823	-0.08251	-0.0834757	-0.255184	-0.0885172	0.109521	-0.222321	-0.0368316	-0.0863851	-0.126776
GOBP_EMBRYONIC_AXIS_SPECIFICATION	-0.242503	-0.0430819	-0.346869	-0.0901164	0.0496493	0.137446	0.13432	-0.0454094	0.363491	-0.296106	-0.1776	0.298055	0.408535	-0.159986	0.115579	-0.0876411	0.198858	0.0403011	0.104646	-0.035255	-0.283194	-0.123682
GOBP_EMBRYONIC_BODY_MORPHOGENESIS	0.405138	-0.5129	-0.531314	0.109465	0.184591	0.464656	0.0970591	0.4973	-0.0215725	-0.072009	0.105017	0.231483	-0.486236	0.322753	0.148919	-0.127014	0.479854	-0.107461	-0.529951	0.0449639	-0.443124	-0.0889815
GOBP_EMBRYONIC_BRAIN_DEVELOPMENT	-0.120018	0.252807	-0.223642	-0.352739	-0.194493	0.117153	-0.00735345	-0.0342281	-0.0371399	-0.215701	0.390092	-0.0131434	-0.118826	-0.360545	0.119858	0.241992	-0.143518	-0.289796	0.455	-0.280344	0.165466	0.374689
GOBP_EMBRYONIC_CAMERA_TYPE_EYE_DEVELOPMENT	-0.0486419	-0.0854308	-0.306806	-0.124255	-0.127475	0.203041	0.00937586	-0.188189	0.017964	-0.26798	0.143014	-0.0035799	-0.2384	0.130403	0.015635	-0.411435	-0.0405171	0.10232	0.188986	-0.00565361	-0.0437421	0.345083
GOBP_EMBRYONIC_CAMERA_TYPE_EYE_FORMATION	-0.0865188	0.108435	0.126277	0.479279	0.282303	0.31637	0.204326	-0.173475	-0.526441	-0.581049	-0.217159	0.188048	-0.496722	-0.422184	-0.0638027	-0.407052	-0.577061	-0.252751	-0.0643835	-0.37682	-0.175356	0.310154
GOBP_EMBRYONIC_CAMERA_TYPE_EYE_MORPHOGENESIS	-0.0139439	-0.0374484	-0.259616	0.175402	0.054959	0.22487	0.116288	-0.10285	-0.165332	-0.336439	0.0712576	-0.0158673	-0.376064	0.0964054	-0.0881937	-0.344713	-0.0803475	-0.0378772	0.0131489	-0.128745	-0.106304	0.283001
GOBP_EMBRYONIC_CLEAVAGE	-0.403996	-0.318619	-0.424855	-0.422988	-0.434392	0.267999	-0.261798	-0.0459806	0.0153632	0.137112	-0.21769	-0.288115	0.172702	0.197102	0.555577	0.00285488	-0.629162	-0.279867	0.00735121	0.18064	-0.146086	-0.321957
GOBP_EMBRYONIC_CRANIAL_SKELETON_MORPHOGENESIS	0.0970391	0.25279	-0.426777	-0.148875	-0.10478	0.384965	-0.177173	0.00519436	-0.0323833	-0.204261	0.107234	0.131684	-0.146762	0.0170405	-0.14172	-0.0464176	0.175177	0.0288364	0.0880446	0.109582	0.0868823	0.181043
GOBP_EMBRYONIC_DIGESTIVE_TRACT_DEVELOPMENT	-0.426913	-0.2328	-0.520947	-0.422479	-0.117003	-0.188298	-0.543743	-0.346671	-0.180221	-0.489215	-0.301669	0.0184235	-0.361514	-0.546883	-0.478502	-0.272992	0.239923	-0.158563	-0.226818	-0.143414	0.122772	-0.0899825
GOBP_EMBRYONIC_DIGESTIVE_TRACT_MORPHOGENESIS	-0.422132	0.19253	-0.448741	-0.307599	0.0265339	0.190195	-0.339647	0.355733	-0.36908	-0.514701	-0.103025	0.10706	0.397303	-0.145622	-0.346163	0.135842	0.543789	0.19509	0.344568	0.11859	0.315558	0.0537313
GOBP_EMBRYONIC_DIGIT_MORPHOGENESIS	0.16499	0.464866	-0.409739	-0.220098	-0.0659309	0.161876	0.0386651	0.121959	0.24808	-0.441413	-0.034635	0.0331299	-0.243339	-0.164213	0.0717583	-0.0300536	0.0749939	0.0474445	0.0868204	-0.201796	-0.0555723	0.194563
GOBP_EMBRYONIC_EYE_MORPHOGENESIS	0.0582281	-0.139187	-0.245805	0.195035	-0.0543327	0.127824	0.116837	-0.079853	-0.141292	-0.232273	0.0429471	0.0320826	-0.335616	0.0754164	0.120568	-0.272124	0.0711435	-0.097286	0.0103296	0.0323059	0.076253	0.11581
GOBP_EMBRYONIC_FORELIMB_MORPHOGENESIS	0.0260348	0.143858	-0.36938	-0.45699	0.276304	-0.202146	0.210194	-0.0427033	-0.237948	-0.427017	-0.122313	-0.43388	-0.227935	-0.245207	-0.182439	-0.210291	0.0440805	0.247544	-0.202728	-0.0641423	0.0212655	-0.360894
GOBP_EMBRYONIC_HEART_TUBE_DEVELOPMENT	-0.0741941	0.190381	-0.268123	-0.110681	-0.13569	0.0944089	-0.0739732	-0.0264712	-0.17481	-0.277796	0.0436864	0.0950632	-0.259273	-0.259744	-0.0768221	-0.276946	0.047638	-0.0778421	-0.0424989	-0.0603815	-0.125853	-0.24604
GOBP_EMBRYONIC_HEART_TUBE_MORPHOGENESIS	-0.0346493	0.178854	-0.331906	-0.189509	-0.214038	0.0724243	-0.1369	-0.0954409	-0.222468	-0.346364	0.0497334	0.074959	-0.200356	-0.317984	-0.107357	-0.240699	0.0695824	-0.073437	-0.0144625	-0.0420146	-0.142759	-0.210887
GOBP_EMBRYONIC_HEMOPOIESIS	-0.211847	-0.374985	-0.428075	0.0418954	-0.164992	0.247647	-0.0839985	0.25437	-0.272696	-0.391037	0.306456	-0.14772	-0.0130295	-0.282117	-0.041769	-0.0649495	-0.377738	-0.247537	0.239127	-0.201827	0.00494883	0.0930354
GOBP_EMBRYONIC_HINDLIMB_MORPHOGENESIS	-0.237814	0.298202	-0.356064	-0.452344	0.120043	-0.386229	0.316587	-0.152339	-0.0273816	-0.124071	-0.238654	-0.31916	-0.0455663	-0.136503	0.173188	-0.183343	-0.122316	-0.288406	-0.0625386	0.186294	0.0931517	-0.370596
GOBP_EMBRYONIC_MORPHOGENESIS	-0.0111588	-0.043155	-0.369734	-0.173916	-0.124539	0.105673	-0.00776338	-0.0329096	-0.0570895	-0.23287	0.114172	-0.056735	-0.178723	-0.0860199	-0.128958	-0.134131	0.0593318	-0.108518	-0.0138721	-0.075723	-0.0377628	-0.139866
GOBP_EMBRYONIC_NEUROCRANIUM_MORPHOGENESIS	0.0472321	0.487362	-0.361253	-0.0530274	-0.00313757	-0.237545	-0.102975	-0.345078	0.343885	-0.0797055	-0.604155	-0.0720165	-0.637193	0.184339	0.0641774	0.06065	0.442382	0.359783	-0.02181	0.0893495	0.256225	0.434994
GOBP_EMBRYONIC_ORGAN_DEVELOPMENT	-0.0274103	-0.0936552	-0.281436	-0.119178	-0.170448	0.0549221	-0.126747	-0.079055	-0.184253	-0.241931	0.0860273	0.0115673	-0.246588	-0.162953	-0.152595	-0.148458	-0.0254104	-0.145337	0.037445	-0.0706956	-0.0542223	-0.0365252
GOBP_EMBRYONIC_ORGAN_MORPHOGENESIS	0.0325357	0.015472	-0.252907	-0.103728	-0.109658	0.02298	-0.0966497	-0.0363427	-0.134935	-0.240562	0.126726	0.00654085	-0.200167	-0.104219	-0.144446	-0.190948	0.0888998	-0.0791701	0.0481757	-0.0732737	0.0361224	-0.0600682
GOBP_EMBRYONIC_PATTERN_SPECIFICATION	-0.237685	-0.177034	-0.347028	-0.2869	0.00184624	0.0880002	-0.032921	-0.114087	0.276298	-0.270534	0.000493012	0.164329	0.238735	0.0132135	-0.0552566	0.146617	0.151177	-0.00969091	0.182507	0.0287683	-0.245392	0.0500188
GOBP_EMBRYONIC_PLACENTA_DEVELOPMENT	-0.0134962	-0.204753	-0.356209	-0.251128	-0.151518	0.348438	-0.229116	-0.0817522	-0.291363	-0.0655176	0.146284	0.144175	-0.230209	-0.073426	-0.00395347	0.0636239	0.0389374	-0.118384	0.177545	0.0375447	-0.215154	0.20724
GOBP_EMBRYONIC_PLACENTA_MORPHOGENESIS	-0.298768	-0.221242	-0.605245	-0.0871061	-0.295036	0.297792	-0.221586	-0.0948843	0.0682197	-0.0446497	0.197943	0.0988868	-0.0491295	-0.0729541	0.121379	0.169497	0.233937	0.182807	0.3518	-0.0676814	-0.334448	0.135127
GOBP_EMBRYONIC_SKELETAL_JOINT_DEVELOPMENT	-0.13835	0.498794	-0.594319	-0.47235	0.416951	0.0385311	0.213168	0.317707	0.448497	-0.504267	-0.247084	0.274452	-0.25782	0.305653	-0.158777	0.101246	0.694307	-0.405846	-0.10618	0.107262	-0.150719	-0.110283
GOBP_EMBRYONIC_SKELETAL_JOINT_MORPHOGENESIS	-0.277806	0.371124	-0.480143	-0.490815	0.457869	-0.542197	0.406963	0.391469	0.323121	-0.484873	-0.43989	0.135385	-0.228431	0.416496	-0.073306	-0.135021	0.616676	-0.284443	0.169615	0.135238	-0.0494156	0.026503
GOBP_EMBRYONIC_SKELETAL_SYSTEM_DEVELOPMENT	0.0323926	0.130703	-0.31662	-0.0962562	-0.00143598	0.210191	-0.095345	-0.132751	0.0894508	-0.139281	0.0399463	0.132832	-0.210247	0.116529	-0.208172	-0.0762817	0.194194	-0.0291649	-0.196684	-0.0453669	-0.080102	0.140775
GOBP_EMBRYONIC_SKELETAL_SYSTEM_MORPHOGENESIS	0.118193	0.0690918	-0.243862	-0.173934	-0.0743771	0.148177	-0.0144547	-0.050541	-0.00635906	-0.10384	0.138914	0.0810194	-0.20138	0.181944	-0.241223	-0.145274	0.104749	0.158399	-0.0580684	-0.00490109	0.102915	0.143894
GOBP_EMBRYONIC_VISCEROCRANIUM_MORPHOGENESIS	0.393141	0.123569	-0.236514	0.135183	0.0195851	-0.00331684	-0.156932	-0.548182	0.10319	0.138191	-0.267669	0.222857	0.0289356	0.110704	0.183677	-0.483481	0.259906	0.020195	-0.0252153	0.0125705	0.160018	-0.373381
GOBP_ENAMEL_MINERALIZATION	0.155899	-0.172114	-0.254094	-0.429113	-0.121467	0.305539	-0.501197	-0.419372	-0.393661	-0.0895444	-0.334294	-0.330121	0.321763	-0.270796	-0.00373515	-0.319377	-0.276657	0.0727793	-0.499432	0.0432394	-0.0519309	-0.445145
GOBP_ENDOCANNABINOID_SIGNALING_PATHWAY	-0.536571	0.258379	-0.232187	0.0945044	-0.302858	0.28295	0.0737424	-0.43501	-0.0958167	0.344852	-0.358793	0.248471	-0.305064	0.531542	-0.228882	-0.12328	-0.518031	-0.115313	-0.0717386	0.184602	0.407174	0.105619
GOBP_ENDOCARDIAL_CELL_DIFFERENTIATION	-0.5971	0.173584	0.237274	-0.557788	-0.544951	0.254986	0.0146991	0.304435	-0.175027	-0.694251	0.175642	-0.307463	0.170201	0.363718	0.470572	0.591644	0.532368	-0.427402	0.511261	0.234227	-0.068481	-0.245071
GOBP_ENDOCARDIAL_CUSHION_DEVELOPMENT	0.200616	0.322297	-0.40711	-0.151914	0.0433784	0.147439	-0.185836	0.195538	-0.125428	-0.349156	0.312864	-0.00683825	-0.357625	-0.298112	-0.182561	-0.0220885	0.121163	-0.144728	0.222643	0.00241844	0.213239	0.0344665
GOBP_ENDOCARDIAL_CUSHION_FORMATION	0.340944	0.384034	-0.379143	-0.233427	-0.0377986	0.365793	-0.257577	0.311417	-0.0276882	-0.285935	0.197329	-0.0395711	-0.183596	-0.249675	-0.155013	-0.0141107	0.130778	-0.247588	0.15617	-0.0136846	0.288385	-0.060278
GOBP_ENDOCARDIAL_CUSHION_MORPHOGENESIS	0.363215	0.290003	-0.363032	-0.200455	0.144201	0.317586	-0.18175	0.310277	-0.136048	-0.365063	0.285521	0.073928	-0.303161	-0.298923	-0.158873	-0.0500172	0.145596	-0.299021	0.238674	0.0827276	0.288433	0.0236007
GOBP_ENDOCARDIAL_CUSHION_TO_MESENCHYMAL_TRANSITION	0.28006	0.248091	0.0385324	0.108718	0.751612	0.389343	0.138988	0.434742	-0.304826	0.0285687	-0.0562723	0.391635	-0.723934	-0.542458	-0.477696	-0.433346	0.497033	-0.458282	-0.504934	0.229764	0.144075	-0.413629
GOBP_ENDOCARDIUM_DEVELOPMENT	-0.361959	-0.199398	-0.00373356	-0.0336312	-0.500446	0.207531	-0.143303	0.27589	-0.39635	-0.641941	0.378294	-0.19145	0.0705882	0.130876	0.383449	0.325193	0.150821	-0.384079	0.41023	0.317291	-0.0619047	0.204214
GOBP_ENDOCARDIUM_MORPHOGENESIS	-0.331523	-0.132288	0.701059	-0.0133545	-0.475188	-0.0242224	-0.603865	-0.00660998	-0.558659	-0.73088	0.507856	-0.37036	-0.580166	0.479279	0.198248	-0.151431	0.0988384	-0.0460318	0.472761	0.584943	-0.0130015	0.615182
GOBP_ENDOCHONDRAL_BONE_MORPHOGENESIS	0.292651	0.282997	-0.467557	-0.136133	0.187259	0.348332	0.0109716	0.0230178	-0.060602	-0.172946	-0.0725468	-0.0914742	-0.231812	-0.0573897	-0.166666	-0.146806	0.277608	-0.0542075	-0.0380806	0.249876	0.0744686	-0.0870773
GOBP_ENDOCRINE_HORMONE_SECRETION	-0.253143	-0.0144992	0.0840926	-0.165119	-0.0580396	-0.280354	0.0245157	-0.0554959	0.32582	-0.168125	-0.195129	-0.010352	-0.191799	0.0289361	0.182776	-0.108936	-0.0612268	-0.217467	-0.0468956	0.151535	0.016055	-0.162808
GOBP_ENDOCRINE_PANCREAS_DEVELOPMENT	0.0632941	0.353639	-0.306295	0.121719	-0.083218	0.165349	0.0494053	0.0203416	-0.218874	0.0325129	0.0315598	0.357912	-0.260948	-0.105491	-0.239606	0.0246932	0.0550711	-0.244896	0.0176842	0.0137004	0.0317659	-0.406751
GOBP_ENDOCRINE_PROCESS	-0.136064	-0.0692077	0.13579	-0.162076	-0.162174	-0.213221	-0.0903198	-0.0567641	0.0600146	-0.164356	-0.262024	0.136385	-0.114404	-0.112609	0.177432	-0.117196	0.107145	-0.174166	-0.0855308	0.107437	0.122453	-0.214845
GOBP_ENDOCRINE_SYSTEM_DEVELOPMENT	-0.0185459	0.170031	-0.220889	-0.151107	-0.173221	0.11683	-0.0580509	-0.105377	-0.0825752	-0.20551	0.105801	0.250499	-0.28006	0.0188206	-0.20196	-0.0173364	0.0134794	-0.113358	-0.00776318	0.0833689	-0.0417802	-0.0914597
GOBP_ENDOCYTIC_RECYCLING	-0.157739	0.014038	-0.262756	-0.043585	-0.14646	-0.0569127	-0.243067	-0.114622	-0.0318495	-0.0172647	-0.0594057	-0.108956	-0.217194	-0.14994	-0.0950663	0.0725267	-0.0302524	-0.218819	-0.14909	-0.134401	0.0308621	-0.305013
GOBP_ENDOCYTOSIS	-0.163055	-0.0770779	-0.308842	-0.141966	-0.140927	0.106527	-0.132259	-0.11493	-0.043453	-0.103183	0.0457644	-0.0657131	-0.267241	-0.186624	-0.0219287	-0.0289586	-0.0219067	-0.237524	-0.126882	-0.0769	-0.0811977	-0.0904779
GOBP_ENDOCYTOSIS_INVOLVED_IN_VIRAL_ENTRY_INTO_HOST_CELL	0.131394	0.0647571	-0.297314	0.101412	0.227768	0.354723	-0.0878319	0.0631521	-0.210555	0.14876	-0.399343	0.439139	-0.409743	-0.145924	-0.0569213	0.56212	0.366731	-0.239445	-0.447271	-0.284098	0.0433499	0.137984
GOBP_ENDODERM_DEVELOPMENT	-0.020804	0.04423	-0.443216	-0.244855	-0.169026	0.0591327	-0.0786884	0.00979051	0.195775	-0.386434	0.320752	0.0123041	0.00617338	-0.218547	0.0785692	0.120991	0.255646	-0.213366	-0.029565	0.0530478	0.070031	-0.0886132
GOBP_ENDODERM_FORMATION	-0.0489372	0.00971322	-0.367455	-0.259487	-0.0483598	-0.213649	0.0137851	-0.0397234	0.177535	-0.408878	0.290876	0.170321	0.151089	-0.181494	0.104728	0.0200585	0.28624	-0.0977796	0.00490016	0.198624	0.188178	-0.135561
GOBP_ENDODERMAL_CELL_DIFFERENTIATION	0.0101974	0.0684349	-0.353753	-0.29055	0.0105685	-0.120037	0.0867494	0.0090396	0.392028	-0.389854	0.271256	0.215515	0.234433	-0.195533	0.122316	-0.0321739	0.36459	-0.0357527	0.00361135	0.134011	0.204196	-0.116301
GOBP_ENDODERMAL_CELL_FATE_COMMITMENT	-0.119502	0.0435114	-0.138912	-0.252014	0.167949	-0.389674	0.323804	-0.00945145	0.167611	-0.0738717	0.532537	-0.142384	0.203084	-0.206597	-0.336203	-0.354656	-0.0171406	0.164356	0.269869	-0.0761788	0.00698581	-0.0851054
GOBP_ENDOMEMBRANE_SYSTEM_ORGANIZATION	-0.131957	0.0185112	-0.36867	-0.0879582	-0.0699114	0.0971047	-0.112716	-0.0913028	-0.0386986	-0.0579379	-0.168547	0.0551351	-0.0359089	-0.0930319	-0.114758	-0.00711349	-0.0519009	-0.244641	-0.161809	-0.154116	-0.0952805	-0.228631
GOBP_ENDONUCLEOLYTIC_CLEAVAGE_IN_5_ETS_OF_TRICISTRONIC_RRNA_TRANSCRIPT_SSU_RRNA_5_8S_RRNA_LSU_RRNA	-0.454954	-0.588544	0.176443	-0.589432	0.141032	-0.618202	0.0551528	-0.021263	-0.462615	0.154901	0.0750182	-0.315775	0.130814	-0.233847	-0.38313	0.350052	-0.72207	-0.487316	0.476227	0.409817	0.235948	-0.577048
GOBP_ENDONUCLEOLYTIC_CLEAVAGE_IN_ITS1_TO_SEPARATE_SSU_RRNA_FROM_5_8S_RRNA_AND_LSU_RRNA_FROM_TRICISTRONIC_RRNA_TRANSCRIPT_SSU_RRNA_5_8S_RRNA_LSU_RRNA	-0.503337	-0.493141	0.119134	-0.62293	-0.129296	-0.20806	0.0377546	0.0385928	-0.289541	0.107334	-0.0145473	-0.181495	0.295899	-0.41294	-0.45022	-0.00832668	-0.58477	-0.276074	0.497732	0.245013	0.240931	-0.300277
GOBP_ENDONUCLEOLYTIC_CLEAVAGE_INVOLVED_IN_RRNA_PROCESSING	-0.167268	-0.428224	-0.0922676	-0.336669	-0.130137	-0.251126	-0.202619	-0.16683	-0.461318	-0.0502666	0.0237876	-0.236053	0.069421	-0.345192	-0.280468	0.114266	-0.636803	-0.336473	0.393698	0.0961518	0.0345651	-0.385342
GOBP_ENDOPLASMIC_RETICULUM_CALCIUM_ION_HOMEOSTASIS	0.155897	0.146127	-0.191886	-0.202516	-0.187205	0.107219	-0.167831	-0.15979	-0.07976	0.00166944	-0.0669775	-0.114322	-0.252214	-0.129051	0.0822559	0.285751	0.11788	0.283952	0.104281	0.113514	0.36113	-0.230073
GOBP_ENDOPLASMIC_RETICULUM_LOCALIZATION	0.270463	-0.0852138	-0.199259	0.147089	0.553832	-0.362119	0.0333661	-0.00779602	-0.199263	0.00840779	0.296409	-0.13421	-0.0791041	0.0116057	-0.379297	0.00259476	-0.309089	0.347749	-0.60019	-0.37031	0.458755	-0.505987
GOBP_ENDOPLASMIC_RETICULUM_MANNOSE_TRIMMING	-0.207433	-0.512396	-0.579486	-0.378884	-0.495968	-0.0261291	-0.106658	-0.0435883	-0.568683	-0.40286	-0.308246	0.162646	-0.186508	-0.591387	-0.29448	-0.218317	-0.30835	-0.484688	-0.59693	-0.380359	-0.422037	-0.672663
GOBP_ENDOPLASMIC_RETICULUM_MEMBRANE_ORGANIZATION	-0.138447	-0.310229	-0.288441	-0.129056	0.171051	0.159995	0.390996	0.00350944	0.268874	0.21681	0.371767	-0.109814	0.174566	-0.482091	0.0147373	0.313056	0.275899	-0.271669	0.019483	-0.25305	0.0580642	-0.303944
GOBP_ENDOPLASMIC_RETICULUM_ORGANIZATION	-0.258233	-0.0812476	-0.487593	-0.0946046	-0.109955	0.103076	-0.0434646	-0.195221	0.0694607	0.0194733	-0.150112	0.0904514	0.057184	-0.228161	-0.161603	0.0481564	0.212869	-0.248273	-0.0708433	-0.297059	0.0187151	-0.315152
GOBP_ENDOPLASMIC_RETICULUM_PLASMA_MEMBRANE_TETHERING	0.533814	0.388728	-0.403679	-0.44071	0.569177	-0.282471	0.0793103	0.0137075	0.0714323	-0.39717	-0.13062	-0.267802	0.279044	-0.201344	-0.0864037	-0.019973	-0.235577	0.428398	-0.374436	-0.41958	0.219087	-0.558615
GOBP_ENDOPLASMIC_RETICULUM_TO_CYTOSOL_TRANSPORT	0.106708	0.123164	-0.0952708	-0.0381145	-0.0960041	-0.0959839	-0.241668	-0.193251	-0.182983	0.316532	-0.282863	0.0749359	-0.0654921	-0.335778	-0.161281	0.248333	0.14748	0.0624357	-0.0511964	-0.0355003	0.118338	-0.263357
GOBP_ENDOPLASMIC_RETICULUM_TO_GOLGI_VESICLE_MEDIATED_TRANSPORT	-0.0923309	0.147434	-0.437881	0.0599815	-0.214626	0.129792	-0.173563	-0.0957722	0.105644	0.167216	-0.196814	0.127989	0.0418739	-0.143772	-0.193406	0.0463924	0.19838	-0.302949	-0.0490467	-0.309346	-0.0257125	-0.0937293
GOBP_ENDOPLASMIC_RETICULUM_TUBULAR_NETWORK_ORGANIZATION	-0.135773	0.0184682	-0.526478	-0.0701362	0.098123	0.316273	0.15419	-0.135517	0.052473	-0.0533436	0.420452	0.154585	0.315103	0.0685682	-0.012428	0.284074	0.178991	-0.386759	0.00376228	-0.261854	-0.127943	-0.158269
GOBP_ENDOPLASMIC_RETICULUM_UNFOLDED_PROTEIN_RESPONSE	-0.0960713	-0.148157	-0.282091	0.000482767	-0.151899	0.165097	-0.111056	-0.206511	-0.223313	0.14844	0.0151888	-0.0430467	-0.248354	-0.294163	-0.188286	0.17889	0.163301	0.064839	0.0997851	-0.0892133	-0.109676	-0.0974692
GOBP_ENDOSOMAL_TRANSPORT	-0.163829	-0.0250825	-0.389187	-0.101268	-0.177817	0.0508964	-0.118458	-0.054539	-0.103102	0.0239423	-0.00656409	-0.07382	-0.222855	-0.17446	-0.113724	0.0903345	-0.111127	-0.272182	-0.0933335	-0.150827	-0.0708372	-0.119324
GOBP_ENDOSOMAL_VESICLE_FUSION	0.0336563	-0.1528	-0.423869	-0.249796	-0.152654	0.0599391	-0.27954	0.144834	-0.05016	0.0761332	-0.260973	-0.202338	0.0445092	-0.406145	0.0577295	0.228756	-0.506076	-0.55597	-0.287137	0.133241	-0.214026	0.336557
GOBP_ENDOSOME_ORGANIZATION	-0.268165	-0.0770532	-0.240497	-0.0456996	-0.221668	-0.0142032	-0.130302	-0.116651	-0.251669	0.213923	0.167427	0.0254283	-0.294789	0.0490617	-0.218223	0.134776	-0.185315	-0.224218	-0.0940023	-0.109173	0.189585	-0.23379
GOBP_ENDOSOME_TO_LYSOSOME_TRANSPORT	-0.068847	-0.240421	-0.230894	-0.0688417	-0.117386	0.193734	-0.253165	0.0865754	0.0506048	0.167944	-0.00879277	-0.0192991	0.00284677	-0.0513042	-0.116597	0.142945	-0.232742	-0.322481	-0.18306	-0.177075	0.0251957	0.0182244
GOBP_ENDOSOME_TO_LYSOSOME_TRANSPORT_VIA_MULTIVESICULAR_BODY_SORTING_PATHWAY	-0.204641	0.307941	0.143313	0.0645442	-0.0872628	0.146216	-0.0603487	0.496232	-0.0188508	0.305554	0.261529	0.374747	-0.157954	-0.440461	-0.510644	-0.134701	-0.457971	-0.119406	-0.216096	0.132722	0.377963	-0.414437
GOBP_ENDOSOME_TO_PLASMA_MEMBRANE_PROTEIN_TRANSPORT	-0.133818	0.189257	-0.32689	-0.141592	-0.446122	-0.278554	-0.217534	-0.406216	0.192989	0.122152	-0.0406898	-0.34398	0.0388887	0.00411252	-0.11833	-0.0656282	0.231156	-0.0111966	0.235068	0.106022	0.193597	-0.176063
GOBP_ENDOSOME_TRANSPORT_VIA_MULTIVESICULAR_BODY_SORTING_PATHWAY	-0.312551	0.190364	-0.0584187	-0.0800784	-0.305994	-0.252874	-0.394409	-0.184473	-0.372716	0.230431	0.0772849	0.0980138	-0.38245	-0.261254	-0.390176	0.1961	-0.244327	-0.241811	0.0543993	-0.123784	0.202855	-0.374694
GOBP_ENDOTHELIAL_CELL_ACTIVATION	-0.413416	0.196024	-0.213988	-0.13041	-0.579569	0.0965747	-0.00264135	-0.225115	-0.00476964	-0.0443085	0.35976	-0.293697	0.121852	-0.205382	0.023024	0.411274	0.51766	0.404328	0.282602	-0.250669	-0.0094492	0.0524165
GOBP_ENDOTHELIAL_CELL_APOPTOTIC_PROCESS	-0.203342	-0.0017295	-0.131317	-0.0929124	0.0258775	0.17232	0.0182447	-0.0603192	-0.124157	-0.208057	0.171556	0.0576055	-0.0256332	0.238835	-0.168354	-0.0869219	-0.0339172	-0.277387	0.136174	-0.0454618	-0.119329	-0.11754
GOBP_ENDOTHELIAL_CELL_CHEMOTAXIS	0.0651485	0.0381827	-0.367182	-0.237523	-0.281932	-0.25014	0.111216	0.0430096	-0.203234	-0.362139	0.372387	-0.147887	-0.119225	-0.137805	0.225662	0.0814683	0.172361	0.319548	0.355511	0.121075	0.445703	-0.319993
GOBP_ENDOTHELIAL_CELL_DEVELOPMENT	-0.261077	-0.0261284	-0.300238	-0.261615	-0.03713	0.138669	-0.327036	-0.227722	-0.111744	-0.290128	0.106419	-0.169466	-0.201158	-0.17378	-0.0221606	-0.0818814	0.0169067	-0.404155	0.0254105	-0.226426	0.185236	-0.178626
GOBP_ENDOTHELIAL_CELL_FATE_COMMITMENT	0.155499	0.111731	-0.0884467	-0.506162	-0.573517	-0.136248	-0.105422	-0.255437	-0.582507	-0.254756	-0.0402394	-0.18022	-0.480911	-0.127523	-0.289969	0.00836782	-0.140204	0.377728	0.273951	0.0574451	0.0783061	-0.0275162
GOBP_ENDOTHELIAL_CELL_MIGRATION	-0.12671	-0.0435847	-0.15884	-0.117466	-0.188301	0.0570796	-0.0760523	0.0464081	-0.23428	-0.150146	0.0824687	-0.0146622	-0.193601	-0.073831	-0.108697	-0.222157	0.0101023	-0.110701	-0.0213181	-0.0157855	0.00658581	-0.101901
GOBP_ENDOTHELIAL_CELL_MORPHOGENESIS	-0.391474	-0.43145	-0.617262	-0.528987	-0.338922	-0.201329	-0.700922	-0.635703	-0.32267	-0.619173	-0.0293358	-0.599899	-0.439604	-0.42108	0.0305783	-0.569621	-0.373535	-0.52586	-0.622527	-0.206106	-0.349744	-0.45329
GOBP_ENDOTHELIAL_CELL_PROLIFERATION	-0.0521377	-0.071435	-0.182683	-0.142552	-0.151436	0.0953253	-0.0143727	0.0380257	-0.0755669	-0.0905757	0.225484	0.103172	-0.178437	0.0403757	-0.0506764	0.0516534	0.0985532	-0.201667	0.100292	-0.0868846	0.0677232	0.0296579
GOBP_ENDOTHELIN_RECEPTOR_SIGNALING_PATHWAY	-0.0366388	0.124007	0.293882	-0.306727	-0.289613	-0.385065	0.300119	0.389859	-0.567844	-0.151069	-0.0757741	-0.0358156	-0.0762317	0.207219	-0.302925	-0.32824	-0.18027	-0.332132	-0.0584752	-0.103897	0.289047	-0.604172
GOBP_ENDOTHELIUM_DEVELOPMENT	-0.246201	-0.0968135	-0.221953	-0.237213	-0.2371	0.0229528	-0.192376	-0.0601565	-0.211615	-0.260375	0.0821981	-0.182563	-0.259435	-0.0838634	-0.0821305	-0.118711	-0.0634088	-0.319932	-0.0536313	-0.166076	0.0144523	-0.178642
GOBP_ENERGY_DERIVATION_BY_OXIDATION_OF_ORGANIC_COMPOUNDS	-0.176844	0.167262	0.0753057	0.0147755	-0.17878	-0.131833	-0.0962902	-0.00038734	-0.417535	0.172652	-0.212496	-0.244345	-0.170971	-0.2759	-0.352433	-0.0646802	-0.173634	0.0228914	0.111946	-0.205078	0.305369	-0.394316
GOBP_ENERGY_HOMEOSTASIS	-0.0868143	-0.200597	-0.370844	-0.298359	0.0990612	0.232308	-0.216733	0.111057	-0.28066	-0.105391	0.0454617	-0.0571384	-0.500513	0.0179922	-0.155194	0.171916	-0.078027	-0.193582	0.0396358	-0.0900638	-0.101299	-0.222764
GOBP_ENERGY_RESERVE_METABOLIC_PROCESS	-0.0235128	0.13612	-0.147733	-0.0292764	-0.191569	0.0398894	-0.104391	0.0360778	-0.222359	0.177132	-0.0575712	-0.105508	-0.0166623	-0.162267	-0.109547	0.146549	0.102975	-0.180238	-0.0410486	-0.00897182	0.060888	-0.095547
GOBP_ENGULFMENT_OF_APOPTOTIC_CELL	-0.0408031	0.00268108	0.185625	0.0218109	-0.30931	-0.212455	-0.546332	0.0530018	-0.065333	0.221755	0.173292	-0.144359	-0.447636	-0.0822078	-0.0674952	0.392578	-0.103113	0.0711747	-0.105064	0.464525	0.285832	-0.595314
GOBP_ENSHEATHMENT_OF_NEURONS	0.209562	-0.00622861	-0.339838	-0.20092	-0.171901	0.117958	-0.000706918	-0.0956526	-0.0264171	-0.127911	0.0645925	-0.0229477	-0.116824	-0.0614511	-0.155867	0.07824	0.119007	-0.249787	-0.0186238	-0.0500907	-0.162278	-0.0658703
GOBP_ENTERIC_NERVOUS_SYSTEM_DEVELOPMENT	0.150239	0.340178	-0.355747	0.200037	0.168655	0.243221	-0.0704416	0.135933	-0.252016	-0.487552	-0.150671	-0.21606	0.216953	-0.0955656	-0.379901	0.28553	0.103585	-0.253375	0.198554	-0.0322854	0.359999	0.108267
GOBP_ENTEROENDOCRINE_CELL_DIFFERENTIATION	0.16252	0.337534	-0.383979	0.188145	-0.134609	0.163376	-0.0153849	0.167604	-0.291272	0.125093	-0.160266	0.394697	-0.216903	0.0322135	-0.172501	-0.112337	0.0638484	-0.239642	-0.0540278	-0.0783682	-0.0505104	-0.413129
GOBP_ENTRAINMENT_OF_CIRCADIAN_CLOCK	-0.0234832	-0.0289448	-0.352623	0.0920386	0.0324378	0.293215	-0.294202	-0.00106489	-0.434129	-0.0434334	-0.115861	0.151517	-0.276848	-0.131402	-0.378038	0.0605733	-0.323586	-0.0917531	-0.148086	-0.140179	0.134784	-0.127661
GOBP_ENTRY_INTO_HOST	-0.348949	-0.333743	-0.365007	-0.398002	-0.214284	-0.0330028	-0.205173	-0.19802	-0.241364	-0.159129	-0.0550564	-0.141595	-0.327817	-0.335096	-0.235489	-0.0798018	-0.0287509	-0.361375	-0.152482	-0.25411	0.0901684	-0.331074
GOBP_ENTRY_OF_BACTERIUM_INTO_HOST_CELL	0.0172293	0.0848966	-0.718203	0.208707	0.467554	0.202009	0.0756964	-0.00309104	0.393649	0.127134	0.047223	0.416021	-0.220351	0.0212739	-0.292058	0.183564	-0.111136	-0.388867	-0.249234	-0.202685	-0.0705485	0.0622189
GOBP_ENUCLEATE_ERYTHROCYTE_DIFFERENTIATION	0.212479	-0.255453	-0.654379	-0.141342	0.580409	0.183408	0.495134	-0.193171	-0.422601	-0.491815	-0.15109	0.236629	0.00501173	0.0860599	-0.20958	0.168739	-0.315114	-0.246477	0.481749	-0.79202	0.272496	0.359268
GOBP_ENZYME_DIRECTED_RRNA_PSEUDOURIDINE_SYNTHESIS	-0.262298	0.104775	-0.502514	0.663374	0.330776	-0.309888	0.176895	0.637688	0.152383	0.634172	0.153942	0.444261	-0.87259	-0.171993	-0.5421	0.0597579	-0.680792	-0.517687	0.404728	0.202092	0.592933	-0.146241
GOBP_ENZYME_LINKED_RECEPTOR_PROTEIN_SIGNALING_PATHWAY	0.000993584	-0.0154837	-0.350799	-0.131408	-0.146897	0.0475013	-0.0811628	-0.0665079	-0.079239	-0.167346	0.0831759	-0.0370525	-0.188688	-0.0982597	-0.119217	0.012876	0.0405421	-0.227794	-0.0594979	-0.0193798	-0.0439387	-0.118924
GOBP_EOSINOPHIL_CHEMOTAXIS	-0.444618	-0.557174	-0.260347	-0.398371	-0.0908505	0.0519387	0.114558	-0.0523225	-0.313697	-0.567482	0.0299117	-0.251535	-0.566816	-0.393281	-0.243164	-0.0848174	-0.13092	-0.511303	0.238032	-0.521946	-0.181332	0.0620552
GOBP_EOSINOPHIL_MEDIATED_IMMUNITY	-0.0864428	0.15913	0.0960926	0.249039	-0.16641	0.00718032	-0.507019	0.270166	0.526071	0.264771	0.414517	0.330577	-0.447216	-0.565316	-0.441261	-0.0414754	-0.736409	-0.0736875	-0.0569929	-0.0684088	0.547353	0.470316
GOBP_EOSINOPHIL_MIGRATION	-0.352474	-0.49424	-0.240762	-0.351237	-0.187683	-0.0417617	0.142083	-0.109937	-0.266928	-0.55672	0.0205928	-0.272114	-0.42273	0.0195318	-0.394018	-0.0823766	-0.0563357	-0.301691	0.213356	-0.423051	-0.0221004	0.0515046
GOBP_EPHRIN_RECEPTOR_SIGNALING_PATHWAY	0.0112212	-0.18272	-0.235541	0.200406	0.269961	0.148295	-0.0211276	-0.0768489	-0.0481555	-0.285981	0.105429	-0.025111	-0.0179686	-0.195618	-0.269843	0.101699	-0.174039	-0.118775	-0.076341	-0.0124613	0.00124934	-0.0875428
GOBP_EPIBOLY	-0.173061	0.0897499	-0.434933	-0.271825	-0.182696	-0.157241	0.00369382	-0.230778	-0.219986	-0.302918	-0.332714	-0.0594105	-0.29763	-0.233797	-0.373034	-0.243838	-0.0680197	-0.229425	-0.39139	0.114753	-0.280181	0.00447157
GOBP_EPIDERMAL_CELL_DIFFERENTIATION	-0.020224	-0.0245339	-0.362242	-0.0994774	-0.044459	-0.109367	-0.0810408	0.0100732	-0.116513	-0.196292	-0.040586	-0.0197273	-0.23275	-0.165977	-0.0881533	-0.0110633	0.045175	-0.225061	0.184844	-0.0806267	-0.0813373	-0.0397966
GOBP_EPIDERMIS_DEVELOPMENT	-0.022841	0.0570145	-0.356099	-0.166146	-0.0318144	0.0101862	-0.115003	-0.0543851	-0.0419278	-0.18379	-0.0382862	-0.0380875	-0.139854	-0.19151	-0.0054352	-0.0294875	0.123598	-0.206261	0.0727782	-0.0617079	-0.0827254	-0.0283708
GOBP_EPIDERMIS_MORPHOGENESIS	0.181787	0.476668	-0.400114	-0.218302	-0.0252358	0.0579145	-0.169332	0.0995023	0.149271	-0.333425	-0.226264	-0.0807129	0.114721	-0.374301	-0.0800761	-0.149469	0.322559	-0.0579036	0.205291	0.216059	0.0887495	0.128065
GOBP_EPIGENETIC_MAINTENANCE_OF_CHROMATIN_IN_TRANSCRIPTION_COMPETENT_CONFORMATION	-0.157818	0.145781	-0.346873	-0.739961	-0.112452	0.174905	-0.0208749	-0.0749405	-0.0284646	-0.0726359	-0.114776	0.512634	0.310511	-0.177823	-0.105643	0.366319	0.28112	-0.134737	0.18248	0.313994	-0.256716	0.516273
GOBP_EPINEPHRINE_SECRETION	-0.482747	-0.448517	-0.639741	-0.773802	-0.631676	-0.474203	-0.603529	-0.468679	-0.37814	-0.504822	-0.460968	-0.0413537	-0.733609	-0.665156	-0.704248	-0.26095	-0.645366	-0.62991	-0.329566	0.115647	-0.321995	-0.616974
GOBP_EPINEPHRINE_TRANSPORT	-0.441921	-0.419204	-0.580843	-0.688531	-0.524747	-0.523776	-0.371403	-0.219734	-0.348663	-0.456581	-0.457382	-0.176545	-0.644399	-0.620187	-0.649378	-0.235916	-0.543654	-0.28943	-0.161994	-0.136881	-0.29915	-0.56284
GOBP_EPITHELIAL_CELL_APOPTOTIC_PROCESS	-0.243338	-0.0843299	-0.278498	-0.0578354	-0.0391136	0.100306	0.0632498	-0.137857	-0.102854	-0.121375	0.125766	0.12366	-0.0707893	0.203074	-0.096478	-0.0930621	0.0481052	-0.207805	0.0921062	0.0612346	-0.167816	-0.0489731
GOBP_EPITHELIAL_CELL_CELL_ADHESION	-0.176095	0.481092	-0.0924412	0.394197	-0.114162	0.511574	-0.103055	0.0308054	0.0778411	-0.0386164	-0.0551819	0.0948119	-0.296374	-0.0184517	0.399619	-0.287989	0.157802	-0.211273	0.0669328	0.164447	0.1951	-0.462965
GOBP_EPITHELIAL_CELL_DEVELOPMENT	-0.0417536	0.0670946	-0.329967	-0.0259777	0.0469824	0.0688896	-0.189668	-0.0678529	-0.15316	-0.114009	0.142775	-0.0849214	-0.196081	-0.0671266	0.0468454	-0.17612	-0.0644553	-0.208767	0.121495	-0.112208	0.0354537	-0.110447
GOBP_EPITHELIAL_CELL_DIFFERENTIATION	-0.0962088	0.0129994	-0.279574	-0.102046	-0.0344376	0.00216553	-0.089474	-0.096754	-0.162422	-0.132156	0.0648799	-0.0385465	-0.211187	-0.081905	-0.13245	-0.060152	-0.0341936	-0.167784	0.0575936	-0.147521	-1.28441e-05	-0.123603
GOBP_EPITHELIAL_CELL_DIFFERENTIATION_INVOLVED_IN_KIDNEY_DEVELOPMENT	0.205597	0.181707	-0.286831	-0.115807	0.189105	-0.119635	-0.230647	-0.141051	0.112454	-0.124095	0.157852	0.129315	0.0159721	0.143569	0.231258	0.0555372	0.145388	-0.271073	-0.0457004	0.0819152	0.0833576	-0.148353
GOBP_EPITHELIAL_CELL_DIFFERENTIATION_INVOLVED_IN_PROSTATE_GLAND_DEVELOPMENT	0.139519	0.526359	-0.621848	-0.462197	-0.475817	0.25663	0.080523	0.354952	0.200371	-0.00403808	0.401006	-0.124373	0.147242	0.0482848	0.240711	-0.150205	0.425585	0.427073	-0.249397	-0.154334	-0.0296845	-0.180729
GOBP_EPITHELIAL_CELL_FATE_COMMITMENT	0.143392	0.250716	-0.274087	-0.650148	-0.517469	-0.153999	0.0055178	-0.042219	-0.555875	-0.331666	0.0551795	-0.273295	-0.516162	0.144133	-0.397052	-0.00245578	-0.122266	0.390046	0.328772	0.0483055	0.068779	-0.00334353
GOBP_EPITHELIAL_CELL_MATURATION	0.0168713	-0.0444369	-0.0831341	0.227213	-0.0494471	-0.0953083	-0.146021	0.219214	-0.125266	-0.216979	0.0202264	0.0991512	-0.0525704	0.470922	0.169637	-0.459928	-0.0835462	0.227863	0.112623	-0.159249	0.119987	-0.11743
GOBP_EPITHELIAL_CELL_MORPHOGENESIS	-0.181786	-0.35426	-0.440977	-0.0369805	-0.100961	0.0495774	-0.422389	-0.318955	-0.1905	-0.214582	-0.0334092	-0.326622	-0.241642	-0.370032	0.0735455	-0.478144	-0.247382	-0.275502	-0.278008	-0.141441	-0.22575	-0.202181
GOBP_EPITHELIAL_CELL_PROLIFERATION	-0.111632	-0.0173523	-0.242821	-0.106224	-0.00988215	0.0457753	0.0444454	-0.00611063	-0.0626597	-0.148588	0.137558	0.051559	-0.095312	-0.0615678	-0.0221258	-0.0329079	0.105896	-0.217789	0.0514672	-0.131125	-0.0209066	0.0381603
GOBP_EPITHELIAL_CELL_PROLIFERATION_INVOLVED_IN_LUNG_MORPHOGENESIS	0.0914784	0.502511	-0.25972	-0.424613	0.224334	0.326994	-0.00737214	-0.0477725	0.160696	-0.369449	0.271106	-0.0172677	-0.113424	-0.0668648	-0.0891085	0.237043	0.169311	-0.637105	0.148212	-0.0232021	-0.139144	0.0140146
GOBP_EPITHELIAL_CELL_PROLIFERATION_INVOLVED_IN_PROSTATE_GLAND_DEVELOPMENT	-0.452233	0.1793	-0.374396	-0.701151	0.168512	-0.0623524	0.0327189	-0.361419	-0.231657	-0.542552	0.0355282	-0.320894	-0.422826	-0.0990945	0.00980106	-0.522468	0.213808	0.0880233	0.541773	-0.371838	0.109163	-0.0240053
GOBP_EPITHELIAL_CILIUM_MOVEMENT_INVOLVED_IN_DETERMINATION_OF_LEFT_RIGHT_ASYMMETRY	-0.0674913	-0.508904	-0.196683	0.298541	0.183053	-0.339723	-0.253128	-0.194611	0.0769375	-0.447336	-0.070329	-0.327467	0.559011	0.546675	0.41823	-0.47108	-0.328882	0.238646	-0.489151	-0.330218	-0.694098	-0.0407209
GOBP_EPITHELIAL_FLUID_TRANSPORT	0.0936572	-0.00531352	0.178824	-0.119584	-0.0399455	-0.216629	0.266601	-0.120815	-0.578227	-0.481845	-0.408388	0.439961	0.104662	-0.307928	0.0434489	0.285322	0.284292	-0.669812	-0.328292	-0.645416	0.37105	0.686883
GOBP_EPITHELIAL_STRUCTURE_MAINTENANCE	-0.207142	0.0739001	-0.422294	0.0120025	-0.306848	-0.300227	-0.27254	-0.0100784	-0.49241	-0.154776	-0.0682677	0.172154	-0.504138	-0.577523	-0.434619	-0.367877	-0.47115	-0.509425	-0.00329247	-0.358611	-0.308797	0.0789144
GOBP_EPITHELIAL_TO_MESENCHYMAL_TRANSITION	-0.0379775	0.0460262	-0.393824	-0.166027	-0.148592	0.123784	-0.190485	-0.141539	-0.0484853	-0.0735271	0.0282443	-0.0161614	-0.289227	-0.260508	-0.0831444	-0.049833	0.0127139	-0.239855	0.0162385	0.0432301	0.0620432	-0.195325
GOBP_EPITHELIAL_TO_MESENCHYMAL_TRANSITION_INVOLVED_IN_ENDOCARDIAL_CUSHION_FORMATION	0.155047	0.457796	-0.269142	-0.318225	-0.328176	0.413995	-0.268701	0.340194	-0.0699652	-0.129137	-0.00616462	0.0959654	-0.320467	-0.301045	-0.203187	0.0826949	0.238154	-0.295103	0.173928	0.121117	0.424419	-0.125303
GOBP_EPITHELIAL_TUBE_BRANCHING_INVOLVED_IN_LUNG_MORPHOGENESIS	0.215014	0.186752	-0.279111	-0.458548	0.0889406	0.19932	-0.186692	-0.0715486	-0.000870752	-0.213382	0.127886	0.0614233	-0.175036	0.13126	-0.298025	0.118291	0.298377	-0.182247	0.10929	-0.0450294	0.0815081	-0.175795
GOBP_EPITHELIAL_TUBE_FORMATION	0.0278457	-0.0100085	-0.405284	-0.150474	-0.1155	0.267329	0.0590284	0.0195576	-0.0531845	-0.343405	0.145376	-0.0789099	-0.215506	-0.186308	-0.150292	-0.215068	-0.00141799	-0.186019	0.0190632	-0.0858423	-0.201402	-0.0600271
GOBP_EPITHELIAL_TUBE_MORPHOGENESIS	-0.0108288	-0.0281283	-0.373172	-0.217274	-0.170932	0.0401732	-0.0687149	-0.103556	-0.183314	-0.319996	0.0400618	-0.0709157	-0.247632	-0.231751	-0.238483	-0.245118	-0.128443	-0.172778	-0.114482	-0.0881093	-0.150205	-0.218838
GOBP_EPITHELIUM_DEVELOPMENT	-0.0501925	-0.0152322	-0.331152	-0.130199	-0.0548178	0.0437949	-0.0936332	-0.0937374	-0.10599	-0.188208	0.026281	-0.0397431	-0.203681	-0.128362	-0.138107	-0.110052	-0.0369007	-0.141747	-0.0123033	-0.104941	-0.0550107	-0.119422
GOBP_ER_ASSOCIATED_MISFOLDED_PROTEIN_CATABOLIC_PROCESS	-0.526903	-0.638772	-0.63674	-0.254267	-0.540562	-0.376531	-0.0679034	-0.64427	-0.608128	-0.167909	-0.605805	-0.159736	-0.352213	-0.677125	-0.416551	-0.17612	-0.654346	-0.48362	-0.669077	-0.628327	-0.407504	-0.777999
GOBP_ER_NUCLEUS_SIGNALING_PATHWAY	0.0404822	-0.299148	-0.421381	-0.0912219	-0.19979	0.197551	-0.0674725	-0.0691218	-0.218994	-0.341703	0.0447004	0.148858	-0.1946	-0.30847	0.0476797	0.293747	-0.0864221	0.0511506	0.0775719	0.0604828	0.0625559	-0.164641
GOBP_ER_OVERLOAD_RESPONSE	-0.0652507	-0.302246	-0.156163	-0.251676	-0.218556	0.352383	-0.0914625	-0.147085	0.265813	-0.395781	0.172927	0.135486	0.235791	-0.524069	0.0799499	0.0867752	0.358087	-0.17711	0.235074	0.0398043	0.197608	0.0301211
GOBP_ERAD_PATHWAY	-0.0799362	-0.143073	-0.365561	-0.0793171	-0.114179	0.0339268	-0.121157	-0.169373	-0.0924986	-0.0733516	-0.346153	0.0648416	-0.00591079	-0.345922	-0.247034	-0.0161879	-0.0182159	-0.127087	-0.175864	-0.223751	-0.209168	-0.249038
GOBP_ERBB_SIGNALING_PATHWAY	-0.102555	0.0173585	-0.257969	-0.000221105	-0.0741832	0.0760635	-0.0732437	0.00494097	-0.117282	0.0429393	0.152267	0.018657	-0.123272	-0.0350949	0.0361573	0.0783823	-0.0447424	-0.198745	0.0251253	0.0139045	-0.0928974	-0.0682245
GOBP_ERBB2_SIGNALING_PATHWAY	-0.182706	0.573502	-0.132447	0.582467	0.484948	-0.17265	0.0435858	-0.248587	0.0211741	0.18171	0.192086	0.054956	-0.216833	-0.453661	-0.668243	-0.452481	-0.22759	0.0593235	0.300873	-0.552145	0.316039	0.162735
GOBP_ERK1_AND_ERK2_CASCADE	-0.239298	-0.114119	-0.201099	-0.192313	-0.293042	-0.0583567	-0.0871488	-0.157246	-0.142211	-0.186329	0.00555106	-0.121057	-0.204704	-0.0974707	-0.153185	-0.0646799	-0.0440429	-0.25713	-0.0421047	-0.1028	0.102209	-0.191566
GOBP_ERROR_FREE_TRANSLESION_SYNTHESIS	0.0287786	-0.0376402	-0.503982	-0.382708	-0.507225	0.179405	0.707203	-0.429119	-0.301719	-0.473982	0.117387	-0.199643	0.0409361	-0.409824	-0.0442175	0.334085	0.441787	0.484638	0.427685	-0.00825749	-0.201239	0.0386421
GOBP_ERROR_PRONE_TRANSLESION_SYNTHESIS	0.218008	-0.0992431	-0.512131	-0.186327	0.483486	-0.275196	0.13905	-0.29921	-0.252633	-0.405065	-0.378283	-0.366463	-0.0441342	-0.300213	0.10274	0.316529	-0.141117	0.237388	0.391168	0.00693123	-0.267292	0.486362
GOBP_ERYTHROCYTE_DEVELOPMENT	0.167062	0.108382	-0.299744	0.110138	-0.281853	0.0847367	0.286937	0.149584	-0.304929	0.0979258	0.097097	0.0031445	-0.149527	-0.224216	-0.23546	-0.228291	-0.306955	0.0741975	0.345464	0.0928998	0.0360961	0.155238
GOBP_ERYTHROCYTE_HOMEOSTASIS	-0.180464	-0.261784	-0.280379	-0.300515	-0.382934	-0.0796951	-0.104668	-0.01505	-0.285191	-0.176954	0.00974353	-0.104704	-0.159608	-0.269516	-0.267847	0.0268178	-0.325234	-0.218902	0.167408	-0.102091	-0.0109116	0.00899987
GOBP_ERYTHROCYTE_MATURATION	0.50045	0.278697	-0.321205	0.0854428	-0.344728	-0.089263	-0.074821	-0.106571	-0.407673	0.0067835	0.0726272	-0.188856	-0.29956	0.0609483	-0.151864	-0.422175	-0.5487	0.240129	0.597478	0.280495	-0.15745	0.433514
GOBP_ESCRT_COMPLEX_DISASSEMBLY	0.0916536	0.153619	0.365162	-0.220046	-0.11357	-0.113919	-0.0289021	-0.173632	-0.452337	0.25297	0.380754	0.456737	-0.230596	-0.0977221	-0.354336	0.293851	0.00785979	-0.756119	0.115073	0.183845	0.351225	-0.335557
GOBP_ESTABLISHMENT_OF_BLOOD_BRAIN_BARRIER	0.53905	0.540259	-0.0936387	0.1743	0.31564	0.0267951	0.0856743	0.467879	-0.105764	-0.151302	0.514112	0.393136	-0.544972	-0.275942	-0.619532	-0.348935	0.322516	-0.596577	-0.420173	-0.336075	0.458781	-0.0425901
GOBP_ESTABLISHMENT_OF_CELL_POLARITY	-0.186297	0.0494115	-0.345417	-0.0287337	0.0425585	0.174051	0.0169655	-0.279108	0.197649	-0.197538	-0.0799149	-0.0380471	0.0786532	0.0763917	0.0307334	0.0342703	-0.114102	-0.223011	-0.0836819	-0.0565988	-0.12527	-0.0979607
GOBP_ESTABLISHMENT_OF_CENTROSOME_LOCALIZATION	0.200419	-0.369894	-0.378008	0.208377	-0.145741	0.578117	0.144912	-0.365594	0.266705	0.142153	-0.31596	-0.264926	0.45141	0.16556	0.633085	-0.0666855	0.173748	-0.48696	-0.311646	0.0789972	-0.593824	-0.118547
GOBP_ESTABLISHMENT_OF_ENDOTHELIAL_BARRIER	-0.143913	0.132268	-0.251884	-0.187251	0.082373	0.215773	-0.0763366	-0.0190342	-0.103104	-0.257309	0.147582	-0.0431978	-0.152256	-0.179573	-0.0429724	0.134186	0.0227968	-0.420762	0.262214	-0.216916	0.266066	-0.0589456
GOBP_ESTABLISHMENT_OF_ENDOTHELIAL_INTESTINAL_BARRIER	-0.0926351	-0.0565086	-0.195041	-0.255873	0.146517	0.183006	-0.0032818	-0.391364	0.00918663	0.0816642	0.0427665	-0.201827	-0.234177	0.045844	-0.358112	0.189193	-0.089867	-0.401631	0.153159	-0.31817	-0.00208683	-0.0843852
GOBP_ESTABLISHMENT_OF_EPITHELIAL_CELL_APICAL_BASAL_POLARITY	-0.265416	0.352152	-0.123168	0.354058	-0.117918	0.335547	0.0736663	-0.173	0.0601401	0.149512	0.0155816	0.14314	0.100892	-0.193065	-0.0776647	0.0148126	0.360687	-0.462476	0.109948	-0.31633	0.238244	-0.377913
GOBP_ESTABLISHMENT_OF_EPITHELIAL_CELL_POLARITY	-0.179207	0.10388	-0.253375	0.181536	-0.0078183	0.257344	0.0580933	-0.0874623	0.210475	-0.0589941	0.179457	0.164231	-0.142634	-0.00633122	0.0516816	-0.0297611	0.22835	-0.232435	0.0366098	-0.162767	0.0481417	-0.135409
GOBP_ESTABLISHMENT_OF_GOLGI_LOCALIZATION	0.373799	0.681686	0.0409929	-0.316886	0.0555154	0.0138985	-0.408765	-0.221344	-0.520858	0.565717	-0.496625	-0.228655	-0.15397	0.349527	-0.469737	-0.319614	0.0719768	-0.533313	-0.274268	-0.056829	0.368293	-0.406102
GOBP_ESTABLISHMENT_OF_LEFT_RIGHT_ASYMMETRY	-0.0454472	-0.0789646	0.0853366	-0.308658	0.167909	-0.607908	-0.100414	0.40007	0.203979	-0.228811	-0.580749	0.0646018	0.500103	-0.177098	-0.311147	-0.741038	0.162905	0.0320697	-0.388017	0.0912759	-0.509421	-0.556589
GOBP_ESTABLISHMENT_OF_LYMPHOCYTE_POLARITY	0.121642	0.358164	-0.239215	-0.380994	0.157916	-0.276574	-0.0466518	0.279066	0.338008	-0.0467976	-0.217972	-0.229948	-0.596407	0.366274	-0.033719	-0.0726592	-0.203232	-0.483298	-0.137305	0.19493	-0.0155844	-0.331754
GOBP_ESTABLISHMENT_OF_MITOCHONDRION_LOCALIZATION	-0.00543985	0.0198808	-0.250738	0.0360372	-0.292826	-0.00528826	0.0423428	-0.377141	0.0178264	-0.0407579	-0.0505697	-0.191042	-0.068733	-0.164409	-0.0966866	-0.0251724	0.20337	-0.189693	-0.0528187	-0.384963	-0.0911468	-0.0890219
GOBP_ESTABLISHMENT_OF_MITOTIC_SPINDLE_LOCALIZATION	-0.342393	0.0496462	-0.156695	-0.14826	0.206425	0.118867	-0.180044	-0.139088	0.274008	-0.172113	-0.380237	0.133541	0.196421	0.109481	0.117146	-0.0487098	-0.209368	-0.286668	-0.277887	-0.0253026	-0.35273	-0.188436
GOBP_ESTABLISHMENT_OF_ORGANELLE_LOCALIZATION	-0.144607	-0.0757203	-0.254415	-0.0606643	-0.0824061	0.0637044	-0.0728307	-0.126366	0.0265962	0.0239029	-0.0683227	-0.0388516	0.0342641	-0.0548258	0.0326752	0.0179725	-0.0960992	-0.223396	-0.0458421	-0.0372175	-0.012255	-0.167934
GOBP_ESTABLISHMENT_OF_PIGMENT_GRANULE_LOCALIZATION	-0.178425	0.170331	-0.153726	-0.173988	0.0482656	-0.059818	0.0044647	-0.242421	-0.257443	0.161123	0.274848	-0.0473616	-0.220715	-0.458278	-0.365663	-0.0238589	-0.130177	-0.129208	0.10381	0.0619559	0.170091	-0.165937
GOBP_ESTABLISHMENT_OF_PLANAR_POLARITY_INVOLVED_IN_NEURAL_TUBE_CLOSURE	0.0804289	-0.244578	-0.634879	0.198136	-0.0747792	0.361144	-0.0426632	0.334314	-0.170797	-0.359907	0.336436	0.348057	-0.223052	0.0805679	-0.131958	0.296107	0.604707	-0.394744	-0.304929	-0.231856	-0.355537	0.0660218
GOBP_ESTABLISHMENT_OF_PLANAR_POLARITY_OF_EMBRYONIC_EPITHELIUM	0.0700415	-0.236106	-0.621299	0.0248249	0.0511025	0.399999	-0.0401372	0.285948	0.0808191	-0.3877	-0.0242513	0.386621	-0.0941611	0.0438832	-0.0761329	0.231139	0.61304	-0.356776	-0.38011	-0.0917684	-0.419296	0.055163
GOBP_ESTABLISHMENT_OF_PROTEIN_LOCALIZATION	-0.162497	-0.0968866	-0.315597	-0.0948459	-0.139762	0.0410129	-0.064382	-0.123986	-0.0531506	-0.0354875	-0.0649321	-0.0467098	-0.0950458	-0.159255	-0.118147	0.0221028	-0.0370304	-0.177918	-0.0364216	-0.168506	-0.0408477	-0.163721
GOBP_ESTABLISHMENT_OF_PROTEIN_LOCALIZATION_TO_CHROMATIN	0.0850134	-0.545535	0.264189	0.440476	0.464317	0.153086	0.192613	0.461818	-0.472585	0.344105	-0.537215	0.44617	0.178689	0.444902	-0.0670188	-0.267129	-0.628001	-0.151708	-0.372919	-0.357195	-0.506212	-0.781775
GOBP_ESTABLISHMENT_OF_PROTEIN_LOCALIZATION_TO_CHROMOSOME	-0.259765	-0.392472	-0.047315	0.388452	-0.304064	-0.0597717	0.349105	-0.0982663	-0.0789603	0.521463	-0.284929	0.0618347	0.332799	-0.072918	0.235262	0.145813	-0.246971	0.109052	0.523611	-0.269486	0.0952624	-0.561296
GOBP_ESTABLISHMENT_OF_PROTEIN_LOCALIZATION_TO_ENDOPLASMIC_RETICULUM	-0.415328	-0.0747304	-0.259886	-0.0713063	-0.150552	0.0158234	0.0797551	-0.231073	-0.249214	0.0789782	-0.442635	0.00024278	-0.109358	-0.394793	-0.26359	0.0545919	0.0972341	0.0135745	0.0283889	-0.323191	0.203122	-0.381694
GOBP_ESTABLISHMENT_OF_PROTEIN_LOCALIZATION_TO_MEMBRANE	-0.229605	-0.0145495	-0.200342	-0.024077	-0.258315	0.02481	0.00642022	-0.100535	-0.0660574	0.0791628	-0.070319	-0.0922333	-0.150057	-0.162489	-0.195654	0.0286202	0.023596	-0.154909	0.0352705	-0.148793	0.0464686	-0.281815
GOBP_ESTABLISHMENT_OF_PROTEIN_LOCALIZATION_TO_MITOCHONDRIAL_MEMBRANE	-0.271383	-0.244531	0.153678	-0.0910802	-0.255959	-0.158828	0.00559068	-0.236489	-0.401643	0.0167187	-0.203089	-0.330578	-0.388937	-0.43985	-0.35549	0.158058	-0.153189	-0.111245	0.178174	-0.205748	0.350786	-0.295411
GOBP_ESTABLISHMENT_OF_PROTEIN_LOCALIZATION_TO_ORGANELLE	-0.234542	-0.166184	-0.220748	-0.126283	-0.135403	0.0319608	-0.00525588	-0.033597	-0.180279	0.0143437	-0.166633	-0.0311067	-0.116693	-0.222602	-0.130179	0.0677432	-0.0943456	-0.0887371	0.0414337	-0.159022	0.0431678	-0.204237
GOBP_ESTABLISHMENT_OF_PROTEIN_LOCALIZATION_TO_PLASMA_MEMBRANE	-0.169074	-0.125751	-0.384562	-0.0338406	-0.215412	0.192932	0.0689166	-0.163594	0.1064	0.0699684	0.13071	0.081325	-0.0301924	0.0842081	-0.199956	0.160428	-0.0337824	-0.307016	-0.0431945	-0.282472	-0.205518	-0.10955
GOBP_ESTABLISHMENT_OF_PROTEIN_LOCALIZATION_TO_TELOMERE	-0.420271	-0.346512	-0.260024	0.323934	-0.48346	-0.12094	0.414298	-0.304121	0.058409	0.628278	-0.175675	-0.0598862	0.337055	-0.10968	0.271594	0.220482	-0.207248	0.22208	0.635255	-0.259882	0.418285	-0.504438
GOBP_ESTABLISHMENT_OF_PROTEIN_LOCALIZATION_TO_VACUOLE	-0.232605	-0.046906	-0.481232	-0.134199	-0.203493	0.16004	0.182824	-0.100716	0.0843806	-0.00385555	-0.0120299	-0.0722786	-0.113165	-0.175528	0.151209	0.21819	-0.0977182	-0.148954	-0.245548	-0.121496	-0.0118502	0.106253
GOBP_ESTABLISHMENT_OF_RNA_LOCALIZATION	-0.237077	-0.242629	-0.416671	-0.106272	-0.124095	0.036907	-0.0402695	-0.0359412	-0.0977527	-0.251926	-0.0576432	-0.0947946	-0.0359355	-0.263178	-0.134346	-0.0114143	-0.230289	-0.41683	0.036153	-0.275692	-0.212664	-0.0566982
GOBP_ESTABLISHMENT_OF_SISTER_CHROMATID_COHESION	0.460164	-0.610094	-0.635103	-0.333115	0.163052	0.21775	-0.14487	0.36171	0.287368	-0.652584	-0.349146	-0.234461	0.49662	0.323153	0.536188	0.399074	-0.215858	0.0186956	-0.0116548	-0.0713163	-0.665645	0.332548
GOBP_ESTABLISHMENT_OF_SPINDLE_ORIENTATION	-0.439107	0.141788	-0.222558	-0.261081	0.172049	0.199621	-0.128686	-0.206335	0.0868542	-0.174834	-0.444331	0.00492905	0.0737076	0.139378	-0.0389029	-0.0987639	-0.276743	-0.12256	-0.213574	0.00636685	-0.271217	-0.132671
GOBP_ESTABLISHMENT_OF_TISSUE_POLARITY	0.102759	0.251541	-0.393171	0.0488353	0.196882	0.188454	-0.0572014	0.156804	0.122811	-0.228434	-0.0502133	-0.0472206	-0.13787	0.0285194	0.074946	-0.000878923	0.266537	-0.205164	-0.177075	-0.0848864	-0.226844	-0.136324
GOBP_ESTABLISHMENT_OR_MAINTENANCE_OF_BIPOLAR_CELL_POLARITY	-0.0719765	0.209762	-0.345386	0.0809419	-0.104015	0.160942	-0.0217325	-0.120809	0.137588	0.0860408	0.0817757	-0.0641465	-0.0295996	-0.0454457	-0.00220809	0.0227674	0.264748	-0.367365	-0.000504101	-0.106466	0.0240514	-0.298074
GOBP_ESTABLISHMENT_OR_MAINTENANCE_OF_CELL_POLARITY	-0.155775	0.0475054	-0.33332	0.0474119	-0.0128042	0.0672553	-0.0282762	-0.235906	0.0560973	-0.0638636	-0.0637173	-0.0195047	0.00117653	0.057743	0.0319184	0.000208615	-0.0951714	-0.182158	-0.0377711	0.019798	-0.0382341	-0.192505
GOBP_ESTABLISHMENT_OR_MAINTENANCE_OF_CYTOSKELETON_POLARITY	0.0569529	-0.254727	0.0911416	0.0329106	0.639499	0.477049	0.0634904	0.435505	-0.487382	-0.213461	-0.449153	-0.183042	-0.438003	-0.0407856	0.103235	-0.534372	-0.137836	-0.097486	-0.0646628	-0.349349	-0.0931156	-0.265044
GOBP_ESTABLISHMENT_OR_MAINTENANCE_OF_MONOPOLAR_CELL_POLARITY	-0.150419	0.349042	-0.321006	0.00381606	0.0666474	0.185289	-0.0247707	-0.317462	0.0446802	0.0585848	-0.0730597	0.0823906	0.178826	-0.0338807	-0.126854	-0.00624382	0.28325	-0.477386	0.0199793	-0.16771	0.0599793	-0.293875
GOBP_ESTABLISHMENT_OR_MAINTENANCE_OF_TRANSMEMBRANE_ELECTROCHEMICAL_GRADIENT	-0.392566	0.2305	0.146992	0.0769109	0.529979	-0.0946347	0.356292	0.46833	-0.267539	-0.478853	-0.112835	-0.616464	-0.0312658	-0.561664	-0.478512	0.0563866	0.142925	0.110069	0.235972	0.21021	0.512908	0.0545189
GOBP_ESTROGEN_BIOSYNTHETIC_PROCESS	-0.561559	-0.106903	-0.606551	-0.645538	-0.247173	-0.770044	-0.548859	-0.483469	-0.735474	-0.641521	-0.189982	-0.490228	-0.59787	-0.507803	-0.329811	-0.354546	-0.439874	-0.0689502	-0.851367	-0.626816	-0.494635	-0.427186
GOBP_ESTROGEN_METABOLIC_PROCESS	-0.538221	-0.204554	-0.512454	-0.56554	-0.480293	-0.576444	-0.441027	-0.452979	-0.563323	-0.288412	-0.22876	-0.411303	-0.234037	-0.355455	-0.472697	-0.220145	-0.416659	-0.370507	-0.569293	-0.334407	-0.266171	-0.40694
GOBP_ESTROUS_CYCLE	-0.352707	-0.267305	-0.185054	-0.0597797	-0.325032	0.0268407	-0.0545532	-0.518452	0.197157	-0.531888	0.499768	0.0580562	0.272724	0.102425	-0.0720497	-0.0999183	-0.183764	-0.0788591	-0.0892543	-0.609147	-0.461214	-0.309525
GOBP_ETHANOL_CATABOLIC_PROCESS	-0.694968	0.124169	0.076181	-0.514284	-0.0759642	-0.0504573	-0.332702	-0.119974	0.125603	0.349641	0.126912	0.244502	0.0329187	0.429736	-0.343045	-0.0679612	-0.304352	-0.486877	0.292296	0.596259	0.546244	0.341637
GOBP_ETHANOL_METABOLIC_PROCESS	-0.597743	-0.0964168	0.0341193	-0.291668	0.0283027	-0.188602	-0.387504	0.094247	0.170845	0.454595	0.117719	0.482143	-0.043231	0.271946	-0.213009	0.0781408	-0.299691	-0.377639	0.0558048	0.501236	0.393781	0.159629
GOBP_ETHANOLAMINE_CONTAINING_COMPOUND_METABOLIC_PROCESS	-0.396068	0.154433	0.107996	-0.324789	-0.492362	0.00113831	-0.116577	-0.470682	0.245496	-0.0132234	0.224992	-0.472576	0.0438492	0.0858123	-0.358176	-0.666743	0.540858	0.0442073	-0.560546	-0.447447	-0.322328	-0.207686
GOBP_ETHER_BIOSYNTHETIC_PROCESS	0.151513	-0.24563	-0.462093	0.0844107	-0.0767004	0.101419	-0.210885	0.393993	-0.179029	-0.189784	-0.490431	0.136433	0.025476	-0.467569	0.179058	-0.0801617	0.242058	-0.515435	0.0350913	-0.305513	-0.0158443	0.0431869
GOBP_ETHER_METABOLIC_PROCESS	-0.152318	-0.257943	-0.192666	0.308014	0.171574	-0.124344	-0.126778	0.189599	-0.143931	-0.117788	-0.158958	0.181149	-0.150153	-0.284479	0.156267	0.102514	-0.0160705	-0.462829	0.0619871	-0.302136	0.036021	-0.100239
GOBP_EXCITATORY_CHEMICAL_SYNAPTIC_TRANSMISSION	-0.0504867	-0.224808	0.399927	0.412952	0.315226	0.0527834	-0.0831344	-0.40209	0.229237	0.0385915	-0.520521	-0.0830601	-0.597965	-0.310503	-0.427361	0.202351	0.100939	0.242196	0.492435	0.31372	0.134985	0.103831
GOBP_EXCITATORY_SYNAPSE_ASSEMBLY	0.191861	0.000921837	-0.324251	-0.197611	-0.0437717	-0.186559	0.0760537	-0.313923	-0.138128	-0.197664	-0.0575193	-0.091563	0.0779712	-0.103886	-0.0247174	-0.316069	0.031242	-0.197043	-0.339845	0.222755	0.065806	-0.343086
GOBP_EXCRETION	0.177859	-0.0591102	-0.0268249	-0.218759	-0.233281	-0.224019	0.0395599	0.11885	-0.150717	-0.137445	0.108003	-0.124094	-0.268503	-0.0771498	-0.180918	-0.0726804	0.00684451	-0.0147216	-0.102583	0.0306581	-0.150247	0.0643477
GOBP_EXECUTION_PHASE_OF_APOPTOSIS	0.0180755	-0.215062	-0.327955	-0.288524	-0.149991	0.157111	-0.0649177	-0.0637901	-0.234538	-0.0223609	0.230603	-0.0577247	-0.227912	-0.286458	-0.117178	0.176845	-0.271853	-0.0731832	0.121283	0.0537526	-0.00723787	-0.0359646
GOBP_EXIT_FROM_MITOSIS	-0.169825	-0.0566177	-0.246033	-0.0364568	-0.0410563	-0.298436	0.050329	-0.196557	-0.0534796	-0.152508	-0.10482	-0.0277545	-0.115132	-0.140126	-0.253446	-0.0370012	-0.179955	0.00809394	-0.125175	-0.116395	-0.185701	-0.331734
GOBP_EXOCRINE_SYSTEM_DEVELOPMENT	0.102775	0.214354	-0.324913	-0.18507	0.0335635	0.205183	-0.166858	-0.117116	0.197123	-0.249946	-0.0241215	-0.167687	-0.135737	-0.0588202	0.166338	-0.230741	0.0820835	-0.106538	0.12242	-0.139156	0.0388744	-0.147643
GOBP_EXOCYST_LOCALIZATION	-0.09089	-0.693457	-0.385212	-0.544033	0.288764	0.157777	0.429832	-0.532182	0.229524	0.0183723	0.698536	0.34717	-0.591384	-0.0472168	0.189901	0.0480949	0.447292	0.348474	0.0948939	-0.521059	-0.335571	0.676051
GOBP_EXOCYTIC_PROCESS	-0.0963263	0.0891959	-0.149686	0.0298414	0.104611	0.157126	-0.16046	-0.227108	-0.0706546	0.0226785	0.087552	-0.00130778	0.0665104	-0.277923	-0.109311	-0.13659	-0.235012	-0.0105736	0.117311	0.0362859	0.120972	-0.0906387
GOBP_EXOCYTOSIS	-0.0953663	-0.0816918	-0.246694	-0.0342527	-0.0697693	0.102023	-0.0100368	-0.00659902	0.00549533	-0.168281	0.000312741	-0.0619884	-0.0153589	-0.071612	-0.0803568	0.00126541	-0.046582	-0.173189	-0.12331	-0.137611	0.0618751	-0.160428
GOBP_EXONUCLEOLYTIC_CATABOLISM_OF_DEADENYLATED_MRNA	0.238836	-0.108181	-0.224596	0.578576	-0.258594	0.302296	0.263484	-0.187788	-0.291269	0.236402	0.247148	0.308314	-0.0195318	-0.265498	-0.16966	0.314324	-0.327964	-0.35004	0.0549218	-0.366134	-0.184868	-0.105851
GOBP_EXPLORATION_BEHAVIOR	0.251266	0.0730677	-0.472473	0.161888	-0.053976	0.220109	-0.287724	-0.238486	-0.138636	-0.394288	0.233901	0.0412964	-0.115637	-0.414663	-0.374397	0.031909	0.0239249	-0.0904231	0.0838621	0.0468938	-0.405769	0.368991
GOBP_EXPORT_ACROSS_PLASMA_MEMBRANE	-0.00108061	0.200695	-0.153208	-0.0566423	-0.110202	-0.0222045	0.189043	0.0776201	-0.13124	-0.351602	-0.135441	-0.165255	-0.047772	-0.056176	-0.285222	-0.199401	0.243827	-0.144644	-0.0115718	-0.322259	0.0229341	0.0163179
GOBP_EXPORT_FROM_CELL	-0.135775	-0.030439	-0.279737	-0.125994	-0.0866351	0.00585466	-0.0343503	-0.0965159	-0.0295745	-0.164442	0.0143954	-0.0587052	-0.0851973	-0.111707	-0.0938986	-0.0419738	-0.0257181	-0.144618	-0.0607777	-0.125036	0.0582443	-0.162634
GOBP_EXTERNAL_ENCAPSULATING_STRUCTURE_ORGANIZATION	-0.0741963	0.147492	-0.413442	-0.286724	0.0676651	-0.0559805	-0.236735	-0.262723	0.00708092	-0.223457	-0.0369866	-0.113155	-0.213899	-0.0646943	-0.0777252	-0.120663	0.148679	-0.182612	-0.33221	-0.119829	-0.151036	-0.195486
GOBP_EXTRACELLULAR_EXOSOME_ASSEMBLY	0.396856	-0.142257	-0.289427	-0.0125903	-0.222585	-0.0919189	0.259172	-0.351932	-0.0583719	0.0889822	0.251858	-0.407731	-0.3875	-0.133909	0.0547479	0.651925	0.380336	-0.252695	0.177388	-0.162781	0.0556007	0.0451645
GOBP_EXTRACELLULAR_MATRIX_ASSEMBLY	-0.016039	0.355665	-0.564743	-0.400939	0.220228	-0.0919721	-0.334625	-0.31526	-0.242389	-0.224737	0.105769	-0.000533098	-0.34402	0.00569019	-0.181277	-0.252172	0.0682625	-0.00660082	-0.460368	-0.11985	-0.170721	-0.423692
GOBP_EXTRACELLULAR_MATRIX_CELL_SIGNALING	0.622828	0.69381	-0.679161	-0.262376	-0.181818	0.636815	-0.320315	-0.637101	0.313657	-0.32457	-0.391216	0.00185706	-0.0425857	-0.366674	0.556469	-0.0263458	0.414288	0.418176	-0.189118	0.133644	-0.109237	-0.698796
GOBP_EXTRACELLULAR_MATRIX_CONSTITUENT_SECRETION	-0.181844	0.127697	-0.0661138	-0.26557	0.10673	0.23903	0.376314	-0.149804	0.140131	-0.129165	-0.0715936	-0.168295	-0.236312	-0.103362	-0.0742142	0.00677557	0.52396	-0.129797	0.0585619	0.116946	0.0599618	-0.25971
GOBP_EXTRACELLULAR_MATRIX_DISASSEMBLY	-0.202572	0.153477	-0.262478	-0.260218	-0.0409453	-0.335782	-0.2136	-0.291643	-0.187384	-0.356369	-0.0221222	-0.250895	-0.366572	-0.163812	-0.387002	-0.356001	-0.182902	-0.282577	-0.409953	-0.265238	-0.27022	-0.34399
GOBP_EXTRACELLULAR_REGULATION_OF_SIGNAL_TRANSDUCTION	-0.0174183	0.264921	-0.565933	0.517026	-0.387867	0.00673769	-0.456981	0.469451	0.147537	0.210708	0.455762	-0.415927	0.00842491	-0.227805	-0.00799508	-0.069376	0.450586	0.376419	-0.226096	0.043753	0.319503	-0.470372
GOBP_EXTRACELLULAR_TRANSPORT	0.201	-0.123986	0.178627	0.262303	0.403148	-0.303612	-0.0577371	0.175714	0.264326	-0.222738	-0.468749	0.183948	0.37176	0.275075	0.401392	-0.657558	0.166073	0.110466	-0.548664	0.0748347	-0.555355	-0.364091
GOBP_EXTRACELLULAR_VESICLE_BIOGENESIS	-0.155904	0.160166	-0.053349	0.00233408	-0.237823	-0.0796214	-0.249081	-0.369656	-0.30063	0.370095	0.169518	0.0401747	-0.184531	0.019214	0.0392473	0.265064	0.00553344	-0.258488	0.140843	0.0323516	0.31277	-0.263165
GOBP_EXTRAEMBRYONIC_MEMBRANE_DEVELOPMENT	-0.589824	-0.0145139	-0.293776	0.57031	-0.207202	0.45488	-0.645958	-0.289122	0.277321	0.456973	-0.0870755	0.38684	0.261675	-0.618553	0.377834	0.289476	0.544116	-0.0403767	0.252099	-0.1999	-0.200925	-0.144564
GOBP_EXTRINSIC_APOPTOTIC_SIGNALING_PATHWAY	-0.275742	-0.098982	-0.388475	-0.281416	-0.187623	0.0857506	-0.0470741	-0.120911	-0.15223	-0.0309272	0.0899401	-0.0989727	-0.188175	-0.170268	-0.248579	0.0143478	-0.0886178	-0.149093	0.14115	-0.0582701	0.1157	-0.0910785
GOBP_EXTRINSIC_APOPTOTIC_SIGNALING_PATHWAY_VIA_DEATH_DOMAIN_RECEPTORS	-0.284827	-0.1941	-0.384014	-0.322069	-0.153993	0.0305344	-0.156255	-0.0889465	-0.0830962	-0.129242	0.130147	0.00200443	-0.0345986	-0.214157	-0.108958	0.0205458	-0.0159607	-0.170562	0.165471	-0.0615302	0.0294836	-0.110702
GOBP_EYE_MORPHOGENESIS	-0.14481	-0.154781	-0.3401	-0.251848	-0.218733	-0.0311793	-0.130626	-0.119646	-0.103187	-0.298055	-0.0531449	-0.106761	-0.253568	-0.141116	0.0656283	-0.14077	-0.0189878	-0.233702	-0.214062	-0.129539	-0.0884252	-0.0876648
GOBP_EYE_PHOTORECEPTOR_CELL_DEVELOPMENT	-0.308138	-0.102165	-0.32913	-0.376343	-0.32857	-0.392533	-0.582634	-0.317827	-0.296102	-0.555121	-0.218065	-0.501378	-0.400871	-0.326029	0.141695	-0.374934	-0.0478889	-0.153838	-0.636805	-0.3829	-0.278322	-0.247973
GOBP_EYE_PHOTORECEPTOR_CELL_DIFFERENTIATION	-0.241787	-0.153698	-0.38491	-0.218311	-0.228663	-0.254473	-0.483815	-0.312799	-0.270478	-0.519899	-0.107938	-0.444532	-0.317431	-0.32264	0.162005	-0.300101	-0.0341231	-0.216458	-0.367027	-0.364443	-0.266322	-0.170902
GOBP_EYE_PIGMENTATION	0.109461	-0.641967	-0.0799116	0.22293	-0.259765	-0.554015	-0.239216	-0.735393	-0.178053	-0.311528	0.0774652	-0.0936958	-0.280817	-0.598425	-0.115595	0.311957	0.50215	-0.32243	-0.56794	-0.649986	0.33643	0.361122
GOBP_EYELID_DEVELOPMENT_IN_CAMERA_TYPE_EYE	-0.0397113	0.192945	-0.588505	-0.168488	0.234483	0.0354159	0.324525	-0.21106	-0.46497	-0.454665	-0.572716	-0.150904	-0.333155	-0.311483	-0.535603	-0.254528	-0.184059	0.116581	0.267876	-0.0630984	0.330242	0.131566
GOBP_FACE_DEVELOPMENT	0.111408	-0.0483604	-0.378843	-0.170654	0.0162201	0.253946	0.116185	-0.135865	-0.0862832	-0.347366	-0.103043	-0.112184	-0.109463	-0.31286	-0.170679	-0.210651	0.0813988	-0.113402	-0.325081	0.123067	0.0404274	-0.0990926
GOBP_FACIAL_NERVE_MORPHOGENESIS	0.180818	-0.445854	-0.558318	-0.659822	-0.621299	-0.104564	0.110869	0.099518	-0.394935	-0.11723	-0.00205525	-0.2434	0.391148	0.172046	0.156782	0.373896	-0.0749884	-0.147226	0.34575	0.0747542	-0.112848	-0.629646
GOBP_FACIAL_NERVE_STRUCTURAL_ORGANIZATION	0.569387	-0.488651	-0.578273	-0.659718	-0.409323	-0.0343352	0.34506	0.0321684	0.106276	-0.289851	0.0180854	-0.23245	0.429913	0.25052	0.264013	0.674793	0.135158	-0.179245	0.323348	0.34603	-0.202586	-0.431302
GOBP_FACULTATIVE_HETEROCHROMATIN_ASSEMBLY	-0.0979634	-0.138472	-0.446094	-0.102747	-0.408103	0.296716	0.162424	-0.104961	0.109622	-0.377118	0.044858	-0.258405	0.176697	-0.313494	-0.0707828	0.209289	-0.317279	-0.451154	0.297261	-0.037077	-0.428519	0.286171
GOBP_FARNESYL_DIPHOSPHATE_METABOLIC_PROCESS	-0.0812061	-0.187083	-0.538677	0.434388	0.352074	-0.539603	-0.213675	-0.299787	-0.14442	0.118315	-0.280458	0.447828	0.314031	-0.578864	-0.687609	-0.239135	-0.49836	0.0725112	-0.359211	-0.615564	0.130578	-0.105735
GOBP_FAS_SIGNALING_PATHWAY	-0.245268	-0.455901	-0.668983	-0.562329	-0.539232	0.227766	-0.243167	-0.54702	-0.362735	-0.288914	0.259483	-0.253162	-0.36639	-0.503618	0.255537	0.39179	0.375372	-0.121969	0.0907811	0.618466	-0.34807	0.334174
GOBP_FAT_CELL_DIFFERENTIATION	-0.20441	-0.182878	-0.246312	-0.296633	-0.14324	-0.024225	-0.110502	-0.249978	-0.295569	-0.138779	-0.0525737	-0.033706	-0.309898	-0.0412613	-0.0693216	0.00297025	-0.120069	-0.111819	-0.0639546	0.0196796	-0.0667052	0.0484128
GOBP_FAT_CELL_PROLIFERATION	-0.406375	-0.256441	0.202552	-0.043123	-0.441748	0.364017	-0.397804	-0.191766	-0.371288	-0.619023	-0.0124711	0.0247721	-0.49468	0.203006	-0.626122	-0.536844	0.00158991	-0.301043	0.0789333	0.0820657	0.451778	0.35863
GOBP_FAT_PAD_DEVELOPMENT	-0.0575488	-0.0725003	0.623287	-0.046387	-0.149666	-0.459665	0.198748	0.00815961	0.302288	-0.323461	0.143086	-0.402315	0.162559	-0.0536478	-0.119749	-0.111251	0.208649	0.336507	-0.0181912	-0.0627219	-0.63341	-0.0669207
GOBP_FAT_SOLUBLE_VITAMIN_BIOSYNTHETIC_PROCESS	0.0902344	0.290071	-0.264588	-0.353004	-0.000781013	0.349753	-0.342195	0.0823144	-0.422023	0.261947	0.191338	0.401777	-0.435011	-0.57579	-0.0697881	0.333288	0.526018	-0.343006	-0.121969	-0.118932	0.0462873	0.584527
GOBP_FAT_SOLUBLE_VITAMIN_METABOLIC_PROCESS	0.118832	0.342846	-0.280165	-0.275274	-0.0983063	0.107503	-0.341241	0.0973165	-0.178119	0.0530029	-0.0157384	0.278399	-0.485839	-0.411977	-0.0383349	-0.0867114	0.291888	-0.203046	0.0116584	-0.0154123	0.293904	0.0146824
GOBP_FATTY_ACID_ALPHA_OXIDATION	-0.544394	0.0256723	-0.152372	0.474877	-0.765144	0.278087	-0.462738	0.349044	0.294493	0.523223	0.544096	0.694307	0.143453	-0.409461	-0.109555	0.293968	0.336757	0.441568	-0.592223	-0.51846	0.149494	0.234091
GOBP_FATTY_ACID_BETA_OXIDATION	-0.0452685	0.319136	-0.207627	0.0675991	-0.0866519	0.0117934	-0.299295	0.03284	-0.253023	0.0438151	0.113646	0.181155	-0.0926078	-0.42251	-0.144647	0.0223242	-0.172984	-0.0898656	-0.14065	-0.257758	0.0785883	-0.00432241
GOBP_FATTY_ACID_BETA_OXIDATION_USING_ACYL_COA_DEHYDROGENASE	0.101028	0.489188	-0.183532	0.44951	-0.285575	0.401894	-0.611895	-0.558097	-0.233988	-0.140372	0.0339464	0.200458	0.294625	-0.109434	0.263203	-0.0137033	-0.41863	-0.482578	-0.496447	-0.0956353	-0.165043	0.381399
GOBP_FATTY_ACID_BETA_OXIDATION_USING_ACYL_COA_OXIDASE	-0.112286	0.240319	-0.391918	0.00488087	0.361272	0.350838	-0.305853	0.0368095	-0.134007	0.146294	-0.06485	-0.0201483	-0.350194	-0.463233	0.125932	-0.12359	-0.171302	-0.321613	-0.176325	-0.285776	0.0784666	-0.036279
GOBP_FATTY_ACID_BIOSYNTHETIC_PROCESS	-0.145165	0.00883289	-0.238007	-0.0889369	-0.132578	-0.263327	-0.0635833	-0.28552	-0.234542	-0.0577595	-0.0921597	-0.0570639	-0.242894	-0.273019	-0.156412	-0.0248577	-0.0866587	-0.0456083	-0.136701	-0.240745	0.0765157	-0.236024
GOBP_FATTY_ACID_CATABOLIC_PROCESS	0.0288014	0.218787	-0.251267	-0.0393225	-0.0530628	-0.0112585	-0.28445	-0.0233737	-0.222284	0.0767079	0.0318507	0.140427	-0.0115803	-0.344341	-0.166441	0.0591582	-0.139082	0.0466055	-0.210893	-0.296516	0.0689433	-0.00717523
GOBP_FATTY_ACID_DERIVATIVE_BIOSYNTHETIC_PROCESS	-0.168966	-0.0949515	-0.228864	-0.237434	-0.0183352	-0.182157	-0.487633	-0.469872	-0.379981	-0.243098	-0.338414	-0.124102	-0.113462	-0.111409	0.166106	-0.255227	-0.0210632	-0.248073	-0.235596	-0.245007	0.0246069	-0.288382
GOBP_FATTY_ACID_DERIVATIVE_CATABOLIC_PROCESS	-0.468533	-0.468448	-0.526638	-0.675489	-0.138544	-0.112135	-0.554238	-0.406136	-0.0972558	-0.402321	-0.410298	-0.158533	-0.300542	0.15666	-0.543268	0.157201	-0.309664	-0.336103	-0.350798	-0.171793	0.00261485	-0.162983
GOBP_FATTY_ACID_DERIVATIVE_METABOLIC_PROCESS	-0.313114	-0.262776	-0.31893	-0.412631	-0.141417	-0.222008	-0.487986	-0.452837	-0.319238	-0.265144	-0.396058	-0.233695	-0.125116	-0.0737699	-0.095256	-0.215156	-0.153896	-0.289556	-0.277264	-0.235301	-0.00136276	-0.250611
GOBP_FATTY_ACID_ELONGATION	0.489476	-0.163511	-0.450881	-0.321709	-0.487997	-0.377459	-0.0779074	-0.537692	-0.0669408	0.170826	-0.0768773	0.0290747	0.162897	-0.207835	0.345578	0.235265	-0.169042	0.617841	0.512819	-0.218232	0.670925	-0.378615
GOBP_FATTY_ACID_ELONGATION_SATURATED_FATTY_ACID	0.590774	-0.754487	-0.0554806	-0.0266623	-0.262552	-0.395477	-0.521495	-0.567443	0.333624	-0.00320151	0.0995927	0.551739	0.234327	-0.028127	0.483954	-0.404922	0.261872	0.419642	0.398999	-0.0387179	0.578431	-0.41975
GOBP_FATTY_ACID_HOMEOSTASIS	-0.0517808	-0.236457	-0.304651	-0.443779	-0.539517	-0.141644	-0.0129949	-0.5871	-0.125215	0.16756	-0.105414	-0.156114	-0.352818	0.366632	-0.0903489	0.189318	-0.204932	0.253373	-0.0708304	-0.193629	-0.17651	-0.141382
GOBP_FATTY_ACID_METABOLIC_PROCESS	-0.110295	0.062646	-0.271171	-0.100849	-0.108709	-0.18447	-0.182829	-0.111926	-0.220436	-0.0123934	-0.028125	0.0451728	-0.212762	-0.241665	-0.146526	-0.0114553	-0.107504	-0.012568	-0.126742	-0.237755	0.0420812	-0.0900645
GOBP_FATTY_ACID_TRANSMEMBRANE_TRANSPORT	0.281249	0.362875	-0.106913	-0.1597	-0.0826041	-0.176297	-0.330745	0.097072	-0.037119	0.076846	0.0532252	0.453523	0.000101708	0.0729969	-0.0728686	0.124255	0.441218	-0.176325	-0.21462	-0.227145	-0.262438	-0.0653972
GOBP_FATTY_ACID_TRANSPORT	-0.24145	0.171034	-0.0710032	-0.122017	-0.20213	-0.108174	-0.192959	-0.0624813	-0.123038	0.0226279	0.0419083	0.140165	-0.245982	-0.0324329	0.0936718	0.0783933	0.0978564	-0.127661	-0.197736	-0.190029	0.00472442	-0.09311
GOBP_FATTY_ACYL_COA_BIOSYNTHETIC_PROCESS	-0.109662	-0.113846	-0.375684	-0.285025	-0.197828	-0.240909	-0.608684	-0.601365	-0.502683	-0.377437	-0.461093	-0.209152	-0.148083	-0.0280858	0.119212	-0.322107	-0.0823101	-0.25531	-0.208339	-0.329026	0.0901805	-0.471462
GOBP_FATTY_ACYL_COA_CATABOLIC_PROCESS	0.0432372	-0.168286	-0.0356917	-0.750469	-0.564878	0.56943	-0.588506	-0.606676	-0.0591823	0.689977	0.122052	-0.145323	0.399939	0.248141	0.218429	0.294698	0.0245297	0.474601	0.00879132	-0.0635923	0.746919	-0.346943
GOBP_FATTY_ACYL_COA_METABOLIC_PROCESS	-0.141443	-0.157294	-0.351525	-0.430489	-0.332115	-0.21559	-0.54255	-0.558705	-0.380007	-0.244517	-0.42092	-0.279232	-0.0339117	0.0435776	0.135407	-0.254848	-0.0346436	-0.194255	-0.236767	-0.311138	0.141547	-0.452004
GOBP_FC_EPSILON_RECEPTOR_SIGNALING_PATHWAY	-0.0200421	-0.164569	-0.187762	-0.155428	0.348624	0.309847	-0.0256803	-0.190622	0.298598	-0.29601	0.0510347	0.0778783	-0.0911071	-0.259317	0.415794	0.262663	-0.0208456	-0.411037	0.298321	-0.265156	-0.245004	0.341302
GOBP_FC_GAMMA_RECEPTOR_SIGNALING_PATHWAY	-0.150586	-0.392836	-0.0633619	-0.188918	0.18805	0.0572024	-0.193545	-0.217589	0.225274	-0.498922	0.125554	0.417406	-0.177637	-0.120296	0.180393	0.173497	-0.137289	-0.100718	-0.0810044	-0.016054	-0.0637277	0.248841
GOBP_FC_RECEPTOR_MEDIATED_STIMULATORY_SIGNALING_PATHWAY	-0.095682	-0.386256	-0.187517	-0.268348	0.187828	0.101832	-0.0993516	-0.0815672	0.135986	-0.4856	0.19395	0.372063	-0.12552	-0.153341	0.131125	0.195661	-0.144351	-0.187473	-0.0878891	-0.101253	-0.0709773	0.252489
GOBP_FC_RECEPTOR_SIGNALING_PATHWAY	-0.0568125	-0.276522	-0.205138	-0.120409	0.227576	0.247949	-0.0186575	-0.200403	0.306113	-0.446661	0.0769796	0.282501	-0.203262	-0.144452	0.201885	0.247933	-0.111877	-0.276647	0.0653803	-0.193736	-0.261421	0.244631
GOBP_FEAR_RESPONSE	0.146996	0.234269	-0.261274	-0.113121	0.160133	0.0918203	0.00360779	0.00434658	-0.111893	-0.336276	0.215477	-0.280778	0.220491	-0.199549	-0.377832	-0.17325	-0.0251886	-0.241393	-0.181073	-0.0343074	-0.0353444	0.148286
GOBP_FEEDING_BEHAVIOR	-0.0800779	-0.204415	-0.254153	-0.187513	-0.0335431	-0.0750773	0.1695	-0.105893	0.128061	-0.20315	0.00574582	0.0324087	0.157772	-0.0147591	0.180157	0.0741232	0.22778	0.0111364	-0.198248	-0.0608405	-0.0534084	-0.0261672
GOBP_FEMALE_GAMETE_GENERATION	-0.175314	-0.248864	-0.197462	0.0919447	0.0876307	0.0371093	0.00188242	-0.078711	0.0779728	-0.266841	-0.244415	0.00299596	0.230149	-0.0397631	0.00474892	-0.15968	-0.126389	-0.0490419	-0.144419	0.00856192	-0.259981	-0.180415
GOBP_FEMALE_GENITALIA_DEVELOPMENT	-0.105129	0.199156	-0.371177	0.089781	0.064586	0.0195784	0.157081	-0.325363	-0.396131	-0.0534816	-0.10214	-0.166318	-0.0627849	-0.217574	0.319042	-0.262657	-0.0904301	-0.160259	0.096339	-0.0731705	0.103176	0.0300325
GOBP_FEMALE_MEIOSIS_CHROMOSOME_SEGREGATION	0.111518	-0.512107	0.00926511	0.199483	0.0640004	0.645148	-0.435895	0.425162	0.515143	0.42884	-0.776417	0.0740443	0.607744	-0.00992284	-0.0877149	-0.267365	-0.316922	0.0753316	-0.386317	0.277753	-0.175859	-0.517714
GOBP_FEMALE_MEIOSIS_I	-0.031319	-0.44869	0.0410253	0.462166	0.269466	-0.174779	-0.149333	-0.262718	0.278303	-0.175852	-0.273184	-0.0393181	0.338065	0.0501484	-0.0942323	-0.611545	-0.520676	0.515959	-0.560667	-0.289187	-0.481448	-0.416688
GOBP_FEMALE_MEIOTIC_NUCLEAR_DIVISION	-0.341567	-0.349897	-0.0914031	0.352048	0.210436	0.15496	-0.191547	0.0960355	0.322922	-0.019822	-0.364161	0.0628914	0.368986	0.0849191	0.0334964	-0.275631	-0.427762	0.0776335	-0.435204	-0.0577443	-0.336983	-0.312787
GOBP_FEMALE_SEX_DIFFERENTIATION	0.0824813	-0.0732797	-0.206058	-0.0658158	0.0570692	0.0522825	0.0641765	-0.199224	-0.0674913	-0.114757	0.0861587	0.0808346	-0.00160701	-0.224726	0.116747	0.00799067	0.0645983	-0.261778	-0.00342111	-0.0392967	-0.0634041	0.100763
GOBP_FERTILIZATION	-0.162195	-0.127116	0.0492528	-0.126071	0.0620565	-0.0462667	-0.10683	-0.100473	0.00279304	-0.0835264	-0.449576	-0.0547839	0.107652	-0.0363996	-0.00346705	-0.379949	-0.178129	-0.0306151	-0.376162	-0.229317	-0.381755	-0.505069
GOBP_FEVER_GENERATION	0.264006	-0.10183	0.509882	0.0288785	-0.203536	-0.260097	-0.071662	0.640711	0.0611122	-0.658504	0.329571	0.19003	-0.119826	-0.294892	0.0530719	0.514015	-0.0634977	-0.267098	0.320082	-0.681822	0.486055	0.448377
GOBP_FIBRINOLYSIS	-0.196653	-0.239816	-0.0406321	-0.392323	-0.201082	-0.0748226	-0.0985417	-0.144908	0.0950427	-0.178906	0.111151	0.0289906	-0.409202	0.279576	0.0642036	0.221587	0.0641896	-0.305076	0.299795	0.371932	0.25077	-0.253309
GOBP_FIBROBLAST_ACTIVATION	-0.0218024	-0.217572	-0.438852	-0.100758	0.12845	0.11096	-0.282502	-0.27901	-0.104897	0.0185279	0.0782184	0.182669	-0.248924	0.28538	-0.195087	-0.068155	-0.349435	-0.0672981	-0.329079	0.29122	-0.00105805	-0.541901
GOBP_FIBROBLAST_APOPTOTIC_PROCESS	0.00837457	0.0718053	-0.162485	0.14916	-0.326056	0.307683	0.322544	0.107881	-0.0718383	0.0530105	-0.0504738	0.244836	0.0193439	-0.53037	0.165417	0.0761953	-0.181325	-0.163655	0.183292	-0.0546067	0.116708	0.0896932
GOBP_FIBROBLAST_GROWTH_FACTOR_PRODUCTION	-0.465012	-0.722349	-0.565325	0.106385	-0.446039	-0.615261	-0.615846	0.142603	-0.29714	-0.728082	-0.446852	-0.338377	-0.629376	-0.633799	-0.39406	-0.634444	0.0648219	-0.0941507	-0.467807	-0.366235	-0.352584	-0.749453
GOBP_FIBROBLAST_GROWTH_FACTOR_RECEPTOR_SIGNALING_PATHWAY	-0.219497	0.0196215	-0.175849	-0.153914	0.0229727	0.167095	-0.010141	-0.110712	0.215507	-0.131444	0.156012	0.0144423	0.217311	0.0549006	-0.0155918	0.0317577	0.0914044	-0.272981	-0.188793	0.0251549	-0.0866667	-0.225657
GOBP_FIBROBLAST_MIGRATION	0.0958723	-0.124932	-0.322944	-0.183102	-0.154677	0.141116	-0.0334275	0.0641875	-0.0808214	-0.117837	0.178234	0.145735	-0.302996	-0.0805223	0.0597677	0.113891	-0.19855	-0.189742	0.100515	0.243528	0.239521	-0.201957
GOBP_FIBROBLAST_PROLIFERATION	-0.037663	-0.0417857	-0.148964	-0.0157026	-0.132341	0.0564048	0.0714702	0.0197324	-0.0814177	-0.136384	0.209743	-0.021036	-0.211656	-0.114335	-0.0335551	0.101714	0.0364316	-0.0588231	0.0476576	0.0552638	0.0346667	-0.0968095
GOBP_FILOPODIUM_ASSEMBLY	-0.0530973	0.0546849	-0.170402	0.0202897	0.035553	0.100434	0.109719	-0.333263	0.16082	-0.0904011	-0.0909157	-0.0512584	0.0550234	-0.0481672	-0.127946	-0.241752	0.0110885	-0.301185	-0.247094	-0.157872	0.0480224	-0.274919
GOBP_FLAVIN_CONTAINING_COMPOUND_METABOLIC_PROCESS	-0.233335	0.329767	-0.231556	0.304057	-0.25146	-0.131971	0.260163	0.198839	0.200301	0.0283689	0.0978761	0.25474	-0.485747	-0.685457	-0.69854	0.0448262	-0.379294	-0.523977	0.0433832	-0.635287	0.0605726	-0.681238
GOBP_FLAVONOID_METABOLIC_PROCESS	0.129652	0.379058	0.122859	-0.597213	-0.189793	0.584351	-0.0382627	0.148497	-0.259223	0.126587	-0.360356	0.139579	0.119136	0.00326415	-0.125619	-0.406542	-0.569902	0.434497	0.272455	0.5093	0.357243	0.206275
GOBP_FLOOR_PLATE_DEVELOPMENT	0.466099	0.044627	-0.383722	-0.228067	-0.0671194	0.364434	-0.428152	-0.564002	0.183642	-0.16642	0.192032	0.141872	0.139187	0.532581	-0.0465339	-0.200495	-0.533859	-0.0570659	0.493961	0.477731	-0.386362	0.0389643
GOBP_FLUID_TRANSPORT	-0.0919752	0.0298676	0.154135	-0.0864124	0.324605	0.0638489	0.409832	0.195766	-0.263664	-0.243701	-0.448273	-0.00540366	0.0886994	-0.245609	-0.180134	-0.181542	0.135387	-0.168097	-0.115201	-0.252494	0.0844036	0.0619698
GOBP_FOAM_CELL_DIFFERENTIATION	-0.209273	-0.314184	0.00938927	-0.424092	-0.530669	0.231941	0.00540414	-0.162498	-0.177383	0.263602	0.100158	0.165875	0.00582812	-0.201625	0.21844	0.313946	0.224322	-0.506863	0.137972	0.1536	0.304205	0.11387
GOBP_FOCAL_ADHESION_ASSEMBLY	0.0215655	0.0479663	-0.462475	-0.0638729	-0.0638639	0.228073	0.117765	0.149894	-0.131315	-0.276524	0.207323	0.0850837	-0.27177	-0.108471	-0.0271697	0.019835	-0.144906	-0.346696	-0.113378	-0.0276721	0.00749701	-0.220535
GOBP_FOLIC_ACID_CONTAINING_COMPOUND_BIOSYNTHETIC_PROCESS	-0.70774	-0.0559615	-0.564267	-0.156165	-0.210183	-0.37955	-0.275156	0.25575	-0.0479132	0.10614	0.183519	0.253666	-0.347529	-0.272576	0.339258	0.260451	0.0651043	-0.38857	0.300398	0.260275	-0.0208042	-0.355259
GOBP_FOLIC_ACID_CONTAINING_COMPOUND_CATABOLIC_PROCESS	-0.214177	-0.314857	-0.391897	0.0796388	-0.11545	-0.147848	-0.0593781	-0.505256	-0.218633	0.0402861	0.365169	-0.173682	0.0838553	-0.284813	-0.244941	0.513308	0.506027	0.226068	-0.0341106	-0.00495065	-0.516424	0.577448
GOBP_FOLIC_ACID_CONTAINING_COMPOUND_METABOLIC_PROCESS	-0.121285	-0.291693	-0.442765	-0.178482	-0.296448	-0.372113	-0.11072	-0.160267	-0.138154	-0.268742	0.0293222	-0.00840763	-0.0818994	-0.255583	0.115754	-0.012587	0.0097812	-0.167643	0.284992	-0.102196	-0.042402	-0.0109653
GOBP_FOLIC_ACID_METABOLIC_PROCESS	-0.108781	-0.238334	-0.490904	-0.127999	-0.0572702	-0.439937	0.129015	-0.168185	-0.367012	-0.0417325	-0.082399	-0.0892173	0.0804862	-0.256334	0.115019	0.0756686	-0.102851	-0.134244	0.318658	-0.0365318	-0.0150133	0.249914
GOBP_FOLIC_ACID_TRANSPORT	-0.00836257	-0.146276	-0.468622	-0.213991	0.133997	0.133923	-0.181466	-0.0822243	-0.026953	-0.0587519	-0.668464	0.362961	0.65593	-0.737195	0.316385	0.520653	-0.467664	0.0838711	-0.0209125	0.162793	0.117667	0.175292
GOBP_FOLLICLE_STIMULATING_HORMONE_SECRETION	0.140371	-0.101842	-0.0654782	-0.501991	-0.121997	-0.367259	-0.135078	-0.424904	-0.345138	-0.179871	-0.293111	0.632494	0.518806	-0.452287	0.497679	0.575159	-0.4144	-0.29741	0.384774	0.281186	0.351435	0.406568
GOBP_FOREBRAIN_CELL_MIGRATION	-0.382005	-0.222995	-0.410353	-0.330335	-0.279465	0.173792	-0.366056	-0.123435	-0.00932024	-0.17809	-0.259738	-0.287818	-0.181172	-0.0981854	-0.282951	-0.0899533	0.1536	-0.294424	-0.322054	-0.251066	-0.25741	-0.117137
GOBP_FOREBRAIN_DEVELOPMENT	-0.0618404	-0.181562	-0.32844	-0.0985837	-0.123646	0.161275	-0.0681035	-0.140237	-0.033796	-0.356903	-0.0910284	-0.165978	-0.0505084	-0.189046	-0.009546	-0.0054684	-0.0284905	-0.13323	-0.0791873	-0.170979	-0.143331	0.00907847
GOBP_FOREBRAIN_GENERATION_OF_NEURONS	0.0754476	-0.29718	0.0120247	0.0291765	0.0374471	0.0978641	0.0681235	-0.134807	0.30245	-0.357602	0.00184503	-0.290741	-0.0926834	-0.0716396	0.0714405	-0.151436	0.247009	-0.0481738	0.168382	-0.16805	-0.100523	0.0461078
GOBP_FOREBRAIN_MORPHOGENESIS	0.525439	0.339602	-0.610679	0.165848	-0.0596154	-0.068405	-0.263364	-0.500629	-0.0298694	-0.0700273	-0.343648	0.263087	0.0436267	-0.380803	-0.22779	-0.503421	-0.106551	-0.392295	-0.486682	-0.0722044	-0.132484	-0.194261
GOBP_FOREBRAIN_NEURON_DEVELOPMENT	-0.189008	-0.348811	0.021888	-0.0649272	-0.036138	0.34694	-0.0458632	0.0343167	0.499956	-0.300244	-0.142111	-0.323282	0.282124	0.317539	-0.0359485	-0.26247	0.171452	0.0611657	0.0711179	0.00523897	-0.256742	-0.116063
GOBP_FOREBRAIN_NEURON_DIFFERENTIATION	0.103789	-0.375558	-0.0294528	0.0420332	-0.00127377	0.119266	0.110973	-0.0803063	0.236916	-0.426725	0.0354218	-0.314957	0.0052749	0.00886384	-0.110755	-0.171266	0.116094	-0.0688248	0.193438	-0.152934	-0.00901696	0.0421307
GOBP_FOREBRAIN_NEURON_FATE_COMMITMENT	0.395007	-0.678107	0.108073	0.309073	0.101595	-0.126684	0.335219	-0.456771	-0.513353	-0.533334	-0.0776438	-0.362117	-0.0869294	0.367174	-0.324293	0.0222667	0.118584	-0.0973888	0.609149	-0.237946	0.476201	0.46336
GOBP_FOREBRAIN_RADIAL_GLIAL_CELL_DIFFERENTIATION	0.0245126	0.4621	0.0404266	-0.25355	-0.129297	0.547644	0.124761	-0.127356	0.25171	0.0513105	-0.130246	-0.0100933	-0.547397	-0.628198	0.37889	0.116664	0.600725	0.057749	0.165587	-0.253858	-0.332298	0.058821
GOBP_FOREBRAIN_REGIONALIZATION	0.0917582	-0.319698	-0.0219925	-0.421171	0.35461	0.0475965	0.366012	-0.0896185	0.112366	-0.493318	-0.551808	0.024528	0.0432666	0.016141	0.0780701	0.528078	0.32984	-0.473806	-0.0497773	-0.116821	-0.13271	0.500092
GOBP_FOREGUT_MORPHOGENESIS	-0.549685	-0.0563732	-0.0999876	-0.267086	-0.149126	0.196441	-0.416551	0.353902	0.150686	-0.668755	0.276868	-0.579833	-0.390297	0.164363	-0.258566	0.18215	0.156974	-0.162296	0.0302187	-0.305852	-0.152251	0.0816755
GOBP_FORELIMB_MORPHOGENESIS	0.0696694	0.117069	-0.331328	-0.432307	0.164595	-0.16714	0.108631	-0.107596	-0.201924	-0.290169	-0.138223	-0.220874	-0.187747	-0.197099	-0.14697	-0.200235	0.0243196	0.245437	-0.194651	0.0196626	0.029282	-0.341931
GOBP_FORMATION_OF_EXTRACHROMOSOMAL_CIRCULAR_DNA	-0.338768	-0.460815	-0.264818	0.220271	-0.168324	-0.178714	-0.069218	0.0269029	0.147932	-0.217593	0.455326	0.21431	0.455973	-0.445849	-0.093459	0.478042	-0.0577627	-0.0397323	0.501306	0.0798907	0.126696	0.327544
GOBP_FORMATION_OF_PRIMARY_GERM_LAYER	-0.163614	0.0356262	-0.446424	-0.220029	-0.0813273	-0.0905445	5.52036e-05	-0.0438637	0.156507	-0.226876	0.181155	-0.00896293	-0.157829	-0.0210854	-0.0385014	-0.028583	0.315271	-0.0786579	0.0428713	0.105609	0.0955643	-0.169651
GOBP_FORMATION_OF_TRANSLATION_PREINITIATION_COMPLEX	-0.114258	-0.212374	0.10217	0.00194404	-0.270384	0.128464	0.223373	0.0289684	-0.548797	-0.0031884	0.253509	0.0161667	-0.395118	-0.487206	-0.358049	-0.240863	-0.530997	-0.403199	0.12651	-0.571854	-0.0460741	-0.425587
GOBP_FREE_UBIQUITIN_CHAIN_POLYMERIZATION	-0.0735466	0.0866501	0.327164	0.65535	-0.489057	0.344126	-0.441424	0.488343	-0.102535	0.45731	0.0404914	0.540498	-0.266861	-0.286209	-0.225704	-0.562566	0.0565459	-0.173625	-0.235192	0.0603591	-0.0492252	-0.49034
GOBP_FRUCTOSE_1_6_BISPHOSPHATE_METABOLIC_PROCESS	0.555132	0.473843	-0.251185	0.58231	0.142342	0.270136	-0.535899	0.152599	0.53923	-0.257483	0.312762	-0.36092	0.205465	-0.247086	-0.564298	-0.377797	-0.719601	0.568767	-0.136136	-0.277007	0.0782737	-0.568743
GOBP_FRUCTOSE_6_PHOSPHATE_METABOLIC_PROCESS	0.230031	0.129983	0.07039	0.0480203	0.166887	0.253679	-0.484767	0.111563	0.508084	0.144752	-0.336886	0.0362257	0.234353	-0.20574	-0.424682	-0.0813016	0.0189757	-0.207516	-0.11493	-0.340466	-0.280205	-0.480757
GOBP_FRUCTOSE_METABOLIC_PROCESS	0.146688	0.381832	0.00431761	0.546106	-0.041935	0.0360893	-0.158905	-0.125393	-0.174913	0.0585501	0.175486	-0.479031	-0.1903	-0.462756	-0.20011	-0.0632364	-0.536593	0.350596	0.512171	-0.403131	0.44004	-0.347423
GOBP_FRUCTOSE_TRANSMEMBRANE_TRANSPORT	-0.424605	0.301623	0.210064	-0.0775912	0.440831	-0.64338	-0.553339	0.566949	-0.00694286	-0.46249	-0.440573	-0.605938	0.174511	-0.366373	-0.198784	-0.132711	-0.549438	-0.0750668	-0.0303956	-0.393089	-0.332174	0.34097
GOBP_FUCOSE_METABOLIC_PROCESS	-0.377262	-0.318508	-0.0867915	-0.0288094	0.145802	0.0860958	0.0695035	0.167456	0.589219	-0.152326	0.0454666	0.417863	0.184283	-0.751883	0.127705	0.461128	-0.118245	0.029221	-0.227218	0.00495829	-0.211755	-0.0215807
GOBP_FUCOSYLATION	-0.202587	-0.232841	0.0151889	0.057738	0.292964	0.239588	-0.365483	0.00674028	0.371044	0.14165	-0.0961419	0.545609	0.110943	-0.43002	-0.0415238	0.430279	-0.220633	-0.121297	-0.403323	0.20199	-0.17765	-0.260404
GOBP_FUNGIFORM_PAPILLA_DEVELOPMENT	0.599027	0.414349	-0.642998	-0.517094	-0.381733	0.500547	0.415866	0.470679	0.000398487	-0.117719	0.559449	-0.505565	-0.0843126	-0.668072	-0.550108	-0.24203	-0.157893	0.19632	0.639311	-0.0314429	0.309264	-0.230626
GOBP_FUNGIFORM_PAPILLA_MORPHOGENESIS	0.599027	0.414349	-0.642998	-0.517094	-0.381733	0.500547	0.415866	0.470679	0.000398487	-0.117719	0.559449	-0.505565	-0.0843126	-0.668072	-0.550108	-0.24203	-0.157893	0.19632	0.639311	-0.0314429	0.309264	-0.230626
GOBP_FUSION_OF_SPERM_TO_EGG_PLASMA_MEMBRANE_INVOLVED_IN_SINGLE_FERTILIZATION	-0.0500945	-0.0501896	0.211089	0.154006	0.0709323	-0.515805	-0.205199	0.0169367	-0.0476016	0.143654	-0.686054	0.175891	0.0784221	-0.0664808	-0.207938	-0.610241	-0.132771	-0.181921	-0.619152	-0.334192	-0.528123	-0.636679
GOBP_G_PROTEIN_COUPLED_ACETYLCHOLINE_RECEPTOR_SIGNALING_PATHWAY	0.506895	0.000133321	-0.0528089	0.0200473	-0.0527426	-0.447393	0.0555966	0.157406	0.0412395	0.152253	-0.445288	0.240205	-0.487078	0.276847	-0.462432	0.00772491	-0.0760201	0.126002	-0.231449	0.30362	-0.126368	0.249204
GOBP_G_PROTEIN_COUPLED_GLUTAMATE_RECEPTOR_SIGNALING_PATHWAY	0.192807	-0.492451	0.0724994	-0.29838	0.165511	0.00615595	-0.108788	-0.328223	0.0238387	0.14588	0.0834436	-0.0908073	0.613905	-0.347541	0.226412	0.231967	-0.0892914	-0.389397	0.241842	-0.392416	0.360736	-0.101928
GOBP_G_PROTEIN_COUPLED_OPIOID_RECEPTOR_SIGNALING_PATHWAY	0.358132	0.638158	-0.155116	-0.797397	0.112082	-0.552479	-0.0431615	-0.264735	0.0272959	0.2987	-0.630198	-0.123571	-0.0561697	-0.518595	-0.40326	0.044508	-0.317288	0.211027	-0.221679	0.161511	0.202314	-0.195031
GOBP_G_PROTEIN_COUPLED_PURINERGIC_RECEPTOR_SIGNALING_PATHWAY	0.348108	0.0744682	0.0171107	-0.202143	0.285032	0.422732	-0.497906	-0.156964	0.0214021	0.0894806	-0.0525565	-0.392759	-0.284138	0.574905	-0.539625	-0.215147	0.186415	-0.100809	-0.35669	0.468087	-0.10319	0.127946
GOBP_G_PROTEIN_COUPLED_RECEPTOR_INTERNALIZATION	-0.339357	-0.0619144	-0.421096	-0.175196	-0.0604875	-0.0233342	-0.230572	-0.570754	-0.631163	0.0179047	-0.184954	-0.294279	-0.498004	-0.209301	-0.200967	-0.101986	0.0422772	-0.129487	-0.272088	-0.0228397	-0.271567	-0.302148
GOBP_G_PROTEIN_COUPLED_RECEPTOR_SIGNALING_PATHWAY	-0.128693	0.0448391	-0.119339	-0.110086	-0.0788297	-0.0635521	-0.0869319	-0.148006	-0.0581226	-0.109446	-0.114595	-0.17591	-0.187386	-0.0789145	-0.107508	-0.127651	-0.0301374	-0.0832863	-0.106738	-0.108276	0.0359633	-0.153202
GOBP_G_PROTEIN_COUPLED_RECEPTOR_SIGNALING_PATHWAY_COUPLED_TO_CYCLIC_NUCLEOTIDE_SECOND_MESSENGER	-0.108754	-0.18559	0.40047	-0.257504	0.219501	-0.113517	0.380916	-0.432614	-0.146925	-0.337737	0.201233	-0.378705	-0.0764615	-0.21766	-0.081675	0.224914	0.0111649	-0.407556	-0.256857	-0.0781842	0.35434	0.0702476
GOBP_G_PROTEIN_COUPLED_RECEPTOR_SIGNALING_PATHWAY_INVOLVED_IN_HEART_PROCESS	-0.21557	0.536671	0.177815	0.381803	0.0111538	-0.339688	0.0260815	-0.220459	0.0392338	-0.071146	-0.0175464	-0.187099	-0.426799	-0.238115	-0.403323	0.0140674	-0.00605665	-0.0704035	-0.429016	-0.298826	0.224177	-0.434441
GOBP_G_QUADRUPLEX_DNA_UNWINDING	0.252638	-0.516908	-0.744348	-0.454258	0.0338253	-0.0626334	0.211075	-0.0662698	-0.101185	-0.785007	0.370589	0.11647	0.0967667	-0.57669	0.282487	0.224804	-0.53579	0.108419	0.129655	-0.00642102	-0.650744	0.14794
GOBP_G0_TO_G1_TRANSITION	-0.271029	-0.171088	-0.0507206	0.351437	-0.180662	0.224503	-0.128822	0.267285	0.0384432	0.358431	-0.0152314	0.114495	-0.16271	-0.0898648	0.177362	0.125077	0.047287	-0.286323	-0.09445	0.26716	-0.250126	-0.0685672
GOBP_G1_TO_G0_TRANSITION	0.208149	-0.229944	0.027828	-0.183739	-0.237786	0.411742	-0.158626	-0.00812665	-0.288314	-0.0980631	0.252883	-0.245171	-0.274858	0.229101	-0.25893	-0.28782	0.0583246	0.222615	0.143308	-0.278598	0.0925662	0.0885891
GOBP_G1_TO_G0_TRANSITION_INVOLVED_IN_CELL_DIFFERENTIATION	0.0208054	0.0441649	0.290593	-0.358505	-0.258008	-0.541899	-0.319344	0.0335567	-0.0562241	0.019303	-0.0707521	0.363926	0.18721	0.0652805	-0.316872	-0.221432	0.116637	0.271018	-0.0945615	0.149813	0.445237	-0.279045
GOBP_G2_MI_TRANSITION_OF_MEIOTIC_CELL_CYCLE	0.175112	0.149769	-0.204559	0.404265	-0.0584137	-0.224903	0.450395	-0.102922	0.375223	-0.0279756	-0.411997	-0.159416	0.14281	0.152498	0.359232	-0.50144	0.33954	0.332174	-0.603747	-0.597673	-0.440039	-0.235938
GOBP_GABAERGIC_NEURON_DIFFERENTIATION	-0.0303364	-0.369478	0.115669	-0.124503	0.568246	-0.54172	0.23031	-0.236422	0.313843	-0.402611	-0.614903	-0.494854	-0.113645	0.302068	-0.197105	0.221549	-0.245712	-0.211083	0.24198	0.227179	0.144812	0.692638
GOBP_GALACTOLIPID_BIOSYNTHETIC_PROCESS	0.105096	0.3251	0.238286	0.0984366	-0.382093	-0.323433	0.842446	-0.225623	-0.399274	0.563092	-0.0898405	0.482843	0.171778	-0.532422	-0.360576	-0.260983	0.121649	-0.16616	0.14132	0.35189	0.336667	-0.304763
GOBP_GALACTOLIPID_METABOLIC_PROCESS	0.0810067	0.083247	-0.0392283	-0.337995	-0.34766	-0.307361	0.777461	-0.221477	-0.00137285	0.598506	-0.224847	0.389122	0.323152	-0.381029	-0.317761	0.0733966	0.236655	-0.161036	0.0944422	0.303146	0.00323395	-0.238264
GOBP_GALACTOSE_CATABOLIC_PROCESS	0.0668	0.516696	-0.307224	0.620945	-0.0926988	-0.370063	-0.349245	-0.604172	0.417772	0.520851	0.450181	-0.598101	-0.694827	0.221486	-0.510786	-0.131051	0.156993	0.446197	0.208694	-0.408102	0.520298	0.435595
GOBP_GALACTOSE_METABOLIC_PROCESS	0.174841	0.609932	-0.309711	0.184222	-0.379165	-0.511507	-0.393646	-0.462467	-0.235077	0.52629	0.297465	-0.238937	-0.253723	0.198858	-0.452636	-0.172283	0.12689	0.362907	0.399994	-0.0871259	0.588633	0.159426
GOBP_GAMETE_GENERATION	-0.1001	-0.166209	0.00489315	-0.0286594	0.0972756	-0.00832479	-0.0269356	-0.0289854	0.134371	-0.212714	-0.376557	-0.0230828	0.183682	0.0837969	0.0383623	-0.371407	-0.123176	-0.109335	-0.397563	-0.179713	-0.445266	-0.396404
GOBP_GAMMA_AMINOBUTYRIC_ACID_METABOLIC_PROCESS	0.443657	0.472525	0.217308	0.019059	-0.0350055	0.174211	0.308427	-0.528782	-0.312306	-0.35873	0.4701	-0.0068933	-0.543637	-0.206126	-0.302558	-0.397023	-0.346006	-0.0583638	0.393722	-0.53425	0.508945	0.434226
GOBP_GAMMA_AMINOBUTYRIC_ACID_SECRETION	0.0322592	-0.354223	-0.74892	-0.633976	-0.573981	0.0414518	-0.219567	-0.586377	-0.401461	-0.761598	-0.475934	-0.706844	-0.50951	-0.657231	-0.600905	-0.142742	-0.439057	-0.551785	-0.54572	-0.146912	-0.739056	-0.497465
GOBP_GAMMA_AMINOBUTYRIC_ACID_SIGNALING_PATHWAY	-0.255016	-0.248601	-0.531464	-0.558432	-0.0544456	0.0153753	0.0240558	-0.328245	-0.50853	-0.409258	-0.302198	-0.384178	-0.18925	-0.367283	-0.389247	-0.153365	-0.206108	-0.273205	-0.177209	-0.150731	-0.39377	-0.342703
GOBP_GAMMA_AMINOBUTYRIC_ACID_TRANSPORT	0.247172	-0.224898	-0.734645	-0.489305	-0.366432	0.199018	-0.326474	-0.315215	-0.396484	-0.652512	-0.542091	-0.697484	-0.485556	-0.571039	-0.513185	-0.225508	-0.271829	-0.499271	-0.528475	0.0583066	-0.555478	-0.501048
GOBP_GAMMA_DELTA_T_CELL_ACTIVATION	-0.111088	-0.580493	0.131486	-0.143927	-0.243358	-0.130821	-0.304562	-0.483498	-0.631722	-0.40216	-0.194556	-0.120211	-0.644274	-0.396112	-0.228283	-0.00747607	-0.185579	-0.165756	-0.321334	-0.350179	-0.253775	-0.259805
GOBP_GAMMA_DELTA_T_CELL_DIFFERENTIATION	0.104643	-0.489985	0.176845	0.257625	0.0766213	-0.0282624	-0.264571	-0.210699	-0.459291	-0.267022	-0.137022	0.0391045	-0.526854	-0.391458	0.117986	0.0556277	0.196147	0.0765982	-0.164308	-0.261488	-0.177906	-0.0715013
GOBP_GANGLION_DEVELOPMENT	-0.3006	-0.110734	-0.459048	-0.387056	0.0678074	0.137621	-0.0501068	0.21804	0.174847	-0.370749	0.601288	-0.357722	0.479577	0.13797	-0.314532	0.0812728	-0.00198481	-0.00154986	0.54058	-0.0248113	0.0729626	0.208812
GOBP_GANGLIOSIDE_BIOSYNTHETIC_PROCESS	-0.0890559	-0.0415419	-0.115257	-0.463901	-0.349339	-0.340144	-0.151183	-0.598641	-0.197579	-0.178278	-0.440443	-0.349702	0.0270667	-0.594714	-0.609677	-0.37642	-0.456272	0.161505	-0.402605	-0.0598664	0.0556492	0.102952
GOBP_GANGLIOSIDE_BIOSYNTHETIC_PROCESS_VIA_LACTOSYLCERAMIDE	0.449909	0.577738	0.188427	-0.577954	-0.15534	-0.0315463	0.106173	-0.711849	0.141944	0.00905294	-0.499374	0.183976	0.658491	-0.134897	-0.468802	-0.498143	-0.149591	-0.0924721	0.300932	0.446314	0.417809	-0.0479964
GOBP_GANGLIOSIDE_CATABOLIC_PROCESS	-0.356074	-0.663593	-0.759356	-0.867206	-0.68179	-0.470911	-0.680827	-0.499135	-0.687598	-0.471839	-0.482209	-0.429663	-0.686987	-0.621028	-0.496981	-0.467684	-0.5976	-0.534572	-0.696818	-0.411083	-0.465722	-0.386638
GOBP_GANGLIOSIDE_METABOLIC_PROCESS	-0.210636	-0.347243	-0.519528	-0.588401	-0.47255	-0.306288	-0.374478	-0.482181	-0.454894	-0.289733	-0.40475	-0.347146	-0.396243	-0.509477	-0.493121	-0.328494	-0.389352	-0.234677	-0.541763	-0.192796	-0.251296	0.0308228
GOBP_GAP_JUNCTION_ASSEMBLY	-0.273714	0.511218	-0.174824	0.273113	0.0134761	-0.0670183	-0.163226	0.371727	0.490222	-0.129035	0.23758	-0.147216	-0.342629	0.0419686	0.384301	-0.27249	0.0121097	-0.0443667	-0.347529	0.307081	-0.21391	-0.260615
GOBP_GAS_HOMEOSTASIS	-0.631692	0.151776	-0.219701	0.66376	-0.296265	0.352332	-0.00521824	0.233598	-0.0898566	0.0217009	0.273722	0.218065	0.0843411	-0.345379	-0.266297	0.0467491	-0.626705	0.00958197	0.303398	-0.757934	0.236029	-0.0978262
GOBP_GAS_TRANSPORT	0.633236	0.081984	0.385189	0.0231842	0.282272	-0.169466	0.118022	0.325442	-0.460446	-0.400424	-0.416362	-0.206931	-0.213488	-0.200038	0.313785	-0.000623714	0.0476228	0.012321	-0.318743	0.00322444	-0.283576	-0.061226
GOBP_GASTRIC_ACID_SECRETION	-0.231019	0.229735	0.153142	-0.144555	-0.0721224	-0.30427	-0.170601	-0.529226	-0.00391521	-0.231527	0.1758	0.341991	-0.149757	-0.275697	-0.234631	0.172907	-0.296566	-0.328534	-0.0443767	-0.244785	-0.113095	0.0425513
GOBP_GASTRO_INTESTINAL_SYSTEM_SMOOTH_MUSCLE_CONTRACTION	-0.177066	0.66339	-0.346194	-0.304619	-0.461679	0.0838305	0.545265	-0.557264	0.386734	0.209247	0.544151	-0.00303211	-0.162128	0.452418	0.225772	-0.285953	-0.0255923	-0.432042	-0.30976	-0.337744	0.171877	-0.108962
GOBP_GASTRULATION	-0.111089	-0.0651738	-0.459532	-0.260668	-0.121569	0.0899602	0.110438	-0.0435097	0.0686916	-0.164516	0.220502	-0.00155677	-0.142586	-0.0512982	-0.0175844	-0.00259643	0.227744	-0.167735	0.027824	0.00359977	-0.0278038	-0.131566
GOBP_GASTRULATION_WITH_MOUTH_FORMING_SECOND	0.124642	0.044332	-0.595597	-0.27038	-0.352822	0.432617	0.455906	0.170261	0.026825	-0.31174	0.0305108	-0.0621805	-0.0226163	-0.0849757	0.232674	-0.0215354	-0.0919463	-0.0782162	0.109205	-0.203393	0.0241579	-0.191963
GOBP_GDP_MANNOSE_METABOLIC_PROCESS	0.24641	0.193156	0.122259	0.345816	0.429669	-0.0673086	-0.671625	-0.678477	-0.544523	0.728498	-0.425524	0.122269	-0.368118	-0.303785	-0.429316	-0.296922	-0.165473	0.420707	-0.134825	-0.0185293	0.506088	0.5284
GOBP_GDP_METABOLIC_PROCESS	-0.368642	-0.327415	-0.595597	0.0742213	-0.0342527	-0.0816692	-0.203534	-0.522544	0.119543	0.108271	0.00162929	-0.35995	-0.173775	0.122823	0.21079	0.0618698	-0.453482	0.202403	0.484823	-0.338773	0.191293	0.0641892
GOBP_GENE_SILENCING_BY_RNA	-0.135708	-0.271623	-0.495214	-0.207372	-0.0894707	0.171146	0.0460448	-0.106625	0.0672786	-0.291092	-0.10867	-0.0455169	0.0505479	-0.145226	-0.0966683	0.00982855	-0.123809	-0.404388	-0.136365	-0.22419	-0.401839	0.0148233
GOBP_GENERATION_OF_PRECURSOR_METABOLITES_AND_ENERGY	-0.106052	0.137793	0.0304724	0.00776294	-0.0962802	-0.162243	-0.115124	0.00612827	-0.367458	0.162726	-0.176217	-0.219614	-0.172838	-0.190607	-0.317538	-0.0573009	-0.158002	0.0612044	0.107844	-0.215345	0.304265	-0.319058
GOBP_GENITALIA_DEVELOPMENT	-0.103769	0.188344	-0.33992	0.00487011	0.200375	0.00693694	-0.107409	-0.00706887	-0.0878576	-0.208957	-0.26444	0.0987629	0.0412662	-0.0497221	0.148337	-0.0506552	0.0871564	-0.220874	-0.265615	-0.0380206	-0.0379116	0.0143003
GOBP_GENITALIA_MORPHOGENESIS	-0.0214653	0.197266	-0.488765	-0.00469745	0.252931	-0.17048	0.205995	0.518789	0.229379	-0.491119	-0.0834073	-0.360873	0.33478	-0.000766623	0.402771	-0.266246	0.23011	0.136957	-0.283468	-0.458396	-0.381783	0.132702
GOBP_GENOMIC_IMPRINTING	-0.529909	-0.00278359	-0.613225	-0.340716	-0.605859	-0.370952	0.060078	-0.405654	-0.29976	-0.24247	0.0956744	-0.682846	-0.427022	-0.22432	-0.21978	-0.613072	-0.182063	-0.0639043	0.123809	-0.186393	-0.261646	-0.218146
GOBP_GEPHYRIN_CLUSTERING_INVOLVED_IN_POSTSYNAPTIC_DENSITY_ASSEMBLY	0.459097	0.0938571	-0.447077	-0.754775	-0.0751701	-0.443281	0.163209	-0.647206	-0.570214	-0.453907	0.145474	0.113922	0.465576	0.191876	-0.589036	-0.622201	-0.512983	-0.267342	-0.175192	-0.121465	-0.299173	-0.46638
GOBP_GERM_CELL_DEVELOPMENT	-0.112049	-0.201017	0.0532668	-0.00107679	0.122221	-0.0605755	0.0313836	-0.00407005	0.162489	-0.271905	-0.371488	0.0441703	0.196662	0.0940843	0.0770126	-0.398209	-0.0367611	-0.104916	-0.399626	-0.103694	-0.48637	-0.430606
GOBP_GERM_CELL_MIGRATION	-0.66529	0.553652	-0.362649	0.558405	-0.108375	0.681388	0.249256	0.36273	0.662869	-0.147191	0.068321	0.187534	-0.445766	-0.179143	0.154333	-0.0705938	-0.100506	-0.55264	-0.406271	0.282124	0.106233	-0.179085
GOBP_GERM_CELL_PROLIFERATION	-0.622547	0.357938	0.526059	0.0102468	-0.156653	-0.565187	-0.0437437	0.100594	0.326272	0.368012	-0.503	-0.1961	0.397395	-0.27935	-0.0518402	-0.0615663	0.44666	-0.0184064	0.0924897	0.266279	0.494224	-0.566921
GOBP_GERMINAL_CENTER_FORMATION	0.254374	-0.207456	-0.430557	-0.421979	-0.18178	-0.0872145	-0.331082	0.264772	-0.625709	-0.306392	0.409246	-0.0951564	-0.229641	0.155968	-0.221627	0.292741	-0.0241421	0.0590743	0.504528	0.319615	0.05977	0.377072
GOBP_GLAND_DEVELOPMENT	0.0161369	0.0300368	-0.281681	-0.222863	-0.0980299	0.0193205	-0.0834606	-0.0983448	-0.0455033	-0.209401	-0.00738665	0.0306926	-0.138067	-0.0716885	-0.150829	-0.0864814	-0.0107365	-0.0970569	-0.0277844	-0.0980207	-0.0593688	-0.0898049
GOBP_GLAND_MORPHOGENESIS	0.118582	0.112014	-0.321393	-0.291665	-0.0353157	-0.0990327	-0.0548382	-0.129789	-0.0647226	-0.245464	0.0453467	-0.0840052	-0.156805	-0.136501	-0.115634	-0.170837	-0.0855747	-0.056825	-0.00716503	-0.135151	-0.040959	-0.0566823
GOBP_GLANDULAR_EPITHELIAL_CELL_DEVELOPMENT	-0.122748	0.30463	-0.355533	0.0791421	-0.0781677	0.269843	0.0320538	0.194207	-0.321221	-0.0108928	-0.213693	0.353065	-0.237648	0.0559779	-0.091673	-0.134253	-0.137019	-0.205701	0.0282569	-0.0536117	0.00883508	-0.498503
GOBP_GLANDULAR_EPITHELIAL_CELL_DIFFERENTIATION	0.0781797	0.205964	-0.292283	0.106293	-0.162776	0.227822	0.123734	0.0839022	-0.235564	-0.0317805	-0.00220946	0.188431	-0.145867	0.0495521	0.00357082	-0.124576	0.0817543	-0.058275	0.0749012	0.00146708	0.00431027	-0.315237
GOBP_GLIAL_CELL_APOPTOTIC_PROCESS	-0.196947	-0.0638832	-0.287749	-0.280553	-0.445224	0.0635868	-0.103492	-0.183091	-0.170099	-0.114697	0.148195	-0.145045	0.0534034	-0.0097525	0.164808	0.103227	-0.0673333	-0.0562952	0.224876	-0.109127	0.0314457	-0.457891
GOBP_GLIAL_CELL_DERIVED_NEUROTROPHIC_FACTOR_RECEPTOR_SIGNALING_PATHWAY	-0.419672	-0.323673	-0.0315259	-0.296375	0.0529146	-0.474759	0.260015	0.396844	0.719901	-0.0504534	-0.00969091	-0.19872	0.17508	0.412193	0.403349	-0.374968	0.300579	0.363879	0.00020702	-0.476395	0.0186345	-0.308207
GOBP_GLIAL_CELL_DEVELOPMENT	0.023448	0.0743332	-0.25005	-0.288257	-0.156336	0.0108144	-0.28117	-0.126746	-0.110217	-0.128146	-0.0212112	-0.0669611	-0.351778	-0.175772	-0.330575	-0.106448	0.067851	0.0873881	-0.182515	-0.0718977	0.051293	-0.105488
GOBP_GLIAL_CELL_DIFFERENTIATION	0.0823457	0.0861077	-0.238715	-0.228129	-0.147445	0.0976697	-0.109298	-0.103914	-0.17927	-0.0927339	0.048187	-0.0490994	-0.257914	-0.198422	-0.1759	-0.0225061	0.0869702	-0.015475	0.00405311	-0.0766346	0.113492	-0.132325
GOBP_GLIAL_CELL_FATE_COMMITMENT	0.413788	0.362102	-0.555004	-0.507039	0.359158	-0.152766	0.0894142	0.117817	0.288397	-0.615518	0.478947	-0.409925	-0.192991	-0.217598	-0.427659	0.336041	0.380512	-0.155731	0.740589	-0.282939	0.359669	0.14862
GOBP_GLIAL_CELL_MIGRATION	-0.27811	-0.237702	-0.525903	-0.394053	-0.424051	-0.0398038	-0.316165	-0.163058	-0.131549	-0.167963	-0.0613227	-0.193273	-0.289357	-0.325177	-0.39229	0.0236653	0.0762873	-0.245856	-0.238901	-0.274815	0.0780284	-0.255058
GOBP_GLIAL_CELL_PROLIFERATION	0.140843	-0.175549	-0.0255181	0.0514839	-0.293962	0.0680177	-0.0205059	-0.209096	-0.164081	-0.228391	0.417789	0.156156	-0.211467	-0.303967	-0.18919	-0.00922284	0.271289	-0.303662	-0.050801	0.068753	-0.0886721	-0.0133517
GOBP_GLIOGENESIS	-0.00555136	-0.0341248	-0.25462	-0.225461	-0.210737	0.0815712	-0.182879	-0.101447	-0.136152	-0.127649	0.0257764	-0.0506884	-0.245007	-0.203591	-0.246406	-0.031608	0.112449	-0.110244	-0.0748012	-0.107128	0.0647931	-0.133844
[truncated: 5,398 more rows]

## Sheet: Extended Data Fig4d
source	target	ligand	receptor	prob	pval	interaction_name	interaction_name_2	pathway_name	annotation	evidence	age2
[truncated: 9,294 more rows]
