# Supplementary material for: Single-cell transcriptomic atlas of the human testis across the reproductive lifespan
Source: Nat Aging. 2025 Mar 3;5(4):658–74. doi: 10.1038/s43587-025-00824-2 (PMC12003174; doi:10.1038/s43587-025-00824-2)
Supplement: Supplementary file 14 — Statistical source data. [file 43587_2025_824_MOESM14_ESM.xlsx]

## Sheet: Extended Data Fig5d
	Var1	Var2	Var3	Freq	age2
1	20s_Young2	State0	G1	12	20s
2	20s_Young3	State0	G1	35	20s
3	20s_Young4	State0	G1	9	20s
4	30s_20149X1	State0	G1	20	30s
5	30s_20188X1	State0	G1	60	30s
6	30s_20188X4	State0	G1	9	30s
7	30s_20206X3	State0	G1	11	30s
8	40s_20188X2	State0	G1	19	40s
9	40s_20196X1	State0	G1	18	40s
10	40s_20197X1	State0	G1	4	40s
11	40s_20197X2	State0	G1	6	40s
12	40s_20206X1	State0	G1	10	40s
13	40s_20206X4	State0	G1	5	40s
14	40s_20206X5	State0	G1	13	40s
15	40s_20206X6	State0	G1	3	40s
16	40s_20207X1	State0	G1	15	40s
17	40s_20207X2	State0	G1	9	40s
18	50s_20188X3	State0	G1	6	50s
19	50s_20196X2	State0	G1	7	50s
20	50s_20196X3	State0	G1	5	50s
21	50s_20196X4	State0	G1	9	50s
22	50s_20197X3	State0	G1	3	50s
23	50s_20197X4	State0	G1	8	50s
24	50s_20206X2	State0	G1	3	50s
25	50s_20207X3	State0	G1	25	50s
26	60s_20207X4	State0	G1	6	60s
27	60s_20207X5	State0	G1	89	60s
28	60s_20207X6	State0	G1	27	60s
29	60s_Older1	State0	G1	39	60s
30	60s_Older2	State0	G1	6	60s
31	60s_Older3	State0	G1	15	60s
32	60s_Older4	State0	G1	21	60s
33	60s_Older5	State0	G1	15	60s
34	60s_Older6	State0	G1	6	60s
35	60s_Older8	State0	G1	0	60s
36	20s_Young2	State1	G1	8	20s
37	20s_Young3	State1	G1	53	20s
38	20s_Young4	State1	G1	34	20s
39	30s_20149X1	State1	G1	76	30s
40	30s_20188X1	State1	G1	161	30s
41	30s_20188X4	State1	G1	13	30s
42	30s_20206X3	State1	G1	35	30s
43	40s_20188X2	State1	G1	15	40s
44	40s_20196X1	State1	G1	20	40s
45	40s_20197X1	State1	G1	14	40s
46	40s_20197X2	State1	G1	21	40s
47	40s_20206X1	State1	G1	40	40s
48	40s_20206X4	State1	G1	19	40s
49	40s_20206X5	State1	G1	47	40s
50	40s_20206X6	State1	G1	32	40s
51	40s_20207X1	State1	G1	27	40s
52	40s_20207X2	State1	G1	20	40s
53	50s_20188X3	State1	G1	6	50s
54	50s_20196X2	State1	G1	8	50s
55	50s_20196X3	State1	G1	8	50s
56	50s_20196X4	State1	G1	10	50s
57	50s_20197X3	State1	G1	16	50s
58	50s_20197X4	State1	G1	8	50s
59	50s_20206X2	State1	G1	12	50s
60	50s_20207X3	State1	G1	29	50s
61	60s_20207X4	State1	G1	5	60s
62	60s_20207X5	State1	G1	191	60s
63	60s_20207X6	State1	G1	73	60s
64	60s_Older1	State1	G1	49	60s
65	60s_Older2	State1	G1	11	60s
66	60s_Older3	State1	G1	51	60s
67	60s_Older4	State1	G1	35	60s
68	60s_Older5	State1	G1	8	60s
69	60s_Older6	State1	G1	16	60s
70	60s_Older8	State1	G1	12	60s
71	20s_Young2	State2	G1	1	20s
72	20s_Young3	State2	G1	0	20s
73	20s_Young4	State2	G1	0	20s
74	30s_20149X1	State2	G1	0	30s
75	30s_20188X1	State2	G1	5	30s
76	30s_20188X4	State2	G1	0	30s
77	30s_20206X3	State2	G1	1	30s
78	40s_20188X2	State2	G1	1	40s
79	40s_20196X1	State2	G1	0	40s
80	40s_20197X1	State2	G1	1	40s
81	40s_20197X2	State2	G1	0	40s
82	40s_20206X1	State2	G1	0	40s
83	40s_20206X4	State2	G1	0	40s
84	40s_20206X5	State2	G1	0	40s
85	40s_20206X6	State2	G1	0	40s
86	40s_20207X1	State2	G1	1	40s
87	40s_20207X2	State2	G1	0	40s
88	50s_20188X3	State2	G1	0	50s
89	50s_20196X2	State2	G1	0	50s
90	50s_20196X3	State2	G1	1	50s
91	50s_20196X4	State2	G1	0	50s
92	50s_20197X3	State2	G1	0	50s
93	50s_20197X4	State2	G1	0	50s
94	50s_20206X2	State2	G1	0	50s
95	50s_20207X3	State2	G1	0	50s
96	60s_20207X4	State2	G1	0	60s
97	60s_20207X5	State2	G1	1	60s
98	60s_20207X6	State2	G1	2	60s
99	60s_Older1	State2	G1	0	60s
100	60s_Older2	State2	G1	0	60s
101	60s_Older3	State2	G1	0	60s
102	60s_Older4	State2	G1	0	60s
103	60s_Older5	State2	G1	0	60s
104	60s_Older6	State2	G1	0	60s
105	60s_Older8	State2	G1	0	60s
106	20s_Young2	State3/4	G1	0	20s
107	20s_Young3	State3/4	G1	5	20s
108	20s_Young4	State3/4	G1	1	20s
109	30s_20149X1	State3/4	G1	1	30s
110	30s_20188X1	State3/4	G1	9	30s
111	30s_20188X4	State3/4	G1	5	30s
112	30s_20206X3	State3/4	G1	4	30s
113	40s_20188X2	State3/4	G1	2	40s
114	40s_20196X1	State3/4	G1	2	40s
115	40s_20197X1	State3/4	G1	1	40s
116	40s_20197X2	State3/4	G1	5	40s
117	40s_20206X1	State3/4	G1	0	40s
118	40s_20206X4	State3/4	G1	2	40s
119	40s_20206X5	State3/4	G1	1	40s
120	40s_20206X6	State3/4	G1	0	40s
121	40s_20207X1	State3/4	G1	19	40s
122	40s_20207X2	State3/4	G1	4	40s
123	50s_20188X3	State3/4	G1	3	50s
124	50s_20196X2	State3/4	G1	6	50s
125	50s_20196X3	State3/4	G1	0	50s
126	50s_20196X4	State3/4	G1	1	50s
127	50s_20197X3	State3/4	G1	0	50s
128	50s_20197X4	State3/4	G1	6	50s
129	50s_20206X2	State3/4	G1	0	50s
130	50s_20207X3	State3/4	G1	8	50s
131	60s_20207X4	State3/4	G1	1	60s
132	60s_20207X5	State3/4	G1	26	60s
133	60s_20207X6	State3/4	G1	13	60s
134	60s_Older1	State3/4	G1	5	60s
135	60s_Older2	State3/4	G1	1	60s
136	60s_Older3	State3/4	G1	3	60s
137	60s_Older4	State3/4	G1	10	60s
138	60s_Older5	State3/4	G1	5	60s
139	60s_Older6	State3/4	G1	1	60s
140	60s_Older8	State3/4	G1	0	60s
141	20s_Young2	State0	G2M	4	20s
142	20s_Young3	State0	G2M	12	20s
143	20s_Young4	State0	G2M	3	20s
144	30s_20149X1	State0	G2M	3	30s
145	30s_20188X1	State0	G2M	29	30s
146	30s_20188X4	State0	G2M	1	30s
147	30s_20206X3	State0	G2M	11	30s
148	40s_20188X2	State0	G2M	10	40s
149	40s_20196X1	State0	G2M	11	40s
150	40s_20197X1	State0	G2M	6	40s
151	40s_20197X2	State0	G2M	2	40s
152	40s_20206X1	State0	G2M	1	40s
153	40s_20206X4	State0	G2M	6	40s
154	40s_20206X5	State0	G2M	9	40s
155	40s_20206X6	State0	G2M	4	40s
156	40s_20207X1	State0	G2M	7	40s
157	40s_20207X2	State0	G2M	2	40s
158	50s_20188X3	State0	G2M	1	50s
159	50s_20196X2	State0	G2M	6	50s
160	50s_20196X3	State0	G2M	7	50s
161	50s_20196X4	State0	G2M	2	50s
162	50s_20197X3	State0	G2M	1	50s
163	50s_20197X4	State0	G2M	5	50s
164	50s_20206X2	State0	G2M	4	50s
165	50s_20207X3	State0	G2M	5	50s
166	60s_20207X4	State0	G2M	2	60s
167	60s_20207X5	State0	G2M	77	60s
168	60s_20207X6	State0	G2M	3	60s
169	60s_Older1	State0	G2M	15	60s
170	60s_Older2	State0	G2M	2	60s
171	60s_Older3	State0	G2M	6	60s
172	60s_Older4	State0	G2M	10	60s
173	60s_Older5	State0	G2M	10	60s
174	60s_Older6	State0	G2M	9	60s
175	60s_Older8	State0	G2M	3	60s
176	20s_Young2	State1	G2M	8	20s
177	20s_Young3	State1	G2M	23	20s
178	20s_Young4	State1	G2M	20	20s
179	30s_20149X1	State1	G2M	12	30s
180	30s_20188X1	State1	G2M	62	30s
181	30s_20188X4	State1	G2M	8	30s
182	30s_20206X3	State1	G2M	13	30s
183	40s_20188X2	State1	G2M	11	40s
184	40s_20196X1	State1	G2M	26	40s
185	40s_20197X1	State1	G2M	0	40s
186	40s_20197X2	State1	G2M	5	40s
187	40s_20206X1	State1	G2M	16	40s
188	40s_20206X4	State1	G2M	10	40s
189	40s_20206X5	State1	G2M	40	40s
190	40s_20206X6	State1	G2M	22	40s
191	40s_20207X1	State1	G2M	4	40s
192	40s_20207X2	State1	G2M	12	40s
193	50s_20188X3	State1	G2M	7	50s
194	50s_20196X2	State1	G2M	13	50s
195	50s_20196X3	State1	G2M	4	50s
196	50s_20196X4	State1	G2M	4	50s
197	50s_20197X3	State1	G2M	4	50s
198	50s_20197X4	State1	G2M	6	50s
199	50s_20206X2	State1	G2M	4	50s
200	50s_20207X3	State1	G2M	9	50s
201	60s_20207X4	State1	G2M	2	60s
202	60s_20207X5	State1	G2M	93	60s
203	60s_20207X6	State1	G2M	18	60s
204	60s_Older1	State1	G2M	13	60s
205	60s_Older2	State1	G2M	14	60s
206	60s_Older3	State1	G2M	28	60s
207	60s_Older4	State1	G2M	17	60s
208	60s_Older5	State1	G2M	6	60s
209	60s_Older6	State1	G2M	13	60s
210	60s_Older8	State1	G2M	8	60s
211	20s_Young2	State2	G2M	0	20s
212	20s_Young3	State2	G2M	4	20s
213	20s_Young4	State2	G2M	2	20s
214	30s_20149X1	State2	G2M	3	30s
215	30s_20188X1	State2	G2M	60	30s
216	30s_20188X4	State2	G2M	15	30s
217	30s_20206X3	State2	G2M	4	30s
218	40s_20188X2	State2	G2M	12	40s
219	40s_20196X1	State2	G2M	6	40s
220	40s_20197X1	State2	G2M	0	40s
221	40s_20197X2	State2	G2M	4	40s
222	40s_20206X1	State2	G2M	0	40s
223	40s_20206X4	State2	G2M	2	40s
224	40s_20206X5	State2	G2M	1	40s
225	40s_20206X6	State2	G2M	4	40s
226	40s_20207X1	State2	G2M	16	40s
227	40s_20207X2	State2	G2M	3	40s
228	50s_20188X3	State2	G2M	17	50s
229	50s_20196X2	State2	G2M	13	50s
230	50s_20196X3	State2	G2M	9	50s
231	50s_20196X4	State2	G2M	4	50s
232	50s_20197X3	State2	G2M	0	50s
233	50s_20197X4	State2	G2M	6	50s
234	50s_20206X2	State2	G2M	1	50s
235	50s_20207X3	State2	G2M	2	50s
236	60s_20207X4	State2	G2M	0	60s
237	60s_20207X5	State2	G2M	26	60s
238	60s_20207X6	State2	G2M	30	60s
239	60s_Older1	State2	G2M	8	60s
240	60s_Older2	State2	G2M	6	60s
241	60s_Older3	State2	G2M	3	60s
242	60s_Older4	State2	G2M	12	60s
243	60s_Older5	State2	G2M	4	60s
244	60s_Older6	State2	G2M	1	60s
245	60s_Older8	State2	G2M	2	60s
246	20s_Young2	State3/4	G2M	2	20s
247	20s_Young3	State3/4	G2M	5	20s
248	20s_Young4	State3/4	G2M	0	20s
249	30s_20149X1	State3/4	G2M	1	30s
250	30s_20188X1	State3/4	G2M	15	30s
251	30s_20188X4	State3/4	G2M	6	30s
252	30s_20206X3	State3/4	G2M	1	30s
253	40s_20188X2	State3/4	G2M	8	40s
254	40s_20196X1	State3/4	G2M	6	40s
255	40s_20197X1	State3/4	G2M	2	40s
256	40s_20197X2	State3/4	G2M	1	40s
257	40s_20206X1	State3/4	G2M	0	40s
258	40s_20206X4	State3/4	G2M	3	40s
259	40s_20206X5	State3/4	G2M	3	40s
260	40s_20206X6	State3/4	G2M	1	40s
261	40s_20207X1	State3/4	G2M	11	40s
262	40s_20207X2	State3/4	G2M	4	40s
263	50s_20188X3	State3/4	G2M	13	50s
264	50s_20196X2	State3/4	G2M	13	50s
265	50s_20196X3	State3/4	G2M	3	50s
266	50s_20196X4	State3/4	G2M	2	50s
267	50s_20197X3	State3/4	G2M	1	50s
268	50s_20197X4	State3/4	G2M	4	50s
269	50s_20206X2	State3/4	G2M	0	50s
270	50s_20207X3	State3/4	G2M	3	50s
271	60s_20207X4	State3/4	G2M	0	60s
272	60s_20207X5	State3/4	G2M	17	60s
273	60s_20207X6	State3/4	G2M	13	60s
274	60s_Older1	State3/4	G2M	9	60s
275	60s_Older2	State3/4	G2M	1	60s
276	60s_Older3	State3/4	G2M	2	60s
277	60s_Older4	State3/4	G2M	4	60s
278	60s_Older5	State3/4	G2M	4	60s
279	60s_Older6	State3/4	G2M	0	60s
280	60s_Older8	State3/4	G2M	0	60s
281	20s_Young2	State0	S	0	20s
282	20s_Young3	State0	S	1	20s
283	20s_Young4	State0	S	1	20s
284	30s_20149X1	State0	S	0	30s
285	30s_20188X1	State0	S	1	30s
286	30s_20188X4	State0	S	0	30s
287	30s_20206X3	State0	S	1	30s
288	40s_20188X2	State0	S	0	40s
289	40s_20196X1	State0	S	1	40s
290	40s_20197X1	State0	S	0	40s
291	40s_20197X2	State0	S	0	40s
292	40s_20206X1	State0	S	0	40s
293	40s_20206X4	State0	S	0	40s
294	40s_20206X5	State0	S	1	40s
295	40s_20206X6	State0	S	1	40s
296	40s_20207X1	State0	S	1	40s
297	40s_20207X2	State0	S	0	40s
298	50s_20188X3	State0	S	0	50s
299	50s_20196X2	State0	S	1	50s
300	50s_20196X3	State0	S	0	50s
301	50s_20196X4	State0	S	0	50s
302	50s_20197X3	State0	S	0	50s
303	50s_20197X4	State0	S	0	50s
304	50s_20206X2	State0	S	0	50s
305	50s_20207X3	State0	S	0	50s
306	60s_20207X4	State0	S	0	60s
307	60s_20207X5	State0	S	10	60s
308	60s_20207X6	State0	S	0	60s
309	60s_Older1	State0	S	0	60s
310	60s_Older2	State0	S	1	60s
311	60s_Older3	State0	S	2	60s
312	60s_Older4	State0	S	1	60s
313	60s_Older5	State0	S	0	60s
314	60s_Older6	State0	S	1	60s
315	60s_Older8	State0	S	0	60s
316	20s_Young2	State1	S	1	20s
317	20s_Young3	State1	S	9	20s
318	20s_Young4	State1	S	7	20s
319	30s_20149X1	State1	S	1	30s
320	30s_20188X1	State1	S	15	30s
321	30s_20188X4	State1	S	1	30s
322	30s_20206X3	State1	S	1	30s
323	40s_20188X2	State1	S	2	40s
324	40s_20196X1	State1	S	14	40s
325	40s_20197X1	State1	S	0	40s
326	40s_20197X2	State1	S	2	40s
327	40s_20206X1	State1	S	1	40s
328	40s_20206X4	State1	S	3	40s
329	40s_20206X5	State1	S	13	40s
330	40s_20206X6	State1	S	7	40s
331	40s_20207X1	State1	S	4	40s
332	40s_20207X2	State1	S	4	40s
333	50s_20188X3	State1	S	0	50s
334	50s_20196X2	State1	S	3	50s
335	50s_20196X3	State1	S	5	50s
336	50s_20196X4	State1	S	3	50s
337	50s_20197X3	State1	S	0	50s
338	50s_20197X4	State1	S	3	50s
339	50s_20206X2	State1	S	0	50s
340	50s_20207X3	State1	S	1	50s
341	60s_20207X4	State1	S	2	60s
342	60s_20207X5	State1	S	23	60s
343	60s_20207X6	State1	S	20	60s
344	60s_Older1	State1	S	3	60s
345	60s_Older2	State1	S	4	60s
346	60s_Older3	State1	S	8	60s
347	60s_Older4	State1	S	11	60s
348	60s_Older5	State1	S	1	60s
349	60s_Older6	State1	S	6	60s
350	60s_Older8	State1	S	5	60s
351	20s_Young2	State2	S	4	20s
352	20s_Young3	State2	S	4	20s
353	20s_Young4	State2	S	0	20s
354	30s_20149X1	State2	S	3	30s
355	30s_20188X1	State2	S	43	30s
356	30s_20188X4	State2	S	4	30s
357	30s_20206X3	State2	S	1	30s
358	40s_20188X2	State2	S	12	40s
359	40s_20196X1	State2	S	8	40s
360	40s_20197X1	State2	S	1	40s
361	40s_20197X2	State2	S	4	40s
362	40s_20206X1	State2	S	0	40s
363	40s_20206X4	State2	S	5	40s
364	40s_20206X5	State2	S	5	40s
365	40s_20206X6	State2	S	1	40s
366	40s_20207X1	State2	S	31	40s
367	40s_20207X2	State2	S	7	40s
368	50s_20188X3	State2	S	12	50s
369	50s_20196X2	State2	S	24	50s
370	50s_20196X3	State2	S	11	50s
371	50s_20196X4	State2	S	1	50s
372	50s_20197X3	State2	S	1	50s
373	50s_20197X4	State2	S	10	50s
374	50s_20206X2	State2	S	2	50s
375	50s_20207X3	State2	S	4	50s
376	60s_20207X4	State2	S	0	60s
377	60s_20207X5	State2	S	18	60s
378	60s_20207X6	State2	S	16	60s
379	60s_Older1	State2	S	5	60s
380	60s_Older2	State2	S	8	60s
381	60s_Older3	State2	S	4	60s
382	60s_Older4	State2	S	8	60s
383	60s_Older5	State2	S	8	60s
384	60s_Older6	State2	S	2	60s
385	60s_Older8	State2	S	1	60s
386	20s_Young2	State3/4	S	21	20s
387	20s_Young3	State3/4	S	16	20s
388	20s_Young4	State3/4	S	1	20s
389	30s_20149X1	State3/4	S	6	30s
390	30s_20188X1	State3/4	S	78	30s
391	30s_20188X4	State3/4	S	37	30s
392	30s_20206X3	State3/4	S	12	30s
393	40s_20188X2	State3/4	S	65	40s
394	40s_20196X1	State3/4	S	17	40s
395	40s_20197X1	State3/4	S	4	40s
396	40s_20197X2	State3/4	S	8	40s
397	40s_20206X1	State3/4	S	3	40s
398	40s_20206X4	State3/4	S	24	40s
399	40s_20206X5	State3/4	S	17	40s
400	40s_20206X6	State3/4	S	14	40s
401	40s_20207X1	State3/4	S	58	40s
402	40s_20207X2	State3/4	S	15	40s
403	50s_20188X3	State3/4	S	43	50s
404	50s_20196X2	State3/4	S	75	50s
405	50s_20196X3	State3/4	S	24	50s
406	50s_20196X4	State3/4	S	5	50s
407	50s_20197X3	State3/4	S	4	50s
408	50s_20197X4	State3/4	S	34	50s
409	50s_20206X2	State3/4	S	1	50s
410	50s_20207X3	State3/4	S	21	50s
411	60s_20207X4	State3/4	S	1	60s
412	60s_20207X5	State3/4	S	98	60s
413	60s_20207X6	State3/4	S	34	60s
414	60s_Older1	State3/4	S	28	60s
415	60s_Older2	State3/4	S	22	60s
416	60s_Older3	State3/4	S	15	60s
417	60s_Older4	State3/4	S	38	60s
418	60s_Older5	State3/4	S	16	60s
419	60s_Older6	State3/4	S	2	60s
420	60s_Older8	State3/4	S	1	60s

## Sheet: Extended Data Fig5f
	p_val	avg_log2FC	pct.1	pct.2	p_val_adj	gene	age	cluster	select
AluSx4	1.93959e-45	1.15053	0.975	0.66	1.13251e-40	AluSx4	20s-30s	SSC	slect
AluSg	1.88307e-44	1.11858	1	0.949	1.0995e-39	AluSg	20s-30s	SSC	slect
AluSc	7.86395e-43	1.1238	0.998	0.939	4.59168e-38	AluSc	20s-30s	SSC	slect
AluSp	9.42341e-43	1.07232	1	0.99	5.50223e-38	AluSp	20s-30s	SSC	slect
AluY	1.35514e-42	1.04435	1	0.997	7.91253e-38	AluY	20s-30s	SSC	slect
AluSc8	2.1189e-42	1.02772	0.993	0.905	1.2372e-37	AluSc8	20s-30s	SSC	slect
AluYb8	2.70948e-42	0.851915	0.978	0.687	1.58204e-37	AluYb8	20s-30s	SSC	slect
AluSq2	7.3434e-42	1.06043	1	0.976	4.28774e-37	AluSq2	20s-30s	SSC	slect
AluYm1	7.40675e-42	0.955104	0.955	0.588	4.32473e-37	AluYm1	20s-30s	SSC	slect
AluSc5	3.40561e-41	1.0247	0.962	0.605	1.9885e-36	AluSc5	20s-30s	SSC	slect
AluSq	5.16254e-41	1.06515	0.99	0.827	3.01435e-36	AluSq	20s-30s	SSC	slect
AluSz	1.00048e-40	1.08902	1	1	5.84167e-36	AluSz	20s-30s	SSC	slect
AluSg7	1.33663e-40	0.972493	0.977	0.728	7.80447e-36	AluSg7	20s-30s	SSC	slect
AluSx	3.81963e-40	1.05212	1	0.993	2.23025e-35	AluSx	20s-30s	SSC	slect
AluSx3	1.83873e-39	1.02453	1	0.915	1.07362e-34	AluSx3	20s-30s	SSC	slect
L1MB3	2.22639e-39	0.936747	0.977	0.735	1.29997e-34	L1MB3	20s-30s	SSC	slect
L1MC1	3.91625e-39	0.928671	0.967	0.68	2.28666e-34	L1MC1	20s-30s	SSC	slect
L1PA16	1.41412e-38	0.870984	0.973	0.619	8.25691e-34	L1PA16	20s-30s	SSC	slect
AluSz6	1.64246e-38	1.05092	1	0.935	9.59018e-34	AluSz6	20s-30s	SSC	slect
L1PA6	2.74429e-38	0.840941	0.965	0.643	1.60236e-33	L1PA6	20s-30s	SSC	slect
AluSg4	3.29496e-38	0.983126	0.958	0.643	1.9239e-33	AluSg4	20s-30s	SSC	slect
L1MB8	3.40238e-38	0.904145	0.983	0.759	1.98662e-33	L1MB8	20s-30s	SSC	slect
L1MCa	4.27463e-38	0.863309	0.958	0.571	2.49591e-33	L1MCa	20s-30s	SSC	slect
L1MCc	5.13909e-38	0.794875	0.905	0.364	3.00067e-33	L1MCc	20s-30s	SSC	slect
L1PA8A	5.71514e-38	0.835673	0.925	0.381	3.33701e-33	L1PA8A	20s-30s	SSC	slect
L1PA7	1.51755e-37	0.831499	0.978	0.752	8.86085e-33	L1PA7	20s-30s	SSC	slect
L1MEc	2.40271e-37	0.901057	0.973	0.731	1.40292e-32	L1MEc	20s-30s	SSC	slect
L1MC4	2.62546e-37	0.877505	0.988	0.84	1.53298e-32	L1MC4	20s-30s	SSC	slect
L1MC2	4.12348e-37	0.844297	0.963	0.534	2.40766e-32	L1MC2	20s-30s	SSC	slect
L1PB1	4.21355e-37	0.811391	0.965	0.67	2.46025e-32	L1PB1	20s-30s	SSC	slect
L1ME1	4.4247e-37	0.841772	0.988	0.901	2.58354e-32	L1ME1	20s-30s	SSC	slect
AluSx1	5.42594e-37	0.957486	1	1	3.16815e-32	AluSx1	20s-30s	SSC	slect
L1M1	5.80354e-37	0.778678	0.977	0.663	3.38863e-32	L1M1	20s-30s	SSC	slect
L1MB2	5.97111e-37	0.859129	0.958	0.663	3.48647e-32	L1MB2	20s-30s	SSC	slect
L1PA13	6.63686e-37	0.85118	0.953	0.554	3.87519e-32	L1PA13	20s-30s	SSC	slect
L1PA14	1.30932e-36	0.859287	0.932	0.412	7.64498e-32	L1PA14	20s-30s	SSC	slect
AluSq10	2.23056e-36	0.797805	0.922	0.422	1.3024e-31	AluSq10	20s-30s	SSC	slect
L1MA3	2.3307e-36	0.844831	0.957	0.636	1.36087e-31	L1MA3	20s-30s	SSC	slect
L1MB7	2.91988e-36	0.860403	0.985	0.857	1.70489e-31	L1MB7	20s-30s	SSC	slect
L1PA5	3.11074e-36	0.786309	0.98	0.711	1.81633e-31	L1PA5	20s-30s	SSC	slect
HAL1	4.21392e-36	0.897607	0.977	0.779	2.46046e-31	HAL1	20s-30s	SSC	slect
L1MDb	4.68732e-36	0.540682	0.841	0.276	2.73688e-31	L1MDb	20s-30s	SSC	slect
L1PREC2	5.37485e-36	0.781005	0.955	0.551	3.13832e-31	L1PREC2	20s-30s	SSC	slect
L1MC5a	8.63652e-36	0.861158	0.975	0.789	5.04278e-31	L1MC5a	20s-30s	SSC	slect
L1PB4	1.19613e-35	0.770524	0.958	0.507	6.98407e-31	L1PB4	20s-30s	SSC	slect
HERVH-int	1.20153e-35	0.975141	0.9	0.405	7.01559e-31	HERVH-int	20s-30s	SSC	slect
L1MEf	1.65722e-35	0.837926	0.97	0.718	9.67634e-31	L1MEf	20s-30s	SSC	slect
LTR17	2.23735e-35	0.465218	0.777	0.259	1.30637e-30	LTR17	20s-30s	SSC	slect
L1PA4	2.26194e-35	0.748611	0.983	0.711	1.32073e-30	L1PA4	20s-30s	SSC	slect
AluJb	2.28073e-35	0.944817	1	0.997	1.3317e-30	AluJb	20s-30s	SSC	slect
L1PA11	2.28658e-35	0.786149	0.952	0.534	1.33511e-30	L1PA11	20s-30s	SSC	slect
L1MC5	2.47552e-35	0.844373	0.97	0.731	1.44543e-30	L1MC5	20s-30s	SSC	slect
L1MA4	2.59706e-35	0.793377	0.955	0.643	1.5164e-30	L1MA4	20s-30s	SSC	slect
HERV17-int	3.31284e-35	0.500218	0.704	0.238	1.93434e-30	HERV17-int	20s-30s	SSC	slect
L1MA6	3.38258e-35	0.802231	0.935	0.452	1.97505e-30	L1MA6	20s-30s	SSC	slect
L1M4	3.47162e-35	0.804128	0.988	0.833	2.02704e-30	L1M4	20s-30s	SSC	slect
L1MA2	4.28736e-35	0.750147	0.96	0.605	2.50335e-30	L1MA2	20s-30s	SSC	slect
L1PA15	5.08963e-35	0.775688	0.949	0.582	2.97179e-30	L1PA15	20s-30s	SSC	slect
L1PA8	6.18937e-35	0.784022	0.962	0.595	3.61391e-30	L1PA8	20s-30s	SSC	slect
L1MD1	6.96945e-35	0.77609	0.963	0.578	4.06939e-30	L1MD1	20s-30s	SSC	slect
L1P3	7.04473e-35	0.633854	0.92	0.367	4.11335e-30	L1P3	20s-30s	SSC	slect
L1MEi	8.49376e-35	0.784173	0.932	0.391	4.95942e-30	L1MEi	20s-30s	SSC	slect
L1MC4a	9.34728e-35	0.846442	0.962	0.622	5.45778e-30	L1MC4a	20s-30s	SSC	slect
L1MA4A	1.12761e-34	0.811001	0.953	0.534	6.58398e-30	L1MA4A	20s-30s	SSC	slect
AluJr4	1.25609e-34	0.852616	0.99	0.83	7.33418e-30	AluJr4	20s-30s	SSC	slect
L1PA15-16	1.88518e-34	0.606549	0.875	0.333	1.10074e-29	L1PA15-16	20s-30s	SSC	slect
L1MDa	2.79596e-34	0.746127	0.96	0.541	1.63253e-29	L1MDa	20s-30s	SSC	slect
L1MA7	3.23152e-34	0.787857	0.95	0.554	1.88685e-29	L1MA7	20s-30s	SSC	slect
L1M4a2	4.16495e-34	0.691196	0.887	0.33	2.43187e-29	L1M4a2	20s-30s	SSC	slect
AluYh3	4.38762e-34	0.768221	0.934	0.459	2.56189e-29	AluYh3	20s-30s	SSC	slect
L1MC3	4.5412e-34	0.79588	0.973	0.721	2.65156e-29	L1MC3	20s-30s	SSC	slect
L1MB4	5.0479e-34	0.802747	0.967	0.629	2.94742e-29	L1MB4	20s-30s	SSC	slect
L1MB5	8.26326e-34	0.772299	0.955	0.619	4.82483e-29	L1MB5	20s-30s	SSC	slect
THE1B-int	8.35372e-34	0.608317	0.872	0.354	4.87765e-29	THE1B-int	20s-30s	SSC	slect
MLT1H	9.08454e-34	0.767111	0.932	0.442	5.30437e-29	MLT1H	20s-30s	SSC	slect
L1MA9	9.33238e-34	0.761632	0.965	0.704	5.44908e-29	L1MA9	20s-30s	SSC	slect
L1ME3G	9.97834e-34	0.779734	0.968	0.724	5.82626e-29	L1ME3G	20s-30s	SSC	slect
L1M2	1.0153e-33	0.71227	0.967	0.619	5.92824e-29	L1M2	20s-30s	SSC	slect
L1PA10	1.38184e-33	0.760269	0.955	0.558	8.06843e-29	L1PA10	20s-30s	SSC	slect
L1MEg	1.88223e-33	0.802169	0.967	0.714	1.09901e-28	L1MEg	20s-30s	SSC	slect
L1M3f	1.96226e-33	0.535978	0.784	0.289	1.14575e-28	L1M3f	20s-30s	SSC	slect
MER21-int	2.06289e-33	0.4256	0.739	0.252	1.2045e-28	MER21-int	20s-30s	SSC	slect
L1ME3C	2.86399e-33	0.727981	0.9	0.391	1.67226e-28	L1ME3C	20s-30s	SSC	slect
L1P2	3.686e-33	0.644633	0.912	0.388	2.15222e-28	L1P2	20s-30s	SSC	slect
L1MA8	6.2528e-33	0.752796	0.958	0.653	3.65095e-28	L1MA8	20s-30s	SSC	slect
AluJo	8.13079e-33	0.862206	0.998	0.986	4.74749e-28	AluJo	20s-30s	SSC	slect
L1PBa	8.99793e-33	0.647857	0.892	0.357	5.2538e-28	L1PBa	20s-30s	SSC	slect
AluJr	1.18819e-32	0.84806	1	0.997	6.93775e-28	AluJr	20s-30s	SSC	slect
L1MD2	1.43146e-32	0.76963	0.968	0.694	8.35813e-28	L1MD2	20s-30s	SSC	slect
L1PB3	2.35914e-32	0.720464	0.917	0.412	1.37748e-27	L1PB3	20s-30s	SSC	slect
L1M5	4.60102e-32	0.749812	0.995	0.959	2.68649e-27	L1M5	20s-30s	SSC	slect
L1PA17	5.08796e-32	0.748333	0.935	0.459	2.97081e-27	L1PA17	20s-30s	SSC	slect
AluYf1	5.43507e-32	0.747191	0.935	0.446	3.17348e-27	AluYf1	20s-30s	SSC	slect
L1ME4b	5.72526e-32	0.763473	0.975	0.793	3.34292e-27	L1ME4b	20s-30s	SSC	slect
ERVL-E-int	8.88612e-32	0.726412	0.915	0.439	5.18852e-27	ERVL-E-int	20s-30s	SSC	slect
L1ME2z	9.68459e-32	0.755782	0.952	0.541	5.65473e-27	L1ME2z	20s-30s	SSC	slect
MLT1D	9.87383e-32	0.78141	0.957	0.629	5.76523e-27	MLT1D	20s-30s	SSC	slect
AluYk3	1.07004e-31	0.702907	0.914	0.415	6.24787e-27	AluYk3	20s-30s	SSC	slect
AluYk2	1.30468e-31	0.642653	0.904	0.395	7.61787e-27	AluYk2	20s-30s	SSC	slect
HERVL-int	1.51584e-31	0.585366	0.85	0.34	8.85086e-27	HERVL-int	20s-30s	SSC	slect
AluYk4	1.58656e-31	0.664219	0.907	0.395	9.26377e-27	AluYk4	20s-30s	SSC	slect
L1ME3Cz	2.2881e-31	0.782991	0.958	0.639	1.336e-26	L1ME3Cz	20s-30s	SSC	slect
L1PA3	2.95939e-31	0.66496	0.982	0.772	1.72796e-26	L1PA3	20s-30s	SSC	slect
L1ME3A	4.45478e-31	0.738901	0.968	0.735	2.6011e-26	L1ME3A	20s-30s	SSC	slect
L1ME3	7.68117e-31	0.735262	0.962	0.575	4.48496e-26	L1ME3	20s-30s	SSC	slect
L1MA5	8.02946e-31	0.719913	0.942	0.531	4.68832e-26	L1MA5	20s-30s	SSC	slect
L1MD3	8.1323e-31	0.728256	0.942	0.514	4.74837e-26	L1MD3	20s-30s	SSC	slect
MER4D1	1.01065e-30	0.486072	0.794	0.31	5.9011e-26	MER4D1	20s-30s	SSC	slect
HAL1M8	1.22484e-30	0.662499	0.892	0.367	7.1517e-26	HAL1M8	20s-30s	SSC	slect
THE1B	1.64258e-30	0.7237	0.962	0.622	9.59085e-26	THE1B	20s-30s	SSC	slect
AluYb9	1.72636e-30	0.430617	0.804	0.32	1.008e-25	AluYb9	20s-30s	SSC	slect
AluSq4	2.23378e-30	0.745073	0.915	0.432	1.30428e-25	AluSq4	20s-30s	SSC	slect
MER90a	2.29937e-30	0.385273	0.731	0.252	1.34258e-25	MER90a	20s-30s	SSC	slect
HAL1ME	3.03957e-30	0.74145	0.932	0.5	1.77478e-25	HAL1ME	20s-30s	SSC	slect
L1MB1	3.2472e-30	0.700423	0.929	0.5	1.89601e-25	L1MB1	20s-30s	SSC	slect
LTR78B	4.82708e-30	0.410709	0.748	0.265	2.81849e-25	LTR78B	20s-30s	SSC	slect
THE1D	7.76326e-30	0.73713	0.947	0.575	4.53289e-25	THE1D	20s-30s	SSC	slect
MLT1N2	9.21513e-30	0.54842	0.864	0.347	5.38062e-25	MLT1N2	20s-30s	SSC	slect
MLT1A0-int	1.00806e-29	0.41017	0.728	0.259	5.88594e-25	MLT1A0-int	20s-30s	SSC	slect
L1ME2	1.28071e-29	0.6953	0.967	0.711	7.47795e-25	L1ME2	20s-30s	SSC	slect
MER57E3	1.90976e-29	0.38628	0.668	0.231	1.11509e-24	MER57E3	20s-30s	SSC	slect
L1MA5A	2.8187e-29	0.695133	0.922	0.463	1.64581e-24	L1MA5A	20s-30s	SSC	slect
MLT1A0	3.15604e-29	0.678833	0.96	0.673	1.84278e-24	MLT1A0	20s-30s	SSC	slect
MSTB1	5.5399e-29	0.603256	0.885	0.398	3.23469e-24	MSTB1	20s-30s	SSC	slect
MSTB-int	1.10393e-28	0.410861	0.688	0.245	6.44576e-24	MSTB-int	20s-30s	SSC	slect
L1M3	1.53998e-28	0.67004	0.952	0.561	8.99176e-24	L1M3	20s-30s	SSC	slect
L1PA2	1.54603e-28	0.594853	0.972	0.697	9.02713e-24	L1PA2	20s-30s	SSC	slect
L1MCb	2.60883e-28	0.568783	0.884	0.357	1.52327e-23	L1MCb	20s-30s	SSC	slect
THE1C	3.10118e-28	0.637027	0.942	0.483	1.81075e-23	THE1C	20s-30s	SSC	slect
MER4-int	3.28865e-28	0.681391	0.919	0.459	1.92021e-23	MER4-int	20s-30s	SSC	slect
FAM	3.56205e-28	0.644021	0.944	0.456	2.07985e-23	FAM	20s-30s	SSC	slect
LTR8	3.84307e-28	0.518775	0.914	0.415	2.24393e-23	LTR8	20s-30s	SSC	slect
L1PB2	4.02477e-28	0.631728	0.915	0.439	2.35002e-23	L1PB2	20s-30s	SSC	slect
L1MEg1	4.02873e-28	0.418767	0.724	0.259	2.35234e-23	L1MEg1	20s-30s	SSC	slect
L1ME3B	4.10032e-28	0.687659	0.97	0.616	2.39414e-23	L1ME3B	20s-30s	SSC	slect
MER92-int	5.88178e-28	0.345171	0.718	0.262	3.43431e-23	MER92-int	20s-30s	SSC	slect
L1ME3D	6.2774e-28	0.666324	0.935	0.48	3.66531e-23	L1ME3D	20s-30s	SSC	slect
AluYh3a3	6.60604e-28	0.327764	0.699	0.238	3.8572e-23	AluYh3a3	20s-30s	SSC	slect
L1MEd	7.26538e-28	0.647337	0.982	0.847	4.24219e-23	L1MEd	20s-30s	SSC	slect
AluYj4	7.47087e-28	0.661411	0.947	0.507	4.36217e-23	AluYj4	20s-30s	SSC	slect
L1P1	7.71045e-28	0.5461	0.905	0.422	4.50205e-23	L1P1	20s-30s	SSC	slect
L1M7	8.12781e-28	0.570354	0.9	0.395	4.74575e-23	L1M7	20s-30s	SSC	slect
MER57-int	8.82144e-28	0.370144	0.804	0.32	5.15075e-23	MER57-int	20s-30s	SSC	slect
MSTA	8.8989e-28	0.670725	0.955	0.704	5.19598e-23	MSTA	20s-30s	SSC	slect
MER57A-int	9.02669e-28	0.502708	0.832	0.337	5.27059e-23	MER57A-int	20s-30s	SSC	slect
LTR16E1	9.72071e-28	0.351674	0.713	0.262	5.67583e-23	LTR16E1	20s-30s	SSC	slect
L1ME5	1.22982e-27	0.567675	0.884	0.374	7.18082e-23	L1ME5	20s-30s	SSC	slect
L1PA12	1.46186e-27	0.495918	0.86	0.35	8.53565e-23	L1PA12	20s-30s	SSC	slect
L1P4a	1.71614e-27	0.433921	0.782	0.306	1.00204e-22	L1P4a	20s-30s	SSC	slect
MER4A1	3.87964e-27	0.480109	0.812	0.333	2.26528e-22	MER4A1	20s-30s	SSC	slect
L1PBa1	4.40655e-27	0.351134	0.673	0.231	2.57294e-22	L1PBa1	20s-30s	SSC	slect
MLT2B2	4.57091e-27	0.396468	0.65	0.241	2.66891e-22	MLT2B2	20s-30s	SSC	slect
MLT2B3	4.6333e-27	0.385625	0.819	0.33	2.70534e-22	MLT2B3	20s-30s	SSC	slect
L1P4	4.80272e-27	0.603322	0.924	0.449	2.80426e-22	L1P4	20s-30s	SSC	slect
THE1A	6.25572e-27	0.494137	0.88	0.398	3.65265e-22	THE1A	20s-30s	SSC	slect
MER41B	7.16794e-27	0.4467	0.874	0.371	4.18529e-22	MER41B	20s-30s	SSC	slect
L1M6	9.17951e-27	0.617421	0.93	0.469	5.35983e-22	L1M6	20s-30s	SSC	slect
MSTD-int	1.06636e-26	0.323959	0.643	0.218	6.22634e-22	MSTD-int	20s-30s	SSC	slect
L1M4a1	1.2048e-26	0.604463	0.915	0.405	7.0347e-22	L1M4a1	20s-30s	SSC	slect
L1M4b	1.28503e-26	0.619207	0.935	0.493	7.50319e-22	L1M4b	20s-30s	SSC	slect
HUERS-P3b-int	1.35552e-26	0.361381	0.64	0.211	7.91477e-22	HUERS-P3b-int	20s-30s	SSC	slect
L1MD	1.41722e-26	0.658202	0.96	0.684	8.27499e-22	L1MD	20s-30s	SSC	slect
MLT1M	1.44373e-26	0.368753	0.726	0.265	8.4298e-22	MLT1M	20s-30s	SSC	slect
L1M4c	1.8543e-26	0.630752	0.935	0.52	1.0827e-21	L1M4c	20s-30s	SSC	slect
MLT1B	2.0764e-26	0.664898	0.957	0.653	1.21239e-21	MLT1B	20s-30s	SSC	slect
Harlequin-int	2.2662e-26	0.367165	0.849	0.367	1.32321e-21	Harlequin-int	20s-30s	SSC	slect
MLT1O	3.27054e-26	0.406653	0.839	0.35	1.90964e-21	MLT1O	20s-30s	SSC	slect
LTR41	3.56308e-26	0.365648	0.729	0.279	2.08045e-21	LTR41	20s-30s	SSC	slect
LTR49-int	4.48001e-26	0.541897	0.852	0.371	2.61583e-21	LTR49-int	20s-30s	SSC	slect
L1MA1	4.833e-26	0.631322	0.94	0.565	2.82194e-21	L1MA1	20s-30s	SSC	slect
L1MEb	5.50039e-26	0.513137	0.844	0.333	3.21162e-21	L1MEb	20s-30s	SSC	slect
L1ME4c	5.63025e-26	0.620022	0.962	0.602	3.28745e-21	L1ME4c	20s-30s	SSC	slect
LTR40a	5.79519e-26	0.333121	0.761	0.299	3.38375e-21	LTR40a	20s-30s	SSC	slect
MER4B-int	7.23572e-26	0.450605	0.792	0.313	4.22487e-21	MER4B-int	20s-30s	SSC	slect
MLT1I	8.91971e-26	0.619768	0.927	0.527	5.20813e-21	MLT1I	20s-30s	SSC	slect
L1ME4a	1.01173e-25	0.575721	0.987	0.891	5.90738e-21	L1ME4a	20s-30s	SSC	slect
L1ME3F	1.32773e-25	0.577184	0.944	0.5	7.75251e-21	L1ME3F	20s-30s	SSC	slect
HAL1b	1.50528e-25	0.614768	0.929	0.486	8.78917e-21	HAL1b	20s-30s	SSC	slect
THE1D-int	1.69155e-25	0.448294	0.836	0.35	9.87678e-21	THE1D-int	20s-30s	SSC	slect
MER21C	1.75856e-25	0.615085	0.937	0.476	1.02681e-20	MER21C	20s-30s	SSC	slect
THE1A-int	1.75914e-25	0.408267	0.723	0.276	1.02715e-20	THE1A-int	20s-30s	SSC	slect
MER52A	1.95304e-25	0.272022	0.703	0.265	1.14036e-20	MER52A	20s-30s	SSC	slect
L1PB	2.89842e-25	0.490857	0.864	0.371	1.69236e-20	L1PB	20s-30s	SSC	slect
MER101-int	2.92648e-25	0.433891	0.772	0.306	1.70874e-20	MER101-int	20s-30s	SSC	slect
MER74A	3.16605e-25	0.307308	0.723	0.262	1.84863e-20	MER74A	20s-30s	SSC	slect
MER4E1	4.24848e-25	0.357546	0.743	0.303	2.48065e-20	MER4E1	20s-30s	SSC	slect
L1M8	4.78703e-25	0.51353	0.88	0.391	2.7951e-20	L1M8	20s-30s	SSC	slect
LTR37B	7.37665e-25	0.364144	0.734	0.293	4.30715e-20	LTR37B	20s-30s	SSC	slect
L1MC	9.15566e-25	0.606681	0.953	0.592	5.3459e-20	L1MC	20s-30s	SSC	slect
AluYa5	9.87937e-25	0.521407	0.982	0.918	5.76847e-20	AluYa5	20s-30s	SSC	slect
MLT2A2	1.16104e-24	0.448354	0.822	0.347	6.77921e-20	MLT2A2	20s-30s	SSC	slect
LTR37-int	1.31769e-24	0.391351	0.769	0.31	7.69387e-20	LTR37-int	20s-30s	SSC	slect
MER66-int	1.43729e-24	0.335882	0.651	0.238	8.3922e-20	MER66-int	20s-30s	SSC	slect
L1MEh	1.83426e-24	0.473874	0.879	0.388	1.07101e-19	L1MEh	20s-30s	SSC	slect
MER68	1.99859e-24	0.420808	0.827	0.35	1.16696e-19	MER68	20s-30s	SSC	slect
MER4D	2.05436e-24	0.343125	0.719	0.279	1.19952e-19	MER4D	20s-30s	SSC	slect
MER21B	2.63767e-24	0.46762	0.914	0.456	1.54011e-19	MER21B	20s-30s	SSC	slect
MLT1C	3.09725e-24	0.563305	0.97	0.724	1.80845e-19	MLT1C	20s-30s	SSC	slect
MSTB	3.10225e-24	0.591214	0.924	0.49	1.81137e-19	MSTB	20s-30s	SSC	slect
PRIMA4-int	3.84258e-24	0.30558	0.547	0.16	2.24364e-19	PRIMA4-int	20s-30s	SSC	slect
L1MA10	4.15553e-24	0.5656	0.924	0.446	2.42637e-19	L1MA10	20s-30s	SSC	slect
HERVIP10FH-int	4.29579e-24	0.355001	0.729	0.289	2.50827e-19	HERVIP10FH-int	20s-30s	SSC	slect
LTR67B	4.58021e-24	0.323833	0.822	0.34	2.67434e-19	LTR67B	20s-30s	SSC	slect
HERV35I-int	4.70137e-24	0.342046	0.769	0.296	2.74508e-19	HERV35I-int	20s-30s	SSC	slect
MLT1J	5.0133e-24	0.586904	0.958	0.643	2.92722e-19	MLT1J	20s-30s	SSC	slect
AluYe6	5.41396e-24	0.298503	0.654	0.238	3.16116e-19	AluYe6	20s-30s	SSC	slect
LTR54	6.34181e-24	0.300589	0.736	0.296	3.70292e-19	LTR54	20s-30s	SSC	slect
MSTD	6.38447e-24	0.617187	0.907	0.5	3.72783e-19	MSTD	20s-30s	SSC	slect
L1HS	8.37549e-24	0.604141	0.929	0.5	4.89037e-19	L1HS	20s-30s	SSC	slect
MER61-int	1.07924e-23	0.477167	0.864	0.398	6.30156e-19	MER61-int	20s-30s	SSC	slect
LTR16A1	1.14871e-23	0.278088	0.631	0.221	6.70719e-19	LTR16A1	20s-30s	SSC	slect
L1M2c	1.23302e-23	0.253688	0.748	0.279	7.1995e-19	L1M2c	20s-30s	SSC	slect
MSTB2	1.42804e-23	0.365457	0.691	0.259	8.33815e-19	MSTB2	20s-30s	SSC	slect
MER50	1.53883e-23	0.374405	0.832	0.357	8.98505e-19	MER50	20s-30s	SSC	slect
MSTA-int	1.75782e-23	0.450991	0.86	0.384	1.02637e-18	MSTA-int	20s-30s	SSC	slect
L1MEj	2.03774e-23	0.487849	0.857	0.378	1.18982e-18	L1MEj	20s-30s	SSC	slect
THE1C-int	2.85138e-23	0.315785	0.724	0.272	1.66489e-18	THE1C-int	20s-30s	SSC	slect
MER41-int	3.11085e-23	0.516369	0.91	0.415	1.8164e-18	MER41-int	20s-30s	SSC	slect
MER31A	4.38478e-23	0.296113	0.723	0.303	2.56023e-18	MER31A	20s-30s	SSC	slect
LOR1-int	4.76607e-23	0.450067	0.819	0.384	2.78286e-18	LOR1-int	20s-30s	SSC	slect
AluYc	5.6693e-23	0.597723	0.958	0.646	3.31025e-18	AluYc	20s-30s	SSC	slect
MER39	5.93777e-23	0.44066	0.877	0.415	3.46701e-18	MER39	20s-30s	SSC	slect
HERVL40-int	7.41382e-23	0.338993	0.613	0.224	4.32885e-18	HERVL40-int	20s-30s	SSC	slect
MLT1J-int	1.06673e-22	0.307605	0.658	0.245	6.22853e-18	MLT1J-int	20s-30s	SSC	slect
MLT1E3	1.27194e-22	0.260017	0.746	0.31	7.42675e-18	MLT1E3	20s-30s	SSC	slect
MER72	1.67742e-22	0.277895	0.58	0.197	9.79431e-18	MER72	20s-30s	SSC	slect
LTR5B	2.34178e-22	0.251813	0.608	0.221	1.36734e-17	LTR5B	20s-30s	SSC	slect
MLT1D-int	2.63473e-22	0.267996	0.625	0.224	1.53839e-17	MLT1D-int	20s-30s	SSC	slect
LTR33A	2.93413e-22	0.299841	0.62	0.238	1.71321e-17	LTR33A	20s-30s	SSC	slect
MLT2F	4.08327e-22	0.277892	0.674	0.262	2.38418e-17	MLT2F	20s-30s	SSC	slect
MLT2C1	5.48947e-22	0.292942	0.704	0.289	3.20525e-17	MLT2C1	20s-30s	SSC	slect
L1M3c	6.79542e-22	0.318447	0.751	0.296	3.96778e-17	L1M3c	20s-30s	SSC	slect
MLT1E2	6.94996e-22	0.499894	0.86	0.418	4.05801e-17	MLT1E2	20s-30s	SSC	slect
HERVK9-int	6.98053e-22	0.336485	0.631	0.262	4.07586e-17	HERVK9-int	20s-30s	SSC	slect
LTR33	7.83092e-22	0.491792	0.915	0.49	4.5724e-17	LTR33	20s-30s	SSC	slect
MER11C	8.17907e-22	0.261614	0.681	0.265	4.77568e-17	MER11C	20s-30s	SSC	slect
L1M3e	8.45463e-22	0.269839	0.731	0.289	4.93658e-17	L1M3e	20s-30s	SSC	slect
MSTC	1.02599e-21	0.408637	0.822	0.367	5.99065e-17	MSTC	20s-30s	SSC	slect
MLT2D	1.07714e-21	0.395659	0.854	0.381	6.28931e-17	MLT2D	20s-30s	SSC	slect
LTR16B2	1.20634e-21	0.263539	0.56	0.184	7.04371e-17	LTR16B2	20s-30s	SSC	slect
LTR16E2	1.30808e-21	0.333504	0.666	0.269	7.63776e-17	LTR16E2	20s-30s	SSC	slect
MLT1J1	1.36715e-21	0.343817	0.862	0.395	7.98264e-17	MLT1J1	20s-30s	SSC	slect
MLT1K	2.58121e-21	0.531903	0.96	0.646	1.50714e-16	MLT1K	20s-30s	SSC	slect
MLT1G	2.78449e-21	0.32375	0.824	0.374	1.62584e-16	MLT1G	20s-30s	SSC	slect
L1M2a	4.77975e-21	0.260882	0.767	0.316	2.79085e-16	L1M2a	20s-30s	SSC	slect
MER21A	5.17613e-21	0.367232	0.842	0.384	3.02229e-16	MER21A	20s-30s	SSC	slect
AluYi6	5.6286e-21	0.29949	0.797	0.347	3.28648e-16	AluYi6	20s-30s	SSC	slect
MER74B	7.5053e-21	0.300127	0.636	0.248	4.38227e-16	MER74B	20s-30s	SSC	slect
MER65A	8.41994e-21	0.267762	0.759	0.33	4.91632e-16	MER65A	20s-30s	SSC	slect
LTR16A	9.03833e-21	0.341018	0.821	0.381	5.27739e-16	LTR16A	20s-30s	SSC	slect
MER67C	9.33845e-21	0.361566	0.772	0.34	5.45263e-16	MER67C	20s-30s	SSC	slect
MER4E	1.2129e-20	0.269751	0.688	0.255	7.08199e-16	MER4E	20s-30s	SSC	slect
MER4A	1.38174e-20	0.250427	0.659	0.272	8.06785e-16	MER4A	20s-30s	SSC	slect
LTR79	1.50202e-20	0.319763	0.784	0.34	8.77014e-16	LTR79	20s-30s	SSC	slect
LTR52	1.67944e-20	0.256325	0.576	0.214	9.80607e-16	LTR52	20s-30s	SSC	slect
LTR78	1.69514e-20	0.390014	0.837	0.395	9.89777e-16	LTR78	20s-30s	SSC	slect
MER11A	1.7433e-20	0.312898	0.711	0.31	1.0179e-15	MER11A	20s-30s	SSC	slect
MLT1A	2.20649e-20	0.509169	0.937	0.551	1.28835e-15	MLT1A	20s-30s	SSC	slect
MER4B	2.66088e-20	0.255136	0.784	0.367	1.55366e-15	MER4B	20s-30s	SSC	slect
LTR8B	2.76457e-20	0.309312	0.772	0.347	1.61421e-15	LTR8B	20s-30s	SSC	slect
L1ME3E	2.81011e-20	0.505585	0.932	0.551	1.6408e-15	L1ME3E	20s-30s	SSC	slect
LTR12C	2.81842e-20	0.608415	0.993	0.901	1.64565e-15	LTR12C	20s-30s	SSC	slect
LTR39	4.00178e-20	0.257284	0.595	0.218	2.3366e-15	LTR39	20s-30s	SSC	slect
AluYg6	4.14293e-20	0.404381	0.89	0.449	2.41902e-15	AluYg6	20s-30s	SSC	slect
LTR56	5.57905e-20	0.265579	0.623	0.259	3.25755e-15	LTR56	20s-30s	SSC	slect
MER77	7.16126e-20	0.268241	0.713	0.31	4.18139e-15	MER77	20s-30s	SSC	slect
LTR16C	1.0059e-19	0.397197	0.849	0.398	5.87336e-15	LTR16C	20s-30s	SSC	slect
MLT1I-int	1.1986e-19	0.252471	0.606	0.218	6.99848e-15	MLT1I-int	20s-30s	SSC	slect
MLT2B1	4.20877e-19	0.311657	0.806	0.367	2.45746e-14	MLT2B1	20s-30s	SSC	slect
MER41A	6.55371e-19	0.327747	0.852	0.391	3.82665e-14	MER41A	20s-30s	SSC	slect
MER31B	1.07568e-18	0.265042	0.633	0.259	6.28079e-14	MER31B	20s-30s	SSC	slect
MLT2A1	1.11402e-18	0.270952	0.782	0.344	6.50468e-14	MLT2A1	20s-30s	SSC	slect
LTR9B	1.78534e-18	0.265644	0.651	0.282	1.04244e-13	LTR9B	20s-30s	SSC	slect
MER65-int	2.28506e-18	0.300034	0.743	0.313	1.33422e-13	MER65-int	20s-30s	SSC	slect
MLT1E1A	2.70175e-18	0.345817	0.87	0.412	1.57753e-13	MLT1E1A	20s-30s	SSC	slect
MLT1H2	2.83572e-18	0.332654	0.865	0.412	1.65575e-13	MLT1H2	20s-30s	SSC	slect
MLT2B4	5.38962e-18	0.250688	0.854	0.405	3.14694e-13	MLT2B4	20s-30s	SSC	slect
MLT1F2	6.89716e-18	0.451672	0.942	0.582	4.02718e-13	MLT1F2	20s-30s	SSC	slect
AluYe5	9.516e-18	0.476145	0.929	0.537	5.5563e-13	AluYe5	20s-30s	SSC	slect
LTR37A	1.31583e-17	0.264085	0.819	0.384	7.68299e-13	LTR37A	20s-30s	SSC	slect
FRAM	1.62068e-17	0.463442	0.955	0.595	9.46297e-13	FRAM	20s-30s	SSC	slect
MLT1G3	1.9599e-17	0.313084	0.862	0.435	1.14437e-12	MLT1G3	20s-30s	SSC	slect
MLT1F	1.20451e-16	0.398689	0.924	0.5	7.033e-12	MLT1F	20s-30s	SSC	slect
MLT1G1	1.51026e-16	0.313054	0.882	0.429	8.81828e-12	MLT1G1	20s-30s	SSC	slect
Alu	1.91031e-16	0.339633	0.907	0.432	1.11541e-11	Alu	20s-30s	SSC	slect
MLT1L	2.58271e-16	0.449514	0.945	0.612	1.50802e-11	MLT1L	20s-30s	SSC	slect
LTR7	3.05431e-15	0.265045	0.862	0.432	1.78338e-10	LTR7	20s-30s	SSC	slect
MLT1A1	1.12034e-13	0.381663	0.907	0.548	6.54153e-09	MLT1A1	20s-30s	SSC	slect
MLT1J2	1.24644e-13	0.280067	0.904	0.49	7.27783e-09	MLT1J2	20s-30s	SSC	slect
ERVL-B4-int	3.19812e-13	0.302954	0.826	0.429	1.86735e-08	ERVL-B4-int	20s-30s	SSC	slect
LTR12D	1.05256e-09	0.256811	0.875	0.5	6.14582e-05	LTR12D	20s-30s	SSC	slect
LTR1B	0.07264	-0.287962	0.27	0.306	1	LTR1B	20s-40s	SSC	slect
L1M11	0.690618	-0.253378	0.658	0.663	1	L1M1	20s-40s	SSC	slect
MER57A-int1	6.84048e-12	0.456739	0.635	0.337	3.99409e-07	MER57A-int	20s-50s	SSC	slect
L1MC11	8.51611e-11	0.499982	0.859	0.68	4.97247e-06	L1MC1	20s-50s	SSC	slect
AluSx41	8.59468e-11	0.647818	0.84	0.66	5.01835e-06	AluSx4	20s-50s	SSC	slect
L1PB11	1.19069e-10	0.339091	0.865	0.67	6.95233e-06	L1PB1	20s-50s	SSC	slect
L1MEi1	1.90415e-10	0.404984	0.724	0.391	1.11182e-05	L1MEi	20s-50s	SSC	slect
L1MB41	2.09073e-10	0.472534	0.85	0.629	1.22076e-05	L1MB4	20s-50s	SSC	slect
L1MDa1	2.44334e-10	0.344734	0.819	0.541	1.42664e-05	L1MDa	20s-50s	SSC	slect
AluJb1	2.72975e-10	0.521147	1	0.997	1.59388e-05	AluJb	20s-50s	SSC	slect
L1MEc1	3.14373e-10	0.45299	0.89	0.731	1.83559e-05	L1MEc	20s-50s	SSC	slect
AluSz61	4.37112e-10	0.57487	0.985	0.935	2.55225e-05	AluSz6	20s-50s	SSC	slect
AluSz1	4.39506e-10	0.582458	0.997	1	2.56623e-05	AluSz	20s-50s	SSC	slect
L1PA71	4.72582e-10	0.317158	0.899	0.752	2.75936e-05	L1PA7	20s-50s	SSC	slect
L1PA161	6.2154e-10	0.407987	0.819	0.619	3.62911e-05	L1PA16	20s-50s	SSC	slect
L1MB51	7.15546e-10	0.442005	0.825	0.619	4.178e-05	L1MB5	20s-50s	SSC	slect
AluSc1	8.74731e-10	0.594664	0.966	0.939	5.10747e-05	AluSc	20s-50s	SSC	slect
L1PA101	8.97367e-10	0.35785	0.819	0.558	5.23964e-05	L1PA10	20s-50s	SSC	slect
HERVH-int1	9.85973e-10	0.523512	0.69	0.405	5.75699e-05	HERVH-int	20s-50s	SSC	slect
AluSg1	1.02316e-09	0.606773	0.963	0.949	5.97413e-05	AluSg	20s-50s	SSC	slect
L1M3f1	1.22559e-09	0.329162	0.546	0.289	7.15607e-05	L1M3f	20s-50s	SSC	slect
L1MD11	1.6594e-09	0.365866	0.813	0.578	9.6891e-05	L1MD1	20s-50s	SSC	slect
L1MB21	1.70973e-09	0.457895	0.825	0.663	9.98294e-05	L1MB2	20s-50s	SSC	slect
L1MA61	1.72745e-09	0.428539	0.727	0.452	0.000100864	L1MA6	20s-50s	SSC	slect
L1MC41	1.91621e-09	0.496728	0.929	0.84	0.000111886	L1MC4	20s-50s	SSC	slect
AluSx2	2.25297e-09	0.553869	1	0.993	0.000131548	AluSx	20s-50s	SSC	slect
L1MDb1	2.64896e-09	0.30232	0.555	0.276	0.00015467	L1MDb	20s-50s	SSC	slect
L1MCc1	2.65298e-09	0.419214	0.644	0.364	0.000154905	L1MCc	20s-50s	SSC	slect
L1PA51	3.0772e-09	0.268636	0.88	0.711	0.000179675	L1PA5	20s-50s	SSC	slect
L1M4a21	3.1895e-09	0.388596	0.62	0.33	0.000186232	L1M4a2	20s-50s	SSC	slect
MER4-int1	4.0686e-09	0.487342	0.706	0.459	0.000237562	MER4-int	20s-50s	SSC	slect
L1MB31	4.92882e-09	0.492578	0.856	0.735	0.000287789	L1MB3	20s-50s	SSC	slect
L1ME4b1	5.3116e-09	0.452092	0.905	0.793	0.000310139	L1ME4b	20s-50s	SSC	slect
AluYk41	5.4212e-09	0.429686	0.666	0.395	0.000316539	AluYk4	20s-50s	SSC	slect
L1MA71	6.27864e-09	0.431796	0.767	0.554	0.000366603	L1MA7	20s-50s	SSC	slect
ERVL-E-int1	7.01025e-09	0.435575	0.706	0.439	0.000409321	ERVL-E-int	20s-50s	SSC	slect
AluSq101	7.16373e-09	0.463109	0.681	0.422	0.000418283	AluSq10	20s-50s	SSC	slect
L1PA151	7.59266e-09	0.343073	0.791	0.582	0.000443328	L1PA15	20s-50s	SSC	slect
L1M51	9.09634e-09	0.374743	0.994	0.959	0.000531126	L1M5	20s-50s	SSC	slect
AluSq1	1.12636e-08	0.556805	0.899	0.827	0.000657672	AluSq	20s-50s	SSC	slect
L1PREC21	1.15692e-08	0.327943	0.785	0.551	0.000675517	L1PREC2	20s-50s	SSC	slect
HERV17-int1	1.15943e-08	0.33268	0.448	0.238	0.000676979	HERV17-int	20s-50s	SSC	slect
L1MC4a1	1.16808e-08	0.523707	0.785	0.622	0.000682028	L1MC4a	20s-50s	SSC	slect
MLT1H1	1.21445e-08	0.498103	0.684	0.442	0.000709107	MLT1H	20s-50s	SSC	slect
AluSx31	1.28235e-08	0.507287	0.957	0.915	0.00074875	AluSx3	20s-50s	SSC	slect
L1P21	1.37183e-08	0.313685	0.672	0.388	0.000800996	L1P2	20s-50s	SSC	slect
HAL11	1.39972e-08	0.486454	0.877	0.779	0.00081728	HAL1	20s-50s	SSC	slect
AluYh31	1.40346e-08	0.4464	0.696	0.459	0.000819464	AluYh3	20s-50s	SSC	slect
THE1A-int1	1.47354e-08	0.28329	0.518	0.276	0.000860384	THE1A-int	20s-50s	SSC	slect
L1PA8A1	1.5343e-08	0.320369	0.666	0.381	0.000895861	L1PA8A	20s-50s	SSC	slect
AluSc51	1.5935e-08	0.542074	0.779	0.605	0.00093043	AluSc5	20s-50s	SSC	slect
L1PA131	1.79266e-08	0.420268	0.764	0.554	0.00104672	L1PA13	20s-50s	SSC	slect
AluSq21	1.8518e-08	0.537373	0.982	0.976	0.00108125	AluSq2	20s-50s	SSC	slect
L1PA81	2.13182e-08	0.320831	0.791	0.595	0.00124475	L1PA8	20s-50s	SSC	slect
L1PA41	2.44858e-08	0.261738	0.874	0.711	0.0014297	L1PA4	20s-50s	SSC	slect
L1M21	2.50836e-08	0.300362	0.819	0.619	0.0014646	L1M2	20s-50s	SSC	slect
L1PBa2	2.67472e-08	0.339547	0.629	0.357	0.00156174	L1PBa	20s-50s	SSC	slect
L1ME2z1	2.75232e-08	0.42184	0.767	0.541	0.00160705	L1ME2z	20s-50s	SSC	slect
L1PB41	2.94624e-08	0.333047	0.739	0.507	0.00172028	L1PB4	20s-50s	SSC	slect
MER4B-int1	3.04338e-08	0.26598	0.58	0.313	0.001777	MER4B-int	20s-50s	SSC	slect
L1MCa1	3.25841e-08	0.40813	0.758	0.571	0.00190255	L1MCa	20s-50s	SSC	slect
L1ME3A1	3.31483e-08	0.408297	0.868	0.735	0.00193549	L1ME3A	20s-50s	SSC	slect
L1MA4A1	3.85992e-08	0.355736	0.758	0.534	0.00225377	L1MA4A	20s-50s	SSC	slect
L1ME3C1	3.94372e-08	0.397041	0.644	0.391	0.0023027	L1ME3C	20s-50s	SSC	slect
AluSc81	4.24375e-08	0.534738	0.939	0.905	0.00247788	AluSc8	20s-50s	SSC	slect
L1MB71	4.26045e-08	0.438262	0.914	0.857	0.00248763	L1MB7	20s-50s	SSC	slect
AluSp1	4.38395e-08	0.558962	0.982	0.99	0.00255974	AluSp	20s-50s	SSC	slect
L1PA111	4.54692e-08	0.319249	0.761	0.534	0.0026549	L1PA11	20s-50s	SSC	slect
L1M41	4.71114e-08	0.419047	0.896	0.833	0.00275079	L1M4	20s-50s	SSC	slect
AluJr1	4.85136e-08	0.454162	1	0.997	0.00283266	AluJr	20s-50s	SSC	slect
L1MC21	4.95002e-08	0.422229	0.739	0.534	0.00289027	L1MC2	20s-50s	SSC	slect
L1ME3Cz1	5.0087e-08	0.440026	0.81	0.639	0.00292453	L1ME3Cz	20s-50s	SSC	slect
L1MA31	5.12869e-08	0.353051	0.798	0.636	0.00299459	L1MA3	20s-50s	SSC	slect
AluJo1	5.27939e-08	0.476	0.994	0.986	0.00308258	AluJo	20s-50s	SSC	slect
L1ME3G1	5.99159e-08	0.433155	0.84	0.724	0.00349843	L1ME3G	20s-50s	SSC	slect
MLT1N21	6.20387e-08	0.331635	0.607	0.347	0.00362238	MLT1N2	20s-50s	SSC	slect
L1ME31	6.84999e-08	0.424225	0.776	0.575	0.00399964	L1ME3	20s-50s	SSC	slect
L1MEf1	7.16556e-08	0.404483	0.825	0.718	0.0041839	L1MEf	20s-50s	SSC	slect
L1MEg2	7.87219e-08	0.43321	0.828	0.714	0.00459649	L1MEg	20s-50s	SSC	slect
MER101-int1	8.17639e-08	0.292987	0.549	0.306	0.00477411	MER101-int	20s-50s	SSC	slect
L1M71	8.35972e-08	0.325196	0.666	0.395	0.00488116	L1M7	20s-50s	SSC	slect
AluJr41	8.87452e-08	0.436159	0.896	0.83	0.00518175	AluJr4	20s-50s	SSC	slect
L1PA141	8.97433e-08	0.403486	0.663	0.412	0.00524002	L1PA14	20s-50s	SSC	slect
L1M12	9.03298e-08	0.306496	0.81	0.663	0.00527427	L1M1	20s-50s	SSC	slect
L1MA41	9.44371e-08	0.38096	0.782	0.643	0.00551409	L1MA4	20s-50s	SSC	slect
L1MB81	1.07228e-07	0.448459	0.862	0.759	0.00626093	L1MB8	20s-50s	SSC	slect
MLT1O1	1.09906e-07	0.325137	0.583	0.35	0.00641728	MLT1O	20s-50s	SSC	slect
L1MA91	1.18249e-07	0.346165	0.834	0.704	0.00690446	L1MA9	20s-50s	SSC	slect
L1ME11	1.20399e-07	0.429047	0.942	0.901	0.00703001	L1ME1	20s-50s	SSC	slect
L1MC51	1.21961e-07	0.465557	0.837	0.731	0.00712118	L1MC5	20s-50s	SSC	slect
THE1B-int1	1.34609e-07	0.284607	0.598	0.354	0.00785969	THE1B-int	20s-50s	SSC	slect
MSTB-int1	1.43872e-07	0.262275	0.451	0.245	0.00840056	MSTB-int	20s-50s	SSC	slect
HERVL-int1	1.46132e-07	0.309236	0.586	0.34	0.00853253	HERVL-int	20s-50s	SSC	slect
MLT1D1	1.46471e-07	0.431355	0.794	0.629	0.00855229	MLT1D	20s-50s	SSC	slect
MER681	1.50482e-07	0.308579	0.589	0.35	0.00878648	MER68	20s-50s	SSC	slect
AluSg71	1.596e-07	0.476663	0.84	0.728	0.00931886	AluSg7	20s-50s	SSC	slect
L1PA61	2.00789e-07	0.319704	0.794	0.643	0.0117239	L1PA6	20s-50s	SSC	slect
L1MC5a1	2.30872e-07	0.425971	0.865	0.789	0.0134804	L1MC5a	20s-50s	SSC	slect
L1PA171	2.3909e-07	0.303453	0.712	0.459	0.0139603	L1PA17	20s-50s	SSC	slect
AluYm11	2.41906e-07	0.463862	0.739	0.588	0.0141247	AluYm1	20s-50s	SSC	slect
L1PB31	2.80357e-07	0.297759	0.678	0.412	0.0163698	L1PB3	20s-50s	SSC	slect
L1MA21	2.9999e-07	0.267438	0.773	0.605	0.0175161	L1MA2	20s-50s	SSC	slect
L1ME4c1	3.19964e-07	0.386316	0.782	0.602	0.0186824	L1ME4c	20s-50s	SSC	slect
L1MA51	3.48169e-07	0.349582	0.73	0.531	0.0203292	L1MA5	20s-50s	SSC	slect
L1MC31	3.76766e-07	0.412397	0.834	0.721	0.021999	L1MC3	20s-50s	SSC	slect
L1PA21	3.89232e-07	0.251226	0.837	0.697	0.0227269	L1PA2	20s-50s	SSC	slect
MSTA-int1	4.06094e-07	0.310394	0.632	0.384	0.0237114	MSTA-int	20s-50s	SSC	slect
L1MEb1	4.07731e-07	0.265869	0.61	0.333	0.023807	L1MEb	20s-50s	SSC	slect
L1M61	4.17723e-07	0.325751	0.721	0.469	0.0243905	L1M6	20s-50s	SSC	slect
HAL1b1	5.22327e-07	0.339837	0.721	0.486	0.0304981	HAL1b	20s-50s	SSC	slect
HAL1M81	5.3624e-07	0.305923	0.629	0.367	0.0313105	HAL1M8	20s-50s	SSC	slect
HAL1ME1	5.58369e-07	0.36418	0.724	0.5	0.0326026	HAL1ME	20s-50s	SSC	slect
MLT1A01	5.74009e-07	0.366194	0.801	0.673	0.0335158	MLT1A0	20s-50s	SSC	slect
L1MEg11	6.66244e-07	0.267902	0.466	0.259	0.0389013	L1MEg1	20s-50s	SSC	slect
L1P41	7.13177e-07	0.324219	0.684	0.449	0.0416417	L1P4	20s-50s	SSC	slect
L1MD31	7.92567e-07	0.391319	0.718	0.514	0.0462772	L1MD3	20s-50s	SSC	slect
FAM1	8.05097e-07	0.374836	0.687	0.456	0.0470088	FAM	20s-50s	SSC	slect
L1MA81	8.81138e-07	0.338234	0.794	0.653	0.0514488	L1MA8	20s-50s	SSC	slect
LTR49-int1	1.4297e-06	0.297661	0.61	0.371	0.0834787	LTR49-int	20s-50s	SSC	slect
AluSg41	1.48698e-06	0.484603	0.779	0.643	0.0868234	AluSg4	20s-50s	SSC	slect
AluSx11	1.51371e-06	0.476265	1	1	0.0883843	AluSx1	20s-50s	SSC	slect
AluY1	1.94649e-06	0.51245	1	0.997	0.113654	AluY	20s-50s	SSC	slect
L1MB11	1.94873e-06	0.296601	0.706	0.5	0.113785	L1MB1	20s-50s	SSC	slect
L1ME51	2.1151e-06	0.271443	0.613	0.374	0.123498	L1ME5	20s-50s	SSC	slect
L1ME3D1	2.20431e-06	0.339954	0.702	0.48	0.128708	L1ME3D	20s-50s	SSC	slect
L1MD21	2.46521e-06	0.39021	0.801	0.694	0.143941	L1MD2	20s-50s	SSC	slect
THE1A1	2.5588e-06	0.273851	0.617	0.398	0.149406	THE1A	20s-50s	SSC	slect
L1M31	2.57954e-06	0.300964	0.761	0.561	0.150617	L1M3	20s-50s	SSC	slect
THE1C1	2.59448e-06	0.349216	0.693	0.483	0.151489	THE1C	20s-50s	SSC	slect
LTR8B1	2.89233e-06	0.264078	0.549	0.347	0.16888	LTR8B	20s-50s	SSC	slect
L1MEj1	2.94004e-06	0.283422	0.617	0.378	0.171666	L1MEj	20s-50s	SSC	slect
L1ME21	3.35494e-06	0.317287	0.847	0.711	0.195892	L1ME2	20s-50s	SSC	slect
THE1B1	3.57971e-06	0.342426	0.81	0.622	0.209015	THE1B	20s-50s	SSC	slect
LTR781	3.96589e-06	0.273905	0.598	0.395	0.231565	LTR78	20s-50s	SSC	slect
L1M4b1	4.16828e-06	0.313555	0.712	0.493	0.243381	L1M4b	20s-50s	SSC	slect
MSTB3	4.20822e-06	0.294507	0.721	0.49	0.245714	MSTB	20s-50s	SSC	slect
MSTB11	4.45736e-06	0.307935	0.61	0.398	0.260261	MSTB1	20s-50s	SSC	slect
AluYk31	5.4883e-06	0.346122	0.629	0.415	0.320456	AluYk3	20s-50s	SSC	slect
L1MD4	5.57561e-06	0.342239	0.798	0.684	0.325554	L1MD	20s-50s	SSC	slect
L1M4c1	5.66678e-06	0.326389	0.712	0.52	0.330878	L1M4c	20s-50s	SSC	slect
L1ME3F1	5.70781e-06	0.255107	0.718	0.5	0.333273	L1ME3F	20s-50s	SSC	slect
L1MA5A1	6.10854e-06	0.291488	0.672	0.463	0.356672	L1MA5A	20s-50s	SSC	slect
AluYf11	6.26487e-06	0.324546	0.678	0.446	0.365799	AluYf1	20s-50s	SSC	slect
AluYj41	6.778e-06	0.289847	0.73	0.507	0.395761	AluYj4	20s-50s	SSC	slect
L1M4a11	7.70195e-06	0.260837	0.65	0.405	0.449709	L1M4a1	20s-50s	SSC	slect
MER391	8.15428e-06	0.255999	0.632	0.415	0.47612	MER39	20s-50s	SSC	slect
AluYk21	8.39054e-06	0.293046	0.613	0.395	0.489915	AluYk2	20s-50s	SSC	slect
MER41-int1	1.04188e-05	0.260042	0.666	0.415	0.608344	MER41-int	20s-50s	SSC	slect
LTR331	1.17856e-05	0.278745	0.702	0.49	0.688152	LTR33	20s-50s	SSC	slect
L1HS1	1.21746e-05	0.289091	0.715	0.5	0.710865	L1HS	20s-50s	SSC	slect
MLT1G31	1.23148e-05	0.263251	0.632	0.435	0.719047	MLT1G3	20s-50s	SSC	slect
L1ME3B1	1.3064e-05	0.3141	0.776	0.616	0.762793	L1ME3B	20s-50s	SSC	slect
MER61-int1	1.36803e-05	0.258746	0.62	0.398	0.798777	MER61-int	20s-50s	SSC	slect
MLT1I1	1.85104e-05	0.334517	0.702	0.527	1	MLT1I	20s-50s	SSC	slect
L1MEd1	2.00726e-05	0.329071	0.887	0.847	1	L1MEd	20s-50s	SSC	slect
L1ME4a1	2.02419e-05	0.286707	0.929	0.891	1	L1ME4a	20s-50s	SSC	slect
L1MC6	2.23661e-05	0.271176	0.761	0.592	1	L1MC	20s-50s	SSC	slect
MSTD1	2.72329e-05	0.338881	0.678	0.5	1	MSTD	20s-50s	SSC	slect
MER21C1	2.88109e-05	0.281681	0.699	0.476	1	MER21C	20s-50s	SSC	slect
AluYb81	2.90564e-05	0.32431	0.788	0.687	1	AluYb8	20s-50s	SSC	slect
HERVK9-int1	3.07202e-05	0.274977	0.405	0.262	1	HERVK9-int	20s-50s	SSC	slect
THE1D1	7.25813e-05	0.336687	0.721	0.575	1	THE1D	20s-50s	SSC	slect
AluSq41	7.8478e-05	0.273942	0.656	0.432	1	AluSq4	20s-50s	SSC	slect
MLT1K1	0.000129403	0.28515	0.782	0.646	1	MLT1K	20s-50s	SSC	slect
AluYc1	0.000159567	0.292449	0.77	0.646	1	AluYc	20s-50s	SSC	slect
MLT1B1	0.000284089	0.264654	0.773	0.653	1	MLT1B	20s-50s	SSC	slect
MSTA1	0.000519191	0.289071	0.779	0.704	1	MSTA	20s-50s	SSC	slect
MLT1F21	0.000712114	0.26706	0.733	0.582	1	MLT1F2	20s-50s	SSC	slect
AluSx42	6.84615e-33	0.986363	0.889	0.66	3.9974e-28	AluSx4	20s-60s	SSC	slect
AluSg2	3.75846e-28	0.918212	0.981	0.949	2.19453e-23	AluSg	20s-60s	SSC	slect
AluSc82	7.5779e-28	0.838475	0.97	0.905	4.42466e-23	AluSc8	20s-60s	SSC	slect
AluSz2	1.32868e-27	0.910227	0.999	1	7.75801e-23	AluSz	20s-60s	SSC	slect
AluSz62	3.13325e-27	0.898939	0.974	0.935	1.82947e-22	AluSz6	20s-60s	SSC	slect
AluSc2	3.25828e-27	0.940643	0.964	0.939	1.90248e-22	AluSc	20s-60s	SSC	slect
AluSx5	4.40574e-27	0.882687	1	0.993	2.57247e-22	AluSx	20s-60s	SSC	slect
AluSx32	5.03337e-27	0.868854	0.97	0.915	2.93893e-22	AluSx3	20s-60s	SSC	slect
AluSc52	5.53106e-27	0.854664	0.845	0.605	3.22953e-22	AluSc5	20s-60s	SSC	slect
AluSq22	6.82958e-27	0.887495	0.996	0.976	3.98773e-22	AluSq2	20s-60s	SSC	slect
AluY2	8.1726e-27	0.851274	1	0.997	4.7719e-22	AluY	20s-60s	SSC	slect
AluYm12	2.77107e-26	0.751087	0.854	0.588	1.618e-21	AluYm1	20s-60s	SSC	slect
AluSg72	3.17579e-26	0.780486	0.904	0.728	1.85431e-21	AluSg7	20s-60s	SSC	slect
AluSp2	7.75865e-26	0.88135	0.984	0.99	4.5302e-21	AluSp	20s-60s	SSC	slect
AluJr42	1.43759e-25	0.759166	0.946	0.83	8.39392e-21	AluJr4	20s-60s	SSC	slect
AluJb2	2.30112e-25	0.853493	0.999	0.997	1.3436e-20	AluJb	20s-60s	SSC	slect
AluYh32	4.13303e-25	0.710619	0.788	0.459	2.41323e-20	AluYh3	20s-60s	SSC	slect
MER4-int2	1.03597e-24	0.742313	0.789	0.459	6.04895e-20	MER4-int	20s-60s	SSC	slect
AluSq3	3.90436e-24	0.826566	0.927	0.827	2.27972e-19	AluSq	20s-60s	SSC	slect
L1PA82	4.01599e-24	0.683328	0.862	0.595	2.3449e-19	L1PA8	20s-60s	SSC	slect
AluSg42	9.16571e-24	0.782183	0.852	0.643	5.35177e-19	AluSg4	20s-60s	SSC	slect
AluJo2	1.2086e-23	0.769144	0.995	0.986	7.05688e-19	AluJo	20s-60s	SSC	slect
L1PA132	1.83108e-23	0.721195	0.834	0.554	1.06915e-18	L1PA13	20s-60s	SSC	slect
L1PA72	2.7847e-23	0.62989	0.914	0.752	1.62596e-18	L1PA7	20s-60s	SSC	slect
AluSq102	2.9397e-23	0.664307	0.758	0.422	1.71646e-18	AluSq10	20s-60s	SSC	slect
L1PB12	3.5431e-23	0.597179	0.886	0.67	2.06878e-18	L1PB1	20s-60s	SSC	slect
L1PA62	7.84608e-23	0.65832	0.868	0.643	4.58125e-18	L1PA6	20s-60s	SSC	slect
L1PA8A2	9.11426e-23	0.653267	0.755	0.381	5.32173e-18	L1PA8A	20s-60s	SSC	slect
AluYk42	1.27554e-22	0.583444	0.753	0.395	7.44777e-18	AluYk4	20s-60s	SSC	slect
L1PA162	1.83823e-22	0.65889	0.861	0.619	1.07333e-17	L1PA16	20s-60s	SSC	slect
AluSx12	2.46908e-22	0.789973	0.998	1	1.44167e-17	AluSx1	20s-60s	SSC	slect
AluJr2	2.62869e-22	0.758434	0.995	0.997	1.53486e-17	AluJr	20s-60s	SSC	slect
HERVH-int2	3.75746e-22	0.893523	0.732	0.405	2.19394e-17	HERVH-int	20s-60s	SSC	slect
AluYj42	9.2526e-22	0.617011	0.816	0.507	5.4025e-17	AluYj4	20s-60s	SSC	slect
L1PA112	1.23552e-21	0.632564	0.822	0.534	7.21408e-17	L1PA11	20s-60s	SSC	slect
L1PA52	1.6484e-21	0.603866	0.903	0.711	9.62484e-17	L1PA5	20s-60s	SSC	slect
L1PA42	3.7971e-21	0.596441	0.893	0.711	2.21709e-16	L1PA4	20s-60s	SSC	slect
L1PREC22	5.09719e-21	0.601952	0.826	0.551	2.9762e-16	L1PREC2	20s-60s	SSC	slect
L1P31	5.18339e-21	0.522318	0.735	0.367	3.02653e-16	L1P3	20s-60s	SSC	slect
L1MB32	6.56572e-21	0.608458	0.9	0.735	3.83366e-16	L1MB3	20s-60s	SSC	slect
L1PA152	7.52245e-21	0.556808	0.848	0.582	4.39229e-16	L1PA15	20s-60s	SSC	slect
L1MEc2	8.00327e-21	0.594462	0.898	0.731	4.67303e-16	L1MEc	20s-60s	SSC	slect
L1PA102	8.84253e-21	0.6186	0.831	0.558	5.16307e-16	L1PA10	20s-60s	SSC	slect
L1MB42	1.17663e-20	0.581719	0.882	0.629	6.87023e-16	L1MB4	20s-60s	SSC	slect
L1MC42	1.23949e-20	0.584669	0.95	0.84	7.23728e-16	L1MC4	20s-60s	SSC	slect
L1PA142	1.94609e-20	0.650005	0.756	0.412	1.1363e-15	L1PA14	20s-60s	SSC	slect
L1MC12	1.99804e-20	0.594022	0.877	0.68	1.16664e-15	L1MC1	20s-60s	SSC	slect
FAM2	2.03378e-20	0.606699	0.773	0.456	1.1875e-15	FAM	20s-60s	SSC	slect
L1MD12	3.03624e-20	0.525486	0.852	0.578	1.77283e-15	L1MD1	20s-60s	SSC	slect
L1MEi2	3.23482e-20	0.54172	0.77	0.391	1.88878e-15	L1MEi	20s-60s	SSC	slect
L1MEg3	4.3141e-20	0.529788	0.906	0.714	2.51896e-15	L1MEg	20s-60s	SSC	slect
L1M22	4.58093e-20	0.49675	0.871	0.619	2.67476e-15	L1M2	20s-60s	SSC	slect
L1PB42	4.69768e-20	0.522093	0.821	0.507	2.74293e-15	L1PB4	20s-60s	SSC	slect
HAL12	4.83812e-20	0.599815	0.921	0.779	2.82493e-15	HAL1	20s-60s	SSC	slect
L1MB72	5.47724e-20	0.561759	0.945	0.857	3.19811e-15	L1MB7	20s-60s	SSC	slect
L1MA62	9.15178e-20	0.549649	0.795	0.452	5.34363e-15	L1MA6	20s-60s	SSC	slect
L1MDa2	1.17081e-19	0.492345	0.844	0.541	6.83623e-15	L1MDa	20s-60s	SSC	slect
L1M42	1.34974e-19	0.537146	0.944	0.833	7.88099e-15	L1M4	20s-60s	SSC	slect
AluYb82	1.76879e-19	0.540535	0.878	0.687	1.03278e-14	AluYb8	20s-60s	SSC	slect
L1MA22	1.89355e-19	0.500175	0.85	0.605	1.10562e-14	L1MA2	20s-60s	SSC	slect
L1MA32	1.95099e-19	0.549371	0.859	0.636	1.13916e-14	L1MA3	20s-60s	SSC	slect
L1MEf2	1.98581e-19	0.526856	0.889	0.718	1.15949e-14	L1MEf	20s-60s	SSC	slect
AluYf12	2.64458e-19	0.580152	0.771	0.446	1.54414e-14	AluYf1	20s-60s	SSC	slect
L1MCa2	2.67977e-19	0.55775	0.835	0.571	1.56469e-14	L1MCa	20s-60s	SSC	slect
L1MB82	3.23877e-19	0.5825	0.9	0.759	1.89108e-14	L1MB8	20s-60s	SSC	slect
L1MA92	3.62232e-19	0.520993	0.882	0.704	2.11503e-14	L1MA9	20s-60s	SSC	slect
L1MC4a2	7.11605e-19	0.549381	0.863	0.622	4.15499e-14	L1MC4a	20s-60s	SSC	slect
L1PA31	1.18157e-18	0.523886	0.913	0.772	6.89908e-14	L1PA3	20s-60s	SSC	slect
L1MCc2	1.37466e-18	0.51051	0.709	0.364	8.0265e-14	L1MCc	20s-60s	SSC	slect
L1MB22	2.04216e-18	0.544164	0.851	0.663	1.19239e-13	L1MB2	20s-60s	SSC	slect
L1MC52	2.3508e-18	0.535923	0.903	0.731	1.37261e-13	L1MC5	20s-60s	SSC	slect
L1MB52	2.40464e-18	0.520501	0.855	0.619	1.40405e-13	L1MB5	20s-60s	SSC	slect
L1ME12	2.43229e-18	0.515617	0.954	0.901	1.42019e-13	L1ME1	20s-60s	SSC	slect
L1PA15-161	3.30481e-18	0.402125	0.68	0.333	1.92964e-13	L1PA15-16	20s-60s	SSC	slect
AluSq42	4.48822e-18	0.576442	0.74	0.432	2.62063e-13	AluSq4	20s-60s	SSC	slect
AluYk32	4.7302e-18	0.531349	0.731	0.415	2.76191e-13	AluYk3	20s-60s	SSC	slect
L1PBa3	5.05417e-18	0.461534	0.71	0.357	2.95108e-13	L1PBa	20s-60s	SSC	slect
L1PA172	5.37207e-18	0.526993	0.787	0.459	3.1367e-13	L1PA17	20s-60s	SSC	slect
L1PB32	6.19079e-18	0.506171	0.754	0.412	3.61474e-13	L1PB3	20s-60s	SSC	slect
L1MA72	7.39664e-18	0.511051	0.821	0.554	4.31883e-13	L1MA7	20s-60s	SSC	slect
L1MC22	8.23314e-18	0.528641	0.816	0.534	4.80725e-13	L1MC2	20s-60s	SSC	slect
MLT1D2	1.03039e-17	0.573593	0.851	0.629	6.01636e-13	MLT1D	20s-60s	SSC	slect
L1ME3G2	1.07441e-17	0.508281	0.896	0.724	6.27336e-13	L1ME3G	20s-60s	SSC	slect
AluYc2	1.12038e-17	0.568464	0.851	0.646	6.54178e-13	AluYc	20s-60s	SSC	slect
THE1B2	1.37367e-17	0.534666	0.871	0.622	8.0207e-13	THE1B	20s-60s	SSC	slect
L1MC5a2	1.39599e-17	0.538494	0.907	0.789	8.15106e-13	L1MC5a	20s-60s	SSC	slect
AluYk22	1.89279e-17	0.516668	0.697	0.395	1.10518e-12	AluYk2	20s-60s	SSC	slect
THE1B-int2	2.24611e-17	0.407757	0.676	0.354	1.31148e-12	THE1B-int	20s-60s	SSC	slect
L1MA42	2.31109e-17	0.512774	0.832	0.643	1.34942e-12	L1MA4	20s-60s	SSC	slect
L1M4a22	2.4683e-17	0.471637	0.68	0.33	1.44121e-12	L1M4a2	20s-60s	SSC	slect
L1M13	3.63916e-17	0.444159	0.861	0.663	2.12487e-12	L1M1	20s-60s	SSC	slect
L1PA22	3.83427e-17	0.493466	0.872	0.697	2.23879e-12	L1PA2	20s-60s	SSC	slect
L1MD22	5.30491e-17	0.508659	0.885	0.694	3.09748e-12	L1MD2	20s-60s	SSC	slect
L1ME3C2	6.0184e-17	0.48218	0.721	0.391	3.51408e-12	L1ME3C	20s-60s	SSC	slect
L1MA4A2	6.69341e-17	0.496904	0.811	0.534	3.90822e-12	L1MA4A	20s-60s	SSC	slect
L1PA121	8.29392e-17	0.453102	0.674	0.35	4.84273e-12	L1PA12	20s-60s	SSC	slect
L1P22	9.63279e-17	0.472822	0.708	0.388	5.62449e-12	L1P2	20s-60s	SSC	slect
MER21-int1	9.68241e-17	0.349349	0.524	0.252	5.65346e-12	MER21-int	20s-60s	SSC	slect
MLT1H3	1.16581e-16	0.524149	0.757	0.442	6.80702e-12	MLT1H	20s-60s	SSC	slect
ERVL-E-int2	1.34183e-16	0.536097	0.744	0.439	7.83481e-12	ERVL-E-int	20s-60s	SSC	slect
L1ME32	1.40538e-16	0.493243	0.844	0.575	8.20588e-12	L1ME3	20s-60s	SSC	slect
L1MC32	2.00941e-16	0.500719	0.889	0.721	1.17327e-11	L1MC3	20s-60s	SSC	slect
HERVL-int2	2.10109e-16	0.435725	0.65	0.34	1.2268e-11	HERVL-int	20s-60s	SSC	slect
L1MA52	2.10529e-16	0.474745	0.802	0.531	1.22926e-11	L1MA5	20s-60s	SSC	slect
L1M32	3.48993e-16	0.460158	0.832	0.561	2.03774e-11	L1M3	20s-60s	SSC	slect
L1HS2	3.56913e-16	0.502849	0.797	0.5	2.08398e-11	L1HS	20s-60s	SSC	slect
L1M52	3.63357e-16	0.455354	0.971	0.959	2.12161e-11	L1M5	20s-60s	SSC	slect
L1MA82	3.83069e-16	0.494075	0.844	0.653	2.2367e-11	L1MA8	20s-60s	SSC	slect
L1ME22	4.6238e-16	0.436182	0.896	0.711	2.69979e-11	L1ME2	20s-60s	SSC	slect
L1P42	4.75959e-16	0.472774	0.768	0.449	2.77907e-11	L1P4	20s-60s	SSC	slect
AluYh3a31	8.9523e-16	0.317057	0.503	0.238	5.22716e-11	AluYh3a3	20s-60s	SSC	slect
L1ME4b2	1.22978e-15	0.479392	0.915	0.793	7.18055e-11	L1ME4b	20s-60s	SSC	slect
FRAM1	1.81145e-15	0.497716	0.837	0.595	1.05769e-10	FRAM	20s-60s	SSC	slect
L1ME2z2	1.97245e-15	0.460841	0.821	0.541	1.15169e-10	L1ME2z	20s-60s	SSC	slect
L1P11	2.13244e-15	0.431648	0.739	0.422	1.24511e-10	L1P1	20s-60s	SSC	slect
L1M72	2.51642e-15	0.387411	0.734	0.395	1.46931e-10	L1M7	20s-60s	SSC	slect
L1ME3A2	2.59275e-15	0.458082	0.893	0.735	1.51388e-10	L1ME3A	20s-60s	SSC	slect
L1M62	2.69031e-15	0.463164	0.777	0.469	1.57084e-10	L1M6	20s-60s	SSC	slect
L1ME3Cz2	2.86893e-15	0.468898	0.865	0.639	1.67514e-10	L1ME3Cz	20s-60s	SSC	slect
MLT1N22	2.93071e-15	0.433413	0.643	0.347	1.71121e-10	MLT1N2	20s-60s	SSC	slect
L1MB12	3.085e-15	0.439434	0.78	0.5	1.8013e-10	L1MB1	20s-60s	SSC	slect
MSTB4	3.22295e-15	0.475359	0.79	0.49	1.88185e-10	MSTB	20s-60s	SSC	slect
L1M3f2	3.6854e-15	0.383169	0.563	0.289	2.15187e-10	L1M3f	20s-60s	SSC	slect
HAL1ME2	4.29099e-15	0.456417	0.793	0.5	2.50547e-10	HAL1ME	20s-60s	SSC	slect
THE1D2	4.77669e-15	0.514882	0.819	0.575	2.78906e-10	THE1D	20s-60s	SSC	slect
HAL1M82	5.09507e-15	0.398742	0.702	0.367	2.97496e-10	HAL1M8	20s-60s	SSC	slect
L1PB21	1.42845e-14	0.42266	0.749	0.439	8.34058e-10	L1PB2	20s-60s	SSC	slect
L1MD5	1.7123e-14	0.446299	0.875	0.684	9.99797e-10	L1MD	20s-60s	SSC	slect
MER57A-int2	3.28155e-14	0.391577	0.624	0.337	1.91606e-09	MER57A-int	20s-60s	SSC	slect
L1MA5A2	3.80806e-14	0.425122	0.757	0.463	2.22349e-09	L1MA5A	20s-60s	SSC	slect
L1ME52	4.05985e-14	0.389081	0.684	0.374	2.37051e-09	L1ME5	20s-60s	SSC	slect
MLT1A02	4.20799e-14	0.442584	0.865	0.673	2.457e-09	MLT1A0	20s-60s	SSC	slect
L1P4a1	5.49232e-14	0.347879	0.584	0.306	3.20691e-09	L1P4a	20s-60s	SSC	slect
MER61-int2	7.02599e-14	0.380816	0.692	0.398	4.10241e-09	MER61-int	20s-60s	SSC	slect
L1MDb2	8.0475e-14	0.334554	0.569	0.276	4.69885e-09	L1MDb	20s-60s	SSC	slect
MLT1J3	9.1009e-14	0.439687	0.856	0.643	5.31393e-09	MLT1J	20s-60s	SSC	slect
MSTB12	9.79384e-14	0.410173	0.682	0.398	5.71853e-09	MSTB1	20s-60s	SSC	slect
L1M4a12	1.77832e-13	0.382641	0.73	0.405	1.03835e-08	L1M4a1	20s-60s	SSC	slect
MSTA-int2	1.95114e-13	0.358525	0.689	0.384	1.13925e-08	MSTA-int	20s-60s	SSC	slect
L1MD32	2.31036e-13	0.399343	0.799	0.514	1.349e-08	L1MD3	20s-60s	SSC	slect
L1MCb1	2.75191e-13	0.340843	0.68	0.357	1.60681e-08	L1MCb	20s-60s	SSC	slect
L1PB5	2.76366e-13	0.361056	0.668	0.371	1.61367e-08	L1PB	20s-60s	SSC	slect
MER90a1	3.72595e-13	0.279685	0.498	0.252	2.17555e-08	MER90a	20s-60s	SSC	slect
AluYb91	4.16091e-13	0.30759	0.571	0.32	2.42951e-08	AluYb9	20s-60s	SSC	slect
THE1C2	4.19819e-13	0.430609	0.752	0.483	2.45128e-08	THE1C	20s-60s	SSC	slect
LTR81	4.64934e-13	0.352684	0.705	0.415	2.7147e-08	LTR8	20s-60s	SSC	slect
L1M4c2	5.11449e-13	0.415238	0.783	0.52	2.9863e-08	L1M4c	20s-60s	SSC	slect
MLT1C1	5.94994e-13	0.377537	0.893	0.724	3.47411e-08	MLT1C	20s-60s	SSC	slect
L1MA11	6.53308e-13	0.377118	0.819	0.565	3.8146e-08	L1MA1	20s-60s	SSC	slect
MSTA2	7.81273e-13	0.432385	0.87	0.704	4.56177e-08	MSTA	20s-60s	SSC	slect
L1MEd2	8.12613e-13	0.398359	0.924	0.847	4.74477e-08	L1MEd	20s-60s	SSC	slect
L1ME3B2	9.12336e-13	0.395419	0.845	0.616	5.32704e-08	L1ME3B	20s-60s	SSC	slect
MLT1B2	1.84584e-12	0.421817	0.858	0.653	1.07777e-07	MLT1B	20s-60s	SSC	slect
THE1A-int2	2.00573e-12	0.347288	0.515	0.276	1.17112e-07	THE1A-int	20s-60s	SSC	slect
MER501	2.18415e-12	0.323822	0.632	0.357	1.2753e-07	MER50	20s-60s	SSC	slect
LTR171	2.23955e-12	0.301835	0.494	0.259	1.30765e-07	LTR17	20s-60s	SSC	slect
L1MEb2	2.41546e-12	0.330612	0.641	0.333	1.41036e-07	L1MEb	20s-60s	SSC	slect
MER4B-int2	2.47386e-12	0.326233	0.58	0.313	1.44446e-07	MER4B-int	20s-60s	SSC	slect
L1MEj2	2.51939e-12	0.368834	0.669	0.378	1.47105e-07	L1MEj	20s-60s	SSC	slect
L1M4b2	2.62998e-12	0.361894	0.778	0.493	1.53562e-07	L1M4b	20s-60s	SSC	slect
HAL1b2	2.64792e-12	0.401709	0.759	0.486	1.54609e-07	HAL1b	20s-60s	SSC	slect
MSTD-int1	3.52753e-12	0.25208	0.441	0.218	2.05969e-07	MSTD-int	20s-60s	SSC	slect
MLT1O2	4.58001e-12	0.296909	0.616	0.35	2.67422e-07	MLT1O	20s-60s	SSC	slect
LTR49-int2	5.17661e-12	0.363563	0.644	0.371	3.02257e-07	LTR49-int	20s-60s	SSC	slect
MER4D11	5.58658e-12	0.321155	0.546	0.31	3.26195e-07	MER4D1	20s-60s	SSC	slect
AluYg61	5.6244e-12	0.334896	0.723	0.449	3.28403e-07	AluYg6	20s-60s	SSC	slect
THE1D-int1	5.81116e-12	0.362941	0.611	0.35	3.39308e-07	THE1D-int	20s-60s	SSC	slect
MER74A1	6.50004e-12	0.304819	0.493	0.262	3.79531e-07	MER74A	20s-60s	SSC	slect
L1ME3F2	6.62037e-12	0.336034	0.781	0.5	3.86557e-07	L1ME3F	20s-60s	SSC	slect
MLT1I2	6.9305e-12	0.408721	0.77	0.527	4.04665e-07	MLT1I	20s-60s	SSC	slect
MSTB-int2	7.3985e-12	0.30064	0.46	0.245	4.31991e-07	MSTB-int	20s-60s	SSC	slect
Alu1	8.70173e-12	0.355863	0.728	0.432	5.08086e-07	Alu	20s-60s	SSC	slect
L1ME4c2	9.38986e-12	0.379028	0.837	0.602	5.48265e-07	L1ME4c	20s-60s	SSC	slect
L1ME3D2	1.03874e-11	0.380151	0.757	0.48	6.06508e-07	L1ME3D	20s-60s	SSC	slect
MLT2A21	1.12016e-11	0.308215	0.62	0.347	6.54051e-07	MLT2A2	20s-60s	SSC	slect
HERV17-int2	1.26689e-11	0.314962	0.439	0.238	7.39727e-07	HERV17-int	20s-60s	SSC	slect
MSTC1	1.49052e-11	0.309813	0.64	0.367	8.70301e-07	MSTC	20s-60s	SSC	slect
MER66-int1	1.92597e-11	0.285177	0.449	0.238	1.12455e-06	MER66-int	20s-60s	SSC	slect
AluYe51	2.41463e-11	0.401347	0.783	0.537	1.40988e-06	AluYe5	20s-60s	SSC	slect
MLT1E21	2.53288e-11	0.359204	0.686	0.418	1.47893e-06	MLT1E2	20s-60s	SSC	slect
MER41-int2	2.84244e-11	0.376406	0.704	0.415	1.65967e-06	MER41-int	20s-60s	SSC	slect
LTR16E11	2.8621e-11	0.272141	0.475	0.262	1.67115e-06	LTR16E1	20s-60s	SSC	slect
MLT1K2	3.28075e-11	0.394881	0.832	0.646	1.91559e-06	MLT1K	20s-60s	SSC	slect
MER21C2	3.48334e-11	0.363789	0.76	0.476	2.03389e-06	MER21C	20s-60s	SSC	slect
MSTD2	4.77713e-11	0.408103	0.742	0.5	2.78932e-06	MSTD	20s-60s	SSC	slect
L1MC7	4.92532e-11	0.344209	0.822	0.592	2.87584e-06	L1MC	20s-60s	SSC	slect
HUERS-P3b-int1	5.45635e-11	0.257369	0.426	0.211	3.18591e-06	HUERS-P3b-int	20s-60s	SSC	slect
L1M81	5.58361e-11	0.311897	0.668	0.391	3.26022e-06	L1M8	20s-60s	SSC	slect
L1MEg12	5.73185e-11	0.281213	0.485	0.259	3.34677e-06	L1MEg1	20s-60s	SSC	slect
LOR1-int1	6.31566e-11	0.310794	0.629	0.384	3.68765e-06	LOR1-int	20s-60s	SSC	slect
LTR332	6.88457e-11	0.34439	0.745	0.49	4.01983e-06	LTR33	20s-60s	SSC	slect
L1ME4a2	7.67561e-11	0.313806	0.951	0.891	4.48171e-06	L1ME4a	20s-60s	SSC	slect
MLT2B21	1.0649e-10	0.265255	0.44	0.241	6.21784e-06	MLT2B2	20s-60s	SSC	slect
LTR37-int1	1.28031e-10	0.255844	0.556	0.31	7.47559e-06	LTR37-int	20s-60s	SSC	slect
MLT2D1	1.35519e-10	0.280327	0.654	0.381	7.91282e-06	MLT2D	20s-60s	SSC	slect
MER41B1	1.37134e-10	0.284206	0.63	0.371	8.00709e-06	MER41B	20s-60s	SSC	slect
THE1A2	1.65296e-10	0.327408	0.637	0.398	9.65149e-06	THE1A	20s-60s	SSC	slect
HERV35I-int1	1.71067e-10	0.265245	0.536	0.296	9.98843e-06	HERV35I-int	20s-60s	SSC	slect
L1MEh1	2.26405e-10	0.281327	0.66	0.388	1.32196e-05	L1MEh	20s-60s	SSC	slect
MER392	2.42076e-10	0.283047	0.671	0.415	1.41346e-05	MER39	20s-60s	SSC	slect
MER682	3.03856e-10	0.261462	0.604	0.35	1.77419e-05	MER68	20s-60s	SSC	slect
LTR12C1	3.44589e-10	0.435697	0.968	0.901	2.01202e-05	LTR12C	20s-60s	SSC	slect
MLT1J11	4.02066e-10	0.262483	0.647	0.395	2.34762e-05	MLT1J1	20s-60s	SSC	slect
L1MA101	4.67765e-10	0.340141	0.717	0.446	2.73123e-05	L1MA10	20s-60s	SSC	slect
LTR8B2	5.78975e-10	0.320748	0.564	0.347	3.38058e-05	LTR8B	20s-60s	SSC	slect
LTR16E21	1.16486e-09	0.291835	0.462	0.269	6.80152e-05	LTR16E2	20s-60s	SSC	slect
MER4A11	1.58669e-09	0.260991	0.567	0.333	9.26455e-05	MER4A1	20s-60s	SSC	slect
MLT1F1	2.15071e-09	0.304735	0.765	0.5	0.000125578	MLT1F	20s-60s	SSC	slect
LTR16C1	2.66599e-09	0.279226	0.654	0.398	0.000155664	LTR16C	20s-60s	SSC	slect
MLT1L1	3.94344e-09	0.333319	0.826	0.612	0.000230254	MLT1L	20s-60s	SSC	slect
LTR782	8.93653e-09	0.262663	0.62	0.395	0.000521795	LTR78	20s-60s	SSC	slect
MLT1A2	1.45001e-08	0.299333	0.783	0.551	0.000846647	MLT1A	20s-60s	SSC	slect
L1ME3E1	1.82246e-08	0.270648	0.781	0.551	0.00106412	L1ME3E	20s-60s	SSC	slect
AluYa51	1.8631e-08	0.266925	0.932	0.918	0.00108785	AluYa5	20s-60s	SSC	slect
MLT1F22	2.65057e-08	0.303256	0.802	0.582	0.00154764	MLT1F2	20s-60s	SSC	slect
HERVK9-int2	2.64977e-07	0.261098	0.409	0.262	0.0154717	HERVK9-int	20s-60s	SSC	slect
AluY3	1.80182e-76	-0.921595	1	1	1.05206e-71	AluY	30s-40s	SSC	slect
AluSp3	4.84171e-76	-0.918828	1	1	2.82703e-71	AluSp	30s-40s	SSC	slect
AluSq23	5.34065e-75	-0.929759	0.992	1	3.11835e-70	AluSq2	30s-40s	SSC	slect
AluSg3	9.27411e-75	-0.935551	0.969	1	5.41506e-70	AluSg	30s-40s	SSC	slect
AluSz3	5.82889e-74	-0.94618	1	1	3.40343e-69	AluSz	30s-40s	SSC	slect
AluSc3	3.18224e-73	-0.929383	0.965	0.998	1.85808e-68	AluSc	30s-40s	SSC	slect
AluSz63	5.31868e-73	-0.941708	0.982	1	3.10553e-68	AluSz6	30s-40s	SSC	slect
AluSx6	6.07796e-73	-0.921187	0.999	1	3.54886e-68	AluSx	30s-40s	SSC	slect
AluSx33	8.39628e-72	-0.922072	0.949	1	4.90251e-67	AluSx3	30s-40s	SSC	slect
AluSc83	1.50544e-71	-0.85423	0.945	0.993	8.79009e-67	AluSc8	30s-40s	SSC	slect
L1MB83	1.9241e-70	-0.992008	0.772	0.983	1.12346e-65	L1MB8	30s-40s	SSC	slect
AluSg73	2.784e-70	-0.831539	0.811	0.977	1.62555e-65	AluSg7	30s-40s	SSC	slect
AluJb3	3.59009e-70	-0.917393	1	1	2.09622e-65	AluJb	30s-40s	SSC	slect
AluSq5	5.73529e-70	-0.899134	0.893	0.99	3.34878e-65	AluSq	30s-40s	SSC	slect
AluJo3	8.14547e-70	-0.904893	0.986	0.998	4.75606e-65	AluJo	30s-40s	SSC	slect
AluSg43	8.58131e-70	-0.915232	0.683	0.958	5.01054e-65	AluSg4	30s-40s	SSC	slect
L1M14	9.61991e-70	-1.03206	0.658	0.977	5.61697e-65	L1M1	30s-40s	SSC	slect
L1MB33	1.48849e-69	-0.988496	0.756	0.977	8.69115e-65	L1MB3	30s-40s	SSC	slect
L1MB73	4.72565e-69	-0.98374	0.852	0.985	2.75926e-64	L1MB7	30s-40s	SSC	slect
AluSx43	6.63506e-69	-0.902112	0.767	0.975	3.87415e-64	AluSx4	30s-40s	SSC	slect
AluJr3	7.2025e-69	-0.904752	0.99	1	4.20547e-64	AluJr	30s-40s	SSC	slect
L1MC5a3	1.6349e-68	-0.921901	0.769	0.975	9.546e-64	L1MC5a	30s-40s	SSC	slect
L1MEc3	1.95139e-68	-1.02331	0.789	0.973	1.1394e-63	L1MEc	30s-40s	SSC	slect
AluJr43	2.69338e-68	-0.873442	0.847	0.99	1.57264e-63	AluJr4	30s-40s	SSC	slect
AluSx13	2.77909e-68	-0.838659	1	1	1.62268e-63	AluSx1	30s-40s	SSC	slect
L1MC43	2.99497e-68	-0.913317	0.875	0.988	1.74873e-63	L1MC4	30s-40s	SSC	slect
L1MC13	3.63372e-68	-0.994266	0.739	0.967	2.12169e-63	L1MC1	30s-40s	SSC	slect
L1MB23	5.83989e-68	-0.969137	0.658	0.958	3.40985e-63	L1MB2	30s-40s	SSC	slect
HAL13	7.23912e-68	-0.975538	0.824	0.977	4.22685e-63	HAL1	30s-40s	SSC	slect
L1MCa3	1.03042e-67	-0.982231	0.633	0.958	6.01651e-63	L1MCa	30s-40s	SSC	slect
L1ME13	1.62951e-67	-0.973342	0.892	0.988	9.51455e-63	L1ME1	30s-40s	SSC	slect
L1M53	2.82898e-66	-0.934598	0.947	0.995	1.65182e-61	L1M5	30s-40s	SSC	slect
L1PA163	3.64628e-66	-1.02215	0.735	0.973	2.12903e-61	L1PA16	30s-40s	SSC	slect
L1MC53	4.2202e-66	-0.900955	0.766	0.97	2.46413e-61	L1MC5	30s-40s	SSC	slect
AluYm13	2.10741e-65	-0.811361	0.675	0.955	1.23049e-60	AluYm1	30s-40s	SSC	slect
L1MEf3	2.36087e-65	-0.969896	0.726	0.97	1.37849e-60	L1MEf	30s-40s	SSC	slect
AluSc53	4.61982e-65	-0.876447	0.692	0.962	2.69746e-60	AluSc5	30s-40s	SSC	slect
L1M43	7.92807e-65	-0.914453	0.869	0.988	4.62912e-60	L1M4	30s-40s	SSC	slect
L1PA113	1.93198e-64	-0.941476	0.593	0.952	1.12807e-59	L1PA11	30s-40s	SSC	slect
L1MC23	9.92714e-64	-0.886161	0.62	0.963	5.79636e-59	L1MC2	30s-40s	SSC	slect
L1MD13	2.26913e-63	-0.928757	0.62	0.963	1.32492e-58	L1MD1	30s-40s	SSC	slect
L1MB43	3.6188e-63	-0.882678	0.7	0.967	2.11298e-58	L1MB4	30s-40s	SSC	slect
L1ME3B3	3.75964e-63	-0.869353	0.667	0.97	2.19522e-58	L1ME3B	30s-40s	SSC	slect
L1MA33	1.9764e-62	-0.983482	0.7	0.957	1.154e-57	L1MA3	30s-40s	SSC	slect
L1PA73	2.07363e-62	-1.01746	0.831	0.978	1.21077e-57	L1PA7	30s-40s	SSC	slect
L1MD23	3.81347e-62	-0.882448	0.728	0.968	2.22665e-57	L1MD2	30s-40s	SSC	slect
L1MEi3	8.3719e-62	-0.872572	0.538	0.932	4.88827e-57	L1MEi	30s-40s	SSC	slect
L1PA133	1.24875e-61	-0.949304	0.648	0.953	7.2913e-57	L1PA13	30s-40s	SSC	slect
L1PA53	1.37688e-61	-1.02539	0.798	0.98	8.03945e-57	L1PA5	30s-40s	SSC	slect
L1PA63	1.84084e-61	-0.974608	0.715	0.965	1.07485e-56	L1PA6	30s-40s	SSC	slect
L1MA43	2.16484e-61	-0.924774	0.702	0.955	1.26403e-56	L1MA4	30s-40s	SSC	slect
L1MEg4	2.60836e-61	-0.911412	0.75	0.967	1.523e-56	L1MEg	30s-40s	SSC	slect
L1ME4b3	3.15676e-61	-0.824959	0.819	0.975	1.8432e-56	L1ME4b	30s-40s	SSC	slect
L1MA53	6.17966e-61	-0.893664	0.559	0.942	3.60824e-56	L1MA5	30s-40s	SSC	slect
L1M23	6.31231e-61	-0.911325	0.687	0.967	3.68569e-56	L1M2	30s-40s	SSC	slect
L1MCc3	9.58172e-61	-0.79261	0.462	0.905	5.59467e-56	L1MCc	30s-40s	SSC	slect
L1ME3G3	1.00534e-60	-0.821416	0.748	0.968	5.87006e-56	L1ME3G	30s-40s	SSC	slect
L1M4c3	1.11976e-60	-0.851977	0.56	0.935	6.53816e-56	L1M4c	30s-40s	SSC	slect
L1MA23	5.44413e-60	-0.957381	0.667	0.96	3.17878e-55	L1MA2	30s-40s	SSC	slect
L1PA153	6.77835e-60	-0.960159	0.657	0.949	3.95781e-55	L1PA15	30s-40s	SSC	slect
L1ME33	9.37077e-60	-0.822591	0.653	0.962	5.4715e-55	L1ME3	30s-40s	SSC	slect
L1ME3Cz3	1.05604e-59	-0.854777	0.678	0.958	6.16614e-55	L1ME3Cz	30s-40s	SSC	slect
L1ME3A3	1.46958e-59	-0.83482	0.739	0.968	8.58073e-55	L1ME3A	30s-40s	SSC	slect
L1MC4a3	1.83083e-59	-0.864774	0.685	0.962	1.069e-54	L1MC4a	30s-40s	SSC	slect
L1MA93	2.6251e-59	-0.905887	0.728	0.965	1.53277e-54	L1MA9	30s-40s	SSC	slect
L1MA4A3	3.11229e-59	-0.91264	0.606	0.953	1.81723e-54	L1MA4A	30s-40s	SSC	slect
L1PA83	3.27035e-59	-0.903403	0.674	0.962	1.90952e-54	L1PA8	30s-40s	SSC	slect
L1PB13	4.19685e-59	-0.968209	0.783	0.965	2.4505e-54	L1PB1	30s-40s	SSC	slect
L1PREC23	7.22919e-59	-0.915183	0.661	0.955	4.22105e-54	L1PREC2	30s-40s	SSC	slect
L1MB53	8.26321e-59	-0.851651	0.689	0.955	4.8248e-54	L1MB5	30s-40s	SSC	slect
L1PA143	8.51866e-59	-0.885718	0.534	0.932	4.97396e-54	L1PA14	30s-40s	SSC	slect
L1PB43	9.57243e-59	-0.908561	0.62	0.958	5.58925e-54	L1PB4	30s-40s	SSC	slect
L1MA63	1.0734e-58	-0.89795	0.559	0.935	6.2675e-54	L1MA6	30s-40s	SSC	slect
L1ME2z3	1.3191e-58	-0.820354	0.625	0.952	7.70209e-54	L1ME2z	30s-40s	SSC	slect
L1MA83	3.59533e-58	-0.871982	0.701	0.958	2.09928e-53	L1MA8	30s-40s	SSC	slect
L1ME23	4.15316e-58	-0.831122	0.762	0.967	2.42499e-53	L1ME2	30s-40s	SSC	slect
L1PA43	7.16896e-58	-0.974334	0.817	0.983	4.18589e-53	L1PA4	30s-40s	SSC	slect
L1ME4a3	4.57783e-57	-0.769708	0.871	0.987	2.67295e-52	L1ME4a	30s-40s	SSC	slect
L1MB13	5.60487e-57	-0.89017	0.567	0.929	3.27263e-52	L1MB1	30s-40s	SSC	slect
L1PA173	5.90809e-57	-0.85915	0.546	0.935	3.44967e-52	L1PA17	30s-40s	SSC	slect
L1MDa3	6.02728e-57	-0.853041	0.651	0.96	3.51927e-52	L1MDa	30s-40s	SSC	slect
L1PA8A3	8.30767e-57	-0.889396	0.533	0.925	4.85076e-52	L1PA8A	30s-40s	SSC	slect
L1MC33	1.46713e-56	-0.811107	0.783	0.973	8.56642e-52	L1MC3	30s-40s	SSC	slect
L1MA102	1.63218e-56	-0.7604	0.475	0.924	9.53013e-52	L1MA10	30s-40s	SSC	slect
L1MA5A3	1.71136e-56	-0.842986	0.528	0.922	9.99246e-52	L1MA5A	30s-40s	SSC	slect
L1MA73	2.82935e-56	-0.865564	0.616	0.95	1.65203e-51	L1MA7	30s-40s	SSC	slect
AluSq43	3.4141e-56	-0.740751	0.519	0.915	1.99346e-51	AluSq4	30s-40s	SSC	slect
L1PB33	6.52674e-56	-0.838784	0.536	0.917	3.8109e-51	L1PB3	30s-40s	SSC	slect
L1MC8	1.34416e-55	-0.801089	0.609	0.953	7.84842e-51	L1MC	30s-40s	SSC	slect
THE1C3	1.54622e-55	-0.742126	0.528	0.942	9.02823e-51	THE1C	30s-40s	SSC	slect
L1MD33	2.82258e-55	-0.77952	0.577	0.942	1.64808e-50	L1MD3	30s-40s	SSC	slect
L1ME3F3	6.83779e-55	-0.776086	0.54	0.944	3.99252e-50	L1ME3F	30s-40s	SSC	slect
L1PA103	1.31833e-54	-0.869185	0.668	0.955	7.6976e-50	L1PA10	30s-40s	SSC	slect
L1M4a23	1.38915e-54	-0.714225	0.46	0.887	8.11108e-50	L1M4a2	30s-40s	SSC	slect
L1MA12	5.74279e-54	-0.850436	0.612	0.94	3.35316e-49	L1MA1	30s-40s	SSC	slect
HAL1ME3	1.37691e-53	-0.791105	0.588	0.932	8.03963e-49	HAL1ME	30s-40s	SSC	slect
L1ME3D3	4.79289e-53	-0.71609	0.541	0.935	2.79852e-48	L1ME3D	30s-40s	SSC	slect
L1MD6	8.41708e-53	-0.754302	0.707	0.96	4.91465e-48	L1MD	30s-40s	SSC	slect
MLT1D3	1.16438e-52	-0.751764	0.694	0.957	6.79867e-48	MLT1D	30s-40s	SSC	slect
THE1B3	1.21305e-52	-0.765545	0.683	0.962	7.08289e-48	THE1B	30s-40s	SSC	slect
L1M33	1.43038e-52	-0.785305	0.641	0.952	8.35183e-48	L1M3	30s-40s	SSC	slect
L1M82	2.12008e-52	-0.656381	0.451	0.88	1.23789e-47	L1M8	30s-40s	SSC	slect
L1P12	2.17224e-52	-0.770054	0.516	0.905	1.26835e-47	L1P1	30s-40s	SSC	slect
L1P23	4.07619e-52	-0.72531	0.519	0.912	2.38005e-47	L1P2	30s-40s	SSC	slect
L1MEd3	4.99343e-52	-0.765288	0.861	0.982	2.91561e-47	L1MEd	30s-40s	SSC	slect
L1M4a13	6.37621e-52	-0.727264	0.511	0.915	3.72301e-47	L1M4a1	30s-40s	SSC	slect
L1ME3C3	1.14331e-51	-0.710625	0.508	0.9	6.67566e-47	L1ME3C	30s-40s	SSC	slect
L1ME4c3	1.47906e-51	-0.704094	0.631	0.962	8.6361e-47	L1ME4c	30s-40s	SSC	slect
AluYf13	2.25575e-51	-0.671096	0.559	0.935	1.31711e-46	AluYf1	30s-40s	SSC	slect
L1MCb2	2.92695e-51	-0.699189	0.467	0.884	1.70902e-46	L1MCb	30s-40s	SSC	slect
L1PB22	5.30348e-51	-0.75355	0.532	0.915	3.09665e-46	L1PB2	30s-40s	SSC	slect
L1PA32	6.84046e-51	-0.899546	0.853	0.982	3.99408e-46	L1PA3	30s-40s	SSC	slect
HAL1M83	8.51866e-51	-0.702617	0.486	0.892	4.97396e-46	HAL1M8	30s-40s	SSC	slect
THE1D3	2.50688e-50	-0.737966	0.596	0.947	1.46374e-45	THE1D	30s-40s	SSC	slect
AluYb83	3.44406e-50	-0.676281	0.728	0.978	2.01095e-45	AluYb8	30s-40s	SSC	slect
MSTA3	2.03233e-49	-0.697615	0.75	0.955	1.18666e-44	MSTA	30s-40s	SSC	slect
L1P32	4.03554e-49	-0.741049	0.52	0.92	2.35631e-44	L1P3	30s-40s	SSC	slect
L1M4b3	7.52866e-49	-0.721723	0.568	0.935	4.39591e-44	L1M4b	30s-40s	SSC	slect
L1PA15-162	7.74255e-49	-0.679305	0.441	0.875	4.5208e-44	L1PA15-16	30s-40s	SSC	slect
MER4A12	8.22032e-49	-0.506605	0.402	0.812	4.79977e-44	MER4A1	30s-40s	SSC	slect
AluYj43	1.15656e-48	-0.655739	0.625	0.947	6.75306e-44	AluYj4	30s-40s	SSC	slect
AluSq103	3.70238e-48	-0.65253	0.536	0.922	2.16178e-43	AluSq10	30s-40s	SSC	slect
L1PA23	6.0853e-48	-0.792756	0.722	0.972	3.55314e-43	L1PA2	30s-40s	SSC	slect
L1MDb3	1.23361e-47	-0.496969	0.414	0.841	7.20291e-43	L1MDb	30s-40s	SSC	slect
AluYk23	1.88787e-47	-0.563161	0.484	0.904	1.10231e-42	AluYk2	30s-40s	SSC	slect
HERVH-int3	4.27029e-47	-0.901533	0.534	0.9	2.49338e-42	HERVH-int	30s-40s	SSC	slect
AluYc4	4.82931e-47	-0.61781	0.697	0.958	2.81979e-42	AluYc	30s-40s	SSC	slect
L1ME53	9.55154e-47	-0.614288	0.469	0.884	5.57705e-42	L1ME5	30s-40s	SSC	slect
MLT1A03	9.73106e-47	-0.660256	0.719	0.96	5.68187e-42	MLT1A0	30s-40s	SSC	slect
MER57-int1	1.05337e-46	-0.44552	0.38	0.804	6.15049e-42	MER57-int	30s-40s	SSC	slect
L1P43	1.17879e-46	-0.707297	0.55	0.924	6.88284e-42	L1P4	30s-40s	SSC	slect
AluYk33	4.06855e-46	-0.604697	0.515	0.914	2.37559e-41	AluYk3	30s-40s	SSC	slect
L1PA122	5.11033e-46	-0.62064	0.447	0.86	2.98387e-41	L1PA12	30s-40s	SSC	slect
MER21C3	8.30099e-46	-0.629633	0.571	0.937	4.84687e-41	MER21C	30s-40s	SSC	slect
FAM3	9.29802e-46	-0.635918	0.555	0.944	5.42902e-41	FAM	30s-40s	SSC	slect
LTR49-int3	1.88146e-45	-0.567749	0.454	0.852	1.09857e-40	LTR49-int	30s-40s	SSC	slect
AluYh33	3.36114e-45	-0.633318	0.566	0.934	1.96254e-40	AluYh3	30s-40s	SSC	slect
L1HS3	6.19077e-45	-0.69605	0.562	0.929	3.61473e-40	L1HS	30s-40s	SSC	slect
MLT1A3	7.79425e-45	-0.631276	0.586	0.937	4.55098e-40	MLT1A	30s-40s	SSC	slect
MER41-int3	1.05683e-44	-0.60926	0.506	0.91	6.1707e-40	MER41-int	30s-40s	SSC	slect
L1ME3E2	1.07506e-44	-0.663408	0.577	0.932	6.27719e-40	L1ME3E	30s-40s	SSC	slect
HERVL-int3	2.0196e-44	-0.539186	0.433	0.85	1.17923e-39	HERVL-int	30s-40s	SSC	slect
MLT1C2	2.53621e-44	-0.600048	0.765	0.97	1.48087e-39	MLT1C	30s-40s	SSC	slect
L1M73	5.50669e-44	-0.627014	0.521	0.9	3.2153e-39	L1M7	30s-40s	SSC	slect
L1MEb3	1.04244e-43	-0.564949	0.441	0.844	6.08671e-39	L1MEb	30s-40s	SSC	slect
MLT1A0-int1	1.19133e-43	-0.398252	0.319	0.728	6.95607e-39	MLT1A0-int	30s-40s	SSC	slect
L1P4a2	2.79672e-43	-0.527	0.391	0.782	1.63298e-38	L1P4a	30s-40s	SSC	slect
L1PBa4	4.59997e-43	-0.667775	0.503	0.892	2.68588e-38	L1PBa	30s-40s	SSC	slect
MER57E31	7.09784e-43	-0.384184	0.299	0.668	4.14436e-38	MER57E3	30s-40s	SSC	slect
ERVL-E-int3	7.18087e-43	-0.625185	0.545	0.915	4.19284e-38	ERVL-E-int	30s-40s	SSC	slect
MLT1B3	7.3026e-43	-0.631918	0.714	0.957	4.26391e-38	MLT1B	30s-40s	SSC	slect
MLT2A11	2.0013e-42	-0.411315	0.381	0.782	1.16854e-37	MLT2A1	30s-40s	SSC	slect
L1M63	2.09911e-42	-0.646766	0.563	0.93	1.22565e-37	L1M6	30s-40s	SSC	slect
HERV35I-int2	3.15886e-42	-0.414411	0.362	0.769	1.84443e-37	HERV35I-int	30s-40s	SSC	slect
L1MEh2	4.0045e-42	-0.560352	0.471	0.879	2.33819e-37	L1MEh	30s-40s	SSC	slect
THE1A3	4.88505e-42	-0.477954	0.471	0.88	2.85233e-37	THE1A	30s-40s	SSC	slect
LTR172	5.61345e-42	-0.341077	0.367	0.777	3.27764e-37	LTR17	30s-40s	SSC	slect
MER4D12	6.29981e-42	-0.404142	0.395	0.794	3.6784e-37	MER4D1	30s-40s	SSC	slect
MSTB13	7.4403e-42	-0.556083	0.488	0.885	4.34432e-37	MSTB1	30s-40s	SSC	slect
LTR37B1	7.54085e-42	-0.374153	0.339	0.734	4.40303e-37	LTR37B	30s-40s	SSC	slect
MLT1I3	1.38743e-41	-0.609602	0.563	0.927	8.10106e-37	MLT1I	30s-40s	SSC	slect
L1PB6	1.68015e-41	-0.545415	0.455	0.864	9.81021e-37	L1PB	30s-40s	SSC	slect
MSTC2	1.93339e-41	-0.476682	0.427	0.822	1.12889e-36	MSTC	30s-40s	SSC	slect
THE1B-int3	2.16432e-41	-0.600542	0.481	0.872	1.26373e-36	THE1B-int	30s-40s	SSC	slect
FRAM2	1.13171e-40	-0.601422	0.641	0.955	6.60793e-36	FRAM	30s-40s	SSC	slect
MLT1N23	1.31225e-40	-0.477283	0.437	0.864	7.66208e-36	MLT1N2	30s-40s	SSC	slect
LTR37-int2	1.38144e-40	-0.422503	0.375	0.769	8.06611e-36	LTR37-int	30s-40s	SSC	slect
MER4E11	2.10245e-40	-0.327604	0.355	0.743	1.2276e-35	MER4E1	30s-40s	SSC	slect
MER683	3.24991e-40	-0.447832	0.423	0.827	1.89759e-35	MER68	30s-40s	SSC	slect
AluYk43	3.54189e-40	-0.533994	0.51	0.907	2.06807e-35	AluYk4	30s-40s	SSC	slect
THE1C-int1	5.74548e-40	-0.418141	0.341	0.724	3.35473e-35	THE1C-int	30s-40s	SSC	slect
MLT1J4	9.41109e-40	-0.580027	0.701	0.958	5.49504e-35	MLT1J	30s-40s	SSC	slect
L1MEj3	1.07846e-39	-0.518394	0.46	0.857	6.29703e-35	L1MEj	30s-40s	SSC	slect
L1M3e1	2.42129e-39	-0.410436	0.336	0.731	1.41376e-34	L1M3e	30s-40s	SSC	slect
MLT1K3	4.30844e-39	-0.579151	0.667	0.96	2.51566e-34	MLT1K	30s-40s	SSC	slect
MLT1D-int1	4.62272e-39	-0.319725	0.251	0.625	2.69916e-34	MLT1D-int	30s-40s	SSC	slect
MLT2B31	5.19147e-39	-0.371284	0.414	0.819	3.03125e-34	MLT2B3	30s-40s	SSC	slect
L1MEg13	5.39949e-39	-0.37196	0.337	0.724	3.15271e-34	L1MEg1	30s-40s	SSC	slect
L1M3f3	5.65378e-39	-0.43734	0.399	0.784	3.30118e-34	L1M3f	30s-40s	SSC	slect
HERV17-int3	9.29231e-39	-0.358737	0.319	0.704	5.42569e-34	HERV17-int	30s-40s	SSC	slect
AluYa52	9.68951e-39	-0.512983	0.852	0.982	5.65761e-34	AluYa5	30s-40s	SSC	slect
MLT1H4	1.29367e-38	-0.561971	0.576	0.932	7.55361e-34	MLT1H	30s-40s	SSC	slect
MSTB5	1.81904e-38	-0.571479	0.588	0.924	1.06212e-33	MSTB	30s-40s	SSC	slect
MLT1M1	1.86702e-38	-0.339351	0.333	0.726	1.09013e-33	MLT1M	30s-40s	SSC	slect
MLT2D2	2.38706e-38	-0.43898	0.445	0.854	1.39378e-33	MLT2D	30s-40s	SSC	slect
HAL1b3	4.2751e-38	-0.591238	0.571	0.929	2.49619e-33	HAL1b	30s-40s	SSC	slect
MSTB-int3	4.67883e-38	-0.333446	0.302	0.688	2.73192e-33	MSTB-int	30s-40s	SSC	slect
MLT1A11	9.49508e-38	-0.547906	0.533	0.907	5.54408e-33	MLT1A1	30s-40s	SSC	slect
MLT1J-int1	1.25192e-37	-0.30682	0.291	0.658	7.30981e-33	MLT1J-int	30s-40s	SSC	slect
L1M2c1	3.92817e-37	-0.391996	0.373	0.748	2.29362e-32	L1M2c	30s-40s	SSC	slect
MLT1G2	4.03122e-37	-0.364318	0.423	0.824	2.35379e-32	MLT1G	30s-40s	SSC	slect
THE1D-int2	5.56451e-37	-0.434357	0.438	0.836	3.24906e-32	THE1D-int	30s-40s	SSC	slect
MSTD3	6.71667e-37	-0.559447	0.577	0.907	3.92179e-32	MSTD	30s-40s	SSC	slect
MSTA-int3	7.02755e-37	-0.522445	0.473	0.86	4.10331e-32	MSTA-int	30s-40s	SSC	slect
MER21-int2	7.87358e-37	-0.346642	0.36	0.739	4.5973e-32	MER21-int	30s-40s	SSC	slect
LTR40a1	1.1662e-36	-0.314172	0.359	0.761	6.80932e-32	LTR40a	30s-40s	SSC	slect
LTR37A1	1.46402e-36	-0.36289	0.415	0.819	8.54824e-32	LTR37A	30s-40s	SSC	slect
LTR5B1	2.20226e-36	-0.259739	0.251	0.608	1.28588e-31	LTR5B	30s-40s	SSC	slect
MER11C1	3.18866e-36	-0.309356	0.316	0.681	1.86183e-31	MER11C	30s-40s	SSC	slect
LTR541	4.31971e-36	-0.294091	0.351	0.736	2.52223e-31	LTR54	30s-40s	SSC	slect
LTR411	4.44744e-36	-0.276344	0.346	0.729	2.59682e-31	LTR41	30s-40s	SSC	slect
MER90a2	7.05046e-36	-0.297233	0.352	0.731	4.11669e-31	MER90a	30s-40s	SSC	slect
MER92-int1	7.06917e-36	-0.325601	0.342	0.718	4.12762e-31	MER92-int	30s-40s	SSC	slect
Alu2	7.43508e-36	-0.483204	0.51	0.907	4.34127e-31	Alu	30s-40s	SSC	slect
AluYh3a32	8.19677e-36	-0.295092	0.315	0.699	4.78601e-31	AluYh3a3	30s-40s	SSC	slect
MER4A2	1.0627e-35	-0.307807	0.302	0.659	6.20499e-31	MER4A	30s-40s	SSC	slect
MER41B2	3.19016e-35	-0.37938	0.466	0.874	1.8627e-30	MER41B	30s-40s	SSC	slect
MSTD-int2	3.4153e-35	-0.326884	0.294	0.643	1.99416e-30	MSTD-int	30s-40s	SSC	slect
LOR1-int2	7.09436e-35	-0.469998	0.466	0.819	4.14232e-30	LOR1-int	30s-40s	SSC	slect
LTR10C	8.77337e-35	-0.285864	0.274	0.62	5.12268e-30	LTR10C	30s-40s	SSC	slect
MER34	1.17279e-34	-0.263668	0.347	0.728	6.84779e-30	MER34	30s-40s	SSC	slect
MLT1O3	1.1799e-34	-0.368137	0.445	0.839	6.88931e-30	MLT1O	30s-40s	SSC	slect
MER4-int3	2.11553e-34	-0.591124	0.558	0.919	1.23523e-29	MER4-int	30s-40s	SSC	slect
HERVIP10FH-int1	2.33071e-34	-0.364487	0.367	0.729	1.36088e-29	HERVIP10FH-int	30s-40s	SSC	slect
LOR1b	2.45269e-34	-0.301168	0.412	0.786	1.4321e-29	LOR1b	30s-40s	SSC	slect
MER101-int2	4.19149e-34	-0.37145	0.399	0.772	2.44737e-29	MER101-int	30s-40s	SSC	slect
MLT2A22	4.77814e-34	-0.409629	0.449	0.822	2.78991e-29	MLT2A2	30s-40s	SSC	slect
LTR78B1	4.80209e-34	-0.323193	0.385	0.748	2.80389e-29	LTR78B	30s-40s	SSC	slect
MER49	4.89657e-34	-0.305258	0.321	0.683	2.85906e-29	MER49	30s-40s	SSC	slect
MER21A1	5.12283e-34	-0.357605	0.446	0.842	2.99117e-29	MER21A	30s-40s	SSC	slect
MER77B	6.05444e-34	-0.263072	0.347	0.713	3.53512e-29	MER77B	30s-40s	SSC	slect
MSTB21	6.34314e-34	-0.361584	0.347	0.691	3.7037e-29	MSTB2	30s-40s	SSC	slect
MLT1E22	6.72337e-34	-0.446399	0.48	0.86	3.92571e-29	MLT1E2	30s-40s	SSC	slect
HERVL40-int1	8.69801e-34	-0.309101	0.267	0.613	5.07868e-29	HERVL40-int	30s-40s	SSC	slect
AluYb92	9.88982e-34	-0.305853	0.401	0.804	5.77457e-29	AluYb9	30s-40s	SSC	slect
L1M3c1	1.22036e-33	-0.374773	0.377	0.751	7.12558e-29	L1M3c	30s-40s	SSC	slect
MER31A1	1.2532e-33	-0.31904	0.35	0.723	7.31733e-29	MER31A	30s-40s	SSC	slect
MLT1C-int	1.59314e-33	-0.252624	0.261	0.605	9.30217e-29	MLT1C-int	30s-40s	SSC	slect
AluYc3	1.64148e-33	-0.432005	0.476	0.867	9.58445e-29	AluYc3	30s-40s	SSC	slect
LTR67B1	1.69136e-33	-0.332508	0.438	0.822	9.87569e-29	LTR67B	30s-40s	SSC	slect
PRIMA4-int1	1.70094e-33	-0.268243	0.224	0.547	9.93164e-29	PRIMA4-int	30s-40s	SSC	slect
LTR783	3.41272e-33	-0.409449	0.456	0.837	1.99265e-28	LTR78	30s-40s	SSC	slect
Harlequin-int1	3.78036e-33	-0.382756	0.473	0.849	2.20732e-28	Harlequin-int	30s-40s	SSC	slect
MER66-int2	4.49934e-33	-0.258105	0.294	0.651	2.62712e-28	MER66-int	30s-40s	SSC	slect
MER74A2	4.77822e-33	-0.282266	0.342	0.723	2.78996e-28	MER74A	30s-40s	SSC	slect
LTR16C2	6.0916e-33	-0.399097	0.466	0.849	3.55682e-28	LTR16C	30s-40s	SSC	slect
MLT2C11	6.33242e-33	-0.315091	0.351	0.704	3.69744e-28	MLT2C1	30s-40s	SSC	slect
MER34A	7.14993e-33	-0.269407	0.364	0.731	4.17477e-28	MER34A	30s-40s	SSC	slect
MLT1E31	7.41568e-33	-0.273947	0.367	0.746	4.32994e-28	MLT1E3	30s-40s	SSC	slect
LTR33A1	1.72251e-32	-0.302495	0.285	0.62	1.00576e-27	LTR33A	30s-40s	SSC	slect
LTR9B1	2.27012e-32	-0.287138	0.295	0.651	1.3255e-27	LTR9B	30s-40s	SSC	slect
LTR82	2.43139e-32	-0.409366	0.538	0.914	1.41966e-27	LTR8	30s-40s	SSC	slect
MER67C1	2.50147e-32	-0.32633	0.399	0.772	1.46058e-27	MER67C	30s-40s	SSC	slect
LTR16E22	2.84101e-32	-0.257535	0.315	0.666	1.65884e-27	LTR16E2	30s-40s	SSC	slect
LTR16A2	3.15721e-32	-0.392548	0.438	0.821	1.84346e-27	LTR16A	30s-40s	SSC	slect
MER4D2	3.59529e-32	-0.285251	0.356	0.719	2.09926e-27	MER4D	30s-40s	SSC	slect
MER65-int1	3.98125e-32	-0.347845	0.386	0.743	2.32461e-27	MER65-int	30s-40s	SSC	slect
AluYe52	4.06564e-32	-0.469707	0.59	0.929	2.37389e-27	AluYe5	30s-40s	SSC	slect
MLT1I-int1	4.26075e-32	-0.306711	0.28	0.606	2.48781e-27	MLT1I-int	30s-40s	SSC	slect
MER61-int3	4.67419e-32	-0.41524	0.48	0.864	2.72921e-27	MER61-int	30s-40s	SSC	slect
LTR71	5.98094e-32	-0.352174	0.469	0.862	3.49221e-27	LTR7	30s-40s	SSC	slect
L1M2a1	6.91931e-32	-0.306895	0.404	0.767	4.04012e-27	L1M2a	30s-40s	SSC	slect
HERVK9-int3	2.1093e-31	-0.260034	0.29	0.631	1.2316e-26	HERVK9-int	30s-40s	SSC	slect
MLT2B11	3.91647e-31	-0.35355	0.429	0.806	2.28679e-26	MLT2B1	30s-40s	SSC	slect
MER4E2	4.26198e-31	-0.259164	0.334	0.688	2.48853e-26	MER4E	30s-40s	SSC	slect
L1M3d	4.71458e-31	-0.260214	0.272	0.616	2.75279e-26	L1M3d	30s-40s	SSC	slect
MER65A1	5.07079e-31	-0.297402	0.391	0.759	2.96078e-26	MER65A	30s-40s	SSC	slect
MLT2B22	7.08853e-31	-0.281944	0.316	0.65	4.13892e-26	MLT2B2	30s-40s	SSC	slect
MER31B1	7.1271e-31	-0.27669	0.293	0.633	4.16145e-26	MER31B	30s-40s	SSC	slect
THE1A-int3	9.78779e-31	-0.331509	0.364	0.723	5.71499e-26	THE1A-int	30s-40s	SSC	slect
LTR16A11	1.1463e-30	-0.261326	0.294	0.631	6.6931e-26	LTR16A1	30s-40s	SSC	slect
MLT1L2	1.22824e-30	-0.480586	0.664	0.945	7.17155e-26	MLT1L	30s-40s	SSC	slect
MER57A-int3	1.52052e-30	-0.369674	0.454	0.832	8.87814e-26	MER57A-int	30s-40s	SSC	slect
MER502	2.08863e-30	-0.327456	0.469	0.832	1.21953e-25	MER50	30s-40s	SSC	slect
MER21B1	2.77791e-30	-0.408691	0.564	0.914	1.62199e-25	MER21B	30s-40s	SSC	slect
MER4B1	2.9399e-30	-0.288272	0.432	0.784	1.71658e-25	MER4B	30s-40s	SSC	slect
L1PBa11	5.58905e-30	-0.266624	0.321	0.673	3.26339e-25	L1PBa1	30s-40s	SSC	slect
MER4B-int3	5.83515e-30	-0.374391	0.427	0.792	3.40708e-25	MER4B-int	30s-40s	SSC	slect
MLT1H21	6.75019e-30	-0.361275	0.48	0.865	3.94137e-25	MLT1H2	30s-40s	SSC	slect
AluYk11	7.72378e-30	-0.277813	0.389	0.757	4.50984e-25	AluYk11	30s-40s	SSC	slect
HUERS-P3b-int2	7.76577e-30	-0.290944	0.313	0.64	4.53435e-25	HUERS-P3b-int	30s-40s	SSC	slect
MLT1E1A1	1.93332e-29	-0.352524	0.498	0.87	1.12885e-24	MLT1E1A	30s-40s	SSC	slect
MER771	2.38463e-29	-0.252515	0.358	0.713	1.39236e-24	MER77	30s-40s	SSC	slect
MLT1J12	3.60994e-29	-0.353921	0.469	0.862	2.10781e-24	MLT1J1	30s-40s	SSC	slect
LTR791	1.13523e-28	-0.306211	0.428	0.784	6.62847e-24	LTR79	30s-40s	SSC	slect
LTR561	1.76701e-27	-0.253495	0.309	0.623	1.03174e-22	LTR56	30s-40s	SSC	slect
AluYg62	3.02321e-27	-0.360064	0.529	0.89	1.76522e-22	AluYg6	30s-40s	SSC	slect
MER393	1.18752e-26	-0.350476	0.508	0.877	6.93381e-22	MER39	30s-40s	SSC	slect
MER41A1	1.25204e-26	-0.317619	0.484	0.852	7.31053e-22	MER41A	30s-40s	SSC	slect
ERVL-B4-int1	2.52976e-26	-0.38093	0.475	0.826	1.4771e-21	ERVL-B4-int	30s-40s	SSC	slect
MER11A1	1.26272e-25	-0.280034	0.394	0.711	7.37291e-21	MER11A	30s-40s	SSC	slect
LTR12F	1.78502e-25	-0.314773	0.404	0.757	1.04226e-20	LTR12F	30s-40s	SSC	slect
MLT2B41	1.38865e-24	-0.259296	0.498	0.854	8.10819e-20	MLT2B4	30s-40s	SSC	slect
MLT1H11	3.32854e-23	-0.264332	0.502	0.865	1.9435e-18	MLT1H1	30s-40s	SSC	slect
LTR333	7.88161e-23	-0.337853	0.586	0.915	4.60199e-18	LTR33	30s-40s	SSC	slect
MLT1J21	1.35124e-22	-0.328267	0.549	0.904	7.88977e-18	MLT1J2	30s-40s	SSC	slect
MLT1F23	2.65342e-22	-0.351	0.644	0.942	1.5493e-17	MLT1F2	30s-40s	SSC	slect
MLT1G11	3.20843e-22	-0.30049	0.529	0.882	1.87337e-17	MLT1G1	30s-40s	SSC	slect
MLT1F3	1.29027e-20	-0.316314	0.592	0.924	7.53378e-16	MLT1F	30s-40s	SSC	slect
LTR12C2	7.89581e-20	-0.458764	0.941	0.993	4.61028e-15	LTR12C	30s-40s	SSC	slect
LTR12D1	7.38983e-14	-0.258956	0.57	0.875	4.31485e-09	LTR12D	30s-40s	SSC	slect
AluYb84	1.0864e-21	-0.527605	0.788	0.978	6.34338e-17	AluYb8	30s-50s	SSC	slect
AluY4	3.9257e-21	-0.531903	1	1	2.29218e-16	AluY	30s-50s	SSC	slect
AluYa53	2.4074e-20	-0.46403	0.899	0.982	1.40566e-15	AluYa5	30s-50s	SSC	slect
AluSg74	7.62766e-20	-0.49583	0.84	0.977	4.45371e-15	AluSg7	30s-50s	SSC	slect
AluSx34	1.06634e-19	-0.517242	0.957	1	6.22625e-15	AluSx3	30s-50s	SSC	slect
AluSq24	1.09321e-19	-0.523055	0.982	1	6.38313e-15	AluSq2	30s-50s	SSC	slect
AluSc4	1.22252e-19	-0.529139	0.966	0.998	7.13819e-15	AluSc	30s-50s	SSC	slect
AluSg5	1.32433e-19	-0.511809	0.963	1	7.73265e-15	AluSg	30s-50s	SSC	slect
AluSc84	1.89964e-19	-0.492981	0.939	0.993	1.10918e-14	AluSc8	30s-50s	SSC	slect
AluSp4	2.60922e-19	-0.513358	0.982	1	1.5235e-14	AluSp	30s-50s	SSC	slect
AluSq6	8.41885e-19	-0.508343	0.899	0.99	4.91568e-14	AluSq	30s-50s	SSC	slect
AluSx7	2.30291e-18	-0.498248	1	1	1.34465e-13	AluSx	30s-50s	SSC	slect
AluYm14	2.5251e-18	-0.491242	0.739	0.955	1.47438e-13	AluYm1	30s-50s	SSC	slect
AluSq44	2.88807e-18	-0.471131	0.656	0.915	1.68631e-13	AluSq4	30s-50s	SSC	slect
AluSx44	3.8468e-18	-0.502708	0.84	0.975	2.24611e-13	AluSx4	30s-50s	SSC	slect
AluSg44	3.86455e-18	-0.498523	0.779	0.958	2.25647e-13	AluSg4	30s-50s	SSC	slect
AluSz4	6.51633e-18	-0.506564	0.997	1	3.80482e-13	AluSz	30s-50s	SSC	slect
AluSx14	1.34542e-17	-0.48122	1	1	7.8558e-13	AluSx1	30s-50s	SSC	slect
AluSc54	1.33057e-16	-0.482631	0.779	0.962	7.76908e-12	AluSc5	30s-50s	SSC	slect
L1PA64	2.62185e-16	-0.521237	0.794	0.965	1.53087e-11	L1PA6	30s-50s	SSC	slect
AluYf14	2.74454e-16	-0.422646	0.678	0.935	1.60251e-11	AluYf1	30s-50s	SSC	slect
AluSz64	6.52542e-16	-0.476046	0.985	1	3.81013e-11	AluSz6	30s-50s	SSC	slect
L1PA8A4	7.05403e-16	-0.515304	0.666	0.925	4.11878e-11	L1PA8A	30s-50s	SSC	slect
MER57E32	7.69122e-16	-0.306923	0.396	0.668	4.49083e-11	MER57E3	30s-50s	SSC	slect
L1PA74	1.35182e-15	-0.514341	0.899	0.978	7.89314e-11	L1PA7	30s-50s	SSC	slect
L1PA54	1.4428e-15	-0.517673	0.88	0.98	8.42435e-11	L1PA5	30s-50s	SSC	slect
L1M15	1.57451e-15	-0.472182	0.81	0.977	9.1934e-11	L1M1	30s-50s	SSC	slect
L1PA114	3.1481e-15	-0.4669	0.761	0.952	1.83814e-10	L1PA11	30s-50s	SSC	slect
L1MCa4	5.30036e-15	-0.455179	0.758	0.958	3.09483e-10	L1MCa	30s-50s	SSC	slect
L1MC5a4	5.69833e-15	-0.435187	0.865	0.975	3.3272e-10	L1MC5a	30s-50s	SSC	slect
L1MB84	8.71234e-15	-0.455686	0.862	0.983	5.08705e-10	L1MB8	30s-50s	SSC	slect
L1MA34	8.7905e-15	-0.49178	0.798	0.957	5.13268e-10	L1MA3	30s-50s	SSC	slect
L1PA44	1.04516e-14	-0.486873	0.874	0.983	6.1026e-10	L1PA4	30s-50s	SSC	slect
L1MA24	1.3142e-14	-0.482709	0.773	0.96	7.67348e-10	L1MA2	30s-50s	SSC	slect
L1PB14	2.3472e-14	-0.4723	0.865	0.965	1.37051e-09	L1PB1	30s-50s	SSC	slect
MER92-int2	2.46349e-14	-0.280162	0.426	0.718	1.4384e-09	MER92-int	30s-50s	SSC	slect
L1PA15-163	3.66699e-14	-0.397143	0.61	0.875	2.14112e-09	L1PA15-16	30s-50s	SSC	slect
LTR173	4.24894e-14	-0.260517	0.46	0.777	2.48092e-09	LTR17	30s-50s	SSC	slect
L1PA144	4.4023e-14	-0.455801	0.663	0.932	2.57046e-09	L1PA14	30s-50s	SSC	slect
L1MB34	4.53666e-14	-0.444169	0.856	0.977	2.64891e-09	L1MB3	30s-50s	SSC	slect
L1PA164	4.60336e-14	-0.462997	0.819	0.973	2.68786e-09	L1PA16	30s-50s	SSC	slect
L1PB34	4.90493e-14	-0.422706	0.678	0.917	2.86394e-09	L1PB3	30s-50s	SSC	slect
L1PB44	5.87127e-14	-0.437478	0.739	0.958	3.42818e-09	L1PB4	30s-50s	SSC	slect
L1PA174	5.91483e-14	-0.44488	0.712	0.935	3.45361e-09	L1PA17	30s-50s	SSC	slect
L1MC24	6.17763e-14	-0.422068	0.739	0.963	3.60706e-09	L1MC2	30s-50s	SSC	slect
L1MA4A4	8.40477e-14	-0.455264	0.758	0.953	4.90746e-09	L1MA4A	30s-50s	SSC	slect
L1PA84	8.52996e-14	-0.463191	0.791	0.962	4.98056e-09	L1PA8	30s-50s	SSC	slect
L1PREC24	8.54832e-14	-0.453062	0.785	0.955	4.99128e-09	L1PREC2	30s-50s	SSC	slect
AluYk24	8.92456e-14	-0.349607	0.613	0.904	5.21096e-09	AluYk2	30s-50s	SSC	slect
L1MA13	9.07235e-14	-0.455328	0.715	0.94	5.29725e-09	L1MA1	30s-50s	SSC	slect
L1MEc4	1.01845e-13	-0.448068	0.89	0.973	5.94663e-09	L1MEc	30s-50s	SSC	slect
AluJb4	1.07439e-13	-0.42367	1	1	6.27325e-09	AluJb	30s-50s	SSC	slect
L1MCb3	1.18412e-13	-0.370168	0.626	0.884	6.91393e-09	L1MCb	30s-50s	SSC	slect
AluYj44	1.26856e-13	-0.371563	0.73	0.947	7.40701e-09	AluYj4	30s-50s	SSC	slect
AluJr44	1.36812e-13	-0.416456	0.896	0.99	7.98832e-09	AluJr4	30s-50s	SSC	slect
L1P33	1.59682e-13	-0.398278	0.647	0.92	9.32365e-09	L1P3	30s-50s	SSC	slect
L1PB23	1.83378e-13	-0.418621	0.684	0.915	1.07073e-08	L1PB2	30s-50s	SSC	slect
AluYb93	1.87393e-13	-0.254478	0.534	0.804	1.09417e-08	AluYb9	30s-50s	SSC	slect
L1MCc4	1.88774e-13	-0.375661	0.644	0.905	1.10223e-08	L1MCc	30s-50s	SSC	slect
L1PA134	2.2277e-13	-0.430912	0.764	0.953	1.30073e-08	L1PA13	30s-50s	SSC	slect
L1PA154	2.64313e-13	-0.432615	0.791	0.949	1.5433e-08	L1PA15	30s-50s	SSC	slect
L1MB24	3.09642e-13	-0.401234	0.825	0.958	1.80797e-08	L1MB2	30s-50s	SSC	slect
L1MB74	3.5133e-13	-0.422141	0.914	0.985	2.05138e-08	L1MB7	30s-50s	SSC	slect
THE1D4	3.76484e-13	-0.400443	0.721	0.947	2.19825e-08	THE1D	30s-50s	SSC	slect
HAL14	4.87693e-13	-0.411153	0.877	0.977	2.84759e-08	HAL1	30s-50s	SSC	slect
L1ME14	5.13164e-13	-0.412724	0.942	0.988	2.99631e-08	L1ME1	30s-50s	SSC	slect
L1MC14	5.81427e-13	-0.42869	0.859	0.967	3.39489e-08	L1MC1	30s-50s	SSC	slect
MLT1C3	6.08113e-13	-0.346648	0.822	0.97	3.55071e-08	MLT1C	30s-50s	SSC	slect
THE1B4	6.2897e-13	-0.381274	0.81	0.962	3.67249e-08	THE1B	30s-50s	SSC	slect
L1MA94	8.06296e-13	-0.415467	0.834	0.965	4.70788e-08	L1MA9	30s-50s	SSC	slect
MLT1B4	9.68237e-13	-0.400244	0.773	0.957	5.65344e-08	MLT1B	30s-50s	SSC	slect
AluYe53	1.16345e-12	-0.368235	0.678	0.929	6.79327e-08	AluYe5	30s-50s	SSC	slect
AluYk34	1.25781e-12	-0.356784	0.629	0.914	7.34421e-08	AluYk3	30s-50s	SSC	slect
L1M24	1.33784e-12	-0.411908	0.819	0.967	7.8115e-08	L1M2	30s-50s	SSC	slect
L1MDa4	1.43715e-12	-0.401393	0.819	0.96	8.39138e-08	L1MDa	30s-50s	SSC	slect
MSTA4	1.46569e-12	-0.381654	0.779	0.955	8.55801e-08	MSTA	30s-50s	SSC	slect
AluYg63	1.62473e-12	-0.334209	0.623	0.89	9.48661e-08	AluYg6	30s-50s	SSC	slect
L1MEf4	1.72448e-12	-0.433443	0.825	0.97	1.00691e-07	L1MEf	30s-50s	SSC	slect
L1PA33	1.73936e-12	-0.439038	0.911	0.982	1.0156e-07	L1PA3	30s-50s	SSC	slect
L1MA44	2.36481e-12	-0.412417	0.782	0.955	1.38079e-07	L1MA4	30s-50s	SSC	slect
L1MC34	2.41403e-12	-0.383483	0.834	0.973	1.40953e-07	L1MC3	30s-50s	SSC	slect
AluJo4	2.74092e-12	-0.386207	0.994	0.998	1.6004e-07	AluJo	30s-50s	SSC	slect
L1MD14	2.79025e-12	-0.410225	0.813	0.963	1.6292e-07	L1MD1	30s-50s	SSC	slect
AluJr5	2.99491e-12	-0.393898	1	1	1.7487e-07	AluJr	30s-50s	SSC	slect
L1MA84	3.59552e-12	-0.414562	0.794	0.958	2.09939e-07	L1MA8	30s-50s	SSC	slect
L1MC44	3.79189e-12	-0.380778	0.929	0.988	2.21405e-07	L1MC4	30s-50s	SSC	slect
L1M44	3.92357e-12	-0.385081	0.896	0.988	2.29093e-07	L1M4	30s-50s	SSC	slect
AluYd8	4.8273e-12	-0.277041	0.482	0.754	2.81861e-07	AluYd8	30s-50s	SSC	slect
AluSq104	5.42237e-12	-0.334696	0.681	0.922	3.16607e-07	AluSq10	30s-50s	SSC	slect
MER41B3	6.21255e-12	-0.273432	0.586	0.874	3.62745e-07	MER41B	30s-50s	SSC	slect
L1MB14	6.40457e-12	-0.403822	0.706	0.929	3.73957e-07	L1MB1	30s-50s	SSC	slect
THE1B-int4	6.55498e-12	-0.32371	0.598	0.872	3.82739e-07	THE1B-int	30s-50s	SSC	slect
L1MD24	7.70037e-12	-0.379421	0.801	0.968	4.49617e-07	L1MD2	30s-50s	SSC	slect
HAL1ME4	8.92462e-12	-0.37727	0.724	0.932	5.211e-07	HAL1ME	30s-50s	SSC	slect
L1MEi4	8.99675e-12	-0.379188	0.724	0.932	5.25311e-07	L1MEi	30s-50s	SSC	slect
LTR78B2	9.4141e-12	-0.267716	0.482	0.748	5.4968e-07	LTR78B	30s-50s	SSC	slect
L1ME3B4	9.9053e-12	-0.373559	0.776	0.97	5.7836e-07	L1ME3B	30s-50s	SSC	slect
L1P13	1.20338e-11	-0.339661	0.663	0.905	7.02639e-07	L1P1	30s-50s	SSC	slect
L1MA5A4	1.31331e-11	-0.403645	0.672	0.922	7.66829e-07	L1MA5A	30s-50s	SSC	slect
L1P4a3	1.32894e-11	-0.276789	0.531	0.782	7.75954e-07	L1P4a	30s-50s	SSC	slect
HAL1M84	1.35348e-11	-0.356576	0.629	0.892	7.90285e-07	HAL1M8	30s-50s	SSC	slect
L1MC54	1.38731e-11	-0.378816	0.837	0.97	8.10034e-07	L1MC5	30s-50s	SSC	slect
MLT2A23	1.50169e-11	-0.276828	0.577	0.822	8.76822e-07	MLT2A2	30s-50s	SSC	slect
L1PA104	1.7889e-11	-0.402419	0.819	0.955	1.04452e-06	L1PA10	30s-50s	SSC	slect
L1PA123	1.81276e-11	-0.315885	0.61	0.86	1.05845e-06	L1PA12	30s-50s	SSC	slect
L1P24	1.93739e-11	-0.330948	0.672	0.912	1.13123e-06	L1P2	30s-50s	SSC	slect
HERVH-int4	1.93819e-11	-0.451628	0.69	0.9	1.13169e-06	HERVH-int	30s-50s	SSC	slect
L1M54	2.09904e-11	-0.375069	0.994	0.995	1.22561e-06	L1M5	30s-50s	SSC	slect
MLT1D4	2.1659e-11	-0.350055	0.794	0.957	1.26465e-06	MLT1D	30s-50s	SSC	slect
MER21C4	2.20249e-11	-0.333403	0.699	0.937	1.28601e-06	MER21C	30s-50s	SSC	slect
LTR83	2.29941e-11	-0.276064	0.656	0.914	1.3426e-06	LTR8	30s-50s	SSC	slect
L1M3e2	2.43648e-11	-0.253175	0.472	0.731	1.42263e-06	L1M3e	30s-50s	SSC	slect
L1ME24	2.60101e-11	-0.378013	0.847	0.967	1.5187e-06	L1ME2	30s-50s	SSC	slect
L1MA64	2.88838e-11	-0.373692	0.727	0.935	1.6865e-06	L1MA6	30s-50s	SSC	slect
L1MA103	3.28297e-11	-0.33738	0.672	0.924	1.91689e-06	L1MA10	30s-50s	SSC	slect
MLT1J5	3.29613e-11	-0.35881	0.758	0.958	1.92458e-06	MLT1J	30s-50s	SSC	slect
L1M34	4.33099e-11	-0.369076	0.761	0.952	2.52882e-06	L1M3	30s-50s	SSC	slect
MER21A2	5.54699e-11	-0.263801	0.574	0.842	3.23883e-06	MER21A	30s-50s	SSC	slect
L1MEg5	6.61563e-11	-0.368959	0.828	0.967	3.8628e-06	L1MEg	30s-50s	SSC	slect
L1M4a14	7.02362e-11	-0.343625	0.65	0.915	4.10102e-06	L1M4a1	30s-50s	SSC	slect
MLT2B12	9.09246e-11	-0.254628	0.54	0.806	5.309e-06	MLT2B1	30s-50s	SSC	slect
HERVIP10FH-int2	9.54619e-11	-0.266044	0.482	0.729	5.57392e-06	HERVIP10FH-int	30s-50s	SSC	slect
LTR12C3	9.59109e-11	-0.411473	0.936	0.993	5.60014e-06	LTR12C	30s-50s	SSC	slect
MSTB14	1.26051e-10	-0.295321	0.61	0.885	7.36002e-06	MSTB1	30s-50s	SSC	slect
L1MB44	1.50635e-10	-0.330214	0.85	0.967	8.79544e-06	L1MB4	30s-50s	SSC	slect
HERVL-int4	1.51553e-10	-0.27613	0.586	0.85	8.84901e-06	HERVL-int	30s-50s	SSC	slect
LTR16C3	1.77842e-10	-0.25764	0.61	0.849	1.0384e-05	LTR16C	30s-50s	SSC	slect
L1ME3G4	1.98984e-10	-0.346579	0.84	0.968	1.16185e-05	L1ME3G	30s-50s	SSC	slect
L1MA54	2.27491e-10	-0.37033	0.73	0.942	1.3283e-05	L1MA5	30s-50s	SSC	slect
L1PBa5	2.50878e-10	-0.30831	0.629	0.892	1.46485e-05	L1PBa	30s-50s	SSC	slect
L1ME3C4	2.53284e-10	-0.33094	0.644	0.9	1.4789e-05	L1ME3C	30s-50s	SSC	slect
L1MD34	2.70526e-10	-0.336937	0.718	0.942	1.57957e-05	L1MD3	30s-50s	SSC	slect
L1MA74	3.04679e-10	-0.356061	0.767	0.95	1.77899e-05	L1MA7	30s-50s	SSC	slect
L1M83	3.75479e-10	-0.311941	0.61	0.88	2.19238e-05	L1M8	30s-50s	SSC	slect
L1PB7	4.14051e-10	-0.293031	0.598	0.864	2.4176e-05	L1PB	30s-50s	SSC	slect
L1ME3A4	4.44741e-10	-0.330604	0.868	0.968	2.5968e-05	L1ME3A	30s-50s	SSC	slect
AluYc5	5.83347e-10	-0.305274	0.77	0.958	3.40611e-05	AluYc	30s-50s	SSC	slect
L1ME2z4	5.99358e-10	-0.333943	0.767	0.952	3.49959e-05	L1ME2z	30s-50s	SSC	slect
L1ME3Cz4	6.25814e-10	-0.342965	0.81	0.958	3.65407e-05	L1ME3Cz	30s-50s	SSC	slect
L1PA24	6.41013e-10	-0.343627	0.837	0.972	3.74281e-05	L1PA2	30s-50s	SSC	slect
L1MB54	6.53357e-10	-0.330294	0.825	0.955	3.81489e-05	L1MB5	30s-50s	SSC	slect
FRAM3	6.904e-10	-0.306249	0.752	0.955	4.03118e-05	FRAM	30s-50s	SSC	slect
L1ME4b4	7.03388e-10	-0.311381	0.905	0.975	4.10701e-05	L1ME4b	30s-50s	SSC	slect
L1ME3D4	8.8469e-10	-0.326371	0.702	0.935	5.16561e-05	L1ME3D	30s-50s	SSC	slect
L1ME34	9.99734e-10	-0.311037	0.776	0.962	5.83735e-05	L1ME3	30s-50s	SSC	slect
L1M4a24	1.10219e-09	-0.3026	0.62	0.887	6.43555e-05	L1M4a2	30s-50s	SSC	slect
L1M4b4	1.13346e-09	-0.305652	0.712	0.935	6.61815e-05	L1M4b	30s-50s	SSC	slect
AluYh34	1.13993e-09	-0.321821	0.696	0.934	6.65593e-05	AluYh3	30s-50s	SSC	slect
MLT1A04	1.24973e-09	-0.312639	0.801	0.96	7.29703e-05	MLT1A0	30s-50s	SSC	slect
AluYc31	1.61092e-09	-0.301605	0.592	0.867	9.40602e-05	AluYc3	30s-50s	SSC	slect
MLT1E23	2.06998e-09	-0.277	0.613	0.86	0.000120864	MLT1E2	30s-50s	SSC	slect
ERVL-E-int4	2.15939e-09	-0.290836	0.706	0.915	0.000126085	ERVL-E-int	30s-50s	SSC	slect
L1MC9	2.21464e-09	-0.335505	0.761	0.953	0.000129311	L1MC	30s-50s	SSC	slect
THE1C4	2.44755e-09	-0.287811	0.693	0.942	0.00014291	THE1C	30s-50s	SSC	slect
L1MEh3	2.70826e-09	-0.281019	0.626	0.879	0.000158133	L1MEh	30s-50s	SSC	slect
MLT1A4	3.06216e-09	-0.300518	0.706	0.937	0.000178797	MLT1A	30s-50s	SSC	slect
L1ME54	3.19563e-09	-0.296232	0.613	0.884	0.00018659	L1ME5	30s-50s	SSC	slect
L1MC4a4	3.19994e-09	-0.322735	0.785	0.962	0.000186841	L1MC4a	30s-50s	SSC	slect
L1ME3F4	3.61511e-09	-0.322078	0.718	0.944	0.000211082	L1ME3F	30s-50s	SSC	slect
L1ME3E3	4.01167e-09	-0.300549	0.718	0.932	0.000234238	L1ME3E	30s-50s	SSC	slect
L1MEd4	5.62298e-09	-0.318266	0.887	0.982	0.00032832	L1MEd	30s-50s	SSC	slect
MLT1H5	8.11052e-09	-0.269007	0.684	0.932	0.000473565	MLT1H	30s-50s	SSC	slect
MLT1I4	8.19219e-09	-0.285251	0.702	0.927	0.000478334	MLT1I	30s-50s	SSC	slect
MER41-int4	8.48425e-09	-0.256327	0.666	0.91	0.000495387	MER41-int	30s-50s	SSC	slect
L1ME4a4	9.76172e-09	-0.289014	0.929	0.987	0.000569977	L1ME4a	30s-50s	SSC	slect
L1M4c4	1.05214e-08	-0.304363	0.712	0.935	0.000614335	L1M4c	30s-50s	SSC	slect
MSTB6	1.08272e-08	-0.296707	0.721	0.924	0.000632188	MSTB	30s-50s	SSC	slect
FAM4	1.60958e-08	-0.269185	0.687	0.944	0.00093982	FAM	30s-50s	SSC	slect
L1MD7	1.69242e-08	-0.315963	0.798	0.96	0.000988186	L1MD	30s-50s	SSC	slect
L1HS4	1.87683e-08	-0.31505	0.715	0.929	0.00109586	L1HS	30s-50s	SSC	slect
L1M64	2.18284e-08	-0.29167	0.721	0.93	0.00127454	L1M6	30s-50s	SSC	slect
LOR1-int3	2.21724e-08	-0.255186	0.61	0.819	0.00129463	LOR1-int	30s-50s	SSC	slect
L1P44	2.43884e-08	-0.279103	0.684	0.924	0.00142401	L1P4	30s-50s	SSC	slect
MSTD4	3.43666e-08	-0.278306	0.678	0.907	0.00200663	MSTD	30s-50s	SSC	slect
HAL1b4	3.52827e-07	-0.27493	0.721	0.929	0.0206012	HAL1b	30s-50s	SSC	slect
L1MD35	1.04581e-18	-0.328913	0.799	0.942	6.10636e-14	L1MD3	30s-60s	SSC	slect
L1M16	4.01274e-18	-0.33452	0.861	0.977	2.343e-13	L1M1	30s-60s	SSC	slect
L1MC5a5	2.17265e-17	-0.322664	0.907	0.975	1.26859e-12	L1MC5a	30s-60s	SSC	slect
L1MC25	2.5453e-17	-0.315656	0.816	0.963	1.48618e-12	L1MC2	30s-60s	SSC	slect
AluYb85	2.98884e-17	-0.311381	0.878	0.978	1.74515e-12	AluYb8	30s-60s	SSC	slect
L1MC15	8.41097e-17	-0.334649	0.877	0.967	4.91108e-12	L1MC1	30s-60s	SSC	slect
L1MB35	1.78336e-16	-0.328289	0.9	0.977	1.04129e-11	L1MB3	30s-60s	SSC	slect
L1ME3Cz5	2.66658e-16	-0.314093	0.865	0.958	1.55699e-11	L1ME3Cz	30s-60s	SSC	slect
L1MC55	2.90509e-16	-0.308449	0.903	0.97	1.69625e-11	L1MC5	30s-60s	SSC	slect
L1ME15	3.06137e-16	-0.326155	0.954	0.988	1.7875e-11	L1ME1	30s-60s	SSC	slect
L1MB85	3.4326e-16	-0.321646	0.9	0.983	2.00426e-11	L1MB8	30s-60s	SSC	slect
L1MB25	4.19966e-16	-0.314965	0.851	0.958	2.45214e-11	L1MB2	30s-60s	SSC	slect
L1MCc5	4.2365e-16	-0.284364	0.709	0.905	2.47365e-11	L1MCc	30s-60s	SSC	slect
L1MCa5	8.84904e-16	-0.305559	0.835	0.958	5.16687e-11	L1MCa	30s-60s	SSC	slect
L1ME3D5	1.42011e-15	-0.286173	0.757	0.935	8.29187e-11	L1ME3D	30s-60s	SSC	slect
L1MA4A5	2.15853e-15	-0.314097	0.811	0.953	1.26035e-10	L1MA4A	30s-60s	SSC	slect
AluYa54	2.56304e-15	-0.254483	0.932	0.982	1.49653e-10	AluYa5	30s-60s	SSC	slect
L1MC35	2.61585e-15	-0.295162	0.889	0.973	1.52737e-10	L1MC3	30s-60s	SSC	slect
L1MEf5	2.9981e-15	-0.31107	0.889	0.97	1.75056e-10	L1MEf	30s-60s	SSC	slect
L1MEc5	7.17666e-15	-0.306595	0.898	0.973	4.19038e-10	L1MEc	30s-60s	SSC	slect
L1MB75	7.39338e-15	-0.298643	0.945	0.985	4.31692e-10	L1MB7	30s-60s	SSC	slect
L1M55	8.4995e-15	-0.294458	0.971	0.995	4.96277e-10	L1M5	30s-60s	SSC	slect
L1ME2z5	1.09535e-14	-0.294942	0.821	0.952	6.39564e-10	L1ME2z	30s-60s	SSC	slect
HAL1ME5	1.12587e-14	-0.285034	0.793	0.932	6.57385e-10	HAL1ME	30s-60s	SSC	slect
L1ME4b5	1.24468e-14	-0.284081	0.915	0.975	7.26753e-10	L1ME4b	30s-60s	SSC	slect
L1MC4a5	1.26444e-14	-0.297062	0.863	0.962	7.38294e-10	L1MC4a	30s-60s	SSC	slect
L1MC45	1.48863e-14	-0.292836	0.95	0.988	8.69195e-10	L1MC4	30s-60s	SSC	slect
L1ME3B5	1.73736e-14	-0.29224	0.845	0.97	1.01443e-09	L1ME3B	30s-60s	SSC	slect
L1ME4a5	3.32867e-14	-0.261915	0.951	0.987	1.94358e-09	L1ME4a	30s-60s	SSC	slect
HAL15	3.63627e-14	-0.297792	0.921	0.977	2.12318e-09	HAL1	30s-60s	SSC	slect
L1ME3A5	3.65956e-14	-0.280819	0.893	0.968	2.13678e-09	L1ME3A	30s-60s	SSC	slect
L1MA35	4.50127e-14	-0.29546	0.859	0.957	2.62824e-09	L1MA3	30s-60s	SSC	slect
L1MA45	8.6488e-14	-0.280603	0.832	0.955	5.04995e-09	L1MA4	30s-60s	SSC	slect
L1ME3G5	1.06786e-13	-0.271453	0.896	0.968	6.23511e-09	L1ME3G	30s-60s	SSC	slect
L1M4b5	1.91427e-13	-0.257314	0.778	0.935	1.11772e-08	L1M4b	30s-60s	SSC	slect
L1MA75	2.27723e-13	-0.276806	0.821	0.95	1.32965e-08	L1MA7	30s-60s	SSC	slect
L1M45	2.29096e-13	-0.266982	0.944	0.988	1.33767e-08	L1M4	30s-60s	SSC	slect
MER21C5	4.72934e-13	-0.251295	0.76	0.937	2.76142e-08	MER21C	30s-60s	SSC	slect
L1MC10	5.68074e-13	-0.262472	0.822	0.953	3.31693e-08	L1MC	30s-60s	SSC	slect
L1MDa5	1.02976e-12	-0.253782	0.844	0.96	6.01268e-08	L1MDa	30s-60s	SSC	slect
L1MEg6	1.03716e-12	-0.272381	0.906	0.967	6.0559e-08	L1MEg	30s-60s	SSC	slect
L1MA14	1.28203e-12	-0.254204	0.819	0.94	7.48564e-08	L1MA1	30s-60s	SSC	slect
L1MA65	1.52736e-12	-0.252582	0.795	0.935	8.91812e-08	L1MA6	30s-60s	SSC	slect
HAL1M85	2.196e-12	-0.263757	0.702	0.892	1.28222e-07	HAL1M8	30s-60s	SSC	slect
L1MA5A5	2.6027e-12	-0.270011	0.757	0.922	1.51969e-07	L1MA5A	30s-60s	SSC	slect
L1ME25	4.40431e-12	-0.259118	0.896	0.967	2.57163e-07	L1ME2	30s-60s	SSC	slect
L1MB15	5.30213e-12	-0.260989	0.78	0.929	3.09586e-07	L1MB1	30s-60s	SSC	slect
L1MD25	5.35842e-12	-0.260971	0.885	0.968	3.12873e-07	L1MD2	30s-60s	SSC	slect
L1MA85	5.60312e-12	-0.258721	0.844	0.958	3.27161e-07	L1MA8	30s-60s	SSC	slect
L1MB55	1.17392e-11	-0.251798	0.855	0.955	6.85438e-07	L1MB5	30s-60s	SSC	slect
L1MD15	2.11808e-11	-0.250604	0.852	0.963	1.23672e-06	L1MD1	30s-60s	SSC	slect
L1M56	8.31805e-15	0.559529	0.994	0.947	4.85683e-10	L1M5	40s-50s	SSC	slect
L1MB26	1.85293e-13	0.567903	0.825	0.658	1.0819e-08	L1MB2	40s-50s	SSC	slect
L1MB45	1.51975e-12	0.552464	0.85	0.7	8.87367e-08	L1MB4	40s-50s	SSC	slect
L1MD16	2.31722e-12	0.518533	0.813	0.62	1.353e-07	L1MD1	40s-50s	SSC	slect
L1MC16	3.4864e-12	0.565577	0.859	0.739	2.03568e-07	L1MC1	40s-50s	SSC	slect
L1ME4b6	5.61436e-12	0.513578	0.905	0.819	3.27817e-07	L1ME4b	40s-50s	SSC	slect
L1MEc6	7.59416e-12	0.575239	0.89	0.789	4.43416e-07	L1MEc	40s-50s	SSC	slect
L1ME3A6	7.72064e-12	0.504216	0.868	0.739	4.50801e-07	L1ME3A	40s-50s	SSC	slect
L1MB76	1.2831e-11	0.561599	0.914	0.852	7.49188e-07	L1MB7	40s-50s	SSC	slect
L1ME3Cz6	1.56156e-11	0.511813	0.81	0.678	9.1178e-07	L1ME3Cz	40s-50s	SSC	slect
L1ME4c4	2.0778e-11	0.470388	0.782	0.631	1.2132e-06	L1ME4c	40s-50s	SSC	slect
L1M4c5	2.1591e-11	0.547614	0.712	0.56	1.26068e-06	L1M4c	40s-50s	SSC	slect
L1MA55	2.18253e-11	0.523334	0.73	0.559	1.27435e-06	L1MA5	40s-50s	SSC	slect
L1MB56	2.8737e-11	0.521357	0.825	0.689	1.67792e-06	L1MB5	40s-50s	SSC	slect
L1MC46	3.7092e-11	0.53254	0.929	0.875	2.16577e-06	L1MC4	40s-50s	SSC	slect
L1ME4a6	5.11374e-11	0.480694	0.929	0.871	2.98586e-06	L1ME4a	40s-50s	SSC	slect
L1M17	5.84531e-11	0.559874	0.81	0.658	3.41302e-06	L1M1	40s-50s	SSC	slect
L1MEi5	6.28502e-11	0.493384	0.724	0.538	3.66976e-06	L1MEi	40s-50s	SSC	slect
L1ME16	6.72319e-11	0.560617	0.942	0.892	3.92561e-06	L1ME1	40s-50s	SSC	slect
AluJo5	1.19425e-10	0.518686	0.994	0.986	6.97311e-06	AluJo	40s-50s	SSC	slect
L1ME3F5	1.55174e-10	0.454008	0.718	0.54	9.06044e-06	L1ME3F	40s-50s	SSC	slect
L1MEf6	1.6692e-10	0.536453	0.825	0.726	9.74629e-06	L1MEf	40s-50s	SSC	slect
L1MB36	1.67946e-10	0.544327	0.856	0.756	9.80619e-06	L1MB3	40s-50s	SSC	slect
L1MC17	1.78701e-10	0.465584	0.761	0.609	1.04342e-05	L1MC	40s-50s	SSC	slect
L1ME2z6	2.05208e-10	0.486411	0.767	0.625	1.19819e-05	L1ME2z	40s-50s	SSC	slect
L1MC4a6	2.29069e-10	0.542039	0.785	0.685	1.33751e-05	L1MC4a	40s-50s	SSC	slect
L1ME3G6	2.3652e-10	0.474837	0.84	0.748	1.38102e-05	L1ME3G	40s-50s	SSC	slect
L1ME35	2.72346e-10	0.511555	0.776	0.653	1.5902e-05	L1ME3	40s-50s	SSC	slect
HAL16	3.10469e-10	0.564385	0.877	0.824	1.8128e-05	HAL1	40s-50s	SSC	slect
L1MB86	3.36533e-10	0.536321	0.862	0.772	1.96498e-05	L1MB8	40s-50s	SSC	slect
L1ME3B6	4.21853e-10	0.495795	0.776	0.667	2.46316e-05	L1ME3B	40s-50s	SSC	slect
L1MA66	4.73276e-10	0.524258	0.727	0.559	2.76341e-05	L1MA6	40s-50s	SSC	slect
AluJb5	4.84418e-10	0.493723	1	1	2.82847e-05	AluJb	40s-50s	SSC	slect
L1MA76	5.28824e-10	0.509503	0.767	0.616	3.08775e-05	L1MA7	40s-50s	SSC	slect
L1MDa6	5.37628e-10	0.451647	0.819	0.651	3.13916e-05	L1MDa	40s-50s	SSC	slect
L1MEg7	6.60807e-10	0.542453	0.828	0.75	3.85839e-05	L1MEg	40s-50s	SSC	slect
MLT1A12	7.16786e-10	0.388785	0.727	0.533	4.18524e-05	MLT1A1	40s-50s	SSC	slect
AluJr6	8.28162e-10	0.510854	1	0.99	4.83555e-05	AluJr	40s-50s	SSC	slect
L1M46	8.68304e-10	0.529372	0.896	0.869	5.06994e-05	L1M4	40s-50s	SSC	slect
L1PA115	9.05595e-10	0.474576	0.761	0.593	5.28768e-05	L1PA11	40s-50s	SSC	slect
L1PA155	9.07575e-10	0.527545	0.791	0.657	5.29924e-05	L1PA15	40s-50s	SSC	slect
L1MCa6	9.37081e-10	0.527052	0.758	0.633	5.47152e-05	L1MCa	40s-50s	SSC	slect
THE1C5	1.08306e-09	0.454315	0.693	0.528	6.32389e-05	THE1C	40s-50s	SSC	slect
L1MC5a6	1.13473e-09	0.486714	0.865	0.769	6.62559e-05	L1MC5a	40s-50s	SSC	slect
L1MA104	1.15586e-09	0.42302	0.672	0.475	6.74897e-05	L1MA10	40s-50s	SSC	slect
L1PA165	1.26882e-09	0.559151	0.819	0.735	7.40854e-05	L1PA16	40s-50s	SSC	slect
L1MC56	1.48723e-09	0.522139	0.837	0.766	8.68378e-05	L1MC5	40s-50s	SSC	slect
L1M25	1.54922e-09	0.499417	0.819	0.687	9.04573e-05	L1M2	40s-50s	SSC	slect
MER57A-int4	2.28242e-09	0.323705	0.635	0.454	0.000133268	MER57A-int	40s-50s	SSC	slect
L1PA105	3.47976e-09	0.466766	0.819	0.668	0.00020318	L1PA10	40s-50s	SSC	slect
L1ME3D6	4.1196e-09	0.389719	0.702	0.541	0.000240539	L1ME3D	40s-50s	SSC	slect
L1MCc6	4.82951e-09	0.416949	0.644	0.462	0.00028199	L1MCc	40s-50s	SSC	slect
MER684	5.24513e-09	0.335604	0.589	0.423	0.000306258	MER68	40s-50s	SSC	slect
L1MD26	5.2793e-09	0.503027	0.801	0.728	0.000308253	L1MD2	40s-50s	SSC	slect
L1MA4A6	5.77229e-09	0.457376	0.758	0.606	0.000337038	L1MA4A	40s-50s	SSC	slect
L1MA95	5.90627e-09	0.49042	0.834	0.728	0.000344861	L1MA9	40s-50s	SSC	slect
L1MD8	6.87018e-09	0.438339	0.798	0.707	0.000401143	L1MD	40s-50s	SSC	slect
L1MC26	7.07642e-09	0.464094	0.739	0.62	0.000413185	L1MC2	40s-50s	SSC	slect
L1M4a25	7.14511e-09	0.411625	0.62	0.46	0.000417196	L1M4a2	40s-50s	SSC	slect
L1PA85	8.67951e-09	0.440213	0.791	0.674	0.000506788	L1PA8	40s-50s	SSC	slect
L1MD36	1.07328e-08	0.442582	0.718	0.577	0.000626679	L1MD3	40s-50s	SSC	slect
L1MA46	1.10377e-08	0.512357	0.782	0.702	0.00064448	L1MA4	40s-50s	SSC	slect
L1ME26	1.30758e-08	0.453109	0.847	0.762	0.000763483	L1ME2	40s-50s	SSC	slect
AluJr45	1.33582e-08	0.456986	0.896	0.847	0.000779971	AluJr4	40s-50s	SSC	slect
L1MA36	1.43626e-08	0.491702	0.798	0.7	0.000838617	L1MA3	40s-50s	SSC	slect
L1PA55	1.54544e-08	0.507718	0.88	0.798	0.000902366	L1PA5	40s-50s	SSC	slect
L1MB16	1.59654e-08	0.486348	0.706	0.567	0.000932206	L1MB1	40s-50s	SSC	slect
L1PA25	1.65708e-08	0.449129	0.837	0.722	0.000967554	L1PA2	40s-50s	SSC	slect
L1MA5A6	1.72142e-08	0.439341	0.672	0.528	0.00100512	L1MA5A	40s-50s	SSC	slect
L1PB15	1.87195e-08	0.495908	0.865	0.783	0.00109301	L1PB1	40s-50s	SSC	slect
L1PA175	2.12731e-08	0.414271	0.712	0.546	0.00124211	L1PA17	40s-50s	SSC	slect
L1PA135	2.67456e-08	0.518392	0.764	0.648	0.00156165	L1PA13	40s-50s	SSC	slect
L1PA75	2.73184e-08	0.503119	0.899	0.831	0.0015951	L1PA7	40s-50s	SSC	slect
MER4A13	2.77896e-08	0.263664	0.567	0.402	0.00162261	MER4A1	40s-50s	SSC	slect
MLT2D3	3.53687e-08	0.25819	0.632	0.445	0.00206514	MLT2D	40s-50s	SSC	slect
MSTA-int4	3.82507e-08	0.381848	0.632	0.473	0.00223342	MSTA-int	40s-50s	SSC	slect
L1M84	4.26172e-08	0.344441	0.61	0.451	0.00248837	L1M8	40s-50s	SSC	slect
L1MA86	4.46447e-08	0.45742	0.794	0.701	0.00260676	L1MA8	40s-50s	SSC	slect
L1HS5	5.1799e-08	0.381	0.715	0.562	0.00302449	L1HS	40s-50s	SSC	slect
L1P45	5.40522e-08	0.428194	0.684	0.55	0.00315606	L1P4	40s-50s	SSC	slect
L1PREC25	5.45414e-08	0.462121	0.785	0.661	0.00318462	L1PREC2	40s-50s	SSC	slect
MLT1D5	6.40853e-08	0.401708	0.794	0.694	0.00374188	MLT1D	40s-50s	SSC	slect
L1MA25	7.17574e-08	0.474672	0.773	0.667	0.00418984	L1MA2	40s-50s	SSC	slect
L1PB45	8.0567e-08	0.471084	0.739	0.62	0.00470423	L1PB4	40s-50s	SSC	slect
L1MEd5	8.95854e-08	0.447022	0.887	0.861	0.0052308	L1MEd	40s-50s	SSC	slect
L1P25	9.33713e-08	0.394362	0.672	0.519	0.00545186	L1P2	40s-50s	SSC	slect
AluSz65	9.42527e-08	0.465662	0.985	0.982	0.00550332	AluSz6	40s-50s	SSC	slect
L1M4b6	1.13475e-07	0.416071	0.712	0.568	0.00662569	L1M4b	40s-50s	SSC	slect
HAL1ME6	1.21167e-07	0.413835	0.724	0.588	0.0070748	HAL1ME	40s-50s	SSC	slect
L1M35	1.24338e-07	0.416229	0.761	0.641	0.00726	L1M3	40s-50s	SSC	slect
L1MEb4	1.34052e-07	0.317682	0.61	0.441	0.00782715	L1MEb	40s-50s	SSC	slect
LTR49-int4	1.36368e-07	0.323513	0.61	0.454	0.00796242	LTR49-int	40s-50s	SSC	slect
L1MC36	1.49019e-07	0.427624	0.834	0.783	0.00870105	L1MC3	40s-50s	SSC	slect
L1M74	1.51079e-07	0.381856	0.666	0.521	0.00882134	L1M7	40s-50s	SSC	slect
L1ME3C5	1.68054e-07	0.379685	0.644	0.508	0.00981248	L1ME3C	40s-50s	SSC	slect
MER4-int4	1.75355e-07	0.397074	0.706	0.558	0.0102388	MER4-int	40s-50s	SSC	slect
AluSg45	1.89211e-07	0.416709	0.779	0.683	0.0110478	AluSg4	40s-50s	SSC	slect
L1M65	2.07478e-07	0.355096	0.721	0.563	0.0121144	L1M6	40s-50s	SSC	slect
AluSc55	2.22513e-07	0.393816	0.779	0.692	0.0129923	AluSc5	40s-50s	SSC	slect
L1P14	2.28341e-07	0.430393	0.663	0.516	0.0133326	L1P1	40s-50s	SSC	slect
AluSx45	2.291e-07	0.399404	0.84	0.767	0.0133769	AluSx4	40s-50s	SSC	slect
AluSc6	2.3271e-07	0.400244	0.966	0.965	0.0135877	AluSc	40s-50s	SSC	slect
L1M4a15	2.36942e-07	0.383638	0.65	0.511	0.0138348	L1M4a1	40s-50s	SSC	slect
MER41-int5	2.57636e-07	0.352933	0.666	0.506	0.0150431	MER41-int	40s-50s	SSC	slect
AluSx8	2.80344e-07	0.422939	1	0.999	0.016369	AluSx	40s-50s	SSC	slect
L1ME3E4	2.81527e-07	0.362859	0.718	0.577	0.0164381	L1ME3E	40s-50s	SSC	slect
AluSx35	2.97537e-07	0.40483	0.957	0.949	0.0173729	AluSx3	40s-50s	SSC	slect
L1ME55	3.1355e-07	0.318056	0.613	0.469	0.0183079	L1ME5	40s-50s	SSC	slect
MLT1A05	3.36146e-07	0.347617	0.801	0.719	0.0196272	MLT1A0	40s-50s	SSC	slect
AluSg6	3.53545e-07	0.423742	0.963	0.969	0.0206431	AluSg	40s-50s	SSC	slect
L1M3c2	3.54137e-07	0.267595	0.549	0.377	0.0206777	L1M3c	40s-50s	SSC	slect
L1MEj4	3.74944e-07	0.313967	0.617	0.46	0.0218926	L1MEj	40s-50s	SSC	slect
L1PA145	3.87684e-07	0.429917	0.663	0.534	0.0226365	L1PA14	40s-50s	SSC	slect
FAM5	4.08857e-07	0.366733	0.687	0.555	0.0238728	FAM	40s-50s	SSC	slect
L1PA34	4.24321e-07	0.460507	0.911	0.853	0.0247757	L1PA3	40s-50s	SSC	slect
HAL1b5	4.3553e-07	0.316308	0.721	0.571	0.0254301	HAL1b	40s-50s	SSC	slect
L1PB35	4.38223e-07	0.416078	0.678	0.536	0.0255874	L1PB3	40s-50s	SSC	slect
LTR784	4.65689e-07	0.293339	0.598	0.456	0.0271911	LTR78	40s-50s	SSC	slect
THE1B5	4.67364e-07	0.384271	0.81	0.683	0.0272889	THE1B	40s-50s	SSC	slect
ERVL-E-int5	4.96837e-07	0.334349	0.706	0.545	0.0290098	ERVL-E-int	40s-50s	SSC	slect
HERVH-int5	5.65808e-07	0.449905	0.69	0.534	0.0330369	HERVH-int	40s-50s	SSC	slect
HAL1M86	6.20658e-07	0.346041	0.629	0.486	0.0362396	HAL1M8	40s-50s	SSC	slect
L1PA45	7.33055e-07	0.487461	0.874	0.817	0.0428023	L1PA4	40s-50s	SSC	slect
ERVL-B4-int2	7.66546e-07	0.265162	0.647	0.475	0.0447579	ERVL-B4-int	40s-50s	SSC	slect
AluSz5	8.50736e-07	0.439616	0.997	1	0.0496736	AluSz	40s-50s	SSC	slect
L1PB24	9.16947e-07	0.334928	0.684	0.532	0.0535396	L1PB2	40s-50s	SSC	slect
MLT1N24	1.06244e-06	0.260498	0.607	0.437	0.0620349	MLT1N2	40s-50s	SSC	slect
MLT1A5	1.17986e-06	0.330759	0.706	0.586	0.0688911	MLT1A	40s-50s	SSC	slect
MLT1K4	1.20772e-06	0.332398	0.782	0.667	0.0705178	MLT1K	40s-50s	SSC	slect
AluYh35	1.23604e-06	0.311497	0.696	0.566	0.072171	AluYh3	40s-50s	SSC	slect
AluSq7	1.43196e-06	0.390792	0.899	0.893	0.0836104	AluSq	40s-50s	SSC	slect
L1PA124	1.4731e-06	0.304755	0.61	0.447	0.0860128	L1PA12	40s-50s	SSC	slect
L1MCb4	1.49539e-06	0.329021	0.626	0.467	0.0873143	L1MCb	40s-50s	SSC	slect
MLT1O4	1.54941e-06	0.286621	0.583	0.445	0.0904684	MLT1O	40s-50s	SSC	slect
AluYk44	1.55953e-06	0.299461	0.666	0.51	0.0910593	AluYk4	40s-50s	SSC	slect
THE1A4	1.67358e-06	0.257668	0.617	0.471	0.0977189	THE1A	40s-50s	SSC	slect
AluY5	1.82645e-06	0.389692	1	1	0.106645	AluY	40s-50s	SSC	slect
L1MEh4	1.95708e-06	0.279334	0.626	0.471	0.114272	L1MEh	40s-50s	SSC	slect
AluSq105	2.00386e-06	0.317833	0.681	0.536	0.117003	AluSq10	40s-50s	SSC	slect
MLT1I5	2.00739e-06	0.324352	0.702	0.563	0.117209	MLT1I	40s-50s	SSC	slect
L1PA65	2.00907e-06	0.453371	0.794	0.715	0.117307	L1PA6	40s-50s	SSC	slect
L1MA15	2.18694e-06	0.395108	0.715	0.612	0.127693	L1MA1	40s-50s	SSC	slect
HERVL-int5	2.32982e-06	0.263056	0.586	0.433	0.136036	HERVL-int	40s-50s	SSC	slect
AluSc85	2.35214e-06	0.361249	0.939	0.945	0.137339	AluSc8	40s-50s	SSC	slect
L1PA8A5	2.40143e-06	0.374092	0.666	0.533	0.140217	L1PA8A	40s-50s	SSC	slect
AluSp5	2.91009e-06	0.40547	0.982	1	0.169917	AluSp	40s-50s	SSC	slect
AluYc6	3.01866e-06	0.312536	0.77	0.697	0.176256	AluYc	40s-50s	SSC	slect
AluSg75	3.13747e-06	0.335709	0.84	0.811	0.183194	AluSg7	40s-50s	SSC	slect
AluSq25	3.6191e-06	0.406704	0.982	0.992	0.211316	AluSq2	40s-50s	SSC	slect
THE1D5	4.18495e-06	0.337522	0.721	0.596	0.244355	THE1D	40s-50s	SSC	slect
AluYm15	4.18556e-06	0.320119	0.739	0.675	0.24439	AluYm1	40s-50s	SSC	slect
Alu3	4.39693e-06	0.254003	0.66	0.51	0.256732	Alu	40s-50s	SSC	slect
L1PA15-164	4.46352e-06	0.282163	0.61	0.441	0.26062	L1PA15-16	40s-50s	SSC	slect
L1MDb4	4.69814e-06	0.258607	0.555	0.414	0.274319	L1MDb	40s-50s	SSC	slect
MSTB7	5.85176e-06	0.274771	0.721	0.588	0.341678	MSTB	40s-50s	SSC	slect
MER21C6	5.94437e-06	0.29623	0.699	0.571	0.347086	MER21C	40s-50s	SSC	slect
L1PBa6	1.18845e-05	0.359465	0.629	0.503	0.693923	L1PBa	40s-50s	SSC	slect
L1PB8	1.22592e-05	0.252383	0.598	0.455	0.715802	L1PB	40s-50s	SSC	slect
L1P4a4	1.58055e-05	0.250211	0.531	0.391	0.92287	L1P4a	40s-50s	SSC	slect
FRAM4	1.59769e-05	0.295173	0.752	0.641	0.932874	FRAM	40s-50s	SSC	slect
L1P34	2.15353e-05	0.342771	0.647	0.52	1	L1P3	40s-50s	SSC	slect
AluYj45	2.4579e-05	0.284176	0.73	0.625	1	AluYj4	40s-50s	SSC	slect
AluSq45	2.4959e-05	0.26962	0.656	0.519	1	AluSq4	40s-50s	SSC	slect
MSTD5	3.06643e-05	0.281141	0.678	0.577	1	MSTD	40s-50s	SSC	slect
AluSx15	3.08581e-05	0.357439	1	1	1	AluSx1	40s-50s	SSC	slect
MSTB15	4.27202e-05	0.260761	0.61	0.488	1	MSTB1	40s-50s	SSC	slect
MLT1H6	4.51152e-05	0.292963	0.684	0.576	1	MLT1H	40s-50s	SSC	slect
MSTA5	0.000172473	0.315961	0.779	0.75	1	MSTA	40s-50s	SSC	slect
THE1B-int5	0.000201126	0.276832	0.598	0.481	1	THE1B-int	40s-50s	SSC	slect
MLT1C4	0.000201239	0.2534	0.822	0.765	1	MLT1C	40s-50s	SSC	slect
AluJo6	2.72089e-55	0.811831	0.995	0.986	1.5887e-50	AluJo	40s-60s	SSC	slect
AluJr46	1.15333e-52	0.779992	0.946	0.847	6.73416e-48	AluJr4	40s-60s	SSC	slect
AluJb6	1.52339e-51	0.826069	0.999	1	8.89492e-47	AluJb	40s-60s	SSC	slect
AluJr7	6.51778e-51	0.815126	0.995	0.99	3.80567e-46	AluJr	40s-60s	SSC	slect
AluY6	7.0441e-49	0.728517	1	1	4.11298e-44	AluY	40s-60s	SSC	slect
AluSx36	1.22574e-48	0.766396	0.97	0.949	7.15697e-44	AluSx3	40s-60s	SSC	slect
AluSx46	1.29043e-47	0.737949	0.889	0.767	7.53471e-43	AluSx4	40s-60s	SSC	slect
AluSz66	4.81334e-47	0.789731	0.974	0.982	2.81046e-42	AluSz6	40s-60s	SSC	slect
AluSx9	1.32599e-45	0.751756	1	0.999	7.74235e-41	AluSx	40s-60s	SSC	slect
AluSq26	4.34445e-45	0.756826	0.996	0.992	2.53668e-40	AluSq2	40s-60s	SSC	slect
AluSg8	2.77175e-44	0.735182	0.981	0.969	1.6184e-39	AluSg	40s-60s	SSC	slect
AluSg46	3.3838e-44	0.714289	0.852	0.683	1.97577e-39	AluSg4	40s-60s	SSC	slect
AluSz7	3.53715e-44	0.767385	0.999	1	2.06531e-39	AluSz	40s-60s	SSC	slect
AluSc86	3.68271e-44	0.664987	0.97	0.945	2.1503e-39	AluSc8	40s-60s	SSC	slect
AluSc7	6.31212e-44	0.746223	0.964	0.965	3.68558e-39	AluSc	40s-60s	SSC	slect
AluSp6	1.39817e-43	0.727859	0.984	1	8.16377e-39	AluSp	40s-60s	SSC	slect
L1PA86	2.72501e-43	0.802709	0.862	0.674	1.59111e-38	L1PA8	40s-60s	SSC	slect
AluSc56	1.31839e-42	0.706406	0.845	0.692	7.69796e-38	AluSc5	40s-60s	SSC	slect
FRAM5	5.77447e-42	0.635696	0.837	0.641	3.37166e-37	FRAM	40s-60s	SSC	slect
AluSg76	7.66109e-42	0.639531	0.904	0.811	4.47323e-37	AluSg7	40s-60s	SSC	slect
L1PA116	1.91408e-41	0.787891	0.822	0.593	1.11761e-36	L1PA11	40s-60s	SSC	slect
L1MB77	1.30458e-39	0.685097	0.945	0.852	7.61732e-35	L1MB7	40s-60s	SSC	slect
AluSx16	2.20805e-39	0.671146	0.998	1	1.28926e-34	AluSx1	40s-60s	SSC	slect
AluYm16	2.74457e-39	0.607344	0.854	0.675	1.60253e-34	AluYm1	40s-60s	SSC	slect
AluYj46	4.64218e-39	0.61134	0.816	0.625	2.71052e-34	AluYj4	40s-60s	SSC	slect
L1PA136	5.26722e-39	0.819319	0.834	0.648	3.07548e-34	L1PA13	40s-60s	SSC	slect
AluYc7	7.63921e-39	0.588552	0.851	0.697	4.46046e-34	AluYc	40s-60s	SSC	slect
L1MD17	9.57946e-39	0.678153	0.852	0.62	5.59335e-34	L1MD1	40s-60s	SSC	slect
L1M57	1.52642e-37	0.64014	0.971	0.947	8.91262e-33	L1M5	40s-60s	SSC	slect
L1MB46	2.71849e-37	0.661649	0.882	0.7	1.5873e-32	L1MB4	40s-60s	SSC	slect
AluSq8	3.16787e-37	0.660552	0.927	0.893	1.84969e-32	AluSq	40s-60s	SSC	slect
L1MEc7	1.59927e-36	0.716711	0.898	0.789	9.33799e-32	L1MEc	40s-60s	SSC	slect
L1MC47	1.98452e-36	0.620481	0.95	0.875	1.15874e-31	L1MC4	40s-60s	SSC	slect
L1MB27	2.26107e-36	0.654172	0.851	0.658	1.32021e-31	L1MB2	40s-60s	SSC	slect
L1MB87	3.17759e-36	0.670362	0.9	0.772	1.85536e-31	L1MB8	40s-60s	SSC	slect
HAL17	4.26837e-36	0.677746	0.921	0.824	2.49226e-31	HAL1	40s-60s	SSC	slect
L1MEg8	5.15072e-36	0.639031	0.906	0.75	3.00745e-31	L1MEg	40s-60s	SSC	slect
L1PA156	5.72314e-36	0.741279	0.848	0.657	3.34168e-31	L1PA15	40s-60s	SSC	slect
FAM6	5.86544e-36	0.598596	0.773	0.555	3.42477e-31	FAM	40s-60s	SSC	slect
L1MB37	8.09905e-36	0.660207	0.9	0.756	4.72895e-31	L1MB3	40s-60s	SSC	slect
L1PA166	8.63666e-36	0.810053	0.861	0.735	5.04286e-31	L1PA16	40s-60s	SSC	slect
L1MEf7	9.90603e-36	0.658825	0.889	0.726	5.78403e-31	L1MEf	40s-60s	SSC	slect
L1ME17	1.35941e-35	0.647187	0.954	0.892	7.93747e-31	L1ME1	40s-60s	SSC	slect
L1PA66	1.50009e-35	0.791987	0.868	0.715	8.75887e-31	L1PA6	40s-60s	SSC	slect
AluYh36	1.95027e-35	0.575716	0.788	0.566	1.13874e-30	AluYh3	40s-60s	SSC	slect
L1M26	2.32732e-35	0.695805	0.871	0.687	1.3589e-30	L1M2	40s-60s	SSC	slect
L1MA56	4.34453e-35	0.648496	0.802	0.559	2.53672e-30	L1MA5	40s-60s	SSC	slect
L1PA76	4.68476e-35	0.81585	0.914	0.831	2.73538e-30	L1PA7	40s-60s	SSC	slect
L1M47	7.26324e-35	0.64747	0.944	0.869	4.24094e-30	L1M4	40s-60s	SSC	slect
L1MA96	1.17198e-34	0.665248	0.882	0.728	6.84305e-30	L1MA9	40s-60s	SSC	slect
MER4-int5	1.3401e-34	0.652046	0.789	0.558	7.82473e-30	MER4-int	40s-60s	SSC	slect
L1MD27	1.49848e-34	0.621477	0.885	0.728	8.74946e-30	L1MD2	40s-60s	SSC	slect
L1MC5a7	1.66906e-34	0.599237	0.907	0.769	9.74549e-30	L1MC5a	40s-60s	SSC	slect
L1M18	1.88908e-34	0.697537	0.861	0.658	1.10302e-29	L1M1	40s-60s	SSC	slect
L1PA56	2.39639e-34	0.842948	0.903	0.798	1.39923e-29	L1PA5	40s-60s	SSC	slect
L1MCa7	7.29172e-34	0.676672	0.835	0.633	4.25756e-29	L1MCa	40s-60s	SSC	slect
L1HS6	8.22894e-34	0.594757	0.797	0.562	4.8048e-29	L1HS	40s-60s	SSC	slect
L1M4c6	9.53137e-34	0.636462	0.783	0.56	5.56527e-29	L1M4c	40s-60s	SSC	slect
L1MC18	2.642e-33	0.659617	0.877	0.739	1.54264e-28	L1MC1	40s-60s	SSC	slect
AluSq46	3.25321e-33	0.57212	0.74	0.519	1.89952e-28	AluSq4	40s-60s	SSC	slect
L1PREC26	3.40795e-33	0.736131	0.826	0.661	1.98987e-28	L1PREC2	40s-60s	SSC	slect
L1MEi6	4.37456e-33	0.63012	0.77	0.538	2.55426e-28	L1MEi	40s-60s	SSC	slect
L1PB16	6.18874e-33	0.753996	0.886	0.783	3.61355e-28	L1PB1	40s-60s	SSC	slect
L1PA106	8.96845e-33	0.727515	0.831	0.668	5.23659e-28	L1PA10	40s-60s	SSC	slect
L1PA46	1.22187e-32	0.822164	0.893	0.817	7.1344e-28	L1PA4	40s-60s	SSC	slect
L1MA26	1.71484e-32	0.707408	0.85	0.667	1.00128e-27	L1MA2	40s-60s	SSC	slect
L1ME27	1.72668e-32	0.572003	0.896	0.762	1.00819e-27	L1ME2	40s-60s	SSC	slect
L1MC57	2.04896e-32	0.592506	0.903	0.766	1.19637e-27	L1MC5	40s-60s	SSC	slect
L1ME3G7	3.8071e-32	0.549964	0.896	0.748	2.22293e-27	L1ME3G	40s-60s	SSC	slect
L1PA8A6	5.70474e-32	0.70699	0.755	0.533	3.33094e-27	L1PA8A	40s-60s	SSC	slect
L1ME3B7	6.17497e-32	0.577113	0.845	0.667	3.6055e-27	L1ME3B	40s-60s	SSC	slect
L1MA37	8.09341e-32	0.688022	0.859	0.7	4.72566e-27	L1MA3	40s-60s	SSC	slect
THE1B6	8.62682e-32	0.576511	0.871	0.683	5.03711e-27	THE1B	40s-60s	SSC	slect
L1PA26	1.45739e-31	0.69137	0.872	0.722	8.50955e-27	L1PA2	40s-60s	SSC	slect
L1PA176	1.50144e-31	0.63781	0.787	0.546	8.76677e-27	L1PA17	40s-60s	SSC	slect
L1ME36	2.06998e-31	0.580573	0.844	0.653	1.20864e-26	L1ME3	40s-60s	SSC	slect
L1PA146	3.70198e-31	0.676436	0.756	0.534	2.16155e-26	L1PA14	40s-60s	SSC	slect
L1PB46	6.55593e-31	0.66013	0.821	0.62	3.82794e-26	L1PB4	40s-60s	SSC	slect
L1MA67	7.59357e-31	0.645368	0.795	0.559	4.43381e-26	L1MA6	40s-60s	SSC	slect
L1ME3A7	8.18357e-31	0.554001	0.893	0.739	4.77831e-26	L1ME3A	40s-60s	SSC	slect
L1MC4a7	9.9897e-31	0.567712	0.863	0.685	5.83288e-26	L1MC4a	40s-60s	SSC	slect
L1MB57	1.8651e-30	0.599853	0.855	0.689	1.08901e-25	L1MB5	40s-60s	SSC	slect
AluSq106	4.47863e-30	0.519032	0.758	0.536	2.61503e-25	AluSq10	40s-60s	SSC	slect
L1M36	4.71533e-30	0.575424	0.832	0.641	2.75323e-25	L1M3	40s-60s	SSC	slect
L1ME3Cz7	7.90514e-30	0.540685	0.865	0.678	4.61573e-25	L1ME3Cz	40s-60s	SSC	slect
AluYf15	1.16049e-29	0.504057	0.771	0.559	6.77596e-25	AluYf1	40s-60s	SSC	slect
L1MB17	1.34808e-29	0.629181	0.78	0.567	7.87133e-25	L1MB1	40s-60s	SSC	slect
L1ME4a7	2.09797e-29	0.507793	0.951	0.871	1.22498e-24	L1ME4a	40s-60s	SSC	slect
L1ME4b7	2.2467e-29	0.540878	0.915	0.819	1.31182e-24	L1ME4b	40s-60s	SSC	slect
L1PA125	2.32255e-29	0.577823	0.674	0.447	1.35611e-24	L1PA12	40s-60s	SSC	slect
L1PB36	2.44601e-29	0.624491	0.754	0.536	1.4282e-24	L1PB3	40s-60s	SSC	slect
L1MD9	2.93362e-29	0.542399	0.875	0.707	1.71291e-24	L1MD	40s-60s	SSC	slect
L1MDa7	3.61245e-29	0.599259	0.844	0.651	2.10928e-24	L1MDa	40s-60s	SSC	slect
Alu4	4.9008e-29	0.499434	0.728	0.51	2.86153e-24	Alu	40s-60s	SSC	slect
L1MA47	6.84351e-29	0.644171	0.832	0.702	3.99586e-24	L1MA4	40s-60s	SSC	slect
AluYk45	6.87902e-29	0.453219	0.753	0.51	4.01659e-24	AluYk4	40s-60s	SSC	slect
L1P15	7.86832e-29	0.655602	0.739	0.516	4.59423e-24	L1P1	40s-60s	SSC	slect
L1MC27	9.20072e-29	0.570505	0.816	0.62	5.37221e-24	L1MC2	40s-60s	SSC	slect
L1MA87	1.15274e-28	0.613261	0.844	0.701	6.73076e-24	L1MA8	40s-60s	SSC	slect
THE1C6	1.70747e-28	0.535708	0.752	0.528	9.96974e-24	THE1C	40s-60s	SSC	slect
MLT1D6	1.71837e-28	0.543946	0.851	0.694	1.00334e-23	MLT1D	40s-60s	SSC	slect
L1ME3F6	1.75839e-28	0.534936	0.781	0.54	1.02671e-23	L1ME3F	40s-60s	SSC	slect
L1MA5A7	1.98819e-28	0.572975	0.757	0.528	1.16088e-23	L1MA5A	40s-60s	SSC	slect
L1MC19	2.26671e-28	0.538617	0.822	0.609	1.32351e-23	L1MC	40s-60s	SSC	slect
L1MA77	2.39009e-28	0.588757	0.821	0.616	1.39555e-23	L1MA7	40s-60s	SSC	slect
L1P35	3.61715e-28	0.629513	0.735	0.52	2.11202e-23	L1P3	40s-60s	SSC	slect
L1PA35	5.21001e-28	0.758471	0.913	0.853	3.04207e-23	L1PA3	40s-60s	SSC	slect
HERVH-int6	6.86844e-28	0.819916	0.732	0.534	4.01041e-23	HERVH-int	40s-60s	SSC	slect
L1MA16	7.42082e-28	0.596233	0.819	0.612	4.33294e-23	L1MA1	40s-60s	SSC	slect
L1P46	8.30272e-28	0.57675	0.768	0.55	4.84788e-23	L1P4	40s-60s	SSC	slect
L1MA4A7	2.17049e-27	0.598544	0.811	0.606	1.26733e-22	L1MA4A	40s-60s	SSC	slect
L1MCc7	4.28962e-27	0.508246	0.709	0.462	2.50467e-22	L1MCc	40s-60s	SSC	slect
L1ME2z7	4.44367e-27	0.525412	0.821	0.625	2.59462e-22	L1ME2z	40s-60s	SSC	slect
THE1D6	5.60935e-27	0.515718	0.819	0.596	3.27524e-22	THE1D	40s-60s	SSC	slect
L1MA105	7.77267e-27	0.534941	0.717	0.475	4.53838e-22	L1MA10	40s-60s	SSC	slect
AluYk35	3.71997e-26	0.433139	0.731	0.515	2.17205e-21	AluYk3	40s-60s	SSC	slect
L1PB25	1.40529e-25	0.544482	0.749	0.532	8.20533e-21	L1PB2	40s-60s	SSC	slect
L1MC37	1.51895e-25	0.515945	0.889	0.783	8.86899e-21	L1MC3	40s-60s	SSC	slect
AluYk25	2.86232e-25	0.437176	0.697	0.484	1.67128e-20	AluYk2	40s-60s	SSC	slect
L1M4a26	3.46599e-25	0.494667	0.68	0.46	2.02376e-20	L1M4a2	40s-60s	SSC	slect
L1M4a16	3.91756e-25	0.505442	0.73	0.511	2.28743e-20	L1M4a1	40s-60s	SSC	slect
L1MEd6	9.60691e-25	0.51631	0.924	0.861	5.60938e-20	L1MEd	40s-60s	SSC	slect
HAL1ME7	1.72986e-24	0.506072	0.793	0.588	1.01005e-19	HAL1ME	40s-60s	SSC	slect
L1ME3C6	3.29364e-24	0.464823	0.721	0.508	1.92312e-19	L1ME3C	40s-60s	SSC	slect
L1ME56	4.08689e-24	0.435693	0.684	0.469	2.38629e-19	L1ME5	40s-60s	SSC	slect
L1M85	4.35045e-24	0.454748	0.668	0.451	2.54019e-19	L1M8	40s-60s	SSC	slect
L1M66	5.11056e-24	0.49251	0.777	0.563	2.98401e-19	L1M6	40s-60s	SSC	slect
L1PA15-165	6.38165e-24	0.474881	0.68	0.441	3.72618e-19	L1PA15-16	40s-60s	SSC	slect
L1ME4c5	8.15994e-24	0.4631	0.837	0.631	4.76451e-19	L1ME4c	40s-60s	SSC	slect
MLT1C5	1.13529e-23	0.41428	0.893	0.765	6.62885e-19	MLT1C	40s-60s	SSC	slect
HAL1M87	1.54282e-23	0.43886	0.702	0.486	9.00835e-19	HAL1M8	40s-60s	SSC	slect
MSTB8	1.73708e-23	0.455624	0.79	0.588	1.01426e-18	MSTB	40s-60s	SSC	slect
L1P26	2.28519e-23	0.553499	0.708	0.519	1.3343e-18	L1P2	40s-60s	SSC	slect
MSTC3	3.64733e-23	0.377858	0.64	0.427	2.12964e-18	MSTC	40s-60s	SSC	slect
MLT1J6	5.84184e-23	0.43281	0.856	0.701	3.41099e-18	MLT1J	40s-60s	SSC	slect
L1MD37	6.99406e-23	0.450607	0.799	0.577	4.08376e-18	L1MD3	40s-60s	SSC	slect
MLT1K5	8.04473e-23	0.442128	0.832	0.667	4.69724e-18	MLT1K	40s-60s	SSC	slect
L1MCb5	1.08066e-22	0.471248	0.68	0.467	6.30985e-18	L1MCb	40s-60s	SSC	slect
L1PB9	3.30352e-22	0.415613	0.668	0.455	1.92889e-17	L1PB	40s-60s	SSC	slect
HERVL-int6	3.34327e-22	0.389545	0.65	0.433	1.9521e-17	HERVL-int	40s-60s	SSC	slect
L1ME3D7	4.67027e-22	0.429916	0.757	0.541	2.72693e-17	L1ME3D	40s-60s	SSC	slect
MLT1A13	4.82884e-22	0.397542	0.763	0.533	2.81951e-17	MLT1A1	40s-60s	SSC	slect
L1M4b7	6.70856e-22	0.46441	0.778	0.568	3.91706e-17	L1M4b	40s-60s	SSC	slect
MER41-int6	9.7113e-22	0.469296	0.704	0.506	5.67033e-17	MER41-int	40s-60s	SSC	slect
MSTA6	1.00067e-21	0.459275	0.87	0.75	5.8428e-17	MSTA	40s-60s	SSC	slect
AluYe54	1.09716e-21	0.394909	0.783	0.59	6.40619e-17	AluYe5	40s-60s	SSC	slect
L1P4a5	1.8647e-21	0.440958	0.584	0.391	1.08878e-16	L1P4a	40s-60s	SSC	slect
L1M75	2.15509e-21	0.444071	0.734	0.521	1.25833e-16	L1M7	40s-60s	SSC	slect
MSTA-int5	2.9361e-21	0.42998	0.689	0.473	1.71436e-16	MSTA-int	40s-60s	SSC	slect
MLT2A12	3.99806e-21	0.329204	0.572	0.381	2.33443e-16	MLT2A1	40s-60s	SSC	slect
L1ME3E5	5.45557e-21	0.428471	0.781	0.577	3.18545e-16	L1ME3E	40s-60s	SSC	slect
MLT1A6	6.52783e-21	0.42144	0.783	0.586	3.81153e-16	MLT1A	40s-60s	SSC	slect
L1MEj5	7.56994e-21	0.399379	0.669	0.46	4.42001e-16	L1MEj	40s-60s	SSC	slect
MLT1A06	1.50905e-20	0.424007	0.865	0.719	8.8112e-16	MLT1A0	40s-60s	SSC	slect
L1PBa7	1.96099e-20	0.481452	0.71	0.503	1.14501e-15	L1PBa	40s-60s	SSC	slect
LTR49-int5	3.76763e-20	0.389415	0.644	0.454	2.19988e-15	LTR49-int	40s-60s	SSC	slect
AluYh3a33	6.28884e-20	0.284385	0.503	0.315	3.67199e-15	AluYh3a3	40s-60s	SSC	slect
L1MEb5	6.93867e-20	0.382425	0.641	0.441	4.05142e-15	L1MEb	40s-60s	SSC	slect
AluYb86	7.19693e-20	0.3649	0.878	0.728	4.20222e-15	AluYb8	40s-60s	SSC	slect
MLT1I6	8.89575e-20	0.398556	0.77	0.563	5.19414e-15	MLT1I	40s-60s	SSC	slect
MLT1N25	1.191e-19	0.362276	0.643	0.437	6.95416e-15	MLT1N2	40s-60s	SSC	slect
ERVL-E-int6	2.71185e-19	0.43487	0.744	0.545	1.58342e-14	ERVL-E-int	40s-60s	SSC	slect
MLT2D4	6.66309e-19	0.323647	0.654	0.445	3.89051e-14	MLT2D	40s-60s	SSC	slect
MER21C7	7.21916e-19	0.378338	0.76	0.571	4.21519e-14	MER21C	40s-60s	SSC	slect
AluYc32	1.37752e-18	0.293023	0.679	0.476	8.04318e-14	AluYc3	40s-60s	SSC	slect
MER61-int4	2.09646e-18	0.318889	0.692	0.48	1.2241e-13	MER61-int	40s-60s	SSC	slect
MLT1B5	2.39541e-18	0.388837	0.858	0.714	1.39866e-13	MLT1B	40s-60s	SSC	slect
THE1C-int2	2.64256e-18	0.306749	0.528	0.341	1.54296e-13	THE1C-int	40s-60s	SSC	slect
MSTB16	2.65223e-18	0.362999	0.682	0.488	1.54861e-13	MSTB1	40s-60s	SSC	slect
MLT1G4	3.02791e-18	0.287021	0.62	0.423	1.76796e-13	MLT1G	40s-60s	SSC	slect
MLT1L3	3.26416e-18	0.364391	0.826	0.664	1.90591e-13	MLT1L	40s-60s	SSC	slect
HERV35I-int3	3.61895e-18	0.337611	0.536	0.362	2.11307e-13	HERV35I-int	40s-60s	SSC	slect
THE1B-int6	4.60511e-18	0.399982	0.676	0.481	2.68888e-13	THE1B-int	40s-60s	SSC	slect
ERVL-B4-int3	1.09161e-17	0.326076	0.679	0.475	6.37382e-13	ERVL-B4-int	40s-60s	SSC	slect
MLT1E24	3.57981e-17	0.305708	0.686	0.48	2.09022e-12	MLT1E2	40s-60s	SSC	slect
HAL1b6	5.11982e-17	0.37818	0.759	0.571	2.98941e-12	HAL1b	40s-60s	SSC	slect
L1MEh5	5.24965e-17	0.367805	0.66	0.471	3.06522e-12	L1MEh	40s-60s	SSC	slect
LTR37-int3	5.92466e-17	0.286995	0.556	0.375	3.45935e-12	LTR37-int	40s-60s	SSC	slect
L1M2c2	8.80978e-17	0.350268	0.542	0.373	5.14394e-12	L1M2c	40s-60s	SSC	slect
LTR72	1.779e-16	0.291709	0.66	0.469	1.03874e-11	LTR7	40s-60s	SSC	slect
MLT1D-int2	2.11014e-16	0.263387	0.415	0.251	1.23209e-11	MLT1D-int	40s-60s	SSC	slect
THE1D-int3	2.96847e-16	0.349004	0.611	0.438	1.73326e-11	THE1D-int	40s-60s	SSC	slect
MSTD6	4.96351e-16	0.350362	0.742	0.577	2.89814e-11	MSTD	40s-60s	SSC	slect
AluYg64	5.34049e-16	0.290579	0.723	0.529	3.11826e-11	AluYg6	40s-60s	SSC	slect
MER685	5.50873e-16	0.288486	0.604	0.423	3.21649e-11	MER68	40s-60s	SSC	slect
MER21-int3	5.52401e-16	0.270391	0.524	0.36	3.22541e-11	MER21-int	40s-60s	SSC	slect
L1M3e3	9.00747e-16	0.299671	0.507	0.336	5.25937e-11	L1M3e	40s-60s	SSC	slect
LOR1-int4	1.15212e-15	0.330725	0.629	0.466	6.72709e-11	LOR1-int	40s-60s	SSC	slect
MER31A2	1.55471e-15	0.254853	0.523	0.35	9.07782e-11	MER31A	40s-60s	SSC	slect
MER4A14	1.60897e-15	0.287486	0.567	0.402	9.39463e-11	MER4A1	40s-60s	SSC	slect
MLT1I-int2	1.86914e-15	0.259293	0.432	0.28	1.09137e-10	MLT1I-int	40s-60s	SSC	slect
THE1A5	2.63638e-15	0.311225	0.637	0.471	1.53935e-10	THE1A	40s-60s	SSC	slect
LTR16C4	4.08257e-15	0.281126	0.654	0.466	2.38377e-10	LTR16C	40s-60s	SSC	slect
AluYa55	4.37089e-15	0.258501	0.932	0.852	2.55212e-10	AluYa5	40s-60s	SSC	slect
MLT1H7	1.52541e-14	0.319009	0.757	0.576	8.9067e-10	MLT1H	40s-60s	SSC	slect
MER503	1.67947e-14	0.276873	0.632	0.469	9.80626e-10	MER50	40s-60s	SSC	slect
MER74A3	1.70217e-14	0.279777	0.493	0.342	9.93882e-10	MER74A	40s-60s	SSC	slect
MLT2A24	3.77474e-14	0.26949	0.62	0.449	2.20403e-09	MLT2A2	40s-60s	SSC	slect
L1M3f4	3.77707e-14	0.284532	0.563	0.399	2.20539e-09	L1M3f	40s-60s	SSC	slect
MSTD-int3	4.42748e-14	0.255005	0.441	0.294	2.58516e-09	MSTD-int	40s-60s	SSC	slect
MLT1O5	4.72186e-14	0.258394	0.616	0.445	2.75705e-09	MLT1O	40s-60s	SSC	slect
LTR785	1.33552e-13	0.282097	0.62	0.456	7.79797e-09	LTR78	40s-60s	SSC	slect
MER57-int2	3.36882e-13	0.257862	0.534	0.38	1.96702e-08	MER57-int	40s-60s	SSC	slect
MLT1J13	3.69019e-13	0.272587	0.647	0.469	2.15466e-08	MLT1J1	40s-60s	SSC	slect
MER57A-int5	3.81477e-13	0.258543	0.624	0.454	2.22741e-08	MER57A-int	40s-60s	SSC	slect
THE1A-int4	3.92639e-13	0.27053	0.515	0.364	2.29258e-08	THE1A-int	40s-60s	SSC	slect
L1MDb5	4.58604e-13	0.290841	0.569	0.414	2.67774e-08	L1MDb	40s-60s	SSC	slect
L1M3c3	5.40946e-13	0.251901	0.539	0.377	3.15853e-08	L1M3c	40s-60s	SSC	slect
MLT2B13	5.58343e-13	0.253279	0.598	0.429	3.26011e-08	MLT2B1	40s-60s	SSC	slect
MLT1H22	1.35298e-12	0.25258	0.653	0.48	7.89994e-08	MLT1H2	40s-60s	SSC	slect
MER4B-int4	1.11165e-11	0.25002	0.58	0.427	6.49082e-07	MER4B-int	40s-60s	SSC	slect
LTR12F1	1.69288e-11	0.26407	0.544	0.404	9.88453e-07	LTR12F	40s-60s	SSC	slect
LTR12C4	1.86332e-07	0.286046	0.968	0.941	0.0108798	LTR12C	40s-60s	SSC	slect
AluSx37	1.70884e-09	0.361567	0.97	0.957	9.97774e-05	AluSx3	50s-60s	SSC	slect
FRAM6	2.02828e-09	0.340523	0.837	0.752	0.000118429	FRAM	50s-60s	SSC	slect
AluY7	2.53862e-09	0.338824	1	1	0.000148227	AluY	50s-60s	SSC	slect
AluSq27	1.15568e-08	0.350121	0.996	0.982	0.00067479	AluSq2	50s-60s	SSC	slect
AluYj47	1.17299e-08	0.327164	0.816	0.73	0.000684899	AluYj4	50s-60s	SSC	slect
AluSx47	1.67803e-08	0.338545	0.889	0.84	0.000979782	AluSx4	50s-60s	SSC	slect
AluSc87	3.14244e-08	0.303738	0.97	0.939	0.00183484	AluSc8	50s-60s	SSC	slect
AluSc9	3.36759e-08	0.345979	0.964	0.966	0.0019663	AluSc	50s-60s	SSC	slect
AluSx10	5.42884e-08	0.328817	1	1	0.00316984	AluSx	50s-60s	SSC	slect
AluSg77	7.405e-08	0.303823	0.904	0.84	0.00432371	AluSg7	50s-60s	SSC	slect
AluSp7	7.53383e-08	0.322389	0.984	0.982	0.00439893	AluSp	50s-60s	SSC	slect
AluJr47	8.94017e-08	0.323006	0.946	0.896	0.00522008	AluJr4	50s-60s	SSC	slect
AluSz8	1.20091e-07	0.327769	0.999	0.997	0.00701198	AluSz	50s-60s	SSC	slect
AluSx17	1.43979e-07	0.313707	0.998	1	0.00840678	AluSx1	50s-60s	SSC	slect
AluJb7	1.79983e-07	0.332346	0.999	1	0.010509	AluJb	50s-60s	SSC	slect
AluSg9	1.90401e-07	0.31144	0.981	0.963	0.0111173	AluSg	50s-60s	SSC	slect
AluSz67	2.3125e-07	0.324069	0.974	0.985	0.0135025	AluSz6	50s-60s	SSC	slect
AluSc57	3.43354e-07	0.31259	0.845	0.779	0.0200481	AluSc5	50s-60s	SSC	slect
AluJo7	4.2174e-07	0.293144	0.995	0.994	0.024625	AluJo	50s-60s	SSC	slect
AluYc8	4.94902e-07	0.276016	0.851	0.77	0.0288968	AluYc	50s-60s	SSC	slect
AluSg47	5.69779e-07	0.29758	0.852	0.779	0.0332688	AluSg4	50s-60s	SSC	slect
AluYe55	8.1946e-07	0.293437	0.783	0.678	0.0478474	AluYe5	50s-60s	SSC	slect
AluYm17	9.06731e-07	0.287225	0.854	0.739	0.0529431	AluYm1	50s-60s	SSC	slect
AluSq47	9.28356e-07	0.3025	0.74	0.656	0.0542058	AluSq4	50s-60s	SSC	slect
AluJr8	9.56223e-07	0.304272	0.995	1	0.0558329	AluJr	50s-60s	SSC	slect
L1PA87	4.06012e-06	0.362497	0.862	0.791	0.237066	L1PA8	50s-60s	SSC	slect
AluSq9	6.91918e-06	0.26976	0.927	0.899	0.404004	AluSq	50s-60s	SSC	slect
AluYh37	8.50969e-06	0.264219	0.788	0.696	0.496872	AluYh3	50s-60s	SSC	slect
AluYg65	9.56775e-06	0.264724	0.723	0.623	0.558652	AluYg6	50s-60s	SSC	slect
AluYf16	1.08803e-05	0.255607	0.771	0.678	0.635293	AluYf1	50s-60s	SSC	slect
L1PA67	3.08974e-05	0.338616	0.868	0.794	1	L1PA6	50s-60s	SSC	slect
L1PA117	7.11503e-05	0.313315	0.822	0.761	1	L1PA11	50s-60s	SSC	slect
L1PA8A7	8.15289e-05	0.332898	0.755	0.666	1	L1PA8A	50s-60s	SSC	slect
L1PA137	9.79974e-05	0.300927	0.834	0.764	1	L1PA13	50s-60s	SSC	slect
L1P36	0.000136241	0.286742	0.735	0.647	1	L1P3	50s-60s	SSC	slect
L1PA126	0.00017482	0.273068	0.674	0.61	1	L1PA12	50s-60s	SSC	slect
MER4-int6	0.000180377	0.254972	0.789	0.706	1	MER4-int	50s-60s	SSC	slect
L1PA47	0.00022222	0.334703	0.893	0.874	1	L1PA4	50s-60s	SSC	slect
L1PA77	0.000351935	0.312731	0.914	0.899	1	L1PA7	50s-60s	SSC	slect
L1PA57	0.000478263	0.33523	0.903	0.88	1	L1PA5	50s-60s	SSC	slect
L1PREC27	0.000921394	0.274009	0.826	0.785	1	L1PREC2	50s-60s	SSC	slect
HERVH-int7	0.00142837	0.370011	0.732	0.69	1	HERVH-int	50s-60s	SSC	slect
L1PB17	0.00161347	0.258088	0.886	0.865	1	L1PB1	50s-60s	SSC	slect
L1PA36	0.00205485	0.297964	0.913	0.911	1	L1PA3	50s-60s	SSC	slect
L1PA107	0.00268274	0.260749	0.831	0.819	1	L1PA10	50s-60s	SSC	slect
L1PA167	0.00272882	0.250903	0.861	0.819	1	L1PA16	50s-60s	SSC	slect
AluSp17	5.59871e-90	1.19654	0.998	0.971	3.26903e-85	AluSp	20s-30s	Round spermatid	slect
AluSz18	7.07843e-89	1.18718	1	0.991	4.13302e-84	AluSz	20s-30s	Round spermatid	slect
AluSg19	2.99727e-85	1.17741	0.992	0.927	1.75008e-80	AluSg	20s-30s	Round spermatid	slect
AluSq217	6.4004e-85	1.1694	0.999	0.971	3.73713e-80	AluSq2	20s-30s	Round spermatid	slect
AluSc18	5.85998e-84	1.1866	0.996	0.9	3.42158e-79	AluSc	20s-30s	Round spermatid	slect
AluSx26	3.08565e-81	1.11818	1	0.997	1.80168e-76	AluSx	20s-30s	Round spermatid	slect
AluSq19	2.03421e-80	1.1768	0.972	0.794	1.18775e-75	AluSq	20s-30s	Round spermatid	slect
AluSx416	8.98978e-80	1.17318	0.953	0.672	5.24904e-75	AluSx4	20s-30s	Round spermatid	slect
AluY16	2.22149e-77	1.07521	1	0.994	1.29711e-72	AluY	20s-30s	Round spermatid	slect
AluSg715	1.62779e-75	1.06618	0.938	0.706	9.50452e-71	AluSg7	20s-30s	Round spermatid	slect
AluJb16	2.24416e-74	0.95822	1	1	1.31035e-69	AluJb	20s-30s	Round spermatid	slect
AluSz616	2.99708e-71	1.07976	0.994	0.943	1.74997e-66	AluSz6	20s-30s	Round spermatid	slect
AluSc817	4.03135e-70	0.722686	0.988	0.892	2.35387e-65	AluSc8	20s-30s	Round spermatid	slect
AluSx316	2.3518e-68	0.98383	0.989	0.938	1.37319e-63	AluSx3	20s-30s	Round spermatid	slect
AluSc510	4.87453e-67	0.986611	0.91	0.66	2.84619e-62	AluSc5	20s-30s	Round spermatid	slect
MLT1D10	1.00177e-64	0.85071	0.961	0.788	5.84921e-60	MLT1D	20s-30s	Round spermatid	slect
AluJr17	3.29834e-64	0.916629	1	0.994	1.92587e-59	AluJr	20s-30s	Round spermatid	slect
AluJo16	9.75272e-64	0.913108	0.999	0.975	5.69452e-59	AluJo	20s-30s	Round spermatid	slect
AluSg415	1.22369e-63	1.02067	0.894	0.575	7.14498e-59	AluSg4	20s-30s	Round spermatid	slect
L1PA716	1.53475e-61	1.06868	0.96	0.753	8.96125e-57	L1PA7	20s-30s	Round spermatid	slect
L1MB316	1.21456e-60	0.940308	0.956	0.739	7.0917e-56	L1MB3	20s-30s	Round spermatid	slect
MLT1A015	2.47399e-60	0.820102	0.949	0.779	1.44454e-55	MLT1A0	20s-30s	Round spermatid	slect
L1MB717	6.86121e-60	0.972222	0.958	0.815	4.00619e-55	L1MB7	20s-30s	Round spermatid	slect
AluSx117	2.9859e-59	0.860495	1	1	1.74343e-54	AluSx1	20s-30s	Round spermatid	slect
L1PB117	5.8284e-59	0.892502	0.948	0.726	3.40315e-54	L1PB1	20s-30s	Round spermatid	slect
L1MC117	3.32058e-58	1.00585	0.927	0.72	1.93885e-53	L1MC1	20s-30s	Round spermatid	slect
L1MB215	5.11226e-58	0.86456	0.919	0.629	2.985e-53	L1MB2	20s-30s	Round spermatid	slect
MLT1C14	1.5303e-57	0.904174	0.942	0.85	8.93528e-53	MLT1C	20s-30s	Round spermatid	slect
L1PREC216	1.71545e-57	0.967503	0.894	0.584	1.00164e-52	L1PREC2	20s-30s	Round spermatid	slect
THE1B16	3.61212e-57	0.969448	0.883	0.567	2.10908e-52	THE1B	20s-30s	Round spermatid	slect
THE1D16	3.87401e-57	1.01649	0.816	0.434	2.26199e-52	THE1D	20s-30s	Round spermatid	slect
AluJr415	9.24727e-57	0.875313	0.957	0.796	5.39939e-52	AluJr4	20s-30s	Round spermatid	slect
AluYb815	1.50728e-56	0.929204	0.834	0.447	8.80086e-52	AluYb8	20s-30s	Round spermatid	slect
L1PA616	3.70527e-56	0.991734	0.917	0.663	2.16347e-51	L1PA6	20s-30s	Round spermatid	slect
AluYm115	8.02558e-56	0.851259	0.878	0.547	4.68606e-51	AluYm1	20s-30s	Round spermatid	slect
MLT2A29	3.74053e-54	0.808921	0.689	0.304	2.18406e-49	MLT2A2	20s-30s	Round spermatid	slect
L1MC5a16	8.21154e-54	0.85456	0.94	0.802	4.79463e-49	L1MC5a	20s-30s	Round spermatid	slect
L1MA216	1.4023e-53	0.973224	0.863	0.51	8.18789e-49	L1MA2	20s-30s	Round spermatid	slect
L1MA416	6.21114e-53	0.942841	0.908	0.648	3.62662e-48	L1MA4	20s-30s	Round spermatid	slect
MSTA16	1.10495e-52	0.875393	0.901	0.679	6.45171e-48	MSTA	20s-30s	Round spermatid	slect
L1PA316	2.4949e-52	0.891417	0.944	0.765	1.45675e-47	L1PA3	20s-30s	Round spermatid	slect
L1MB417	3.15573e-52	0.890747	0.889	0.587	1.8426e-47	L1MB4	20s-30s	Round spermatid	slect
L1PA516	3.72477e-52	0.925017	0.935	0.696	2.17486e-47	L1PA5	20s-30s	Round spermatid	slect
MLT1B10	4.17557e-52	0.746522	0.949	0.802	2.43807e-47	MLT1B	20s-30s	Round spermatid	slect
L1MCa16	4.28444e-52	0.893923	0.88	0.57	2.50164e-47	L1MCa	20s-30s	Round spermatid	slect
L1MEc17	4.63001e-52	0.920835	0.941	0.753	2.70342e-47	L1MEc	20s-30s	Round spermatid	slect
L1PA416	1.29381e-51	0.939853	0.94	0.73	7.55443e-47	L1PA4	20s-30s	Round spermatid	slect
L1PA1716	1.87474e-51	0.887639	0.831	0.471	1.09464e-46	L1PA17	20s-30s	Round spermatid	slect
L1PA1516	2.92635e-51	0.966601	0.882	0.6	1.70866e-46	L1PA15	20s-30s	Round spermatid	slect
L1MA4A16	7.95168e-51	0.96488	0.844	0.547	4.64291e-46	L1MA4A	20s-30s	Round spermatid	slect
MLT1A18	1.23324e-50	0.785177	0.903	0.669	7.20077e-46	MLT1A	20s-30s	Round spermatid	slect
L1MD117	1.50071e-50	0.876596	0.885	0.617	8.76249e-46	L1MD1	20s-30s	Round spermatid	slect
MSTB115	2.43961e-50	0.753475	0.828	0.467	1.42447e-45	MSTB1	20s-30s	Round spermatid	slect
L1PA1616	6.86205e-50	0.911667	0.927	0.725	4.00668e-45	L1PA16	20s-30s	Round spermatid	slect
AluYf18	8.0997e-50	0.786783	0.762	0.377	4.72933e-45	AluYf1	20s-30s	Round spermatid	slect
L1MB817	8.54095e-50	0.839172	0.931	0.742	4.98697e-45	L1MB8	20s-30s	Round spermatid	slect
MSTB26	1.33799e-49	0.777596	0.873	0.614	7.81238e-45	MSTB	20s-30s	Round spermatid	slect
L1PA1316	1.48776e-49	0.969301	0.843	0.512	8.68686e-45	L1PA13	20s-30s	Round spermatid	slect
L1PA8A16	2.58869e-49	0.981793	0.779	0.43	1.51151e-44	L1PA8A	20s-30s	Round spermatid	slect
L1PA1016	4.56614e-49	0.856995	0.89	0.59	2.66613e-44	L1PA10	20s-30s	Round spermatid	slect
HERVH-int17	1.05586e-48	0.81857	0.821	0.459	6.16505e-44	HERVH-int	20s-30s	Round spermatid	slect
AluSq49	1.27141e-48	0.782973	0.755	0.376	7.42361e-44	AluSq4	20s-30s	Round spermatid	slect
L1MA516	1.27157e-48	0.93398	0.802	0.431	7.42458e-44	L1MA5	20s-30s	Round spermatid	slect
L1PA816	1.55346e-48	0.861167	0.896	0.634	9.07047e-44	L1PA8	20s-30s	Round spermatid	slect
LTR418	1.51878e-47	0.955149	0.711	0.359	8.86801e-43	LTR41	20s-30s	Round spermatid	slect
L1PA1416	2.93602e-47	0.895362	0.806	0.471	1.71431e-42	L1PA14	20s-30s	Round spermatid	slect
L1MC217	4.84614e-47	0.842477	0.827	0.491	2.82961e-42	L1MC2	20s-30s	Round spermatid	slect
L1ME3B16	5.30906e-47	0.762142	0.886	0.6	3.09991e-42	L1ME3B	20s-30s	Round spermatid	slect
L1M116	9.71152e-47	0.752321	0.945	0.757	5.67046e-42	L1M1	20s-30s	Round spermatid	slect
L1MB516	1.05504e-46	0.780446	0.901	0.671	6.16025e-42	L1MB5	20s-30s	Round spermatid	slect
L1MA316	2.7869e-46	0.800007	0.88	0.564	1.62724e-41	L1MA3	20s-30s	Round spermatid	slect
L1PA216	4.06085e-46	0.786426	0.897	0.626	2.37109e-41	L1PA2	20s-30s	Round spermatid	slect
L1M416	5.12885e-46	0.691838	0.979	0.878	2.99469e-41	L1M4	20s-30s	Round spermatid	slect
L1ME117	2.11874e-45	0.774487	0.982	0.924	1.23711e-40	L1ME1	20s-30s	Round spermatid	slect
THE1C16	2.283e-45	0.810246	0.772	0.414	1.33302e-40	THE1C	20s-30s	Round spermatid	slect
L1MA716	7.40822e-45	0.882025	0.839	0.512	4.32558e-40	L1MA7	20s-30s	Round spermatid	slect
L1ME316	7.87532e-45	0.805384	0.868	0.632	4.59832e-40	L1ME3	20s-30s	Round spermatid	slect
L1MC416	2.07003e-44	0.690391	0.975	0.924	1.20867e-39	L1MC4	20s-30s	Round spermatid	slect
L1ME3G17	2.42904e-44	0.719968	0.934	0.75	1.41829e-39	L1ME3G	20s-30s	Round spermatid	slect
L1MD216	3.0455e-44	0.744241	0.905	0.665	1.77824e-39	L1MD2	20s-30s	Round spermatid	slect
L1MA916	5.74322e-44	0.79258	0.912	0.68	3.35341e-39	L1MA9	20s-30s	Round spermatid	slect
L1MEg19	5.86022e-44	0.743514	0.941	0.743	3.42173e-39	L1MEg	20s-30s	Round spermatid	slect
L1ME4b17	5.92207e-44	0.681718	0.957	0.824	3.45784e-39	L1ME4b	20s-30s	Round spermatid	slect
L1ME216	9.09313e-44	0.75841	0.921	0.726	5.30939e-39	L1ME2	20s-30s	Round spermatid	slect
L1MC516	9.81932e-44	0.684601	0.942	0.798	5.73341e-39	L1MC5	20s-30s	Round spermatid	slect
L1M216	1.60142e-43	0.760428	0.889	0.635	9.35056e-39	L1M2	20s-30s	Round spermatid	slect
L1PA1116	6.01511e-43	0.883023	0.894	0.723	3.51216e-38	L1PA11	20s-30s	Round spermatid	slect
L1M517	8.28627e-43	0.697056	0.989	0.938	4.83827e-38	L1M5	20s-30s	Round spermatid	slect
L1ME3A17	1.04572e-42	0.692892	0.942	0.788	6.10585e-38	L1ME3A	20s-30s	Round spermatid	slect
THE1A10	1.0783e-42	0.675495	0.7	0.326	6.29611e-38	THE1A	20s-30s	Round spermatid	slect
AluYc14	2.30796e-42	0.717611	0.836	0.496	1.34759e-37	AluYc	20s-30s	Round spermatid	slect
L1PB316	2.24159e-41	0.738001	0.763	0.388	1.30884e-36	L1PB3	20s-30s	Round spermatid	slect
HAL116	2.98643e-41	0.652387	0.982	0.912	1.74375e-36	HAL1	20s-30s	Round spermatid	slect
AluYa58	2.36877e-40	0.677527	0.887	0.651	1.3831e-35	AluYa5	20s-30s	Round spermatid	slect
L1PBa20	3.22082e-40	0.686032	0.786	0.427	1.8806e-35	L1PBa	20s-30s	Round spermatid	slect
L1P316	3.83515e-40	0.672508	0.784	0.427	2.23931e-35	L1P3	20s-30s	Round spermatid	slect
L1MA5A16	3.86028e-40	0.683467	0.769	0.396	2.25398e-35	L1MA5A	20s-30s	Round spermatid	slect
MLT1K10	4.98233e-40	0.555305	0.963	0.818	2.90913e-35	MLT1K	20s-30s	Round spermatid	slect
L1MA817	7.37495e-40	0.788486	0.855	0.597	4.30616e-35	L1MA8	20s-30s	Round spermatid	slect
L1MEf16	1.14229e-39	0.724828	0.91	0.717	6.66971e-35	L1MEf	20s-30s	Round spermatid	slect
L1PB416	2.13931e-39	0.721683	0.882	0.637	1.24912e-34	L1PB4	20s-30s	Round spermatid	slect
L1M4c16	2.3405e-39	0.70893	0.799	0.447	1.36659e-34	L1M4c	20s-30s	Round spermatid	slect
THE1B-int14	2.71487e-39	0.665156	0.725	0.352	1.58518e-34	THE1B-int	20s-30s	Round spermatid	slect
L1MC315	3.17006e-39	0.701824	0.952	0.866	1.85097e-34	L1MC3	20s-30s	Round spermatid	slect
MER21C10	8.32495e-39	0.671633	0.877	0.623	4.86086e-34	MER21C	20s-30s	Round spermatid	slect
L1M316	3.56416e-38	0.668028	0.845	0.532	2.08108e-33	L1M3	20s-30s	Round spermatid	slect
L1MCc16	9.09617e-38	0.767032	0.717	0.388	5.31116e-33	L1MCc	20s-30s	Round spermatid	slect
L1MC4a17	1.80812e-37	0.625592	0.922	0.757	1.05574e-32	L1MC4a	20s-30s	Round spermatid	slect
HERVL-int9	4.3386e-37	0.69379	0.785	0.502	2.53327e-32	HERVL-int	20s-30s	Round spermatid	slect
AluSq109	4.92314e-37	0.624884	0.751	0.427	2.87457e-32	AluSq10	20s-30s	Round spermatid	slect
AluYk38	6.39737e-37	0.590288	0.645	0.308	3.73536e-32	AluYk3	20s-30s	Round spermatid	slect
MER41-int15	6.67012e-37	0.700655	0.815	0.536	3.89462e-32	MER41-int	20s-30s	Round spermatid	slect
MLT1F26	3.46352e-36	0.506883	0.952	0.787	2.02231e-31	MLT1F2	20s-30s	Round spermatid	slect
L1PB216	5.04945e-36	0.613229	0.742	0.369	2.94832e-31	L1PB2	20s-30s	Round spermatid	slect
L1HS14	5.32854e-36	0.594555	0.767	0.396	3.11128e-31	L1HS	20s-30s	Round spermatid	slect
L1M4b15	5.34703e-36	0.633161	0.86	0.59	3.12208e-31	L1M4b	20s-30s	Round spermatid	slect
L1MD45	2.60114e-35	0.619696	0.871	0.603	1.51878e-30	L1MD	20s-30s	Round spermatid	slect
L1P116	5.38398e-35	0.603992	0.783	0.45	3.14365e-30	L1P1	20s-30s	Round spermatid	slect
L1MDa16	6.13435e-35	0.604069	0.921	0.742	3.58179e-30	L1MDa	20s-30s	Round spermatid	slect
AluYe57	7.13669e-35	0.579066	0.691	0.365	4.16704e-30	AluYe5	20s-30s	Round spermatid	slect
L1ME4a16	7.67127e-35	0.567432	0.968	0.904	4.47918e-30	L1ME4a	20s-30s	Round spermatid	slect
AluYh315	1.32364e-34	0.652536	0.761	0.433	7.72863e-30	AluYh3	20s-30s	Round spermatid	slect
L1ME3Cz15	1.36231e-34	0.643515	0.882	0.685	7.95441e-30	L1ME3Cz	20s-30s	Round spermatid	slect
MER4B5	1.46031e-34	0.53416	0.585	0.274	8.52661e-30	MER4B	20s-30s	Round spermatid	slect
L1MA616	1.58033e-34	0.737997	0.812	0.549	9.22739e-30	L1MA6	20s-30s	Round spermatid	slect
L1MEd16	3.06314e-34	0.550074	0.965	0.903	1.78854e-29	L1MEd	20s-30s	Round spermatid	slect
L1MA116	6.2189e-34	0.733013	0.812	0.564	3.63115e-29	L1MA1	20s-30s	Round spermatid	slect
HAL1ME16	1.73102e-33	0.607196	0.855	0.583	1.01072e-28	HAL1ME	20s-30s	Round spermatid	slect
L1PA1215	4.7897e-33	0.571598	0.686	0.352	2.79666e-28	L1PA12	20s-30s	Round spermatid	slect
FRAM10	8.24841e-33	0.528073	0.899	0.648	4.81617e-28	FRAM	20s-30s	Round spermatid	slect
L1ME3C10	9.08056e-33	0.598041	0.722	0.399	5.30205e-28	L1ME3C	20s-30s	Round spermatid	slect
MSTA-int15	1.3969e-32	0.660834	0.648	0.325	8.15635e-28	MSTA-int	20s-30s	Round spermatid	slect
L1M4a215	1.66966e-32	0.617924	0.66	0.335	9.74895e-28	L1M4a2	20s-30s	Round spermatid	slect
MLT2B37	2.57517e-32	0.537068	0.649	0.331	1.50362e-27	MLT2B3	20s-30s	Round spermatid	slect
MER41A8	3.11099e-32	0.62788	0.802	0.529	1.81648e-27	MER41A	20s-30s	Round spermatid	slect
L1ME2z16	3.29337e-32	0.634073	0.854	0.657	1.92297e-27	L1ME2z	20s-30s	Round spermatid	slect
AluYk26	6.26493e-32	0.524728	0.55	0.247	3.65803e-27	AluYk2	20s-30s	Round spermatid	slect
LTR76	8.10041e-32	0.56697	0.682	0.359	4.72975e-27	LTR7	20s-30s	Round spermatid	slect
MLT1A19	1.08276e-31	0.55611	0.844	0.587	6.32215e-27	MLT1A1	20s-30s	Round spermatid	slect
L1MD315	2.17475e-31	0.590191	0.861	0.626	1.26982e-26	L1MD3	20s-30s	Round spermatid	slect
LTR7B	2.37459e-31	0.522117	0.566	0.266	1.3865e-26	LTR7B	20s-30s	Round spermatid	slect
L1MB116	5.92736e-31	0.589392	0.839	0.592	3.46093e-26	L1MB1	20s-30s	Round spermatid	slect
MLT1E210	7.88481e-31	0.56956	0.799	0.539	4.60386e-26	MLT1E2	20s-30s	Round spermatid	slect
L1M716	1.32165e-30	0.613347	0.786	0.507	7.71696e-26	L1M7	20s-30s	Round spermatid	slect
L1MEi14	2.54413e-30	0.576375	0.77	0.439	1.48549e-25	L1MEi	20s-30s	Round spermatid	slect
L1M88	3.23309e-30	0.578541	0.678	0.371	1.88777e-25	L1M8	20s-30s	Round spermatid	slect
L1P216	3.47974e-30	0.544588	0.8	0.507	2.03178e-25	L1P2	20s-30s	Round spermatid	slect
L1MA1016	3.63659e-30	0.617019	0.72	0.413	2.12337e-25	L1MA10	20s-30s	Round spermatid	slect
THE1D-int14	4.09688e-30	0.535835	0.595	0.301	2.39213e-25	THE1D-int	20s-30s	Round spermatid	slect
L1PBa110	1.11032e-29	0.492797	0.66	0.352	6.48307e-25	L1PBa1	20s-30s	Round spermatid	slect
L1ME3F15	2.73301e-29	0.579744	0.807	0.53	1.59577e-24	L1ME3F	20s-30s	Round spermatid	slect
HAL1M815	8.39136e-29	0.572168	0.683	0.385	4.89963e-24	HAL1M8	20s-30s	Round spermatid	slect
L1PA15-1610	1.06478e-28	0.573192	0.631	0.323	6.21713e-24	L1PA15-16	20s-30s	Round spermatid	slect
HERVE-int	1.0859e-28	0.742005	0.817	0.583	6.34043e-24	HERVE-int	20s-30s	Round spermatid	slect
AluYk46	1.84252e-28	0.499279	0.604	0.306	1.07583e-23	AluYk4	20s-30s	Round spermatid	slect
L1PB50	1.85758e-28	0.484373	0.689	0.36	1.08462e-23	L1PB	20s-30s	Round spermatid	slect
MER4A16	1.96482e-28	0.496934	0.581	0.3	1.14724e-23	MER4A1	20s-30s	Round spermatid	slect
L1M3f8	3.30022e-28	0.531201	0.574	0.283	1.92697e-23	L1M3f	20s-30s	Round spermatid	slect
FAM15	2.25119e-27	0.50902	0.757	0.454	1.31445e-22	FAM	20s-30s	Round spermatid	slect
MSTD10	2.87328e-27	0.531051	0.864	0.66	1.67768e-22	MSTD	20s-30s	Round spermatid	slect
L1ME3E10	5.24242e-27	0.544007	0.812	0.547	3.06099e-22	L1ME3E	20s-30s	Round spermatid	slect
L1ME510	1.53427e-26	0.51699	0.725	0.44	8.95844e-22	L1ME5	20s-30s	Round spermatid	slect
L1M4a115	3.33023e-26	0.566755	0.776	0.513	1.94449e-21	L1M4a1	20s-30s	Round spermatid	slect
MLT1F9	3.45992e-26	0.698025	0.945	0.833	2.02021e-21	MLT1F	20s-30s	Round spermatid	slect
MER41B6	4.9278e-26	0.581551	0.729	0.459	2.87729e-21	MER41B	20s-30s	Round spermatid	slect
LTR338	7.47561e-26	0.474983	0.863	0.631	4.36493e-21	LTR33	20s-30s	Round spermatid	slect
MLT2A16	7.66755e-26	0.438188	0.562	0.286	4.47701e-21	MLT2A1	20s-30s	Round spermatid	slect
MER52A5	1.86638e-25	0.475138	0.566	0.317	1.08976e-20	MER52A	20s-30s	Round spermatid	slect
MLT2D8	3.44426e-25	0.446726	0.744	0.464	2.01107e-20	MLT2D	20s-30s	Round spermatid	slect
MER57-int9	6.53188e-25	0.500353	0.683	0.444	3.8139e-20	MER57-int	20s-30s	Round spermatid	slect
MER505	1.66918e-24	0.482532	0.639	0.377	9.74616e-20	MER50	20s-30s	Round spermatid	slect
ERVL-E-int9	1.67547e-24	0.450501	0.883	0.657	9.7829e-20	ERVL-E-int	20s-30s	Round spermatid	slect
L1P416	2.18468e-24	0.487787	0.762	0.482	1.27561e-19	L1P4	20s-30s	Round spermatid	slect
LTR1A2	4.98293e-24	0.588752	0.448	0.216	2.90948e-19	LTR1A2	20s-30s	Round spermatid	slect
LTR16A7	9.70069e-24	0.419065	0.681	0.425	5.66413e-19	LTR16A	20s-30s	Round spermatid	slect
MLT1H8	3.27324e-23	0.422401	0.926	0.787	1.91121e-18	MLT1H	20s-30s	Round spermatid	slect
L1MCb8	3.64825e-23	0.487035	0.631	0.352	2.13018e-18	L1MCb	20s-30s	Round spermatid	slect
MER11C5	4.86113e-23	0.432381	0.476	0.229	2.83836e-18	MER11C	20s-30s	Round spermatid	slect
MER4-int14	1.30443e-22	0.452178	0.772	0.493	7.61646e-18	MER4-int	20s-30s	Round spermatid	slect
Harlequin-int6	1.33661e-22	0.460634	0.571	0.291	7.80431e-18	Harlequin-int	20s-30s	Round spermatid	slect
L1ME4c15	3.12576e-22	0.445791	0.879	0.716	1.8251e-17	L1ME4c	20s-30s	Round spermatid	slect
LTR78B6	4.60533e-22	0.395436	0.579	0.315	2.68901e-17	LTR78B	20s-30s	Round spermatid	slect
LTR788	7.31791e-22	0.463817	0.771	0.533	4.27286e-17	LTR78	20s-30s	Round spermatid	slect
LTR16B1	7.89359e-22	0.381052	0.448	0.224	4.60899e-17	LTR16B1	20s-30s	Round spermatid	slect
MSTB27	7.90441e-22	0.402298	0.503	0.27	4.6153e-17	MSTB2	20s-30s	Round spermatid	slect
LTR49-int8	1.26132e-21	0.48989	0.691	0.423	7.36473e-17	LTR49-int	20s-30s	Round spermatid	slect
AluYj414	1.3703e-21	0.292025	0.818	0.566	8.00103e-17	AluYj4	20s-30s	Round spermatid	slect
MSTC9	1.42375e-21	0.462001	0.697	0.444	8.31312e-17	MSTC	20s-30s	Round spermatid	slect
HERV16-int	1.54189e-21	0.415707	0.565	0.326	9.00297e-17	HERV16-int	20s-30s	Round spermatid	slect
L1MEb10	1.75255e-21	0.407288	0.603	0.325	1.0233e-16	L1MEb	20s-30s	Round spermatid	slect
LTR45C	1.99091e-21	0.455075	0.658	0.41	1.16247e-16	LTR45C	20s-30s	Round spermatid	slect
MER4D6	2.81613e-21	0.372003	0.431	0.21	1.64431e-16	MER4D	20s-30s	Round spermatid	slect
L1ME3D16	3.77854e-21	0.465674	0.74	0.493	2.20625e-16	L1ME3D	20s-30s	Round spermatid	slect
AluYb94	4.07878e-21	0.38783	0.469	0.247	2.38156e-16	AluYb9	20s-30s	Round spermatid	slect
HERV17-int7	5.68132e-21	0.459896	0.481	0.257	3.31726e-16	HERV17-int	20s-30s	Round spermatid	slect
MLT2B414	1.20284e-20	0.406395	0.928	0.765	7.02326e-16	MLT2B4	20s-30s	Round spermatid	slect
L1MEj9	1.29803e-20	0.409518	0.697	0.422	7.57904e-16	L1MEj	20s-30s	Round spermatid	slect
L1P4a7	2.28824e-20	0.40898	0.49	0.255	1.33608e-15	L1P4a	20s-30s	Round spermatid	slect
Alu7	7.77077e-20	0.349829	0.653	0.372	4.53727e-15	Alu	20s-30s	Round spermatid	slect
MER101-int8	1.29808e-19	0.40872	0.55	0.317	7.57937e-15	MER101-int	20s-30s	Round spermatid	slect
L1M2a8	2.89815e-19	0.391741	0.458	0.243	1.6922e-14	L1M2a	20s-30s	Round spermatid	slect
MER4D15	3.53156e-19	0.388829	0.543	0.317	2.06204e-14	MER4D1	20s-30s	Round spermatid	slect
AluYg66	5.40932e-19	0.3584	0.55	0.304	3.15845e-14	AluYg6	20s-30s	Round spermatid	slect
MER21-int6	6.50408e-19	0.360126	0.433	0.23	3.79767e-14	MER21-int	20s-30s	Round spermatid	slect
AluYc36	6.87133e-19	0.344655	0.462	0.25	4.0121e-14	AluYc3	20s-30s	Round spermatid	slect
THE1A-int8	6.92386e-19	0.36806	0.501	0.269	4.04277e-14	THE1A-int	20s-30s	Round spermatid	slect
ERVL-B4-int7	9.58028e-19	0.443862	0.772	0.573	5.59383e-14	ERVL-B4-int	20s-30s	Round spermatid	slect
MER775	1.4482e-18	0.359706	0.593	0.372	8.4559e-14	MER77	20s-30s	Round spermatid	slect
L1M3c6	1.66363e-18	0.349676	0.514	0.278	9.71379e-14	L1M3c	20s-30s	Round spermatid	slect
LTR16C7	1.79706e-18	0.394096	0.766	0.526	1.04929e-13	LTR16C	20s-30s	Round spermatid	slect
THE1C-int9	2.24044e-18	0.325959	0.44	0.223	1.30817e-13	THE1C-int	20s-30s	Round spermatid	slect
MLT1M5	2.57806e-18	0.35196	0.526	0.301	1.5053e-13	MLT1M	20s-30s	Round spermatid	slect
LTR49	7.07315e-18	0.353156	0.482	0.27	4.12994e-13	LTR49	20s-30s	Round spermatid	slect
MER687	7.79514e-18	0.364232	0.612	0.402	4.5515e-13	MER68	20s-30s	Round spermatid	slect
LTR16E15	8.68838e-18	0.357306	0.559	0.337	5.07306e-13	LTR16E1	20s-30s	Round spermatid	slect
MER51B	1.11073e-17	0.339997	0.483	0.274	6.48544e-13	MER51B	20s-30s	Round spermatid	slect
MER61-int5	1.12063e-17	0.362657	0.608	0.362	6.54326e-13	MER61-int	20s-30s	Round spermatid	slect
L1M615	1.25485e-17	0.387156	0.835	0.629	7.32696e-13	L1M6	20s-30s	Round spermatid	slect
MER67C5	1.67457e-17	0.32432	0.578	0.34	9.77767e-13	MER67C	20s-30s	Round spermatid	slect
LTR7C	3.17057e-17	0.344866	0.483	0.267	1.85127e-12	LTR7C	20s-30s	Round spermatid	slect
LTR16B24	3.3496e-17	0.315039	0.52	0.304	1.9558e-12	LTR16B2	20s-30s	Round spermatid	slect
LTR13	6.26536e-17	0.314932	0.385	0.196	3.65828e-12	LTR13	20s-30s	Round spermatid	slect
MLT1F-int	6.30132e-17	0.322524	0.331	0.156	3.67928e-12	MLT1F-int	20s-30s	Round spermatid	slect
LTR40a5	8.14008e-17	0.369964	0.699	0.474	4.75291e-12	LTR40a	20s-30s	Round spermatid	slect
L1M2c10	9.10159e-17	0.314933	0.436	0.224	5.31433e-12	L1M2c	20s-30s	Round spermatid	slect
MLT1A0-int5	9.44675e-17	0.33415	0.494	0.283	5.51586e-12	MLT1A0-int	20s-30s	Round spermatid	slect
MER21B5	1.00282e-16	0.381038	0.789	0.572	5.85535e-12	MER21B	20s-30s	Round spermatid	slect
HAL1b10	1.24194e-16	0.378796	0.767	0.539	7.25156e-12	HAL1b	20s-30s	Round spermatid	slect
LTR16A15	2.22656e-16	0.39575	0.605	0.386	1.30006e-11	LTR16A1	20s-30s	Round spermatid	slect
LOR1-int9	3.2245e-16	0.357595	0.539	0.325	1.88276e-11	LOR1-int	20s-30s	Round spermatid	slect
MER66B	7.11356e-16	0.423315	0.593	0.391	4.15354e-11	MER66B	20s-30s	Round spermatid	slect
L1MC50	1.00247e-15	0.414726	0.843	0.722	5.85333e-11	L1MC	20s-30s	Round spermatid	slect
MER21A5	1.3692e-15	0.364647	0.709	0.513	7.99461e-11	MER21A	20s-30s	Round spermatid	slect
LTR12C9	1.59738e-15	0.343392	0.865	0.685	9.32695e-11	LTR12C	20s-30s	Round spermatid	slect
MLT1I-int3	5.38385e-15	0.261654	0.375	0.193	3.14357e-10	MLT1I-int	20s-30s	Round spermatid	slect
MLT1N26	6.08979e-15	0.375436	0.703	0.501	3.55577e-10	MLT1N2	20s-30s	Round spermatid	slect
LTR41B	6.58026e-15	0.329716	0.389	0.21	3.84215e-10	LTR41B	20s-30s	Round spermatid	slect
AluYk115	6.87879e-15	0.289384	0.445	0.249	4.01645e-10	AluYk11	20s-30s	Round spermatid	slect
HERVIP10FH-int5	6.88379e-15	0.323169	0.424	0.241	4.01938e-10	HERVIP10FH-int	20s-30s	Round spermatid	slect
MER4A5	8.13649e-15	0.281766	0.447	0.252	4.75082e-10	MER4A	20s-30s	Round spermatid	slect
MER57A-int6	1.73075e-14	0.318198	0.639	0.417	1.01057e-09	MER57A-int	20s-30s	Round spermatid	slect
MER65D	1.95116e-14	0.338588	0.427	0.257	1.13927e-09	MER65D	20s-30s	Round spermatid	slect
MSTB-int6	2.01936e-14	0.29377	0.39	0.212	1.17909e-09	MSTB-int	20s-30s	Round spermatid	slect
MER31B4	2.13225e-14	0.322417	0.471	0.278	1.245e-09	MER31B	20s-30s	Round spermatid	slect
L1MEg110	2.27639e-14	0.311034	0.398	0.216	1.32916e-09	L1MEg1	20s-30s	Round spermatid	slect
MER66-int5	2.42e-14	0.289321	0.406	0.226	1.41301e-09	MER66-int	20s-30s	Round spermatid	slect
MLT1A-int	3.09546e-14	0.297198	0.356	0.185	1.80741e-09	MLT1A-int	20s-30s	Round spermatid	slect
MER11B	3.87645e-14	0.278535	0.396	0.221	2.26342e-09	MER11B	20s-30s	Round spermatid	slect
L1MEh9	4.96606e-14	0.313972	0.709	0.478	2.89963e-09	L1MEh	20s-30s	Round spermatid	slect
MER76	5.77083e-14	0.2636	0.405	0.229	3.36953e-09	MER76	20s-30s	Round spermatid	slect
LTR37-int5	1.09586e-13	0.278157	0.449	0.26	6.39859e-09	LTR37-int	20s-30s	Round spermatid	slect
HERVK9-int6	1.10066e-13	0.314814	0.511	0.326	6.42664e-09	HERVK9-int	20s-30s	Round spermatid	slect
MSTD-int5	1.22686e-13	0.277274	0.403	0.221	7.16353e-09	MSTD-int	20s-30s	Round spermatid	slect
LTR542	1.23508e-13	0.26393	0.487	0.295	7.21153e-09	LTR54	20s-30s	Round spermatid	slect
MER74B4	1.72507e-13	0.286992	0.438	0.255	1.00725e-08	MER74B	20s-30s	Round spermatid	slect
LTR16E24	1.80417e-13	0.295775	0.695	0.499	1.05344e-08	LTR16E2	20s-30s	Round spermatid	slect
L1M3e6	2.70586e-13	0.294048	0.456	0.258	1.57993e-08	L1M3e	20s-30s	Round spermatid	slect
MLT1F12	2.75585e-13	0.32569	0.93	0.798	1.60911e-08	MLT1F1	20s-30s	Round spermatid	slect
LTR8A	4.33227e-13	-0.481105	0.642	0.697	2.52957e-08	LTR8A	20s-30s	Round spermatid	slect
MLT1I14	8.43526e-13	0.302231	0.896	0.739	4.92527e-08	MLT1I	20s-30s	Round spermatid	slect
HUERS-P1-int	9.94507e-13	0.306641	0.373	0.215	5.80683e-08	HUERS-P1-int	20s-30s	Round spermatid	slect
LTR10C3	1.1958e-12	0.363389	0.505	0.321	6.98218e-08	LTR10C	20s-30s	Round spermatid	slect
LTR16	1.36663e-12	0.274825	0.746	0.555	7.97964e-08	LTR16	20s-30s	Round spermatid	slect
L1M6B	1.40042e-12	0.251013	0.335	0.178	8.17688e-08	L1M6B	20s-30s	Round spermatid	slect
LTR50	1.44433e-12	0.281373	0.628	0.416	8.43327e-08	LTR50	20s-30s	Round spermatid	slect
LTR16A22	1.62131e-12	0.259513	0.552	0.359	9.46664e-08	LTR16A2	20s-30s	Round spermatid	slect
HERVK14-int	1.74266e-12	0.256078	0.293	0.145	1.01752e-07	HERVK14-int	20s-30s	Round spermatid	slect
MER4E16	1.85171e-12	0.256779	0.462	0.289	1.08119e-07	MER4E1	20s-30s	Round spermatid	slect
MER57A1	1.93089e-12	0.256397	0.567	0.382	1.12743e-07	MER57A1	20s-30s	Round spermatid	slect
HERV35I-int5	4.90989e-12	0.30757	0.478	0.311	2.86684e-07	HERV35I-int	20s-30s	Round spermatid	slect
MER11A5	1.12441e-11	0.272757	0.407	0.244	6.56529e-07	MER11A	20s-30s	Round spermatid	slect
MER77B7	1.76434e-11	0.252709	0.536	0.363	1.03018e-06	MER77B	20s-30s	Round spermatid	slect
MLT1G5	1.85472e-11	0.370076	0.826	0.648	1.08295e-06	MLT1G	20s-30s	Round spermatid	slect
L1M3b	2.14441e-11	0.279061	0.361	0.209	1.2521e-06	L1M3b	20s-30s	Round spermatid	slect
LTR40b	2.49157e-11	0.26397	0.393	0.241	1.4548e-06	LTR40b	20s-30s	Round spermatid	slect
MLT1E1A5	3.73489e-11	0.260515	0.787	0.606	2.18077e-06	MLT1E1A	20s-30s	Round spermatid	slect
MER61A	5.42178e-11	0.257781	0.341	0.196	3.16572e-06	MER61A	20s-30s	Round spermatid	slect
MER50B	1.08811e-10	0.290587	0.36	0.223	6.35335e-06	MER50B	20s-30s	Round spermatid	slect
MER34B-int	1.25148e-10	0.264356	0.372	0.227	7.30725e-06	MER34B-int	20s-30s	Round spermatid	slect
LTR16D2	1.77231e-10	0.276415	0.272	0.145	1.03483e-05	LTR16D2	20s-30s	Round spermatid	slect
LTR522	5.84587e-10	0.254396	0.403	0.261	3.41334e-05	LTR52	20s-30s	Round spermatid	slect
LTR795	2.58545e-09	0.278101	0.677	0.502	0.000150962	LTR79	20s-30s	Round spermatid	slect
MLT1G33	1.00711e-08	0.256317	0.789	0.612	0.000588043	MLT1G3	20s-30s	Round spermatid	slect
LTR71B	2.54603e-08	0.296129	0.334	0.213	0.0014866	LTR71B	20s-30s	Round spermatid	slect
LTR19C	3.81808e-08	-0.474859	0.29	0.393	0.00222934	LTR19C	20s-30s	Round spermatid	slect
LTR1D1	0.00108709	-0.351764	0.387	0.44	1	LTR1D1	20s-30s	Round spermatid	slect
AluSp18	2.18713e-101	1.09184	0.997	0.971	1.27704e-96	AluSp	20s-40s	Round spermatid	slect
AluSz19	6.16759e-99	1.07445	1	0.991	3.60119e-94	AluSz	20s-40s	Round spermatid	slect
AluSg110	1.69835e-98	1.08641	0.988	0.927	9.91648e-94	AluSg	20s-40s	Round spermatid	slect
AluSq218	7.44648e-97	1.08828	0.996	0.971	4.34793e-92	AluSq2	20s-40s	Round spermatid	slect
AluSc19	1.85816e-96	1.11052	0.986	0.9	1.08496e-91	AluSc	20s-40s	Round spermatid	slect
AluSx27	5.14043e-92	1.02742	0.999	0.997	3.00145e-87	AluSx	20s-40s	Round spermatid	slect
AluY17	1.85623e-91	1.03147	1	0.994	1.08384e-86	AluY	20s-40s	Round spermatid	slect
AluSq110	3.6568e-91	1.07073	0.952	0.794	2.13517e-86	AluSq	20s-40s	Round spermatid	slect
AluSx417	4.20367e-88	1.0829	0.913	0.672	2.45448e-83	AluSx4	20s-40s	Round spermatid	slect
AluJb17	6.19054e-88	0.932908	1	1	3.6146e-83	AluJb	20s-40s	Round spermatid	slect
AluSz617	1.10495e-87	1.02845	0.994	0.943	6.4517e-83	AluSz6	20s-40s	Round spermatid	slect
AluSc818	9.64985e-86	0.902228	0.98	0.892	5.63445e-81	AluSc8	20s-40s	Round spermatid	slect
AluSg716	4.78028e-85	0.977794	0.918	0.706	2.79116e-80	AluSg7	20s-40s	Round spermatid	slect
L1PA717	8.63371e-83	1.14574	0.933	0.753	5.04114e-78	L1PA7	20s-40s	Round spermatid	slect
AluSx317	2.17646e-82	0.955836	0.984	0.938	1.27081e-77	AluSx3	20s-40s	Round spermatid	slect
MLT2A215	1.54234e-79	0.878352	0.712	0.304	9.00556e-75	MLT2A2	20s-40s	Round spermatid	slect
L1PA517	3.07047e-79	1.08868	0.921	0.696	1.79281e-74	L1PA5	20s-40s	Round spermatid	slect
L1PA317	4.00046e-79	1.03843	0.938	0.765	2.33583e-74	L1PA3	20s-40s	Round spermatid	slect
AluJo17	2.48476e-78	0.908722	0.996	0.975	1.45083e-73	AluJo	20s-40s	Round spermatid	slect
L1MEc18	2.56239e-78	1.09217	0.924	0.753	1.49615e-73	L1MEc	20s-40s	Round spermatid	slect
L1PA417	6.08693e-78	1.0777	0.922	0.73	3.5541e-73	L1PA4	20s-40s	Round spermatid	slect
L1PA617	1.72698e-77	1.08828	0.891	0.663	1.00837e-72	L1PA6	20s-40s	Round spermatid	slect
L1MB718	3.4203e-77	1.05261	0.936	0.815	1.99708e-72	L1MB7	20s-40s	Round spermatid	slect
AluSg416	5.81981e-77	0.956099	0.879	0.575	3.39813e-72	AluSg4	20s-40s	Round spermatid	slect
MLT1D15	6.65018e-77	0.846681	0.932	0.788	3.88298e-72	MLT1D	20s-40s	Round spermatid	slect
L1PA1517	8.90847e-77	1.10103	0.867	0.6	5.20157e-72	L1PA15	20s-40s	Round spermatid	slect
L1PREC217	9.18658e-77	1.0664	0.862	0.584	5.36395e-72	L1PREC2	20s-40s	Round spermatid	slect
L1PB118	9.93908e-77	1.04005	0.915	0.726	5.80333e-72	L1PB1	20s-40s	Round spermatid	slect
L1MA217	1.06114e-76	1.1104	0.844	0.51	6.19592e-72	L1MA2	20s-40s	Round spermatid	slect
AluJr18	1.26913e-76	0.903832	0.999	0.994	7.41035e-72	AluJr	20s-40s	Round spermatid	slect
THE1D17	1.27276e-76	1.0269	0.813	0.434	7.43152e-72	THE1D	20s-40s	Round spermatid	slect
L1MCa17	1.44857e-76	1.07357	0.854	0.57	8.45803e-72	L1MCa	20s-40s	Round spermatid	slect
L1MB216	1.64684e-76	0.954696	0.89	0.629	9.61573e-72	L1MB2	20s-40s	Round spermatid	slect
L1MA417	3.87332e-76	1.03681	0.888	0.648	2.26159e-71	L1MA4	20s-40s	Round spermatid	slect
L1MB317	1.49566e-75	1.00648	0.92	0.739	8.73303e-71	L1MB3	20s-40s	Round spermatid	slect
AluSc515	3.44463e-75	0.887645	0.893	0.66	2.01129e-70	AluSc5	20s-40s	Round spermatid	slect
L1MA4A17	6.5043e-75	1.09251	0.842	0.547	3.7978e-70	L1MA4A	20s-40s	Round spermatid	slect
L1MD118	5.59445e-74	1.0176	0.863	0.617	3.26655e-69	L1MD1	20s-40s	Round spermatid	slect
L1MC118	6.18465e-74	1.05948	0.897	0.72	3.61116e-69	L1MC1	20s-40s	Round spermatid	slect
AluSx118	1.71661e-73	0.7972	1	1	1.00231e-68	AluSx1	20s-40s	Round spermatid	slect
L1PA8A17	8.93349e-73	1.00318	0.798	0.43	5.21617e-68	L1PA8A	20s-40s	Round spermatid	slect
L1MA917	1.55758e-72	1.01986	0.897	0.68	9.09454e-68	L1MA9	20s-40s	Round spermatid	slect
L1PA1717	1.58151e-72	0.986138	0.817	0.471	9.23425e-68	L1PA17	20s-40s	Round spermatid	slect
L1MC5a17	4.08528e-72	0.905443	0.929	0.802	2.38536e-67	L1MC5a	20s-40s	Round spermatid	slect
L1MB818	4.83045e-72	0.954188	0.915	0.742	2.82045e-67	L1MB8	20s-40s	Round spermatid	slect
L1M417	2.1657e-71	0.843474	0.964	0.878	1.26453e-66	L1M4	20s-40s	Round spermatid	slect
L1PA217	3.20316e-71	0.939707	0.884	0.626	1.87029e-66	L1PA2	20s-40s	Round spermatid	slect
L1M117	4.97316e-71	0.934847	0.915	0.757	2.90378e-66	L1M1	20s-40s	Round spermatid	slect
L1MB418	7.22404e-71	0.962129	0.861	0.587	4.21805e-66	L1MB4	20s-40s	Round spermatid	slect
HERVH-int18	9.63773e-71	1.06783	0.808	0.459	5.62737e-66	HERVH-int	20s-40s	Round spermatid	slect
THE1B17	2.89464e-70	0.968687	0.852	0.567	1.69015e-65	THE1B	20s-40s	Round spermatid	slect
L1PA1317	2.89949e-70	1.03392	0.837	0.512	1.69299e-65	L1PA13	20s-40s	Round spermatid	slect
L1MC316	4.69408e-70	0.842775	0.949	0.866	2.74082e-65	L1MC3	20s-40s	Round spermatid	slect
L1MEg25	9.62349e-70	0.961054	0.912	0.743	5.61906e-65	L1MEg	20s-40s	Round spermatid	slect
L1MA317	1.5748e-69	1.00082	0.864	0.564	9.1951e-65	L1MA3	20s-40s	Round spermatid	slect
L1MA517	2.19191e-69	0.998549	0.801	0.431	1.27984e-64	L1MA5	20s-40s	Round spermatid	slect
L1MC417	2.23669e-69	0.808773	0.976	0.924	1.30598e-64	L1MC4	20s-40s	Round spermatid	slect
L1PA1617	4.22269e-69	1.00942	0.901	0.725	2.46559e-64	L1PA16	20s-40s	Round spermatid	slect
L1ME118	1.63841e-68	0.93864	0.974	0.924	9.56654e-64	L1ME1	20s-40s	Round spermatid	slect
L1ME3B17	2.6733e-68	0.879073	0.863	0.6	1.56092e-63	L1ME3B	20s-40s	Round spermatid	slect
L1PA1017	5.41852e-68	0.958643	0.863	0.59	3.16382e-63	L1PA10	20s-40s	Round spermatid	slect
AluYm116	5.75926e-68	0.901139	0.848	0.547	3.36277e-63	AluYm1	20s-40s	Round spermatid	slect
MLT1B15	1.0761e-67	0.721854	0.94	0.802	6.28325e-63	MLT1B	20s-40s	Round spermatid	slect
MLT1C15	1.29949e-67	0.742102	0.948	0.85	7.58759e-63	MLT1C	20s-40s	Round spermatid	slect
L1M217	2.0555e-67	0.916393	0.879	0.635	1.20019e-62	L1M2	20s-40s	Round spermatid	slect
THE1C17	4.57104e-67	0.868608	0.79	0.414	2.66898e-62	THE1C	20s-40s	Round spermatid	slect
L1PA1117	5.23744e-67	0.901852	0.894	0.723	3.05809e-62	L1PA11	20s-40s	Round spermatid	slect
L1MD217	1.01248e-66	0.894345	0.89	0.665	5.91177e-62	L1MD2	20s-40s	Round spermatid	slect
L1ME217	2.41206e-66	0.911409	0.899	0.726	1.40838e-61	L1ME2	20s-40s	Round spermatid	slect
L1PA817	1.28686e-65	0.8913	0.876	0.634	7.51387e-61	L1PA8	20s-40s	Round spermatid	slect
L1M4b16	1.52473e-65	0.868473	0.861	0.59	8.90276e-61	L1M4b	20s-40s	Round spermatid	slect
MLT1A016	1.54775e-65	0.769702	0.916	0.779	9.03718e-61	MLT1A0	20s-40s	Round spermatid	slect
L1PB317	2.71893e-65	0.898443	0.771	0.388	1.58756e-60	L1PB3	20s-40s	Round spermatid	slect
L1ME3A18	3.21907e-65	0.82376	0.926	0.788	1.87958e-60	L1ME3A	20s-40s	Round spermatid	slect
MSTA17	3.62474e-65	0.876618	0.869	0.679	2.11645e-60	MSTA	20s-40s	Round spermatid	slect
HAL117	4.80324e-65	0.789684	0.974	0.912	2.80456e-60	HAL1	20s-40s	Round spermatid	slect
L1MEf17	6.07457e-65	0.945249	0.893	0.717	3.54688e-60	L1MEf	20s-40s	Round spermatid	slect
L1M518	6.60932e-65	0.897807	0.98	0.938	3.85912e-60	L1M5	20s-40s	Round spermatid	slect
L1PA1417	7.2784e-65	0.934258	0.8	0.471	4.24979e-60	L1PA14	20s-40s	Round spermatid	slect
L1MCc17	1.03059e-64	0.879276	0.758	0.388	6.0175e-60	L1MCc	20s-40s	Round spermatid	slect
L1P317	2.26527e-64	0.82373	0.798	0.427	1.32267e-59	L1P3	20s-40s	Round spermatid	slect
AluJr416	2.53117e-64	0.823498	0.934	0.796	1.47793e-59	AluJr4	20s-40s	Round spermatid	slect
THE1A15	2.74921e-64	0.754612	0.725	0.326	1.60523e-59	THE1A	20s-40s	Round spermatid	slect
L1MA717	2.95043e-64	0.973817	0.824	0.512	1.72273e-59	L1MA7	20s-40s	Round spermatid	slect
L1MC218	4.73355e-64	0.925428	0.809	0.491	2.76387e-59	L1MC2	20s-40s	Round spermatid	slect
L1ME3G18	8.71392e-64	0.792904	0.912	0.75	5.08797e-59	L1ME3G	20s-40s	Round spermatid	slect
L1PB417	1.03077e-63	0.890536	0.866	0.637	6.01854e-59	L1PB4	20s-40s	Round spermatid	slect
L1ME4b18	1.9572e-63	0.761259	0.943	0.824	1.14279e-58	L1ME4b	20s-40s	Round spermatid	slect
AluYb816	2.25199e-63	0.840197	0.81	0.447	1.31492e-58	AluYb8	20s-40s	Round spermatid	slect
MSTB33	5.73878e-63	0.764812	0.858	0.614	3.35082e-58	MSTB	20s-40s	Round spermatid	slect
L1MD46	1.1127e-62	0.835496	0.864	0.603	6.49696e-58	L1MD	20s-40s	Round spermatid	slect
L1MA5A17	1.27384e-62	0.832788	0.781	0.396	7.43783e-58	L1MA5A	20s-40s	Round spermatid	slect
[truncated: 4,903 more rows]
