# Supplementary material for: Single-cell transcriptomic atlas of the human testis across the reproductive lifespan
Source: Nat Aging. 2025 Mar 3;5(4):658–74. doi: 10.1038/s43587-025-00824-2 (PMC12003174; doi:10.1038/s43587-025-00824-2)
Supplement: Supplementary file 15 — Statistical source data. [file 43587_2025_824_MOESM15_ESM.xlsx]

## Sheet: Extended Data Fig6a-6b
Cluster	ID	Description	GeneRatio	BgRatio	pvalue	p.adjust	qvalue	geneID	Count
1	GO:0001675	acrosome assembly	5/241	23/18903	9.01367e-06	0.0218762	0.0211964	ACRBP/ACTL7A/CCDC136/MFSD14A/SPACA1	5
1	GO:0007286	spermatid development	11/241	189/18903	3.21799e-05	0.0342361	0.0331722	ACRBP/ACTL7A/C2CD6/CCDC136/CFAP58/CFAP65/KLHL10/MFSD14A/RSPH6A/SPACA1/TSSK4	11
1	GO:0048515	spermatid differentiation	11/241	196/18903	4.4891e-05	0.0342361	0.0331722	ACRBP/ACTL7A/C2CD6/CCDC136/CFAP58/CFAP65/KLHL10/MFSD14A/RSPH6A/SPACA1/TSSK4	11
1	GO:0009566	fertilization	11/241	201/18903	5.64254e-05	0.0342361	0.0331722	ACR/ACRBP/ACTL7A/CCDC136/CCT2/KLHL10/LYZL4/LYZL6/SPACA7/SPESP1/TSSK4	11
1	GO:1903008	organelle disassembly	9/241	139/18903	7.45952e-05	0.0362085	0.0350833	ATG3/ATG4D/DYRK3/FBXO7/KIF5B/PINK1/PLAAT1/RETREG2/WIPI2	9
1	GO:0022412	cellular process involved in reproduction in multicellular organism	16/241	430/18903	0.000135977	0.043817	0.0424553	ACRBP/ACTL7A/BRDT/C2CD6/CCDC136/CFAP58/CFAP65/KLHL10/LYZL4/LYZL6/MFSD14A/RSPH6A/SPACA1/SPESP1/TSSK4/YBX2	16
1	GO:0006457	protein folding	11/241	223/18903	0.000142414	0.043817	0.0424553	CCT2/DNAJC21/FKBP4/FKBP8/HSP90AA1/KHSRP/PDCL2/PFDN4/PPID/PPIH/RUVBL2	11
1	GO:0010927	cellular component assembly involved in morphogenesis	8/241	119/18903	0.000144432	0.043817	0.0424553	ACRBP/ACTL7A/CCDC136/MFSD14A/OBSL1/PRKAR1A/SPACA1/TENM4	8
1	GO:0019646	aerobic electron transport chain	7/241	93/18903	0.000187368	0.050527	0.0489568	AFG1L/NDUFA7/NDUFB9/PINK1/UQCRB/UQCRC1/UQCRFS1	7
1	GO:0042773	ATP synthesis coupled electron transport	7/241	101/18903	0.000312131	0.0688675	0.0667274	AFG1L/NDUFA7/NDUFB9/PINK1/UQCRB/UQCRC1/UQCRFS1	7
1	GO:0042775	mitochondrial ATP synthesis coupled electron transport	7/241	101/18903	0.000312131	0.0688675	0.0667274	AFG1L/NDUFA7/NDUFB9/PINK1/UQCRB/UQCRC1/UQCRFS1	7
1	GO:0044782	cilium organization	14/241	391/18903	0.000521079	0.105388	0.102113	ATG3/ATP6V0D1/B9D1/CCDC65/CEP41/CFAP126/CFAP53/CFAP58/CFAP65/JHY/RPGRIP1/RSPH6A/SNAP29/SSNA1	14
1	GO:0006122	mitochondrial electron transport, ubiquinol to cytochrome c	3/241	14/18903	0.000671441	0.125353	0.121457	UQCRB/UQCRC1/UQCRFS1	3
1	GO:0043543	protein acylation	11/241	272/18903	0.000769576	0.126144	0.122224	DR1/ENY2/MORF4L1/MUC1/NAA20/NAA80/RUVBL2/TAF10/ZDHHC19/ZDHHC3/ZDHHC5	11
1	GO:0007281	germ cell development	12/241	316/18903	0.000779628	0.126144	0.122224	ACRBP/ACTL7A/C2CD6/CCDC136/CFAP58/CFAP65/KLHL10/MFSD14A/RSPH6A/SPACA1/TSSK4/YBX2	12
1	GO:0009060	aerobic respiration	9/241	194/18903	0.000884926	0.130844	0.126778	AFG1L/FH/MDH2/NDUFA7/NDUFB9/PINK1/UQCRB/UQCRC1/UQCRFS1	9
1	GO:0033363	secretory granule organization	5/241	59/18903	0.000923558	0.130844	0.126778	ACRBP/ACTL7A/CCDC136/MFSD14A/SPACA1	5
1	GO:0022904	respiratory electron transport chain	7/241	122/18903	0.000970411	0.130844	0.126778	AFG1L/NDUFA7/NDUFB9/PINK1/UQCRB/UQCRC1/UQCRFS1	7
1	GO:0007338	single fertilization	8/241	160/18903	0.00105207	0.134389	0.130212	ACR/ACTL7A/CCDC136/CCT2/LYZL4/LYZL6/SPACA7/SPESP1	8
1	GO:0006497	protein lipidation	6/241	96/18903	0.00143841	0.174551	0.169127	PIGF/PIGQ/WIPI2/ZDHHC19/ZDHHC3/ZDHHC5	6
2	GO:0031061	negative regulation of histone methylation	5/304	23/18903	2.76126e-05	0.0438528	0.0417025	JARID2/KDM3A/KDM4C/PHF1/SIRT1	5
2	GO:0051570	regulation of histone H3-K9 methylation	5/304	26/18903	5.18862e-05	0.0438528	0.0417025	JARID2/KDM3A/KDM4C/SIRT1/ZNF274	5
2	GO:1904925	positive regulation of autophagy of mitochondrion in response to mitochondrial depolarization	4/304	14/18903	5.78041e-05	0.0438528	0.0417025	HDAC6/HK2/HUWE1/VPS13C	4
2	GO:0032886	regulation of microtubule-based process	14/304	252/18903	6.18298e-05	0.0438528	0.0417025	ALMS1/ARHGEF2/CCNL1/CCNL2/CLIP1/DIAPH1/EML2/GEN1/HDAC6/HNRNPU/HSPA1A/PRUNE1/SIRT1/TTBK2	14
2	GO:1904923	regulation of autophagy of mitochondrion in response to mitochondrial depolarization	4/304	15/18903	7.78278e-05	0.0441595	0.0419942	HDAC6/HK2/HUWE1/VPS13C	4
2	GO:0031057	negative regulation of histone modification	6/304	48/18903	0.000114495	0.0495465	0.0471171	JARID2/KDM3A/KDM4C/KDM5A/PHF1/SIRT1	6
2	GO:0006338	chromatin remodeling	17/304	373/18903	0.000122251	0.0495465	0.0471171	ARID1A/BTAF1/CHD4/DPF3/ESR1/JARID2/KDM4C/KDM5A/PHF10/PHF8/SHPRH/SIRT1/SMARCC1/SMCHD1/TSPYL2/TSPYL4/TSPYL5	17
2	GO:0007018	microtubule-based movement	18/304	415/18903	0.000144309	0.0511755	0.0486663	ATP1A4/CFAP44/CLUAP1/DNAH3/DNAH6/DNAH8/DYNC2H1/FSIP2/HDAC6/HNRNPU/NDEL1/QRICH2/SPG7/SSX2IP/SUN1/TTC21A/TTLL3/VPS13A	18
2	GO:0051567	histone H3-K9 methylation	5/304	35/18903	0.000227472	0.0609636	0.0579744	JARID2/KDM3A/KDM4C/SIRT1/ZNF274	5
2	GO:0001539	cilium or flagellum-dependent cell motility	10/304	159/18903	0.000258328	0.0609636	0.0579744	ATP1A4/CFAP44/DNAH3/DNAH6/DNAH8/FSIP2/QRICH2/TTC21A/TTLL3/VPS13A	10
2	GO:0060285	cilium-dependent cell motility	10/304	159/18903	0.000258328	0.0609636	0.0579744	ATP1A4/CFAP44/DNAH3/DNAH6/DNAH8/FSIP2/QRICH2/TTC21A/TTLL3/VPS13A	10
2	GO:0098780	response to mitochondrial depolarisation	4/304	21/18903	0.000316221	0.0609636	0.0579744	HDAC6/HK2/HUWE1/VPS13C	4
2	GO:0031060	regulation of histone methylation	7/304	81/18903	0.000326538	0.0609636	0.0579744	JARID2/KDM3A/KDM4C/PAXBP1/PHF1/SIRT1/ZNF274	7
2	GO:0007098	centrosome cycle	9/304	135/18903	0.000340354	0.0609636	0.0579744	ALMS1/CCNL1/CCNL2/GEN1/KIAA0753/NDEL1/SAC3D1/SIRT1/SSX2IP	9
2	GO:0007030	Golgi organization	10/304	165/18903	0.000347615	0.0609636	0.0579744	DYNC2H1/GOLGA6D/GOLGA8A/GOLGA8H/GOLGA8M/GOLGA8N/GOLGA8O/GOLGB1/HOOK1/HUWE1	10
2	GO:0006302	double-strand break repair	14/304	300/18903	0.000379376	0.0609636	0.0579744	ARID1A/DPF3/FANCM/GEN1/MEIOC/MMS22L/NABP1/PHF10/SMARCC1/SMCHD1/TDP1/TEX15/TP53BP1/WRN	14
2	GO:0070316	regulation of G0 to G1 transition	5/304	39/18903	0.000382806	0.0609636	0.0579744	ARID1A/CDKN2B/DPF3/PHF10/SMARCC1	5
2	GO:0051054	positive regulation of DNA metabolic process	14/304	301/18903	0.00039224	0.0609636	0.0579744	ARID1A/DPF3/HMBOX1/HNRNPA2B1/LPIN1/NAF1/NPAS2/OTUD4/PHF10/SIRT1/SMARCC1/SMCHD1/TP53BP1/WRN	14
2	GO:0006289	nucleotide-excision repair	7/304	84/18903	0.000408287	0.0609636	0.0579744	ARID1A/DPF3/FANCC/PHF10/RNF111/SIRT1/SMARCC1	7
2	GO:0098779	positive regulation of mitophagy in response to mitochondrial depolarization	3/304	10/18903	0.000454501	0.064471	0.0613099	HDAC6/HUWE1/VPS13C	3
2	GO:0045023	G0 to G1 transition	5/304	41/18903	0.000485362	0.0652026	0.0620056	ARID1A/CDKN2B/DPF3/PHF10/SMARCC1	5
2	GO:0031110	regulation of microtubule polymerization or depolymerization	7/304	87/18903	0.000505625	0.0652026	0.0620056	ARHGEF2/CLIP1/EML2/HDAC6/HSPA1A/PRUNE1/TTBK2	7
2	GO:0006354	DNA-templated transcription elongation	12/304	241/18903	0.000555182	0.0659344	0.0627015	BTAF1/CCNT1/CDC73/DPF3/HNRNPU/KDM3A/MED13/MED13L/MED15/PHF10/PHF8/TP53BP1	12
2	GO:0030518	intracellular steroid hormone receptor signaling pathway	8/304	116/18903	0.000577389	0.0659344	0.0627015	ARID1A/CARM1/CLOCK/ESR1/HDAC6/KDM3A/KDM4C/SIRT1	8
2	GO:0071383	cellular response to steroid hormone stimulus	11/304	209/18903	0.000592574	0.0659344	0.0627015	ARID1A/CARM1/CFLAR/CLOCK/ESR1/HDAC6/HNRNPU/HSPA1A/KDM3A/KDM4C/SIRT1	11
2	GO:0019827	stem cell population maintenance	10/304	177/18903	0.000604263	0.0659344	0.0627015	ARID1A/CDC73/FANCC/ING1/KDM3A/KDM4C/MED15/METTL14/PHF10/SMARCC1	10
2	GO:0044782	cilium organization	16/304	391/18903	0.000631836	0.0663895	0.0631343	CDC14B/CFAP44/CLUAP1/DNAH8/DYNC2H1/FSIP2/HDAC6/KIAA0586/KIAA0753/NEK1/ODF2L/SSX2IP/TTBK2/TTC21A/TTLL3/UNC119B	16
2	GO:0031398	positive regulation of protein ubiquitination	8/304	119/18903	0.000683883	0.0681654	0.0648231	BCL10/CBLB/CDC14B/FANCM/FBXO33/HUWE1/RNF111/TSPYL5	8
2	GO:0098727	maintenance of cell number	10/304	181/18903	0.000718564	0.0681654	0.0648231	ARID1A/CDC73/FANCC/ING1/KDM3A/KDM4C/MED15/METTL14/PHF10/SMARCC1	10
2	GO:0031023	microtubule organizing center organization	9/304	150/18903	0.000733022	0.0681654	0.0648231	ALMS1/CCNL1/CCNL2/GEN1/KIAA0753/NDEL1/SAC3D1/SIRT1/SSX2IP	9
2	GO:0051573	negative regulation of histone H3-K9 methylation	3/304	12/18903	0.00081358	0.0681654	0.0648231	KDM3A/KDM4C/SIRT1	3
2	GO:1900112	regulation of histone H3-K9 trimethylation	3/304	12/18903	0.00081358	0.0681654	0.0648231	KDM4C/SIRT1/ZNF274	3
2	GO:1900152	negative regulation of nuclear-transcribed mRNA catabolic process, deadenylation-dependent decay	3/304	12/18903	0.00081358	0.0681654	0.0648231	HNRNPU/SYNCRIP/TENT4B	3
2	GO:0060271	cilium assembly	15/304	362/18903	0.000816928	0.0681654	0.0648231	CDC14B/CFAP44/CLUAP1/DNAH8/DYNC2H1/FSIP2/HDAC6/KIAA0586/KIAA0753/NEK1/ODF2L/SSX2IP/TTBK2/TTLL3/UNC119B	15
2	GO:0031109	microtubule polymerization or depolymerization	8/304	124/18903	0.000896125	0.0700209	0.0665876	ARHGEF2/CLIP1/EML2/HDAC6/HSPA1A/NDEL1/PRUNE1/TTBK2	8
2	GO:0030521	androgen receptor signaling pathway	5/304	47/18903	0.000918451	0.0700209	0.0665876	ARID1A/HDAC6/KDM3A/KDM4C/SIRT1	5
2	GO:0061647	histone H3-K9 modification	5/304	47/18903	0.000918451	0.0700209	0.0665876	JARID2/KDM3A/KDM4C/SIRT1/ZNF274	5
2	GO:0032922	circadian regulation of gene expression	6/304	71/18903	0.000981399	0.0700209	0.0665876	CLOCK/HNRNPU/HUWE1/KDM5A/NPAS2/SIRT1	6
2	GO:0070076	histone lysine demethylation	4/304	28/18903	0.000990134	0.0700209	0.0665876	KDM3A/KDM4C/KDM5A/PHF8	4
2	GO:2000819	regulation of nucleotide-excision repair	4/304	28/18903	0.000990134	0.0700209	0.0665876	ARID1A/DPF3/PHF10/SMARCC1	4
2	GO:0031297	replication fork processing	5/304	48/18903	0.00101193	0.0700209	0.0665876	CARM1/FANCM/GEN1/MMS22L/WRN	5
2	GO:0016577	histone demethylation	4/304	29/18903	0.00113415	0.076609	0.0728527	KDM3A/KDM4C/KDM5A/PHF8	4
2	GO:0033169	histone H3-K9 demethylation	3/304	14/18903	0.00131437	0.0867181	0.0824661	KDM3A/KDM4C/PHF8	3
2	GO:0016571	histone methylation	9/304	167/18903	0.00156034	0.0961348	0.0914211	CARM1/JARID2/KDM3A/KDM4C/PAXBP1/PHF1/RLF/SIRT1/ZNF274	9
2	GO:0043401	steroid hormone mediated signaling pathway	8/304	136/18903	0.00162422	0.0961348	0.0914211	ARID1A/CARM1/CLOCK/ESR1/HDAC6/KDM3A/KDM4C/SIRT1	8
2	GO:0010970	transport along microtubule	9/304	168/18903	0.00162596	0.0961348	0.0914211	CLUAP1/DYNC2H1/HDAC6/HNRNPU/NDEL1/SPG7/SSX2IP/SUN1/TTC21A	9
2	GO:0006482	protein demethylation	4/304	32/18903	0.00165341	0.0961348	0.0914211	KDM3A/KDM4C/KDM5A/PHF8	4
2	GO:0008214	protein dealkylation	4/304	32/18903	0.00165341	0.0961348	0.0914211	KDM3A/KDM4C/KDM5A/PHF8	4
2	GO:1903322	positive regulation of protein modification by small protein conjugation or removal	8/304	137/18903	0.00170142	0.0961348	0.0914211	BCL10/CBLB/CDC14B/FANCM/FBXO33/HUWE1/RNF111/TSPYL5	8
2	GO:0046605	regulation of centrosome cycle	5/304	54/18903	0.00172819	0.0961348	0.0914211	ALMS1/CCNL1/CCNL2/GEN1/SIRT1	5
2	GO:0072698	protein localization to microtubule cytoskeleton	5/304	54/18903	0.00172819	0.0961348	0.0914211	DIAPH1/GOLGB1/HNRNPU/KIAA0753/TTBK2	5
2	GO:0030705	cytoskeleton-dependent intracellular transport	10/304	208/18903	0.00204562	0.111604	0.106132	CLUAP1/DYNC2H1/HDAC6/HNRNPU/HOOK1/NDEL1/SPG7/SSX2IP/SUN1/TTC21A	10
2	GO:0045005	DNA-templated DNA replication maintenance of fidelity	5/304	57/18903	0.00220038	0.117783	0.112008	CARM1/FANCM/GEN1/MMS22L/WRN	5
2	GO:0036124	histone H3-K9 trimethylation	3/304	17/18903	0.00236928	0.122601	0.116589	KDM4C/SIRT1/ZNF274	3
2	GO:0044380	protein localization to cytoskeleton	5/304	58/18903	0.00237682	0.122601	0.116589	DIAPH1/GOLGB1/HNRNPU/KIAA0753/TTBK2	5
2	GO:0046474	glycerophospholipid biosynthetic process	10/304	214/18903	0.00251588	0.127185	0.120948	AGPAT2/CDIPT/ETNK1/FAR1/LPIN1/PGAP1/PIK3C2A/SLC44A5/SYNJ2/TTC7A	10
2	GO:0000423	mitophagy	4/304	36/18903	0.00257543	0.127185	0.120948	HDAC6/HUWE1/LRBA/VPS13C	4
2	GO:0043484	regulation of RNA splicing	9/304	180/18903	0.00260018	0.127185	0.120948	AKAP17A/CCNL1/CCNL2/HNRNPA2B1/HNRNPU/HSPA1A/QKI/SRSF1/ZC3H10	9
2	GO:0033044	regulation of chromosome organization	11/304	252/18903	0.00265451	0.127641	0.121383	ARID1A/DPF3/GEN1/HMBOX1/HNRNPA2B1/HNRNPU/NAF1/PHF10/SMARCC1/TENT4B/YLPM1	11
2	GO:0045017	glycerolipid biosynthetic process	11/304	254/18903	0.00282054	0.133365	0.126825	AGPAT2/CDIPT/ETNK1/FAR1/LPGAT1/LPIN1/PGAP1/PIK3C2A/SLC44A5/SYNJ2/TTC7A	11
2	GO:1904356	regulation of telomere maintenance via telomere lengthening	5/304	61/18903	0.00296782	0.137022	0.130304	HMBOX1/HNRNPA2B1/HNRNPU/NAF1/TENT4B	5
2	GO:1903844	regulation of cellular response to transforming growth factor beta stimulus	8/304	150/18903	0.00299449	0.137022	0.130304	CDKN2B/CFLAR/GLG1/HSPA1A/ING1/RNF111/SIRT1/SPRED1	8
2	GO:0008654	phospholipid biosynthetic process	11/304	259/18903	0.00327248	0.146148	0.138982	AGPAT2/CDIPT/ETNK1/FAR1/LPGAT1/LPIN1/PGAP1/PIK3C2A/SLC44A5/SYNJ2/TTC7A	11
2	GO:0035372	protein localization to microtubule	3/304	19/18903	0.00329696	0.146148	0.138982	DIAPH1/HNRNPU/TTBK2	3
2	GO:0070507	regulation of microtubule cytoskeleton organization	8/304	155/18903	0.00365786	0.159652	0.151823	ARHGEF2/CLIP1/EML2/HDAC6/HNRNPU/HSPA1A/PRUNE1/TTBK2	8
2	GO:0031111	negative regulation of microtubule polymerization or depolymerization	4/304	40/18903	0.00379999	0.162303	0.154345	ARHGEF2/EML2/HDAC6/TTBK2	4
2	GO:0006607	NLS-bearing protein import into nucleus	3/304	20/18903	0.00383302	0.162303	0.154345	CBLB/RANBP2/RGPD4	3
2	GO:0032507	maintenance of protein location in cell	5/304	65/18903	0.00391195	0.163209	0.155206	HK2/HNRNPU/SUN1/VPS13A/VPS13C	5
2	GO:0008380	RNA splicing	16/304	469/18903	0.00400431	0.164641	0.156568	AKAP17A/CCNL1/CCNL2/CWC25/HNRNPA2B1/HNRNPR/HNRNPU/HSPA1A/METTL14/PAXBP1/PRPF4B/QKI/SRRM2/SRSF1/SYNCRIP/ZC3H10	16
2	GO:0016570	histone modification	16/304	474/18903	0.00443016	0.179548	0.170744	CARM1/CDC73/CHD4/CLOCK/HDAC6/HUWE1/JARID2/KDM3A/KDM4C/KDM5A/PAXBP1/PHF1/PHF8/RLF/SIRT1/ZNF274	16
2	GO:0045739	positive regulation of DNA repair	7/304	128/18903	0.00469087	0.187437	0.178246	ARID1A/DPF3/NPAS2/PHF10/SIRT1/SMARCC1/SMCHD1	7
2	GO:2001020	regulation of response to DNA damage stimulus	12/304	312/18903	0.00481441	0.189701	0.1804	ARID1A/DPF3/MCL1/NPAS2/PHF10/SIRT1/SMARCC1/SMCHD1/SPRED1/TEX15/TP53BP1/USP47	12
2	GO:0030317	flagellated sperm motility	7/304	130/18903	0.00510278	0.190481	0.181142	ATP1A4/CFAP44/FSIP2/QRICH2/TTC21A/TTLL3/VPS13A	7
2	GO:0034968	histone lysine methylation	7/304	130/18903	0.00510278	0.190481	0.181142	JARID2/KDM3A/KDM4C/PHF1/RLF/SIRT1/ZNF274	7
2	GO:0051028	mRNA transport	7/304	130/18903	0.00510278	0.190481	0.181142	AHCTF1/HNRNPA2B1/NPIPA1/PABPN1/QKI/RANBP2/SRSF1	7
2	GO:0097722	sperm motility	7/304	130/18903	0.00510278	0.190481	0.181142	ATP1A4/CFAP44/FSIP2/QRICH2/TTC21A/TTLL3/VPS13A	7
2	GO:0045663	positive regulation of myoblast differentiation	4/304	44/18903	0.00536861	0.1954	0.185819	ARID1A/DPF3/PHF10/SMARCC1	4
2	GO:0043489	RNA stabilization	5/304	70/18903	0.0053723	0.1954	0.185819	HNRNPU/MEIOC/NAF1/SYNCRIP/TENT4B	5
2	GO:2001022	positive regulation of response to DNA damage stimulus	8/304	166/18903	0.00551475	0.196428	0.186796	ARID1A/DPF3/NPAS2/PHF10/SIRT1/SMARCC1/SMCHD1/SPRED1	8
2	GO:0006403	RNA localization	9/304	202/18903	0.00553999	0.196428	0.186796	AHCTF1/HNRNPA2B1/HNRNPU/NAF1/NPIPA1/PABPN1/QKI/RANBP2/SRSF1	9
2	GO:0033673	negative regulation of kinase activity	10/304	240/18903	0.00564514	0.196428	0.186796	CBLB/CDKN2B/DUSP3/HNRNPU/MIDN/PAQR3/PPM1E/SIRT1/SPRED1/YWHAG	10
2	GO:2000036	regulation of stem cell population maintenance	5/304	71/18903	0.00570494	0.196428	0.186796	ARID1A/ING1/KDM3A/PHF10/SMARCC1	5
2	GO:0090335	regulation of brown fat cell differentiation	3/304	23/18903	0.00574674	0.196428	0.186796	HNRNPU/RREB1/SIRT1	3
2	GO:0032204	regulation of telomere maintenance	6/304	101/18903	0.00582505	0.196734	0.187088	HMBOX1/HNRNPA2B1/HNRNPU/NAF1/TENT4B/YLPM1	6
2	GO:0098813	nuclear chromosome segregation	12/304	321/18903	0.00600393	0.199641	0.189852	ARID1A/CENPK/DPF3/FANCM/GEN1/HNRNPU/MEIOC/PDS5B/PHF10/SMARCC1/SUN1/TEX15	12
2	GO:0033143	regulation of intracellular steroid hormone receptor signaling pathway	5/304	72/18903	0.00605185	0.199641	0.189852	CARM1/CLOCK/HDAC6/KDM4C/SIRT1	5
2	GO:0000724	double-strand break repair via homologous recombination	8/304	169/18903	0.00612801	0.199829	0.190031	FANCM/GEN1/MMS22L/NABP1/SMCHD1/TEX15/TP53BP1/WRN	8
3	GO:0140694	non-membrane-bounded organelle assembly	16/251	386/18903	6.2489e-05	0.158035	0.15642	ANLN/ASAP1/C2CD3/CENPJ/CEP152/CEP295/FARP2/GOLGA2/GPSM2/HAUS6/NCOR1/NUMA1/PRKDC/SMC3/STARD9/TTN	16
4	GO:0043484	regulation of RNA splicing	12/232	180/18903	2.37901e-06	0.00682776	0.00662867	CLK4/DDX17/DDX5/NUP98/RBM39/RBM5/RRP1B/SF3B5/SRSF2/SRSF5/TRA2A/TRA2B	12
4	GO:0000377	RNA splicing, via transesterification reactions with bulged adenosine as nucleophile	15/232	329/18903	1.44506e-05	0.0119497	0.0116012	AQR/DDX17/DDX5/DHX9/LSM4/LUC7L3/NUP98/RBM39/RBM44/RBM5/SF3B5/SRSF2/SRSF5/TRA2A/TRA2B	15
4	GO:0000398	mRNA splicing, via spliceosome	15/232	329/18903	1.44506e-05	0.0119497	0.0116012	AQR/DDX17/DDX5/DHX9/LSM4/LUC7L3/NUP98/RBM39/RBM44/RBM5/SF3B5/SRSF2/SRSF5/TRA2A/TRA2B	15
4	GO:0000375	RNA splicing, via transesterification reactions	15/232	333/18903	1.66546e-05	0.0119497	0.0116012	AQR/DDX17/DDX5/DHX9/LSM4/LUC7L3/NUP98/RBM39/RBM44/RBM5/SF3B5/SRSF2/SRSF5/TRA2A/TRA2B	15
4	GO:0050684	regulation of mRNA processing	9/232	139/18903	5.56569e-05	0.0285923	0.0277586	DDX17/DDX5/DHX9/NUP98/RBM39/RBM5/SRSF2/TRA2A/TRA2B	9
4	GO:0048024	regulation of mRNA splicing, via spliceosome	8/232	109/18903	5.97749e-05	0.0285923	0.0277586	DDX17/DDX5/NUP98/RBM39/RBM5/SRSF2/TRA2A/TRA2B	8
4	GO:0008380	RNA splicing	17/232	469/18903	7.23656e-05	0.0296699	0.0288048	AQR/CLK4/DDX17/DDX5/DHX9/LSM4/LUC7L3/NUP98/RBM39/RBM44/RBM5/RRP1B/SF3B5/SRSF2/SRSF5/TRA2A/TRA2B	17
4	GO:1903311	regulation of mRNA metabolic process	13/232	309/18903	0.000121727	0.0436696	0.0423963	DDX17/DDX5/DHX9/EXOSC3/GIGYF2/NUP98/RBM39/RBM5/SRSF2/TOB1/TRA2A/TRA2B/TUT7	13
4	GO:1903313	positive regulation of mRNA metabolic process	8/232	140/18903	0.000339591	0.108292	0.105134	DHX9/EXOSC3/GIGYF2/NUP98/TOB1/TRA2A/TRA2B/TUT7	8
4	GO:0000380	alternative mRNA splicing, via spliceosome	6/232	81/18903	0.000482718	0.13854	0.1345	DDX17/DDX5/DHX9/RBM5/SRSF2/TRA2B	6
4	GO:0030511	positive regulation of transforming growth factor beta receptor signaling pathway	4/232	33/18903	0.000684079	0.163609	0.158838	ADAM17/CDKN1C/EP300/TGFBR3	4
4	GO:1903846	positive regulation of cellular response to transforming growth factor beta stimulus	4/232	33/18903	0.000684079	0.163609	0.158838	ADAM17/CDKN1C/EP300/TGFBR3	4
4	GO:0010586	miRNA metabolic process	6/232	90/18903	0.000845225	0.173749	0.168683	DDX17/DDX5/JUN/MRTFA/RARA/TUT7	6
4	GO:0000956	nuclear-transcribed mRNA catabolic process	7/232	125/18903	0.000896763	0.173749	0.168683	DDX5/DHX9/EXOSC3/LSM4/SMG7/TOB1/TUT7	7
4	GO:0099170	postsynaptic modulation of chemical synaptic transmission	3/232	16/18903	0.000908094	0.173749	0.168683	EIF4E/RNF19A/USP8	3
4	GO:0000381	regulation of alternative mRNA splicing, via spliceosome	5/232	62/18903	0.000977007	0.174231	0.169151	DDX17/DDX5/RBM5/SRSF2/TRA2B	5
4	GO:0031076	embryonic camera-type eye development	4/232	37/18903	0.00106257	0.174231	0.169151	HIPK1/IFT172/RARA/ZEB1	4
4	GO:0043923	positive regulation by host of viral transcription	3/232	17/18903	0.00109274	0.174231	0.169151	EP300/JUN/RRP1B	3
6	GO:0002181	cytoplasmic translation	52/218	161/18903	5.95011e-62	1.42446e-58	1.34723e-58	EIF3G/FAU/RACK1/RPL11/RPL13/RPL15/RPL19/RPL22/RPL23A/RPL24/RPL26/RPL27/RPL28/RPL29/RPL30/RPL31/RPL32/RPL34/RPL35/RPL35A/RPL37/RPL37A/RPL38/RPL4/RPL41/RPL6/RPL7A/RPL8/RPL9/RPLP0/RPLP2/RPS12/RPS13/RPS14/RPS15/RPS15A/RPS16/RPS18/RPS19/RPS20/RPS23/RPS24/RPS25/RPS26/RPS27/RPS27A/RPS29/RPS3A/RPS5/RPS6/RPS7/UBA52	52
6	GO:0042254	ribosome biogenesis	30/218	310/18903	2.8974e-19	3.46818e-16	3.28016e-16	CINP/GLUL/LYAR/NSA2/PA2G4/RAN/RPF2/RPL11/RPL23A/RPL24/RPL26/RPL27/RPL35/RPL35A/RPL38/RPL6/RPL7A/RPLP0/RPS14/RPS15/RPS16/RPS19/RPS24/RPS25/RPS27/RPS5/RPS6/RPS7/RSL24D1/TRMT112	30
6	GO:0006119	oxidative phosphorylation	22/218	147/18903	1.82218e-18	1.4541e-15	1.37526e-15	ATP5F1E/ATP5MF/ATP5PB/ATP5PF/COX5B/COX7A2/COX7C/GHITM/NDUFA12/NDUFA3/NDUFA4/NDUFA6/NDUFB1/NDUFB4/NDUFS5/NDUFS8/NDUFV3/PARK7/UQCC2/UQCR10/UQCR11/UQCRQ	22
6	GO:0022613	ribonucleoprotein complex biogenesis	35/218	489/18903	4.08527e-18	2.44503e-15	2.31248e-15	CINP/EIF3G/GLUL/LYAR/NSA2/PA2G4/RAN/RPF2/RPL11/RPL23A/RPL24/RPL26/RPL27/RPL35/RPL35A/RPL38/RPL6/RPL7A/RPLP0/RPS14/RPS15/RPS16/RPS19/RPS24/RPS25/RPS27/RPS5/RPS6/RPS7/RSL24D1/SF3B6/SNRPB2/SNRPC/SNRPD2/TRMT112	35
6	GO:0009060	aerobic respiration	23/218	194/18903	6.08567e-17	2.91382e-14	2.75585e-14	ARL2/ATP5F1E/ATP5MF/ATP5PB/ATP5PF/COX5B/COX7A2/COX7C/GHITM/NDUFA12/NDUFA3/NDUFA4/NDUFA6/NDUFB1/NDUFB4/NDUFS5/NDUFS8/NDUFV3/PARK7/UQCC2/UQCR10/UQCR11/UQCRQ	23
6	GO:0042773	ATP synthesis coupled electron transport	17/218	101/18903	2.05059e-15	7.01301e-13	6.6328e-13	COX5B/COX7A2/COX7C/GHITM/NDUFA12/NDUFA3/NDUFA4/NDUFA6/NDUFB1/NDUFB4/NDUFS5/NDUFS8/NDUFV3/PARK7/UQCR10/UQCR11/UQCRQ	17
6	GO:0042775	mitochondrial ATP synthesis coupled electron transport	17/218	101/18903	2.05059e-15	7.01301e-13	6.6328e-13	COX5B/COX7A2/COX7C/GHITM/NDUFA12/NDUFA3/NDUFA4/NDUFA6/NDUFB1/NDUFB4/NDUFS5/NDUFS8/NDUFV3/PARK7/UQCR10/UQCR11/UQCRQ	17
6	GO:0045333	cellular respiration	23/218	240/18903	6.70752e-15	2.00723e-12	1.89841e-12	ARL2/ATP5F1E/ATP5MF/ATP5PB/ATP5PF/COX5B/COX7A2/COX7C/GHITM/NDUFA12/NDUFA3/NDUFA4/NDUFA6/NDUFB1/NDUFB4/NDUFS5/NDUFS8/NDUFV3/PARK7/UQCC2/UQCR10/UQCR11/UQCRQ	23
6	GO:0022904	respiratory electron transport chain	17/218	122/18903	5.32362e-14	1.41608e-11	1.33931e-11	COX5B/COX7A2/COX7C/GHITM/NDUFA12/NDUFA3/NDUFA4/NDUFA6/NDUFB1/NDUFB4/NDUFS5/NDUFS8/NDUFV3/PARK7/UQCR10/UQCR11/UQCRQ	17
6	GO:0015986	proton motive force-driven ATP synthesis	14/218	76/18903	1.77095e-13	3.68841e-11	3.48844e-11	ATP5F1E/ATP5MC2/ATP5MF/ATP5PB/ATP5PF/ATP6V0C/NDUFA12/NDUFA3/NDUFA6/NDUFB1/NDUFB4/NDUFS5/NDUFS8/NDUFV3	14
6	GO:0042273	ribosomal large subunit biogenesis	14/218	76/18903	1.77095e-13	3.68841e-11	3.48844e-11	CINP/NSA2/RPF2/RPL11/RPL23A/RPL24/RPL26/RPL35/RPL35A/RPL38/RPL6/RPL7A/RPLP0/RSL24D1	14
6	GO:0019646	aerobic electron transport chain	15/218	93/18903	1.84883e-13	3.68841e-11	3.48844e-11	COX5B/COX7A2/COX7C/NDUFA3/NDUFA4/NDUFA6/NDUFB1/NDUFB4/NDUFS5/NDUFS8/NDUFV3/PARK7/UQCR10/UQCR11/UQCRQ	15
6	GO:0009205	purine ribonucleoside triphosphate metabolic process	21/218	242/18903	7.46925e-13	1.37549e-10	1.30092e-10	ARL2/ATP5F1E/ATP5MC2/ATP5MF/ATP5PB/ATP5PF/ATP6V0C/GAPDH/GAPDHS/LDHA/LDHC/NDUFA12/NDUFA3/NDUFA6/NDUFB1/NDUFB4/NDUFS5/NDUFS8/NDUFV3/RAN/TPI1	21
6	GO:0046034	ATP metabolic process	20/218	217/18903	8.76064e-13	1.49807e-10	1.41685e-10	ARL2/ATP5F1E/ATP5MC2/ATP5MF/ATP5PB/ATP5PF/ATP6V0C/GAPDH/GAPDHS/LDHA/LDHC/NDUFA12/NDUFA3/NDUFA6/NDUFB1/NDUFB4/NDUFS5/NDUFS8/NDUFV3/TPI1	20
6	GO:0009144	purine nucleoside triphosphate metabolic process	21/218	247/18903	1.11175e-12	1.77435e-10	1.67815e-10	ARL2/ATP5F1E/ATP5MC2/ATP5MF/ATP5PB/ATP5PF/ATP6V0C/GAPDH/GAPDHS/LDHA/LDHC/NDUFA12/NDUFA3/NDUFA6/NDUFB1/NDUFB4/NDUFS5/NDUFS8/NDUFV3/RAN/TPI1	21
6	GO:0009199	ribonucleoside triphosphate metabolic process	21/218	249/18903	1.30001e-12	1.89424e-10	1.79155e-10	ARL2/ATP5F1E/ATP5MC2/ATP5MF/ATP5PB/ATP5PF/ATP6V0C/GAPDH/GAPDHS/LDHA/LDHC/NDUFA12/NDUFA3/NDUFA6/NDUFB1/NDUFB4/NDUFS5/NDUFS8/NDUFV3/RAN/TPI1	21
6	GO:0006754	ATP biosynthetic process	15/218	106/18903	1.34512e-12	1.89424e-10	1.79155e-10	ATP5F1E/ATP5MC2/ATP5MF/ATP5PB/ATP5PF/ATP6V0C/LDHC/NDUFA12/NDUFA3/NDUFA6/NDUFB1/NDUFB4/NDUFS5/NDUFS8/NDUFV3	15
6	GO:0006364	rRNA processing	20/218	229/18903	2.39137e-12	3.18052e-10	3.00809e-10	LYAR/NSA2/PA2G4/RPF2/RPL11/RPL26/RPL27/RPL35/RPL35A/RPL7A/RPS14/RPS15/RPS16/RPS19/RPS24/RPS25/RPS27/RPS6/RPS7/TRMT112	20
6	GO:0042255	ribosome assembly	12/218	61/18903	4.33118e-12	5.45728e-10	5.16142e-10	RPF2/RPL11/RPL23A/RPL24/RPL38/RPL6/RPLP0/RPS14/RPS15/RPS19/RPS27/RPS5	12
6	GO:0009141	nucleoside triphosphate metabolic process	21/218	267/18903	4.9869e-12	5.96932e-10	5.6457e-10	ARL2/ATP5F1E/ATP5MC2/ATP5MF/ATP5PB/ATP5PF/ATP6V0C/GAPDH/GAPDHS/LDHA/LDHC/NDUFA12/NDUFA3/NDUFA6/NDUFB1/NDUFB4/NDUFS5/NDUFS8/NDUFV3/RAN/TPI1	21
6	GO:0009206	purine ribonucleoside triphosphate biosynthetic process	15/218	117/18903	5.85991e-12	6.6803e-10	6.31813e-10	ATP5F1E/ATP5MC2/ATP5MF/ATP5PB/ATP5PF/ATP6V0C/LDHC/NDUFA12/NDUFA3/NDUFA6/NDUFB1/NDUFB4/NDUFS5/NDUFS8/NDUFV3	15
6	GO:0009145	purine nucleoside triphosphate biosynthetic process	15/218	118/18903	6.6456e-12	7.00471e-10	6.62495e-10	ATP5F1E/ATP5MC2/ATP5MF/ATP5PB/ATP5PF/ATP6V0C/LDHC/NDUFA12/NDUFA3/NDUFA6/NDUFB1/NDUFB4/NDUFS5/NDUFS8/NDUFV3	15
6	GO:0015980	energy derivation by oxidation of organic compounds	23/218	333/18903	6.72967e-12	7.00471e-10	6.62495e-10	ARL2/ATP5F1E/ATP5MF/ATP5PB/ATP5PF/COX5B/COX7A2/COX7C/GHITM/NDUFA12/NDUFA3/NDUFA4/NDUFA6/NDUFB1/NDUFB4/NDUFS5/NDUFS8/NDUFV3/PARK7/UQCC2/UQCR10/UQCR11/UQCRQ	23
6	GO:0009201	ribonucleoside triphosphate biosynthetic process	15/218	123/18903	1.22453e-11	1.22147e-09	1.15525e-09	ATP5F1E/ATP5MC2/ATP5MF/ATP5PB/ATP5PF/ATP6V0C/LDHC/NDUFA12/NDUFA3/NDUFA6/NDUFB1/NDUFB4/NDUFS5/NDUFS8/NDUFV3	15
6	GO:0042776	proton motive force-driven mitochondrial ATP synthesis	12/218	67/18903	1.40324e-11	1.34374e-09	1.27089e-09	ATP5F1E/ATP5MF/ATP5PB/ATP5PF/NDUFA12/NDUFA3/NDUFA6/NDUFB1/NDUFB4/NDUFS5/NDUFS8/NDUFV3	12
6	GO:0022900	electron transport chain	17/218	176/18903	2.26642e-11	2.08685e-09	1.97371e-09	COX5B/COX7A2/COX7C/GHITM/NDUFA12/NDUFA3/NDUFA4/NDUFA6/NDUFB1/NDUFB4/NDUFS5/NDUFS8/NDUFV3/PARK7/UQCR10/UQCR11/UQCRQ	17
6	GO:0016072	rRNA metabolic process	20/218	268/18903	4.25637e-11	3.65136e-09	3.45341e-09	LYAR/NSA2/PA2G4/RPF2/RPL11/RPL26/RPL27/RPL35/RPL35A/RPL7A/RPS14/RPS15/RPS16/RPS19/RPS24/RPS25/RPS27/RPS6/RPS7/TRMT112	20
6	GO:0009142	nucleoside triphosphate biosynthetic process	15/218	134/18903	4.2706e-11	3.65136e-09	3.45341e-09	ATP5F1E/ATP5MC2/ATP5MF/ATP5PB/ATP5PF/ATP6V0C/LDHC/NDUFA12/NDUFA3/NDUFA6/NDUFB1/NDUFB4/NDUFS5/NDUFS8/NDUFV3	15
6	GO:0009152	purine ribonucleotide biosynthetic process	17/218	220/18903	7.59239e-10	6.26765e-08	5.92785e-08	ACSBG2/ATP5F1E/ATP5MC2/ATP5MF/ATP5PB/ATP5PF/ATP6V0C/HPRT1/LDHC/NDUFA12/NDUFA3/NDUFA6/NDUFB1/NDUFB4/NDUFS5/NDUFS8/NDUFV3	17
6	GO:0042274	ribosomal small subunit biogenesis	11/218	78/18903	1.47396e-09	1.17622e-07	1.11245e-07	RPL38/RPS14/RPS15/RPS16/RPS19/RPS24/RPS25/RPS27/RPS5/RPS6/RPS7	11
6	GO:0009260	ribonucleotide biosynthetic process	17/218	234/18903	1.95495e-09	1.46255e-07	1.38325e-07	ACSBG2/ATP5F1E/ATP5MC2/ATP5MF/ATP5PB/ATP5PF/ATP6V0C/HPRT1/LDHC/NDUFA12/NDUFA3/NDUFA6/NDUFB1/NDUFB4/NDUFS5/NDUFS8/NDUFV3	17
6	GO:0022618	ribonucleoprotein complex assembly	17/218	234/18903	1.95495e-09	1.46255e-07	1.38325e-07	EIF3G/RPF2/RPL11/RPL23A/RPL24/RPL38/RPL6/RPLP0/RPS14/RPS15/RPS19/RPS27/RPS5/SF3B6/SNRPB2/SNRPC/SNRPD2	17
6	GO:0009150	purine ribonucleotide metabolic process	23/218	447/18903	2.28261e-09	1.65593e-07	1.56616e-07	ACSBG2/ARL2/ATP5F1E/ATP5MC2/ATP5MF/ATP5PB/ATP5PF/ATP6V0C/GAPDH/GAPDHS/HPRT1/LDHA/LDHC/NDUFA12/NDUFA3/NDUFA6/NDUFB1/NDUFB4/NDUFS5/NDUFS8/NDUFV3/RAN/TPI1	23
6	GO:0046390	ribose phosphate biosynthetic process	17/218	241/18903	3.05939e-09	2.15417e-07	2.03738e-07	ACSBG2/ATP5F1E/ATP5MC2/ATP5MF/ATP5PB/ATP5PF/ATP6V0C/HPRT1/LDHC/NDUFA12/NDUFA3/NDUFA6/NDUFB1/NDUFB4/NDUFS5/NDUFS8/NDUFV3	17
6	GO:0006164	purine nucleotide biosynthetic process	17/218	242/18903	3.25736e-09	2.16615e-07	2.04871e-07	ACSBG2/ATP5F1E/ATP5MC2/ATP5MF/ATP5PB/ATP5PF/ATP6V0C/HPRT1/LDHC/NDUFA12/NDUFA3/NDUFA6/NDUFB1/NDUFB4/NDUFS5/NDUFS8/NDUFV3	17
6	GO:0071826	ribonucleoprotein complex subunit organization	17/218	242/18903	3.25736e-09	2.16615e-07	2.04871e-07	EIF3G/RPF2/RPL11/RPL23A/RPL24/RPL38/RPL6/RPLP0/RPS14/RPS15/RPS19/RPS27/RPS5/SF3B6/SNRPB2/SNRPC/SNRPD2	17
6	GO:0009259	ribonucleotide metabolic process	23/218	466/18903	5.02862e-09	3.25365e-07	3.07726e-07	ACSBG2/ARL2/ATP5F1E/ATP5MC2/ATP5MF/ATP5PB/ATP5PF/ATP6V0C/GAPDH/GAPDHS/HPRT1/LDHA/LDHC/NDUFA12/NDUFA3/NDUFA6/NDUFB1/NDUFB4/NDUFS5/NDUFS8/NDUFV3/RAN/TPI1	23
6	GO:0072522	purine-containing compound biosynthetic process	17/218	251/18903	5.64943e-09	3.55914e-07	3.36618e-07	ACSBG2/ATP5F1E/ATP5MC2/ATP5MF/ATP5PB/ATP5PF/ATP6V0C/HPRT1/LDHC/NDUFA12/NDUFA3/NDUFA6/NDUFB1/NDUFB4/NDUFS5/NDUFS8/NDUFV3	17
6	GO:0006120	mitochondrial electron transport, NADH to ubiquinone	9/218	51/18903	6.11507e-09	3.75371e-07	3.5502e-07	NDUFA3/NDUFA4/NDUFA6/NDUFB1/NDUFB4/NDUFS5/NDUFS8/NDUFV3/PARK7	9
6	GO:0019693	ribose phosphate metabolic process	23/218	475/18903	7.20677e-09	4.31325e-07	4.07941e-07	ACSBG2/ARL2/ATP5F1E/ATP5MC2/ATP5MF/ATP5PB/ATP5PF/ATP6V0C/GAPDH/GAPDHS/HPRT1/LDHA/LDHC/NDUFA12/NDUFA3/NDUFA6/NDUFB1/NDUFB4/NDUFS5/NDUFS8/NDUFV3/RAN/TPI1	23
6	GO:0006163	purine nucleotide metabolic process	23/218	476/18903	7.49671e-09	4.37735e-07	4.14003e-07	ACSBG2/ARL2/ATP5F1E/ATP5MC2/ATP5MF/ATP5PB/ATP5PF/ATP6V0C/GAPDH/GAPDHS/HPRT1/LDHA/LDHC/NDUFA12/NDUFA3/NDUFA6/NDUFB1/NDUFB4/NDUFS5/NDUFS8/NDUFV3/RAN/TPI1	23
6	GO:0000027	ribosomal large subunit assembly	7/218	26/18903	1.34543e-08	7.66895e-07	7.25318e-07	RPF2/RPL11/RPL23A/RPL24/RPL38/RPL6/RPLP0	7
6	GO:1901798	positive regulation of signal transduction by p53 class mediator	7/218	30/18903	4.00392e-08	2.22916e-06	2.10831e-06	RPL11/RPL26/RPL37/RPS15/RPS20/RPS7/UBB	7
6	GO:0034470	ncRNA processing	21/218	439/18903	4.15225e-08	2.2592e-06	2.13672e-06	ELP5/LYAR/NSA2/PA2G4/RPF2/RPL11/RPL26/RPL27/RPL35/RPL35A/RPL7A/RPS14/RPS15/RPS16/RPS19/RPS24/RPS25/RPS27/RPS6/RPS7/TRMT112	21
6	GO:0000028	ribosomal small subunit assembly	6/218	19/18903	5.25705e-08	2.79675e-06	2.64513e-06	RPL38/RPS14/RPS15/RPS19/RPS27/RPS5	6
6	GO:0009165	nucleotide biosynthetic process	17/218	304/18903	9.45778e-08	4.92216e-06	4.6553e-06	ACSBG2/ATP5F1E/ATP5MC2/ATP5MF/ATP5PB/ATP5PF/ATP6V0C/HPRT1/LDHC/NDUFA12/NDUFA3/NDUFA6/NDUFB1/NDUFB4/NDUFS5/NDUFS8/NDUFV3	17
6	GO:1901293	nucleoside phosphate biosynthetic process	17/218	306/18903	1.03923e-07	5.29345e-06	5.00647e-06	ACSBG2/ATP5F1E/ATP5MC2/ATP5MF/ATP5PB/ATP5PF/ATP6V0C/HPRT1/LDHC/NDUFA12/NDUFA3/NDUFA6/NDUFB1/NDUFB4/NDUFS5/NDUFS8/NDUFV3	17
6	GO:0051444	negative regulation of ubiquitin-protein transferase activity	6/218	22/18903	1.40448e-07	7.00482e-06	6.62506e-06	PARK7/RPL11/RPL37/RPS15/RPS20/RPS7	6
6	GO:1904667	negative regulation of ubiquitin protein ligase activity	5/218	12/18903	1.44495e-07	7.05964e-06	6.6769e-06	RPL11/RPL37/RPS15/RPS20/RPS7	5
6	GO:0033108	mitochondrial respiratory chain complex assembly	10/218	99/18903	2.15648e-07	1.03252e-05	9.76545e-06	NDUFA12/NDUFA3/NDUFA6/NDUFB1/NDUFB4/NDUFS5/NDUFS8/PET100/STMP1/UQCC2	10
6	GO:1904666	regulation of ubiquitin protein ligase activity	6/218	24/18903	2.4852e-07	1.16658e-05	1.10334e-05	RPL11/RPL37/RPS15/RPS20/RPS7/SKP1	6
6	GO:1903321	negative regulation of protein modification by small protein conjugation or removal	9/218	96/18903	1.66415e-06	7.66151e-05	7.24615e-05	COPS9/GPS2/PARK7/RPL11/RPL37/RPS15/RPS20/RPS7/SH3RF2	9
6	GO:1902600	proton transmembrane transport	11/218	160/18903	2.57452e-06	0.000116291	0.000109986	ATP5F1E/ATP5MC2/ATP5MF/ATP5PB/ATP5PF/ATP6V0C/COX5B/NDUFA4/PARK7/RNASEK/UQCR10	11
6	GO:1901796	regulation of signal transduction by p53 class mediator	9/218	105/18903	3.52672e-06	0.000153969	0.000145621	MLF1/RPF2/RPL11/RPL26/RPL37/RPS15/RPS20/RPS7/UBB	9
6	GO:0051438	regulation of ubiquitin-protein transferase activity	7/218	56/18903	3.53729e-06	0.000153969	0.000145621	PARK7/RPL11/RPL37/RPS15/RPS20/RPS7/SKP1	7
6	GO:0010257	NADH dehydrogenase complex assembly	7/218	59/18903	5.05318e-06	0.000212233	0.000200727	NDUFA12/NDUFA3/NDUFA6/NDUFB1/NDUFB4/NDUFS5/NDUFS8	7
6	GO:0032981	mitochondrial respiratory chain complex I assembly	7/218	59/18903	5.05318e-06	0.000212233	0.000200727	NDUFA12/NDUFA3/NDUFA6/NDUFB1/NDUFB4/NDUFS5/NDUFS8	7
6	GO:0031397	negative regulation of protein ubiquitination	8/218	84/18903	5.65436e-06	0.000233388	0.000220735	GPS2/PARK7/RPL11/RPL37/RPS15/RPS20/RPS7/SH3RF2	8
6	GO:2001244	positive regulation of intrinsic apoptotic signaling pathway	7/218	63/18903	7.8815e-06	0.000319802	0.000302464	PARK7/RACK1/RPL11/RPL26/RPS7/SERINC3/UBB	7
6	GO:2000058	regulation of ubiquitin-dependent protein catabolic process	10/218	170/18903	2.88628e-05	0.00115162	0.00108919	CLU/CSNK2A1/ELOB/NFE2L2/PARK7/RACK1/RPL11/RPS7/SH3RF2/SUMO2	10
6	GO:0140694	non-membrane-bounded organelle assembly	15/218	386/18903	4.44057e-05	0.00174274	0.00164826	ACTG1/LSM3/RPF2/RPL11/RPL23A/RPL24/RPL38/RPL6/RPLP0/RPS14/RPS15/RPS19/RPS23/RPS27/RPS5	15
6	GO:1903050	regulation of proteolysis involved in protein catabolic process	11/218	227/18903	6.84691e-05	0.00264379	0.00250046	CLU/CSNK2A1/ELOB/NFE2L2/PARK7/RACK1/RPL11/RPS7/SH3RF2/SUMO2/UBB	11
6	GO:0030317	flagellated sperm motility	8/218	130/18903	0.000133963	0.00501107	0.00473939	ARMC12/GAPDHS/LDHC/ROPN1B/SLIRP/SMCP/SPEM1/TPPP2	8
6	GO:0097722	sperm motility	8/218	130/18903	0.000133963	0.00501107	0.00473939	ARMC12/GAPDHS/LDHC/ROPN1B/SLIRP/SMCP/SPEM1/TPPP2	8
6	GO:0006123	mitochondrial electron transport, cytochrome c to oxygen	4/218	24/18903	0.000152549	0.0056185	0.0053139	COX5B/COX7A2/COX7C/NDUFA4	4
6	GO:0031396	regulation of protein ubiquitination	10/218	210/18903	0.000168859	0.00612498	0.00579291	GPS2/PARK7/RPL11/RPL37/RPS15/RPS20/RPS7/SH3RF2/SKP1/UBB	10
6	GO:1903320	regulation of protein modification by small protein conjugation or removal	11/218	252/18903	0.000172458	0.00616214	0.00582807	COPS9/GPS2/PARK7/RPL11/RPL37/RPS15/RPS20/RPS7/SH3RF2/SKP1/UBB	11
6	GO:2001242	regulation of intrinsic apoptotic signaling pathway	9/218	172/18903	0.000177187	0.00623802	0.00589983	CLU/NFE2L2/PARK7/RACK1/RPL11/RPL26/RPS7/SERINC3/UBB	9
6	GO:0072331	signal transduction by p53 class mediator	9/218	173/18903	0.000185071	0.00642115	0.00607303	MLF1/RPF2/RPL11/RPL26/RPL37/RPS15/RPS20/RPS7/UBB	9
6	GO:0032434	regulation of proteasomal ubiquitin-dependent protein catabolic process	8/218	141/18903	0.00023437	0.00801545	0.0075809	CLU/ELOB/NFE2L2/PARK7/RACK1/RPL11/SH3RF2/SUMO2	8
6	GO:0000470	maturation of LSU-rRNA	4/218	28/18903	0.000283513	0.00955959	0.00904132	NSA2/RPF2/RPL35/RPL7A	4
6	GO:0060294	cilium movement involved in cell motility	8/218	146/18903	0.000296994	0.00987505	0.00933968	ARMC12/GAPDHS/LDHC/ROPN1B/SLIRP/SMCP/SPEM1/TPPP2	8
6	GO:0042176	regulation of protein catabolic process	13/218	361/18903	0.000301544	0.00988899	0.00935287	ATRAID/CLU/CSNK2A1/EEF1A1/ELOB/NFE2L2/PARK7/RACK1/RPL11/SH3RF2/SOX9/SUMO2/UBB	13
6	GO:1990748	cellular detoxification	7/218	115/18903	0.00037651	0.0121806	0.0115202	ALDH1A1/GSTA1/GSTM3/NFE2L2/PARK7/PRDX6/SOD3	7
6	GO:0061136	regulation of proteasomal protein catabolic process	9/218	194/18903	0.000431625	0.0137775	0.0130305	CLU/ELOB/NFE2L2/PARK7/RACK1/RPL11/SH3RF2/SUMO2/UBB	9
6	GO:0003341	cilium movement	9/218	195/18903	0.000448065	0.014114	0.0133489	ARMC12/DAW1/GAPDHS/LDHC/ROPN1B/SLIRP/SMCP/SPEM1/TPPP2	9
6	GO:1903715	regulation of aerobic respiration	4/218	32/18903	0.000480288	0.0149326	0.014123	ARL2/COX7A2/PARK7/UQCC2	4
6	GO:0006122	mitochondrial electron transport, ubiquinol to cytochrome c	3/218	14/18903	0.000501332	0.015387	0.0145528	UQCR10/UQCR11/UQCRQ	3
6	GO:0001539	cilium or flagellum-dependent cell motility	8/218	159/18903	0.000525848	0.015736	0.0148829	ARMC12/GAPDHS/LDHC/ROPN1B/SLIRP/SMCP/SPEM1/TPPP2	8
6	GO:0060285	cilium-dependent cell motility	8/218	159/18903	0.000525848	0.015736	0.0148829	ARMC12/GAPDHS/LDHC/ROPN1B/SLIRP/SMCP/SPEM1/TPPP2	8
6	GO:1902253	regulation of intrinsic apoptotic signaling pathway by p53 class mediator	4/218	33/18903	0.000541632	0.0160082	0.0151404	RPL11/RPL26/RPS7/UBB	4
6	GO:0097237	cellular response to toxic substance	7/218	123/18903	0.000564878	0.0164917	0.0155976	ALDH1A1/GSTA1/GSTM3/NFE2L2/PARK7/PRDX6/SOD3	7
6	GO:0032436	positive regulation of proteasomal ubiquitin-dependent protein catabolic process	6/218	94/18903	0.000769015	0.022181	0.0209785	CLU/ELOB/NFE2L2/RACK1/SH3RF2/SUMO2	6
6	GO:0006089	lactate metabolic process	3/218	17/18903	0.000912938	0.0260187	0.0246081	LDHA/LDHC/PARK7	3
6	GO:0043467	regulation of generation of precursor metabolites and energy	7/218	134/18903	0.000938607	0.0264356	0.0250024	ARL2/COX7A2/GAPDHS/GHITM/NDUFA4/PARK7/UQCC2	7
6	GO:2001235	positive regulation of apoptotic signaling pathway	7/218	135/18903	0.000980425	0.0272923	0.0258127	PARK7/RACK1/RPL11/RPL26/RPS7/SERINC3/UBB	7
6	GO:1902570	protein localization to nucleolus	3/218	18/18903	0.00108625	0.0298906	0.0282701	GLUL/RAN/RPF2	3
6	GO:0006090	pyruvate metabolic process	6/218	108/18903	0.00158223	0.0430439	0.0407103	ARL2/GAPDH/GAPDHS/LDHA/LDHC/TPI1	6
6	GO:0021762	substantia nigra development	4/218	44/18903	0.00162765	0.0437818	0.0414082	ATP5PB/ATP5PF/CALM1/DYNLL1	4
6	GO:1903206	negative regulation of hydrogen peroxide-induced cell death	3/218	21/18903	0.00172594	0.0457154	0.0432369	NFE2L2/PARK7/RACK1	3
6	GO:2000060	positive regulation of ubiquitin-dependent protein catabolic process	6/218	110/18903	0.00173772	0.0457154	0.0432369	CLU/ELOB/NFE2L2/RACK1/SH3RF2/SUMO2	6
6	GO:0031640	killing of cells of another organism	4/218	46/18903	0.00192179	0.0494707	0.0467887	GAPDH/ROMO1/RPL30/RPS19	4
6	GO:0042398	cellular modified amino acid biosynthetic process	4/218	46/18903	0.00192179	0.0494707	0.0467887	ALDH9A1/GATM/NFE2L2/PARK7	4
6	GO:0098754	detoxification	7/218	154/18903	0.00209301	0.0533049	0.050415	ALDH1A1/GSTA1/GSTM3/NFE2L2/PARK7/PRDX6/SOD3	7
6	GO:0051457	maintenance of protein location in nucleus	3/218	23/18903	0.00225956	0.0563478	0.0532929	ARL2/PARK7/SKP1	3
6	GO:1901032	negative regulation of response to reactive oxygen species	3/218	23/18903	0.00225956	0.0563478	0.0532929	NFE2L2/PARK7/RACK1	3
6	GO:0043457	regulation of cellular respiration	4/218	49/18903	0.00242903	0.0599284	0.0566794	ARL2/COX7A2/PARK7/UQCC2	4
6	GO:0061844	antimicrobial humoral immune response mediated by antimicrobial peptide	5/218	81/18903	0.00245327	0.0599284	0.0566794	FAU/GAPDH/ROMO1/RPL30/RPS19	5
6	GO:1901800	positive regulation of proteasomal protein catabolic process	6/218	118/18903	0.00247824	0.0599284	0.0566794	CLU/ELOB/NFE2L2/RACK1/SH3RF2/SUMO2	6
6	GO:1903241	U2-type prespliceosome assembly	3/218	24/18903	0.00256056	0.0612999	0.0579765	SF3B6/SNRPB2/SNRPD2	3
6	GO:1905897	regulation of response to endoplasmic reticulum stress	5/218	82/18903	0.0025885	0.061355	0.0580287	CLU/NFE2L2/PARK7/RACK1/SERINC3	5
6	GO:2000059	negative regulation of ubiquitin-dependent protein catabolic process	4/218	50/18903	0.00261672	0.061416	0.0580863	CSNK2A1/PARK7/RPL11/RPS7	4
6	GO:0006096	glycolytic process	5/218	83/18903	0.00272905	0.0634305	0.0599917	ARL2/GAPDH/GAPDHS/LDHA/TPI1	5
6	GO:0006757	ATP generation from ADP	5/218	84/18903	0.00287505	0.0661814	0.0625934	ARL2/GAPDH/GAPDHS/LDHA/TPI1	5
6	GO:0045732	positive regulation of protein catabolic process	8/218	209/18903	0.00300515	0.0685173	0.0648027	CLU/CSNK2A1/ELOB/NFE2L2/RACK1/SH3RF2/SOX9/SUMO2	8
6	GO:0007018	microtubule-based movement	12/218	415/18903	0.00327921	0.0738721	0.0698672	ARMC12/DAW1/DYNLL1/GAPDHS/IFT22/LDHC/ROPN1B/SLIRP/SMCP/SPEM1/TPPP2/UBB	12
6	GO:0019730	antimicrobial humoral response	6/218	125/18903	0.00330172	0.0738721	0.0698672	FAU/GAPDH/PPP2R3C/ROMO1/RPL30/RPS19	6
6	GO:0006414	translational elongation	4/218	55/18903	0.00370567	0.0821425	0.0776891	EEF1A1/RACK1/RPLP2/SRP9	4
6	GO:1902883	negative regulation of response to oxidative stress	3/218	28/18903	0.00400652	0.0879964	0.0832257	NFE2L2/PARK7/RACK1	3
6	GO:0030901	midbrain development	5/218	91/18903	0.00405954	0.0883503	0.0835604	ATP5PB/ATP5PF/CALM1/DYNLL1/UQCRQ	5
6	GO:0006749	glutathione metabolic process	4/218	57/18903	0.00421593	0.0901118	0.0852264	GSTA1/GSTM3/NFE2L2/PARK7	4
6	GO:2001233	regulation of apoptotic signaling pathway	11/218	374/18903	0.0042317	0.0901118	0.0852264	CLU/CSNK2A1/GHITM/NFE2L2/PARK7/RACK1/RPL11/RPL26/RPS7/SERINC3/UBB	11
6	GO:0046031	ADP metabolic process	5/218	92/18903	0.0042534	0.0901118	0.0852264	ARL2/GAPDH/GAPDHS/LDHA/TPI1	5
6	GO:1903205	regulation of hydrogen peroxide-induced cell death	3/218	30/18903	0.00488215	0.102525	0.0969668	NFE2L2/PARK7/RACK1	3
6	GO:0006575	cellular modified amino acid metabolic process	7/218	180/18903	0.0049587	0.102899	0.0973203	ALDH9A1/GATM/GSTA1/GSTM3/NFE2L2/PARK7/SERINC3	7
6	GO:1903052	positive regulation of proteolysis involved in protein catabolic process	6/218	136/18903	0.00498591	0.102899	0.0973203	CLU/ELOB/NFE2L2/RACK1/SH3RF2/SUMO2	6
6	GO:0017062	respiratory chain complex III assembly	2/218	10/18903	0.00560538	0.112767	0.106653	STMP1/UQCC2	2
6	GO:0034551	mitochondrial respiratory chain complex III assembly	2/218	10/18903	0.00560538	0.112767	0.106653	STMP1/UQCC2	2
6	GO:0051342	regulation of cyclic-nucleotide phosphodiesterase activity	2/218	10/18903	0.00560538	0.112767	0.106653	CALM1/RACK1	2
6	GO:0006165	nucleoside diphosphate phosphorylation	5/218	100/18903	0.00604869	0.119674	0.113186	ARL2/GAPDH/GAPDHS/LDHA/TPI1	5
6	GO:0098869	cellular oxidant detoxification	5/218	100/18903	0.00604869	0.119674	0.113186	GSTA1/NFE2L2/PARK7/PRDX6/SOD3	5
6	GO:0043161	proteasome-mediated ubiquitin-dependent protein catabolic process	12/218	450/18903	0.00619055	0.121477	0.114891	CLU/DNAJC18/ELOB/NFE2L2/PARK7/PCBP2/PSMD8/RACK1/RPL11/SH3RF2/SKP1/SUMO2	12
6	GO:0051204	protein insertion into mitochondrial membrane	3/218	33/18903	0.00639687	0.124291	0.117553	ROMO1/TOMM5/TOMM7	3
6	GO:0007286	spermatid development	7/218	189/18903	0.0064378	0.124291	0.117553	ARMC12/HSPA2/ODF2/PACRG/ROPN1B/SLIRP/SPEM1	7
6	GO:0046939	nucleotide phosphorylation	5/218	102/18903	0.00656967	0.125822	0.119001	ARL2/GAPDH/GAPDHS/LDHA/TPI1	5
6	GO:0032507	maintenance of protein location in cell	4/218	65/18903	0.00672868	0.126838	0.119962	ARL2/PARK7/SKP1/TMSB10	4
6	GO:0048857	neural nucleus development	4/218	65/18903	0.00672868	0.126838	0.119962	ATP5PB/ATP5PF/CALM1/DYNLL1	4
6	GO:0097250	mitochondrial respirasome assembly	2/218	11/18903	0.00679921	0.127167	0.120272	COX7A2/STMP1	2
6	GO:0036474	cell death in response to hydrogen peroxide	3/218	34/18903	0.00695705	0.128184	0.121234	NFE2L2/PARK7/RACK1	3
6	GO:1903051	negative regulation of proteolysis involved in protein catabolic process	4/218	66/18903	0.00709934	0.128184	0.121234	CSNK2A1/PARK7/RPL11/RPS7	4
6	GO:0006626	protein targeting to mitochondrion	5/218	104/18903	0.00712132	0.128184	0.121234	PMPCB/ROMO1/TOMM5/TOMM7/UBL5	5
6	GO:0009135	purine nucleoside diphosphate metabolic process	5/218	104/18903	0.00712132	0.128184	0.121234	ARL2/GAPDH/GAPDHS/LDHA/TPI1	5
6	GO:0009179	purine ribonucleoside diphosphate metabolic process	5/218	104/18903	0.00712132	0.128184	0.121234	ARL2/GAPDH/GAPDHS/LDHA/TPI1	5
6	GO:0048515	spermatid differentiation	7/218	196/18903	0.00779817	0.13932	0.131766	ARMC12/HSPA2/ODF2/PACRG/ROPN1B/SLIRP/SPEM1	7
6	GO:0097193	intrinsic apoptotic signaling pathway	9/218	298/18903	0.00790899	0.140253	0.132649	CLU/NFE2L2/PARK7/RACK1/RPL11/RPL26/RPS7/SERINC3/UBB	9
6	GO:0061795	Golgi lumen acidification	2/218	12/18903	0.00809741	0.142538	0.134811	ATP6V0C/RNASEK	2
6	GO:0070670	response to interleukin-4	3/218	36/18903	0.00816242	0.142634	0.134901	CITED1/RPLP0/TUBA1B	3
6	GO:0006081	cellular aldehyde metabolic process	4/218	70/18903	0.00871624	0.15012	0.141981	ALDH1A1/ALDH9A1/PARK7/TPI1	4
6	GO:0051881	regulation of mitochondrial membrane potential	4/218	70/18903	0.00871624	0.15012	0.141981	PARK7/PPP2R3C/RACK1/UBB	4
6	GO:0090151	establishment of protein localization to mitochondrial membrane	3/218	37/18903	0.00880823	0.150621	0.142455	ROMO1/TOMM5/TOMM7	3
6	GO:0061077	chaperone-mediated protein folding	4/218	71/18903	0.00915495	0.155439	0.147012	CLU/CSNK2A1/DNAJC18/HSPA2	4
6	GO:0007008	outer mitochondrial membrane organization	2/218	13/18903	0.00949744	0.157895	0.149335	TOMM5/TOMM7	2
6	GO:0045040	protein insertion into mitochondrial outer membrane	2/218	13/18903	0.00949744	0.157895	0.149335	TOMM5/TOMM7	2
6	GO:1905907	negative regulation of amyloid fibril formation	2/218	13/18903	0.00949744	0.157895	0.149335	CLU/PFDN5	2
6	GO:0000462	maturation of SSU-rRNA from tricistronic rRNA transcript (SSU-rRNA, 5.8S rRNA, LSU-rRNA)	3/218	39/18903	0.0101875	0.167047	0.15799	RPS14/RPS16/RPS19	3
6	GO:0017004	cytochrome complex assembly	3/218	39/18903	0.0101875	0.167047	0.15799	PET100/STMP1/UQCC2	3
6	GO:0009185	ribonucleoside diphosphate metabolic process	5/218	114/18903	0.0103704	0.168889	0.159733	ARL2/GAPDH/GAPDHS/LDHA/TPI1	5
6	GO:0048388	endosomal lumen acidification	2/218	14/18903	0.0109968	0.177064	0.167465	ATP6V0C/RNASEK	2
6	GO:0006417	regulation of translation	12/218	486/18903	0.0110203	0.177064	0.167465	CAPRIN1/EIF1/ELP5/GAPDH/PA2G4/RACK1/RPL22/RPL26/RPL38/RPS14/SRP9/UQCC2	12
6	GO:0035966	response to topologically incorrect protein	6/218	163/18903	0.0116823	0.182838	0.172925	CLU/DNAJC18/HSPA2/NFE2L2/PACRG/RACK1	6
6	GO:0046688	response to copper ion	3/218	41/18903	0.0116851	0.182838	0.172925	NFE2L2/PARK7/SOD3	3
6	GO:0072595	maintenance of protein localization in organelle	3/218	41/18903	0.0116851	0.182838	0.172925	ARL2/PARK7/SKP1	3
6	GO:1901031	regulation of response to reactive oxygen species	3/218	41/18903	0.0116851	0.182838	0.172925	NFE2L2/PARK7/RACK1	3
6	GO:0050821	protein stabilization	7/218	214/18903	0.0122609	0.190601	0.180268	APOA1/CLU/GAPDH/PARK7/PFDN5/RPL11/RPS7	7
6	GO:0000054	ribosomal subunit export from nucleus	2/218	15/18903	0.012593	0.192023	0.181613	RAN/RPS15	2
6	GO:0000463	maturation of LSU-rRNA from tricistronic rRNA transcript (SSU-rRNA, 5.8S rRNA, LSU-rRNA)	2/218	15/18903	0.012593	0.192023	0.181613	RPF2/RPL35	2
6	GO:0033750	ribosome localization	2/218	15/18903	0.012593	0.192023	0.181613	RAN/RPS15	2
6	GO:0035967	cellular response to topologically incorrect protein	5/218	120/18903	0.0127426	0.193074	0.182607	DNAJC18/HSPA2/NFE2L2/PACRG/RACK1	5
6	GO:0008652	cellular amino acid biosynthetic process	4/218	79/18903	0.0131878	0.198563	0.187798	ALDH1A1/GLUL/PARK7/SERINC3	4
7	GO:0007286	spermatid development	25/348	189/18903	1.16248e-14	3.25612e-11	3.04204e-11	AKAP4/CABYR/CATSPERZ/CCDC42/CFAP206/CFAP221/DRC7/DZIP1/FSCN3/GK2/MEIG1/NME5/PAFAH1B1/PANK2/RFX2/ROPN1/ROPN1L/SLC26A8/SPATA16/SPINK2/TBPL1/TCP11/TSSK1B/TSSK2/ZPBP	25
7	GO:0048515	spermatid differentiation	25/348	196/18903	2.73242e-14	3.82675e-11	3.57515e-11	AKAP4/CABYR/CATSPERZ/CCDC42/CFAP206/CFAP221/DRC7/DZIP1/FSCN3/GK2/MEIG1/NME5/PAFAH1B1/PANK2/RFX2/ROPN1/ROPN1L/SLC26A8/SPATA16/SPINK2/TBPL1/TCP11/TSSK1B/TSSK2/ZPBP	25
7	GO:0006119	oxidative phosphorylation	20/348	147/18903	3.27579e-12	3.05849e-09	2.85741e-09	ATP5F1B/ATP5MG/ATP5PD/ATP5PO/CCNB1/COX5A/COX6A1/COX6B1/COX7B2/CYCS/DNAJC15/DNAJC30/ISCU/NDUFA2/NDUFB3/NDUFB5/NDUFC1/NDUFS7/SDHB/SLC25A33	20
7	GO:0009060	aerobic respiration	22/348	194/18903	1.09591e-11	7.67411e-09	7.16956e-09	ATP5F1B/ATP5MG/ATP5PD/ATP5PO/CCNB1/COX5A/COX6A1/COX6B1/COX7B2/CYCS/DNAJC15/DNAJC30/ISCU/NDUFA2/NDUFB3/NDUFB5/NDUFC1/NDUFS7/PANK2/PDHA2/SDHB/SLC25A33	22
7	GO:0015980	energy derivation by oxidation of organic compounds	28/348	333/18903	2.43598e-11	1.36464e-08	1.27492e-08	ATP5F1B/ATP5MG/ATP5PD/ATP5PO/CCNB1/COX5A/COX6A1/COX6B1/COX7B2/CYCS/DNAJC15/DNAJC30/GAA/GYG1/ISCU/NDUFA2/NDUFB3/NDUFB5/NDUFC1/NDUFS7/PANK2/PDHA2/PHKG2/PPP1CC/PPP1R2/PPP1R2B/SDHB/SLC25A33	28
7	GO:0007281	germ cell development	26/348	316/18903	2.07169e-10	9.67134e-08	9.03548e-08	AKAP4/CABYR/CATSPERZ/CCDC42/CFAP206/CFAP221/DRC7/DZIP1/FSCN3/GK2/HORMAD1/MEIG1/NME5/PAFAH1B1/PANK2/RFX2/ROPN1/ROPN1L/SLC26A8/SPATA16/SPINK2/TBPL1/TCP11/TSSK1B/TSSK2/ZPBP	26
7	GO:0022412	cellular process involved in reproduction in multicellular organism	30/348	430/18903	4.5629e-10	1.82581e-07	1.70577e-07	AKAP4/CABYR/CATSPERZ/CCDC42/CCNA1/CCNB2/CFAP206/CFAP221/DRC7/DZIP1/FSCN3/GK2/HORMAD1/MEIG1/NME5/PAFAH1B1/PANK2/RFX2/ROPN1/ROPN1L/RPL10L/SLC26A8/SPATA16/SPATA46/SPINK2/TBPL1/TCP11/TSSK1B/TSSK2/ZPBP	30
7	GO:0045333	cellular respiration	22/348	240/18903	7.00598e-10	2.45297e-07	2.29169e-07	ATP5F1B/ATP5MG/ATP5PD/ATP5PO/CCNB1/COX5A/COX6A1/COX6B1/COX7B2/CYCS/DNAJC15/DNAJC30/ISCU/NDUFA2/NDUFB3/NDUFB5/NDUFC1/NDUFS7/PANK2/PDHA2/SDHB/SLC25A33	22
7	GO:0009142	nucleoside triphosphate biosynthetic process	16/348	134/18903	3.51106e-09	9.64816e-07	9.01382e-07	ATP5F1B/ATP5MG/ATP5PD/ATP5PO/DNAJC30/ENO1/NDUFA2/NDUFB3/NDUFB5/NDUFC1/NDUFS7/NME5/SDHB/TBPL1/TYMS/UCK2	16
7	GO:0007018	microtubule-based movement	28/348	415/18903	3.74015e-09	9.64816e-07	9.01382e-07	AKAP4/BBS12/CABYR/CATSPERZ/CFAP206/CFAP221/DRC7/DYNC2LI1/DYNLRB2/DYNLT1/DZIP1/GK2/HSBP1/KIF17/KIF9/LCA5L/MAPT/MEIG1/NME5/PAFAH1B1/PGK2/ROPN1/ROPN1L/SLC26A8/SPA17/TEKT4/TTC29/ZMYND10	28
7	GO:0003341	cilium movement	19/348	195/18903	3.789e-09	9.64816e-07	9.01382e-07	AKAP4/CABYR/CATSPERZ/CFAP206/CFAP221/DRC7/DZIP1/GK2/KIF9/MEIG1/NME5/PGK2/ROPN1/ROPN1L/SLC26A8/SPA17/TEKT4/TTC29/ZMYND10	19
7	GO:0046390	ribose phosphate biosynthetic process	20/348	241/18903	2.30938e-08	5.39048e-06	5.03607e-06	ACOT7/ATP5F1B/ATP5MG/ATP5PD/ATP5PO/DNAJC30/ENO1/MPC2/NDUFA2/NDUFB3/NDUFB5/NDUFC1/NDUFS7/NME5/PANK2/PDHA2/PRPS1L1/SDHB/TECR/UCK2	20
7	GO:0009141	nucleoside triphosphate metabolic process	21/348	267/18903	2.6176e-08	5.63993e-06	5.26912e-06	ATP5F1B/ATP5IF1/ATP5MG/ATP5PD/ATP5PO/DNAJC30/ENO1/FOXK1/NDUFA2/NDUFB3/NDUFB5/NDUFC1/NDUFS7/NME5/PFKP/PGK2/PRKAA1/SDHB/TBPL1/TYMS/UCK2	21
7	GO:0042776	proton motive force-driven mitochondrial ATP synthesis	11/348	67/18903	3.59933e-08	7.20122e-06	6.72776e-06	ATP5F1B/ATP5MG/ATP5PD/ATP5PO/DNAJC30/NDUFA2/NDUFB3/NDUFB5/NDUFC1/NDUFS7/SDHB	11
7	GO:0042773	ATP synthesis coupled electron transport	13/348	101/18903	4.23853e-08	7.42007e-06	6.93222e-06	CCNB1/COX5A/COX6A1/COX6B1/CYCS/DNAJC15/ISCU/NDUFA2/NDUFB3/NDUFB5/NDUFC1/NDUFS7/SDHB	13
7	GO:0042775	mitochondrial ATP synthesis coupled electron transport	13/348	101/18903	4.23853e-08	7.42007e-06	6.93222e-06	CCNB1/COX5A/COX6A1/COX6B1/CYCS/DNAJC15/ISCU/NDUFA2/NDUFB3/NDUFB5/NDUFC1/NDUFS7/SDHB	13
7	GO:0009165	nucleotide biosynthetic process	22/348	304/18903	5.40459e-08	8.90486e-06	8.31939e-06	ACOT7/ATP5F1B/ATP5MG/ATP5PD/ATP5PO/DNAJC30/ENO1/MPC2/NDUFA2/NDUFB3/NDUFB5/NDUFC1/NDUFS7/NME5/PANK2/PDHA2/PRPS1L1/SDHB/TBPL1/TECR/TYMS/UCK2	22
7	GO:1901293	nucleoside phosphate biosynthetic process	22/348	306/18903	6.06972e-08	9.21206e-06	8.6064e-06	ACOT7/ATP5F1B/ATP5MG/ATP5PD/ATP5PO/DNAJC30/ENO1/MPC2/NDUFA2/NDUFB3/NDUFB5/NDUFC1/NDUFS7/NME5/PANK2/PDHA2/PRPS1L1/SDHB/TBPL1/TECR/TYMS/UCK2	22
7	GO:0009201	ribonucleoside triphosphate biosynthetic process	14/348	123/18903	6.24881e-08	9.21206e-06	8.6064e-06	ATP5F1B/ATP5MG/ATP5PD/ATP5PO/DNAJC30/ENO1/NDUFA2/NDUFB3/NDUFB5/NDUFC1/NDUFS7/NME5/SDHB/UCK2	14
7	GO:0009260	ribonucleotide biosynthetic process	19/348	234/18903	7.37355e-08	1.03267e-05	9.64771e-06	ACOT7/ATP5F1B/ATP5MG/ATP5PD/ATP5PO/DNAJC30/ENO1/MPC2/NDUFA2/NDUFB3/NDUFB5/NDUFC1/NDUFS7/NME5/PANK2/PDHA2/SDHB/TECR/UCK2	19
7	GO:0006164	purine nucleotide biosynthetic process	19/348	242/18903	1.2536e-07	1.67206e-05	1.56213e-05	ACOT7/ATP5F1B/ATP5MG/ATP5PD/ATP5PO/DNAJC30/ENO1/MPC2/NDUFA2/NDUFB3/NDUFB5/NDUFC1/NDUFS7/NME5/PANK2/PDHA2/PRPS1L1/SDHB/TECR	19
7	GO:0019646	aerobic electron transport chain	12/348	93/18903	1.37243e-07	1.6853e-05	1.57449e-05	COX5A/COX6A1/COX6B1/CYCS/DNAJC15/ISCU/NDUFA2/NDUFB3/NDUFB5/NDUFC1/NDUFS7/SDHB	12
7	GO:0015986	proton motive force-driven ATP synthesis	11/348	76/18903	1.38386e-07	1.6853e-05	1.57449e-05	ATP5F1B/ATP5MG/ATP5PD/ATP5PO/DNAJC30/NDUFA2/NDUFB3/NDUFB5/NDUFC1/NDUFS7/SDHB	11
7	GO:0009152	purine ribonucleotide biosynthetic process	18/348	220/18903	1.45541e-07	1.69858e-05	1.58691e-05	ACOT7/ATP5F1B/ATP5MG/ATP5PD/ATP5PO/DNAJC30/ENO1/MPC2/NDUFA2/NDUFB3/NDUFB5/NDUFC1/NDUFS7/NME5/PANK2/PDHA2/SDHB/TECR	18
7	GO:0044458	motile cilium assembly	10/348	61/18903	1.54036e-07	1.72581e-05	1.61235e-05	AKAP4/BBS5/CFAP206/CFAP221/DRC7/DZIP1/GK2/MEIG1/SPATA6/ZMYND10	10
7	GO:0009199	ribonucleoside triphosphate metabolic process	19/348	249/18903	1.95801e-07	2.10938e-05	1.9707e-05	ATP5F1B/ATP5IF1/ATP5MG/ATP5PD/ATP5PO/DNAJC30/ENO1/FOXK1/NDUFA2/NDUFB3/NDUFB5/NDUFC1/NDUFS7/NME5/PFKP/PGK2/PRKAA1/SDHB/UCK2	19
7	GO:0072522	purine-containing compound biosynthetic process	19/348	251/18903	2.21736e-07	2.30031e-05	2.14907e-05	ACOT7/ATP5F1B/ATP5MG/ATP5PD/ATP5PO/DNAJC30/ENO1/MPC2/NDUFA2/NDUFB3/NDUFB5/NDUFC1/NDUFS7/NME5/PANK2/PDHA2/PRPS1L1/SDHB/TECR	19
7	GO:0009206	purine ribonucleoside triphosphate biosynthetic process	13/348	117/18903	2.46781e-07	2.46869e-05	2.30638e-05	ATP5F1B/ATP5MG/ATP5PD/ATP5PO/DNAJC30/ENO1/NDUFA2/NDUFB3/NDUFB5/NDUFC1/NDUFS7/NME5/SDHB	13
7	GO:0009145	purine nucleoside triphosphate biosynthetic process	13/348	118/18903	2.7279e-07	2.63478e-05	2.46155e-05	ATP5F1B/ATP5MG/ATP5PD/ATP5PO/DNAJC30/ENO1/NDUFA2/NDUFB3/NDUFB5/NDUFC1/NDUFS7/NME5/SDHB	13
7	GO:0022904	respiratory electron transport chain	13/348	122/18903	4.03147e-07	3.76405e-05	3.51658e-05	CCNB1/COX5A/COX6A1/COX6B1/CYCS/DNAJC15/ISCU/NDUFA2/NDUFB3/NDUFB5/NDUFC1/NDUFS7/SDHB	13
7	GO:0060294	cilium movement involved in cell motility	14/348	146/18903	5.33171e-07	4.81746e-05	4.50073e-05	AKAP4/CATSPERZ/CFAP206/CFAP221/DRC7/DZIP1/GK2/KIF9/MEIG1/PGK2/ROPN1/ROPN1L/SLC26A8/TEKT4	14
7	GO:0006754	ATP biosynthetic process	12/348	106/18903	5.85336e-07	4.93796e-05	4.6133e-05	ATP5F1B/ATP5MG/ATP5PD/ATP5PO/DNAJC30/ENO1/NDUFA2/NDUFB3/NDUFB5/NDUFC1/NDUFS7/SDHB	12
7	GO:0046034	ATP metabolic process	17/348	217/18903	5.98956e-07	4.93796e-05	4.6133e-05	ATP5F1B/ATP5IF1/ATP5MG/ATP5PD/ATP5PO/DNAJC30/ENO1/FOXK1/NDUFA2/NDUFB3/NDUFB5/NDUFC1/NDUFS7/PFKP/PGK2/PRKAA1/SDHB	17
7	GO:0009205	purine ribonucleoside triphosphate metabolic process	18/348	242/18903	5.99395e-07	4.93796e-05	4.6133e-05	ATP5F1B/ATP5IF1/ATP5MG/ATP5PD/ATP5PO/DNAJC30/ENO1/FOXK1/NDUFA2/NDUFB3/NDUFB5/NDUFC1/NDUFS7/NME5/PFKP/PGK2/PRKAA1/SDHB	18
7	GO:0070585	protein localization to mitochondrion	13/348	128/18903	7.03777e-07	5.63222e-05	5.26192e-05	ATP5IF1/CALM3/DNAJC15/HAX1/MAPT/MFF/MTCH2/PRKAA1/SH3GLB1/TIMM10/TIMM50/TOMM20/UBE2J2	13
7	GO:0009144	purine nucleoside triphosphate metabolic process	18/348	247/18903	8.07665e-07	6.20172e-05	5.79397e-05	ATP5F1B/ATP5IF1/ATP5MG/ATP5PD/ATP5PO/DNAJC30/ENO1/FOXK1/NDUFA2/NDUFB3/NDUFB5/NDUFC1/NDUFS7/NME5/PFKP/PGK2/PRKAA1/SDHB	18
7	GO:0030317	flagellated sperm motility	13/348	130/18903	8.41361e-07	6.20172e-05	5.79397e-05	AKAP4/CATSPERZ/CFAP206/CFAP221/DRC7/DZIP1/GK2/KIF9/MEIG1/PGK2/ROPN1/ROPN1L/SLC26A8	13
7	GO:0097722	sperm motility	13/348	130/18903	8.41361e-07	6.20172e-05	5.79397e-05	AKAP4/CATSPERZ/CFAP206/CFAP221/DRC7/DZIP1/GK2/KIF9/MEIG1/PGK2/ROPN1/ROPN1L/SLC26A8	13
7	GO:0001539	cilium or flagellum-dependent cell motility	14/348	159/18903	1.49815e-06	0.000104908	9.80104e-05	AKAP4/CATSPERZ/CFAP206/CFAP221/DRC7/DZIP1/GK2/KIF9/MEIG1/PGK2/ROPN1/ROPN1L/SLC26A8/TEKT4	14
7	GO:0060285	cilium-dependent cell motility	14/348	159/18903	1.49815e-06	0.000104908	9.80104e-05	AKAP4/CATSPERZ/CFAP206/CFAP221/DRC7/DZIP1/GK2/KIF9/MEIG1/PGK2/ROPN1/ROPN1L/SLC26A8/TEKT4	14
7	GO:1902600	proton transmembrane transport	14/348	160/18903	1.61486e-06	0.000110322	0.000103069	ATP1A3/ATP5F1B/ATP5MG/ATP5PD/ATP5PO/ATP6V1F/COX17/COX5A/COX6A1/COX6B1/COX7B2/NDUFS7/SLC15A4/TESC	14
7	GO:0019693	ribose phosphate metabolic process	25/348	475/18903	2.75606e-06	0.000183803	0.000171718	ACOT7/ATP5F1B/ATP5IF1/ATP5MG/ATP5PD/ATP5PO/DNAJC30/ENO1/FOXK1/MPC2/NDUFA2/NDUFB3/NDUFB5/NDUFC1/NDUFS7/NME5/PANK2/PDHA2/PFKP/PGK2/PRKAA1/PRPS1L1/SDHB/TECR/UCK2	25
7	GO:0006163	purine nucleotide metabolic process	25/348	476/18903	2.86062e-06	0.000184129	0.000172023	ACOT7/ATP5F1B/ATP5IF1/ATP5MG/ATP5PD/ATP5PO/DNAJC30/ENO1/FOXK1/MPC2/NDUFA2/NDUFB3/NDUFB5/NDUFC1/NDUFS7/NME5/NT5C1B/PANK2/PDHA2/PFKP/PGK2/PRKAA1/PRPS1L1/SDHB/TECR	25
7	GO:0072655	establishment of protein localization to mitochondrion	12/348	123/18903	2.89243e-06	0.000184129	0.000172023	ATP5IF1/CALM3/DNAJC15/HAX1/MAPT/MFF/PRKAA1/SH3GLB1/TIMM10/TIMM50/TOMM20/UBE2J2	12
7	GO:0072594	establishment of protein localization to organelle	24/348	449/18903	3.36138e-06	0.000209227	0.000195471	ATP5IF1/BAG6/CALM3/CCT4/CCT7/DNAJC15/HAX1/HIKESHI/KPNA2/KPNA5/MAPT/MFF/PKIG/PRKAA1/RAB11A/RANGRF/SEC61G/SH3GLB1/SPCS1/STAM2/TIMM10/TIMM50/TOMM20/UBE2J2	24
7	GO:0120316	sperm flagellum assembly	7/348	36/18903	3.55765e-06	0.00021663	0.000202387	AKAP4/CFAP206/CFAP221/DRC7/DZIP1/GK2/MEIG1	7
7	GO:0022900	electron transport chain	14/348	176/18903	4.97084e-06	0.000296241	0.000276764	CCNB1/COX5A/COX6A1/COX6B1/COX7B2/CYCS/DNAJC15/ISCU/NDUFA2/NDUFB3/NDUFB5/NDUFC1/NDUFS7/SDHB	14
7	GO:0009259	ribonucleotide metabolic process	24/348	466/18903	6.31788e-06	0.000368675	0.000344436	ACOT7/ATP5F1B/ATP5IF1/ATP5MG/ATP5PD/ATP5PO/DNAJC30/ENO1/FOXK1/MPC2/NDUFA2/NDUFB3/NDUFB5/NDUFC1/NDUFS7/NME5/PANK2/PDHA2/PFKP/PGK2/PRKAA1/SDHB/TECR/UCK2	24
7	GO:0009150	purine ribonucleotide metabolic process	23/348	447/18903	1.00258e-05	0.000573108	0.000535427	ACOT7/ATP5F1B/ATP5IF1/ATP5MG/ATP5PD/ATP5PO/DNAJC30/ENO1/FOXK1/MPC2/NDUFA2/NDUFB3/NDUFB5/NDUFC1/NDUFS7/NME5/PANK2/PDHA2/PFKP/PGK2/PRKAA1/SDHB/TECR	23
7	GO:0140053	mitochondrial gene expression	13/348	163/18903	1.05148e-05	0.000589037	0.00055031	MRPL3/MRPL33/MRPL34/MRPL36/MRPL39/MRPL42/MRPL51/MRPS15/MRPS18C/MRPS21/PRKAA1/SLC25A33/TUFM	13
7	GO:0044782	cilium organization	21/348	391/18903	1.29089e-05	0.000708979	0.000662365	AKAP4/BBIP1/BBS12/BBS5/CFAP206/CFAP221/DNAL1/DRC7/DYNC2LI1/DZIP1/GK2/IQUB/LCA5L/MEIG1/NME5/RFX2/ROPN1/SPATA6/TEKT4/TTC29/ZMYND10	21
7	GO:0006626	protein targeting to mitochondrion	10/348	104/18903	2.21438e-05	0.00119175	0.00111339	ATP5IF1/DNAJC15/HAX1/MFF/PRKAA1/SH3GLB1/TIMM10/TIMM50/TOMM20/UBE2J2	10
7	GO:0048240	sperm capacitation	6/348	32/18903	2.255e-05	0.00119175	0.00111339	CABYR/CATSPERZ/ROPN1/ROPN1L/SLC26A8/TCP11	6
7	GO:0032543	mitochondrial translation	11/348	131/18903	3.11705e-05	0.00161683	0.00151053	MRPL3/MRPL33/MRPL34/MRPL36/MRPL39/MRPL42/MRPL51/MRPS15/MRPS18C/MRPS21/TUFM	11
7	GO:0006120	mitochondrial electron transport, NADH to ubiquinone	7/348	51/18903	3.89369e-05	0.00198295	0.00185258	DNAJC15/ISCU/NDUFA2/NDUFB3/NDUFB5/NDUFC1/NDUFS7	7
7	GO:0002181	cytoplasmic translation	12/348	161/18903	4.48457e-05	0.00224309	0.00209561	CSDE1/DRG1/EIF3F/EIF3H/EIF3M/PABPC1/RPL26L1/RPL5/RPS10/RWDD1/YBX1/YBX3	12
7	GO:0001675	acrosome assembly	5/348	23/18903	5.26235e-05	0.00258594	0.00241592	PAFAH1B1/RFX2/SPINK2/TBPL1/ZPBP	5
7	GO:0033108	mitochondrial respiratory chain complex assembly	9/348	99/18903	8.84522e-05	0.00427163	0.00399078	COX17/NDUFA2/NDUFAF3/NDUFAF7/NDUFB3/NDUFB5/NDUFC1/NDUFS7/SLC25A33	9
7	GO:0010257	NADH dehydrogenase complex assembly	7/348	59/18903	0.000101156	0.00464487	0.00433949	NDUFA2/NDUFAF3/NDUFAF7/NDUFB3/NDUFB5/NDUFC1/NDUFS7	7
7	GO:0032981	mitochondrial respiratory chain complex I assembly	7/348	59/18903	0.000101156	0.00464487	0.00433949	NDUFA2/NDUFAF3/NDUFAF7/NDUFB3/NDUFB5/NDUFC1/NDUFS7	7
7	GO:0043666	regulation of phosphoprotein phosphatase activity	7/348	59/18903	0.000101156	0.00464487	0.00433949	BOD1L2/CALM3/CSNK2B/PPP1R2/PPP1R2B/STYXL1/VRK3	7
7	GO:2000767	positive regulation of cytoplasmic translation	4/348	15/18903	0.000131244	0.00592927	0.00553944	CSDE1/PABPC1/YBX1/YBX3	4
7	GO:0006839	mitochondrial transport	12/348	189/18903	0.000207018	0.00920407	0.00859893	ATP5IF1/CPT1B/DNAJC15/HAX1/MFF/PRKAA1/SH3GLB1/TIMM10/TIMM50/TOMM20/UBE2J2/VDAC2	12
7	GO:1990542	mitochondrial transmembrane transport	8/348	91/18903	0.000274223	0.0120015	0.0112125	CPT1B/DNAJC15/MPC2/SLC25A28/SLC25A33/SLC25A39/TIMM50/TOMM20	8
7	GO:1903747	regulation of establishment of protein localization to mitochondrion	6/348	50/18903	0.000299315	0.0128982	0.0120501	ATP5IF1/HAX1/MAPT/PRKAA1/SH3GLB1/UBE2J2	6
7	GO:0009148	pyrimidine nucleoside triphosphate biosynthetic process	4/348	19/18903	0.00035159	0.0149213	0.0139402	NME5/TBPL1/TYMS/UCK2	4
7	GO:0060271	cilium assembly	17/348	362/18903	0.000420245	0.0174481	0.0163009	AKAP4/BBIP1/BBS5/CFAP206/CFAP221/DNAL1/DRC7/DYNC2LI1/DZIP1/GK2/IQUB/MEIG1/NME5/RFX2/SPATA6/TEKT4/ZMYND10	17
7	GO:0006301	postreplication repair	5/348	35/18903	0.000423588	0.0174481	0.0163009	MAD2L2/NSMCE1/POLD2/UBE2N/UBE2V1	5
7	GO:0099111	microtubule-based transport	12/348	209/18903	0.00051709	0.0209909	0.0196108	BBS12/CABYR/CFAP221/DYNC2LI1/HSBP1/KIF17/LCA5L/MAPT/NME5/PAFAH1B1/ROPN1L/SPA17	12
7	GO:0043161	proteasome-mediated ubiquitin-dependent protein catabolic process	19/348	450/18903	0.000724928	0.0290075	0.0271003	BAG6/EIF3H/FBXW5/GABARAP/KLHDC3/PSMA6/PSMA7/PSMC1/PSMF1/RAD23A/RHBDD2/RMND5B/RNF126/TRIM13/UBE2J2/UBE2S/UBE2U/UBQLN3/ZER1	19
7	GO:0051131	chaperone-mediated protein complex assembly	4/348	23/18903	0.000757893	0.0298994	0.0279336	BBS12/HOPX/PSMG1/PSMG2	4
7	GO:0007339	binding of sperm to zona pellucida	5/348	41/18903	0.000893499	0.0341549	0.0319093	CCT4/CCT7/SPA17/VDAC2/ZPBP	5
7	GO:0006123	mitochondrial electron transport, cytochrome c to oxygen	4/348	24/18903	0.000896377	0.0341549	0.0319093	COX5A/COX6A1/COX6B1/CYCS	4
7	GO:0010921	regulation of phosphatase activity	7/348	84/18903	0.000907565	0.0341549	0.0319093	BOD1L2/CALM3/CSNK2B/PPP1R2/PPP1R2B/STYXL1/VRK3	7
7	GO:0070934	CRD-mediated mRNA stabilization	3/348	11/18903	0.000914537	0.0341549	0.0319093	CSDE1/PABPC1/YBX1	3
7	GO:0003351	epithelial cilium movement involved in extracellular fluid movement	5/348	42/18903	0.000999133	0.0368233	0.0344023	CABYR/CFAP221/NME5/ROPN1L/SPA17	5
7	GO:0009147	pyrimidine nucleoside triphosphate metabolic process	4/348	25/18903	0.00105176	0.0382595	0.035744	NME5/TBPL1/TYMS/UCK2	4
7	GO:0006605	protein targeting	15/348	325/18903	0.00107659	0.0386606	0.0361188	ATP5IF1/BAG6/DNAJC15/GABARAP/HAX1/MFF/PRKAA1/SEC61G/SH3GLB1/SPCS1/TIMM10/TIMM50/TOMM20/UBE2J2/YWHAQ	15
7	GO:0006470	protein dephosphorylation	13/348	261/18903	0.00115553	0.0409701	0.0382765	BOD1L2/CALM3/CDKN3/CSNK2B/PPM1G/PPP1CC/PPP1R2/PPP1R2B/PPP3R2/PPP6C/STYXL1/TIMM50/VRK3	13
7	GO:0043248	proteasome assembly	3/348	12/18903	0.00120281	0.0410862	0.0383849	POMP/PSMG1/PSMG2	3
7	GO:1900152	negative regulation of nuclear-transcribed mRNA catabolic process, deadenylation-dependent decay	3/348	12/18903	0.00120281	0.0410862	0.0383849	CSDE1/PABPC1/YBX1	3
7	GO:2000303	regulation of ceramide biosynthetic process	3/348	12/18903	0.00120281	0.0410862	0.0383849	ORMDL2/PLA2G6/PRKAA1	3
7	GO:1900151	regulation of nuclear-transcribed mRNA catabolic process, deadenylation-dependent decay	4/348	26/18903	0.00122511	0.0412765	0.0385627	CNOT7/CSDE1/PABPC1/YBX1	4
7	GO:1903214	regulation of protein targeting to mitochondrion	5/348	44/18903	0.00123785	0.0412765	0.0385627	ATP5IF1/HAX1/PRKAA1/SH3GLB1/UBE2J2	5
7	GO:0009895	negative regulation of catabolic process	15/348	332/18903	0.00133026	0.043836	0.0409539	BAG6/BSCL2/CSDE1/EIF3H/FMC1/FOXK1/MAD2L2/PABPC1/PRKAA1/PSMF1/RPL5/SNX3/TENT5C/YBX1/YBX3	15
7	GO:0006858	extracellular transport	5/348	45/18903	0.00137187	0.0446814	0.0417437	CABYR/CFAP221/NME5/ROPN1L/SPA17	5
7	GO:0090153	regulation of sphingolipid biosynthetic process	3/348	13/18903	0.00154242	0.0490944	0.0458666	ORMDL2/PLA2G6/PRKAA1	3
7	GO:1905038	regulation of membrane lipid metabolic process	3/348	13/18903	0.00154242	0.0490944	0.0458666	ORMDL2/PLA2G6/PRKAA1	3
7	GO:0034063	stress granule assembly	4/348	28/18903	0.00163001	0.0512995	0.0479267	CSDE1/MAPT/PRKAA1/STYXL1	4
7	GO:0035304	regulation of protein dephosphorylation	7/348	94/18903	0.00175472	0.0540108	0.0504597	BOD1L2/CALM3/CSNK2B/PPP1R2/PPP1R2B/STYXL1/VRK3	7
7	GO:1903312	negative regulation of mRNA metabolic process	7/348	94/18903	0.00175472	0.0540108	0.0504597	CSDE1/PABPC1/SAP18/SRSF12/TENT5C/YBX1/YBX3	7
7	GO:2000765	regulation of cytoplasmic translation	4/348	29/18903	0.00186367	0.0567407	0.0530101	CSDE1/PABPC1/YBX1/YBX3	4
7	GO:0035036	sperm-egg recognition	5/348	50/18903	0.00220754	0.0664872	0.0621159	CCT4/CCT7/SPA17/VDAC2/ZPBP	5
7	GO:0051791	medium-chain fatty acid metabolic process	3/348	15/18903	0.00238774	0.0711496	0.0664717	ACOT7/CRAT/OLAH	3
7	GO:0005977	glycogen metabolic process	6/348	75/18903	0.00258348	0.0760476	0.0710476	GAA/GYG1/PHKG2/PPP1CC/PPP1R2/PPP1R2B	6
7	GO:0006006	glucose metabolic process	10/348	188/18903	0.00260641	0.0760476	0.0710476	ADIPOR1/ENO1/FOXK1/GAA/PDHA2/PFKP/PGK2/PHKG2/PRKAA1/WDR5	10
7	GO:0006221	pyrimidine nucleotide biosynthetic process	4/348	32/18903	0.00270206	0.0780254	0.0728955	NME5/TBPL1/TYMS/UCK2	4
7	GO:0006073	cellular glucan metabolic process	6/348	76/18903	0.00276237	0.0781553	0.0730168	GAA/GYG1/PHKG2/PPP1CC/PPP1R2/PPP1R2B	6
7	GO:0044042	glucan metabolic process	6/348	76/18903	0.00276237	0.0781553	0.0730168	GAA/GYG1/PHKG2/PPP1CC/PPP1R2/PPP1R2B	6
7	GO:0001732	formation of cytoplasmic translation initiation complex	3/348	16/18903	0.00289896	0.0781553	0.0730168	EIF3F/EIF3H/EIF3M	3
7	GO:0006735	NADH regeneration	3/348	16/18903	0.00289896	0.0781553	0.0730168	ENO1/FOXK1/PFKP	3
7	GO:0061621	canonical glycolysis	3/348	16/18903	0.00289896	0.0781553	0.0730168	ENO1/FOXK1/PFKP	3
7	GO:0061718	glucose catabolic process to pyruvate	3/348	16/18903	0.00289896	0.0781553	0.0730168	ENO1/FOXK1/PFKP	3
7	GO:0007338	single fertilization	9/348	160/18903	0.00290187	0.0781553	0.0730168	AKAP3/AKAP4/CCT4/CCT7/PPP3R2/SPA17/SPATA46/VDAC2/ZPBP	9
7	GO:1903533	regulation of protein targeting	6/348	78/18903	0.00314779	0.083971	0.0784502	ATP5IF1/HAX1/MFF/PRKAA1/SH3GLB1/UBE2J2	6
7	GO:0071816	tail-anchored membrane protein insertion into ER membrane	3/348	17/18903	0.00347254	0.0909026	0.084926	BAG6/EMC3/EMC4	3
7	GO:1902916	positive regulation of protein polyubiquitination	3/348	17/18903	0.00347254	0.0909026	0.084926	GABARAP/UBE2N/UBE2V1	3
7	GO:0019318	hexose metabolic process	11/348	229/18903	0.00357413	0.0926957	0.0866012	ADIPOR1/CHST1/ENO1/FOXK1/GAA/PDHA2/PFKP/PGK2/PHKG2/PRKAA1/WDR5	11
7	GO:0051438	regulation of ubiquitin-protein transferase activity	5/348	56/18903	0.0036389	0.0935097	0.0873617	DCUN1D1/MAD2L2/RPL5/UBE2N/UBE2S	5
7	GO:0006090	pyruvate metabolic process	7/348	108/18903	0.00384504	0.0979086	0.0914714	ENO1/FOXK1/MPC2/PDHA2/PFKP/PGK2/PRKAA1	7
7	GO:0061620	glycolytic process through glucose-6-phosphate	3/348	18/18903	0.00411072	0.103731	0.0969108	ENO1/FOXK1/PFKP	3
7	GO:0009566	fertilization	10/348	201/18903	0.0041975	0.104975	0.0980731	AKAP3/AKAP4/CCT4/CCT7/PPP3R2/SPA17/SPATA46/VDAC2/YBX3/ZPBP	10
7	GO:0005976	polysaccharide metabolic process	7/348	110/18903	0.00425413	0.10545	0.0985168	CHST1/GAA/GYG1/PHKG2/PPP1CC/PPP1R2/PPP1R2B	7
7	GO:0033363	secretory granule organization	5/348	59/18903	0.00456084	0.112061	0.104693	PAFAH1B1/RFX2/SPINK2/TBPL1/ZPBP	5
7	GO:0072528	pyrimidine-containing compound biosynthetic process	4/348	37/18903	0.00461788	0.112475	0.10508	NME5/TBPL1/TYMS/UCK2	4
7	GO:0061615	glycolytic process through fructose-6-phosphate	3/348	19/18903	0.00481555	0.11442	0.106897	ENO1/FOXK1/PFKP	3
7	GO:0090043	regulation of tubulin deacetylation	3/348	19/18903	0.00481555	0.11442	0.106897	MAPT/PRKAA1/WDR5	3
7	GO:0033866	nucleoside bisphosphate biosynthetic process	5/348	60/18903	0.00490197	0.11442	0.106897	ACOT7/MPC2/PANK2/PDHA2/TECR	5
7	GO:0034030	ribonucleoside bisphosphate biosynthetic process	5/348	60/18903	0.00490197	0.11442	0.106897	ACOT7/MPC2/PANK2/PDHA2/TECR	5
7	GO:0034033	purine nucleoside bisphosphate biosynthetic process	5/348	60/18903	0.00490197	0.11442	0.106897	ACOT7/MPC2/PANK2/PDHA2/TECR	5
7	GO:0048255	mRNA stabilization	5/348	61/18903	0.00526081	0.121781	0.113774	CSDE1/PABPC1/TENT5C/YBX1/YBX3	5
7	GO:0006662	glycerol ether metabolic process	3/348	20/18903	0.00558892	0.126246	0.117946	CHPT1/PAFAH1B1/PLA2G6	3
7	GO:0030150	protein import into mitochondrial matrix	3/348	20/18903	0.00558892	0.126246	0.117946	DNAJC15/TIMM50/TOMM20	3
7	GO:0046485	ether lipid metabolic process	3/348	20/18903	0.00558892	0.126246	0.117946	CHPT1/PAFAH1B1/PLA2G6	3
7	GO:0006112	energy reserve metabolic process	6/348	88/18903	0.0057025	0.127782	0.11938	GAA/GYG1/PHKG2/PPP1CC/PPP1R2/PPP1R2B	6
7	GO:0005996	monosaccharide metabolic process	11/348	248/18903	0.00644861	0.143354	0.133928	ADIPOR1/CHST1/ENO1/FOXK1/GAA/PDHA2/PFKP/PGK2/PHKG2/PRKAA1/WDR5	11
7	GO:0007006	mitochondrial membrane organization	7/348	120/18903	0.00681212	0.150242	0.140364	ATP5IF1/CALM3/MICOS13/TIMM10/TIMM50/TOMM20/VDAC2	7
7	GO:0090042	tubulin deacetylation	3/348	22/18903	0.00734787	0.160792	0.150221	MAPT/PRKAA1/WDR5	3
7	GO:0051205	protein insertion into membrane	5/348	67/18903	0.0078123	0.16963	0.158477	BAG6/EMC3/EMC4/TIMM10/TOMM20	5
7	GO:0016052	carbohydrate catabolic process	8/348	155/18903	0.00809039	0.174317	0.162856	ENO1/FOXK1/GAA/GK2/PFKP/PGK2/PHKG2/PRKAA1	8
7	GO:0000288	nuclear-transcribed mRNA catabolic process, deadenylation-dependent decay	5/348	68/18903	0.00830827	0.176895	0.165265	CNOT7/CSDE1/EXOSC9/PABPC1/YBX1	5
7	GO:0045048	protein insertion into ER membrane	3/348	23/18903	0.00833637	0.176895	0.165265	BAG6/EMC3/EMC4	3
7	GO:0043489	RNA stabilization	5/348	70/18903	0.00936483	0.19217	0.179535	CSDE1/PABPC1/TENT5C/YBX1/YBX3	5
7	GO:0051881	regulation of mitochondrial membrane potential	5/348	70/18903	0.00936483	0.19217	0.179535	ATP5IF1/MAPT/PANK2/PPA2/SLC25A33	5
7	GO:1902373	negative regulation of mRNA catabolic process	5/348	70/18903	0.00936483	0.19217	0.179535	CSDE1/PABPC1/TENT5C/YBX1/YBX3	5
7	GO:1904666	regulation of ubiquitin protein ligase activity	3/348	24/18903	0.00939923	0.19217	0.179535	MAD2L2/RPL5/UBE2S	3
7	GO:2000738	positive regulation of stem cell differentiation	3/348	24/18903	0.00939923	0.19217	0.179535	MTCH2/NUDT21/SOX5	3
7	GO:1903050	regulation of proteolysis involved in protein catabolic process	10/348	227/18903	0.00960838	0.195022	0.1822	ATP5IF1/BAG6/EIF3H/GABARAP/PSMC1/PSMF1/RAD23A/RPL5/UBQLN3/ZER1	10
7	GO:0009988	cell-cell recognition	5/348	71/18903	0.0099263	0.19962	0.186496	CCT4/CCT7/SPA17/VDAC2/ZPBP	5
7	GO:0044264	cellular polysaccharide metabolic process	6/348	99/18903	0.00997744	0.19962	0.186496	GAA/GYG1/PHKG2/PPP1CC/PPP1R2/PPP1R2B	6
8	GO:0002181	cytoplasmic translation	20/126	161/18903	4.74571e-20	1.2951e-16	1.05804e-16	RPL10/RPL10A/RPL12/RPL13A/RPL18/RPL18A/RPL21/RPL23/RPL3/RPL36/RPL36A/RPL39/RPLP1/RPS11/RPS2/RPS21/RPS28/RPS4X/RPS8/RPSA	20
8	GO:0046596	regulation of viral entry into host cell	6/126	46/18903	5.85896e-07	0.000389739	0.0003184	CD74/GSN/HMGB1/IFITM3/LGALS1/TRIM11	6
8	GO:0046718	viral entry into host cell	9/126	151/18903	7.75389e-07	0.000389739	0.0003184	CD74/CD81/GSN/HMGB1/IFITM3/ITGB1/LGALS1/RPSA/TRIM11	9
8	GO:0030336	negative regulation of cell migration	13/126	368/18903	1.09804e-06	0.000389739	0.0003184	APOD/APOE/BST2/CD74/DCN/ENG/HMGB1/IGFBP5/MIF/NR2F2/SERPINF1/TIMP1/TPM1	13
8	GO:0044409	entry into host	9/126	158/18903	1.13356e-06	0.000389739	0.0003184	CD74/CD81/GSN/HMGB1/IFITM3/ITGB1/LGALS1/RPSA/TRIM11	9
8	GO:0052372	modulation by symbiont of entry into host	6/126	53/18903	1.38233e-06	0.000389739	0.0003184	CD74/GSN/HMGB1/IFITM3/LGALS1/TRIM11	6
8	GO:0042060	wound healing	14/126	442/18903	1.51056e-06	0.000389739	0.0003184	ACTA2/ACTB/AHNAK/APOE/IGF1/ITGB1/MYL9/PDGFRA/PLPP3/SERPING1/SMOC2/TIMP1/TPM1/VWF	14
8	GO:0019058	viral life cycle	12/126	319/18903	1.51643e-06	0.000389739	0.0003184	APOE/BST2/CD74/CD81/GSN/HMGB1/IFI27/IFITM3/ITGB1/LGALS1/RPSA/TRIM11	12
8	GO:2000146	negative regulation of cell motility	13/126	383/18903	1.71146e-06	0.000389739	0.0003184	APOD/APOE/BST2/CD74/DCN/ENG/HMGB1/IGFBP5/MIF/NR2F2/SERPINF1/TIMP1/TPM1	13
8	GO:0046598	positive regulation of viral entry into host cell	4/126	14/18903	1.78891e-06	0.000389739	0.0003184	CD74/HMGB1/LGALS1/TRIM11	4
8	GO:0075294	positive regulation by symbiont of entry into host	4/126	14/18903	1.78891e-06	0.000389739	0.0003184	CD74/HMGB1/LGALS1/TRIM11	4
8	GO:0070665	positive regulation of leukocyte proliferation	9/126	167/18903	1.79765e-06	0.000389739	0.0003184	BST2/CD74/CD81/HMGB1/IGF1/MAPK3/MIF/NMB/ZNF335	9
8	GO:0048145	regulation of fibroblast proliferation	7/126	87/18903	1.85658e-06	0.000389739	0.0003184	CD74/GSTP1/IGF1/MIF/NUPR1/PDGFRA/S100A6	7
8	GO:0043903	regulation of biological process involved in symbiotic interaction	6/126	59/18903	2.62592e-06	0.000511867	0.000418173	CD74/GSN/HMGB1/IFITM3/LGALS1/TRIM11	6
8	GO:0044000	movement in host	9/126	183/18903	3.81972e-06	0.000694934	0.00056773	CD74/CD81/GSN/HMGB1/IFITM3/ITGB1/LGALS1/RPSA/TRIM11	9
8	GO:0040013	negative regulation of locomotion	13/126	419/18903	4.57828e-06	0.000773865	0.000632214	APOD/APOE/BST2/CD74/DCN/ENG/HMGB1/IGFBP5/MIF/NR2F2/SERPINF1/TIMP1/TPM1	13
8	GO:0016032	viral process	13/126	421/18903	4.82071e-06	0.000773865	0.000632214	APOE/BST2/CD74/CD81/GSN/HMGB1/IFI27/IFITM3/ITGB1/LGALS1/MOGS/RPSA/TRIM11	13
8	GO:0048144	fibroblast proliferation	7/126	103/18903	5.76461e-06	0.000873979	0.000714003	CD74/GSTP1/IGF1/MIF/NUPR1/PDGFRA/S100A6	7
8	GO:0044403	biological process involved in symbiotic interaction	11/126	307/18903	6.71653e-06	0.000964705	0.000788122	APOE/CD74/CD81/GSN/HMGB1/IFI27/IFITM3/ITGB1/LGALS1/RPSA/TRIM11	11
8	GO:0051701	biological process involved in interaction with host	9/126	203/18903	8.86528e-06	0.00119854	0.000979153	CD74/CD81/GSN/HMGB1/IFITM3/ITGB1/LGALS1/RPSA/TRIM11	9
8	GO:0000302	response to reactive oxygen species	9/126	204/18903	9.2229e-06	0.00119854	0.000979153	APOD/APOE/FBLN5/GSTP1/H19/MAPK3/PDGFRA/TPM1/TXNIP	9
8	GO:0070663	regulation of leukocyte proliferation	10/126	269/18903	1.3035e-05	0.00161693	0.00132096	BST2/CD74/CD81/GSTP1/HMGB1/IGF1/MAPK3/MIF/NMB/ZNF335	10
8	GO:0051043	regulation of membrane protein ectodomain proteolysis	4/126	24/18903	1.80341e-05	0.00205062	0.00167527	APOE/TIMP1/TIMP2/TIMP3	4
8	GO:1903902	positive regulation of viral life cycle	4/126	24/18903	1.80341e-05	0.00205062	0.00167527	CD74/HMGB1/LGALS1/TRIM11	4
8	GO:0043542	endothelial cell migration	10/126	281/18903	1.89973e-05	0.00207375	0.00169416	APOE/DCN/HMGB1/ITGB1/NR2F2/PLPP3/SERPINF1/SMOC2/SPARC/TMSB4X	10
8	GO:0010594	regulation of endothelial cell migration	9/126	230/18903	2.39737e-05	0.00244754	0.00199953	APOE/DCN/HMGB1/NR2F2/PLPP3/SERPINF1/SMOC2/SPARC/TMSB4X	9
8	GO:0019883	antigen processing and presentation of endogenous antigen	4/126	26/18903	2.51122e-05	0.00244754	0.00199953	B2M/CD74/HLA-C/HLA-DRA	4
8	GO:1903901	negative regulation of viral life cycle	4/126	26/18903	2.51122e-05	0.00244754	0.00199953	BST2/GSN/IFITM3/TRIM11	4
8	GO:0048146	positive regulation of fibroblast proliferation	5/126	53/18903	2.69863e-05	0.0025395	0.00207466	CD74/IGF1/MIF/PDGFRA/S100A6	5
8	GO:0090130	tissue migration	11/126	374/18903	4.18274e-05	0.0038049	0.00310843	ACTA2/APOE/DCN/HMGB1/ITGB1/NR2F2/PLPP3/SERPINF1/SMOC2/SPARC/TMSB4X	11
8	GO:0060020	Bergmann glial cell differentiation	3/126	11/18903	4.5886e-05	0.0039805	0.0032519	MAPK3/PLPP3/VIM	3
8	GO:1903900	regulation of viral life cycle	7/126	142/18903	4.6675e-05	0.0039805	0.0032519	BST2/CD74/GSN/HMGB1/IFITM3/LGALS1/TRIM11	7
8	GO:0032642	regulation of chemokine production	6/126	98/18903	4.96397e-05	0.0040217	0.00328555	APOD/C1QTNF3/CD74/GSTP1/HMGB1/MIF	6
8	GO:0070372	regulation of ERK1 and ERK2 cascade	10/126	315/18903	5.01055e-05	0.0040217	0.00328555	ACTA2/APOE/CD74/GSTP1/HMGB1/IGF1/MAPK3/MIF/PDGFRA/TIMP3	10
8	GO:0032602	chemokine production	6/126	99/18903	5.25566e-05	0.00409792	0.00334782	APOD/C1QTNF3/CD74/GSTP1/HMGB1/MIF	6
8	GO:0030198	extracellular matrix organization	10/126	318/18903	5.42461e-05	0.00410749	0.00335564	COL15A1/COL1A2/CST3/ENG/FBLN5/GFOD2/ITGB1/MYH11/PDGFRA/SMOC2	10
8	GO:0043062	extracellular structure organization	10/126	319/18903	5.56896e-05	0.00410749	0.00335564	COL15A1/COL1A2/CST3/ENG/FBLN5/GFOD2/ITGB1/MYH11/PDGFRA/SMOC2	10
8	GO:0045229	external encapsulating structure organization	10/126	321/18903	5.86752e-05	0.00421381	0.0034425	COL15A1/COL1A2/CST3/ENG/FBLN5/GFOD2/ITGB1/MYH11/PDGFRA/SMOC2	10
8	GO:0030239	myofibril assembly	5/126	68/18903	9.05139e-05	0.00612537	0.00500416	ITGB1/MYH11/MYL9/PDGFRA/TPM1	5
8	GO:0050673	epithelial cell proliferation	12/126	481/18903	9.06776e-05	0.00612537	0.00500416	APOE/B2M/HMGB1/IGF1/IGFBP5/NEAT1/NR2F2/NUPR1/OSR2/PTCH1/SERPINF1/SPARC	12
8	GO:0070371	ERK1 and ERK2 cascade	10/126	340/18903	9.45301e-05	0.00612537	0.00500416	ACTA2/APOE/CD74/GSTP1/HMGB1/IGF1/MAPK3/MIF/PDGFRA/TIMP3	10
8	GO:0055002	striated muscle cell development	5/126	69/18903	9.70683e-05	0.00612537	0.00500416	ITGB1/MYH11/MYL9/PDGFRA/TPM1	5
8	GO:0016064	immunoglobulin mediated immune response	8/126	215/18903	9.78668e-05	0.00612537	0.00500416	B2M/C1R/C1S/C7/CD74/CD81/HLA-DRA/SERPING1	8
8	GO:1905049	negative regulation of metallopeptidase activity	3/126	14/18903	9.97561e-05	0.00612537	0.00500416	TIMP1/TIMP2/TIMP3	3
8	GO:0050678	regulation of epithelial cell proliferation	11/126	414/18903	0.000103725	0.00612537	0.00500416	APOE/B2M/HMGB1/IGF1/NEAT1/NR2F2/NUPR1/OSR2/PTCH1/SERPINF1/SPARC	11
8	GO:0050727	regulation of inflammatory response	11/126	414/18903	0.000103725	0.00612537	0.00500416	APOE/BRD4/C1QTNF3/CD81/GSTP1/IGF1/LGALS1/NEAT1/NUPR1/SERPINF1/TMSB4X	11
8	GO:0050792	regulation of viral process	7/126	162/18903	0.000107196	0.00612537	0.00500416	BST2/CD74/GSN/HMGB1/IFITM3/LGALS1/TRIM11	7
8	GO:0019724	B cell mediated immunity	8/126	218/18903	0.000107738	0.00612537	0.00500416	B2M/C1R/C1S/C7/CD74/CD81/HLA-DRA/SERPING1	8
8	GO:0001667	ameboidal-type cell migration	12/126	492/18903	0.000112178	0.00624525	0.0051021	ACTA2/APOE/DCN/HMGB1/ITGB1/NR2F2/PLPP3/SERPINF1/SMOC2/SPARC/TIMP1/TMSB4X	12
8	GO:0070661	leukocyte proliferation	10/126	348/18903	0.000114424	0.00624525	0.0051021	BST2/CD74/CD81/GSTP1/HMGB1/IGF1/MAPK3/MIF/NMB/ZNF335	10
8	GO:0070374	positive regulation of ERK1 and ERK2 cascade	8/126	223/18903	0.000126017	0.00674314	0.00550885	ACTA2/APOE/CD74/HMGB1/IGF1/MAPK3/MIF/PDGFRA	8
8	GO:0052548	regulation of endopeptidase activity	11/126	428/18903	0.000138881	0.00728858	0.00595445	BST2/CST3/GSN/HMGB1/NDUFA13/PDCD5/SERPINF1/SERPING1/TIMP1/TIMP2/TIMP3	11
8	GO:0010632	regulation of epithelial cell migration	9/126	292/18903	0.000150498	0.00774925	0.0063308	APOE/DCN/HMGB1/NR2F2/PLPP3/SERPINF1/SMOC2/SPARC/TMSB4X	9
8	GO:0010631	epithelial cell migration	10/126	366/18903	0.000172464	0.00871583	0.00712045	APOE/DCN/HMGB1/ITGB1/NR2F2/PLPP3/SERPINF1/SMOC2/SPARC/TMSB4X	10
8	GO:0050680	negative regulation of epithelial cell proliferation	7/126	176/18903	0.000179239	0.0088196	0.00720523	APOE/B2M/NR2F2/NUPR1/PTCH1/SERPINF1/SPARC	7
8	GO:0070206	protein trimerization	3/126	17/18903	0.000183651	0.0088196	0.00720523	CD74/COL1A2/MIF	3
8	GO:0090132	epithelium migration	10/126	369/18903	0.000184213	0.0088196	0.00720523	APOE/DCN/HMGB1/ITGB1/NR2F2/PLPP3/SERPINF1/SMOC2/SPARC/TMSB4X	10
8	GO:0006509	membrane protein ectodomain proteolysis	4/126	44/18903	0.00020784	0.00977923	0.0079892	APOE/TIMP1/TIMP2/TIMP3	4
8	GO:0072567	chemokine (C-X-C motif) ligand 2 production	3/126	18/18903	0.00021931	0.00997496	0.0081491	CD74/HMGB1/MIF	3
8	GO:2000341	regulation of chemokine (C-X-C motif) ligand 2 production	3/126	18/18903	0.00021931	0.00997496	0.0081491	CD74/HMGB1/MIF	3
8	GO:0010712	regulation of collagen metabolic process	4/126	45/18903	0.000226947	0.0101531	0.00829464	CST3/ENG/ITGB1/VIM	4
8	GO:0031330	negative regulation of cellular catabolic process	8/126	247/18903	0.000253148	0.0110113	0.00899574	CIRBP/CST3/DND1/NUPR1/RPL23/TIMP1/TIMP2/TIMP3	8
8	GO:0052547	regulation of peptidase activity	11/126	459/18903	0.0002542	0.0110113	0.00899574	BST2/CST3/GSN/HMGB1/NDUFA13/PDCD5/SERPINF1/SERPING1/TIMP1/TIMP2/TIMP3	11
8	GO:0002483	antigen processing and presentation of endogenous peptide antigen	3/126	19/18903	0.000259165	0.011051	0.00902816	B2M/HLA-C/HLA-DRA	3
8	GO:0140694	non-membrane-bounded organelle assembly	10/126	386/18903	0.000264299	0.0110965	0.00906533	CIRBP/GSN/ITGB1/MYH11/MYL9/PDGFRA/RPL10/RPS28/RPSA/TPM1	10
8	GO:0002443	leukocyte mediated immunity	11/126	463/18903	0.000273754	0.0113193	0.0092474	B2M/BST2/C1R/C1S/C7/CD74/CD81/HLA-DRA/HMGB1/PTGDS/SERPING1	11
8	GO:0050870	positive regulation of T cell activation	8/126	251/18903	0.000282094	0.0114901	0.00938688	ACTB/B2M/CD74/CD81/HLA-DRA/HMGB1/IGF1/LGALS1	8
8	GO:0050867	positive regulation of cell activation	11/126	467/18903	0.000294567	0.0116876	0.00954823	ACTA2/ACTB/B2M/CD74/CD81/HLA-DRA/HMGB1/IGF1/LGALS1/MIF/ZNF335	11
8	GO:0055001	muscle cell development	7/126	191/18903	0.000295508	0.0116876	0.00954823	ENG/IGF1/ITGB1/MYH11/MYL9/PDGFRA/TPM1	7
8	GO:0022409	positive regulation of cell-cell adhesion	9/126	322/18903	0.000310779	0.0120624	0.00985441	ACTB/B2M/CD74/CD81/HLA-DRA/HMGB1/IGF1/LGALS1/PLPP3	9
8	GO:0061041	regulation of wound healing	6/126	137/18903	0.000313824	0.0120624	0.00985441	ACTA2/APOE/ITGB1/PDGFRA/SERPING1/SMOC2	6
8	GO:0006692	prostanoid metabolic process	4/126	50/18903	0.000341893	0.0123324	0.0100751	CD74/GSTP1/MIF/PTGDS	4
8	GO:0006693	prostaglandin metabolic process	4/126	50/18903	0.000341893	0.0123324	0.0100751	CD74/GSTP1/MIF/PTGDS	4
8	GO:0038084	vascular endothelial growth factor signaling pathway	4/126	50/18903	0.000341893	0.0123324	0.0100751	CD63/DCN/PDGFRA/SMOC2	4
8	GO:0051251	positive regulation of lymphocyte activation	10/126	400/18903	0.000350508	0.0123324	0.0100751	ACTB/B2M/CD74/CD81/HLA-DRA/HMGB1/IGF1/LGALS1/MIF/ZNF335	10
8	GO:0071605	monocyte chemotactic protein-1 production	3/126	21/18903	0.000352269	0.0123324	0.0100751	APOD/C1QTNF3/GSTP1	3
8	GO:0071637	regulation of monocyte chemotactic protein-1 production	3/126	21/18903	0.000352269	0.0123324	0.0100751	APOD/C1QTNF3/GSTP1	3
8	GO:0034341	response to interferon-gamma	6/126	140/18903	0.000352485	0.0123324	0.0100751	BST2/CD74/GSN/IFITM3/RPL13A/VIM	6
8	GO:0046597	negative regulation of viral entry into host cell	3/126	22/18903	0.00040591	0.0140219	0.0114553	GSN/IFITM3/TRIM11	3
8	GO:0034109	homotypic cell-cell adhesion	5/126	95/18903	0.000435991	0.0148559	0.0121366	ACTB/CD99/MYL9/PDGFRA/PLPP3	5
8	GO:0050671	positive regulation of lymphocyte proliferation	6/126	146/18903	0.000440942	0.0148559	0.0121366	CD74/CD81/HMGB1/IGF1/MIF/ZNF335	6
8	GO:0010596	negative regulation of endothelial cell migration	5/126	97/18903	0.000479837	0.0159692	0.0130461	APOE/DCN/HMGB1/NR2F2/SERPINF1	5
8	GO:0032946	positive regulation of mononuclear cell proliferation	6/126	149/18903	0.000491214	0.0161509	0.0131946	CD74/CD81/HMGB1/IGF1/MIF/ZNF335	6
8	GO:1903039	positive regulation of leukocyte cell-cell adhesion	8/126	275/18903	0.000518133	0.0168332	0.013752	ACTB/B2M/CD74/CD81/HLA-DRA/HMGB1/IGF1/LGALS1	8
8	GO:0060537	muscle tissue development	10/126	422/18903	0.000532743	0.0171042	0.0139734	ENG/IGF1/IGFBP5/ITGB1/MYH11/NR2F2/NUPR1/PDGFRA/PTCH1/TPM1	10
8	GO:0043567	regulation of insulin-like growth factor receptor signaling pathway	3/126	25/18903	0.000597447	0.0189585	0.0154883	IGF1/IGFBP5/IGFBP6	3
8	GO:0033619	membrane protein proteolysis	4/126	58/18903	0.000604519	0.0189624	0.0154915	APOE/TIMP1/TIMP2/TIMP3	4
8	GO:0006979	response to oxidative stress	10/126	434/18903	0.000661505	0.0205142	0.0167592	APOD/APOE/FBLN5/GSTP1/H19/MAPK3/PDGFRA/SELENOP/TPM1/TXNIP	10
8	GO:1905048	regulation of metallopeptidase activity	3/126	26/18903	0.000672099	0.0206085	0.0168363	TIMP1/TIMP2/TIMP3	3
8	GO:0032963	collagen metabolic process	5/126	107/18903	0.000750751	0.0223198	0.0182343	COL1A2/CST3/ENG/ITGB1/VIM	5
8	GO:0032682	negative regulation of chemokine production	3/126	27/18903	0.000752445	0.0223198	0.0182343	APOD/C1QTNF3/GSTP1	3
8	GO:1900746	regulation of vascular endothelial growth factor signaling pathway	3/126	27/18903	0.000752445	0.0223198	0.0182343	CD63/DCN/SMOC2	3
8	GO:0051146	striated muscle cell differentiation	8/126	293/18903	0.00078411	0.023009	0.0187973	CD81/IGF1/IGFBP5/ITGB1/MYH11/MYL9/PDGFRA/TPM1	8
8	GO:0002449	lymphocyte mediated immunity	9/126	367/18903	0.000796695	0.0231296	0.0188959	B2M/C1R/C1S/C7/CD74/CD81/HLA-DRA/HMGB1/SERPING1	9
8	GO:0002696	positive regulation of leukocyte activation	10/126	450/18903	0.000872277	0.0246988	0.0201779	ACTB/B2M/CD74/CD81/HLA-DRA/HMGB1/IGF1/LGALS1/MIF/ZNF335	10
8	GO:0048002	antigen processing and presentation of peptide antigen	4/126	64/18903	0.000877899	0.0246988	0.0201779	B2M/CD74/HLA-C/HLA-DRA	4
8	GO:0048524	positive regulation of viral process	4/126	64/18903	0.000877899	0.0246988	0.0201779	CD74/HMGB1/LGALS1/TRIM11	4
8	GO:0050920	regulation of chemotaxis	7/126	230/18903	0.000893515	0.0248817	0.0203272	CD74/HMGB1/MAPK3/MIF/PDGFRA/SMOC2/TMSB4X	7
8	GO:0002685	regulation of leukocyte migration	7/126	231/18903	0.00091642	0.0251524	0.0205484	APOD/CD74/CD81/CD99/HMGB1/MAPK3/MIF	7
8	GO:0002460	adaptive immune response based on somatic recombination of immune receptors built from immunoglobulin superfamily domains	9/126	375/18903	0.00092732	0.0251524	0.0205484	B2M/C1R/C1S/C7/CD74/CD81/HLA-DRA/HMGB1/SERPING1	9
8	GO:1902547	regulation of cellular response to vascular endothelial growth factor stimulus	3/126	29/18903	0.000930889	0.0251524	0.0205484	CD63/DCN/SMOC2	3
8	GO:0003012	muscle system process	10/126	455/18903	0.000948478	0.0253764	0.0207314	ACTA2/CALD1/DES/GSN/IGF1/IGFBP5/MYH11/MYL9/TPM1/TPM2	10
8	GO:0010633	negative regulation of epithelial cell migration	5/126	113/18903	0.000960323	0.0254439	0.0207865	APOE/DCN/HMGB1/NR2F2/SERPINF1	5
8	GO:0019886	antigen processing and presentation of exogenous peptide antigen via MHC class II	3/126	30/18903	0.00102931	0.0265507	0.0216907	B2M/CD74/HLA-DRA	3
8	GO:1902230	negative regulation of intrinsic apoptotic signaling pathway in response to DNA damage	3/126	30/18903	0.00102931	0.0265507	0.0216907	CD74/MIF/TPT1	3
8	GO:1903034	regulation of response to wounding	6/126	172/18903	0.00104101	0.0265507	0.0216907	ACTA2/APOE/ITGB1/PDGFRA/SERPING1/SMOC2	6
8	GO:1905475	regulation of protein localization to membrane	6/126	172/18903	0.00104101	0.0265507	0.0216907	ACTB/CD81/GSN/ITGB1/PDCD5/SPTBN1	6
8	GO:0032103	positive regulation of response to external stimulus	10/126	464/18903	0.00109941	0.0277805	0.0226955	CD74/CD81/HMGB1/LGALS1/MAPK3/MIF/NEAT1/NUPR1/SMOC2/TMSB4X	10
8	GO:0009206	purine ribonucleoside triphosphate biosynthetic process	5/126	117/18903	0.00112236	0.0281001	0.0229566	ATP5ME/H19/NDUFA13/NME3/TMSB4X	5
8	GO:0002718	regulation of cytokine production involved in immune response	5/126	118/18903	0.00116585	0.0286631	0.0234165	B2M/BST2/CD74/CD81/MIF	5
8	GO:0009145	purine nucleoside triphosphate biosynthetic process	5/126	118/18903	0.00116585	0.0286631	0.0234165	ATP5ME/H19/NDUFA13/NME3/TMSB4X	5
8	GO:0009205	purine ribonucleoside triphosphate metabolic process	7/126	242/18903	0.00120026	0.0288165	0.0235418	ATP5ME/H19/IGF1/NDUFA13/NME3/NUPR1/TMSB4X	7
8	GO:0002455	humoral immune response mediated by circulating immunoglobulin	5/126	119/18903	0.00121058	0.0288165	0.0235418	C1R/C1S/C7/CD81/SERPING1	5
8	GO:0010927	cellular component assembly involved in morphogenesis	5/126	119/18903	0.00121058	0.0288165	0.0235418	ITGB1/MYH11/MYL9/PDGFRA/TPM1	5
8	GO:0001516	prostaglandin biosynthetic process	3/126	32/18903	0.00124534	0.0288165	0.0235418	CD74/MIF/PTGDS	3
8	GO:0035456	response to interferon-beta	3/126	32/18903	0.00124534	0.0288165	0.0235418	BST2/IFITM3/NDUFA13	3
8	GO:0046457	prostanoid biosynthetic process	3/126	32/18903	0.00124534	0.0288165	0.0235418	CD74/MIF/PTGDS	3
8	GO:0002367	cytokine production involved in immune response	5/126	120/18903	0.00125656	0.0288165	0.0235418	B2M/BST2/CD74/CD81/MIF	5
8	GO:0051897	positive regulation of protein kinase B signaling	5/126	120/18903	0.00125656	0.0288165	0.0235418	ENG/H19/IGF1/IGFBP5/ITGB1	5
8	GO:0009144	purine nucleoside triphosphate metabolic process	7/126	247/18903	0.00135014	0.0307044	0.0250841	ATP5ME/H19/IGF1/NDUFA13/NME3/NUPR1/TMSB4X	7
8	GO:0009201	ribonucleoside triphosphate biosynthetic process	5/126	123/18903	0.00140228	0.0316267	0.0258376	ATP5ME/H19/NDUFA13/NME3/TMSB4X	5
8	GO:0009199	ribonucleoside triphosphate metabolic process	7/126	249/18903	0.00141403	0.0316303	0.0258406	ATP5ME/H19/IGF1/NDUFA13/NME3/NUPR1/TMSB4X	7
8	GO:1903578	regulation of ATP metabolic process	4/126	73/18903	0.00143619	0.0317884	0.0259697	H19/IGF1/NUPR1/TMSB4X	4
8	GO:0002495	antigen processing and presentation of peptide antigen via MHC class II	3/126	34/18903	0.00148793	0.0317884	0.0259697	B2M/CD74/HLA-DRA	3
8	GO:0055094	response to lipoprotein particle	3/126	34/18903	0.00148793	0.0317884	0.0259697	APOE/CD81/ITGB1	3
8	GO:0090322	regulation of superoxide metabolic process	3/126	34/18903	0.00148793	0.0317884	0.0259697	FBLN5/GSTP1/H19	3
8	GO:0045785	positive regulation of cell adhesion	10/126	484/18903	0.001506	0.0317884	0.0259697	ACTB/B2M/CD74/CD81/HLA-DRA/HMGB1/IGF1/LGALS1/PLPP3/TPM1	10
8	GO:0035924	cellular response to vascular endothelial growth factor stimulus	4/126	74/18903	0.00151052	0.0317884	0.0259697	CD63/DCN/PDGFRA/SMOC2	4
8	GO:0048662	negative regulation of smooth muscle cell proliferation	4/126	74/18903	0.00151052	0.0317884	0.0259697	APOD/APOE/IGFBP5/TPM1	4
8	GO:0010951	negative regulation of endopeptidase activity	7/126	252/18903	0.00151429	0.0317884	0.0259697	BST2/CST3/SERPINF1/SERPING1/TIMP1/TIMP2/TIMP3	7
8	GO:2000242	negative regulation of reproductive process	4/126	75/18903	0.00158748	0.0330705	0.0270172	IGF1/PTGDS/SERPINF1/TIMP1	4
8	GO:0042692	muscle cell differentiation	9/126	409/18903	0.00169094	0.0349589	0.0285599	CD81/ENG/IGF1/IGFBP5/ITGB1/MYH11/MYL9/PDGFRA/TPM1	9
8	GO:0009895	negative regulation of catabolic process	8/126	332/18903	0.00173869	0.0356759	0.0291457	CIRBP/CST3/DND1/NUPR1/RPL23/TIMP1/TIMP2/TIMP3	8
8	GO:0002504	antigen processing and presentation of peptide or polysaccharide antigen via MHC class II	3/126	36/18903	0.00175824	0.0358078	0.0292534	B2M/CD74/HLA-DRA	3
8	GO:0043410	positive regulation of MAPK cascade	10/126	496/18903	0.0018037	0.0364614	0.0297874	ACTA2/APOE/CD74/CD81/HMGB1/IGF1/IGFBP6/MAPK3/MIF/PDGFRA	10
8	GO:0042274	ribosomal small subunit biogenesis	4/126	78/18903	0.00183469	0.0365885	0.0298912	RPS21/RPS28/RPS8/RPSA	4
8	GO:0007159	leukocyte cell-cell adhesion	9/126	414/18903	0.0018368	0.0365885	0.0298912	ACTB/B2M/CD74/CD81/HLA-DRA/HMGB1/IGF1/ITGB1/LGALS1	9
8	GO:0010595	positive regulation of endothelial cell migration	5/126	131/18903	0.00185165	0.0366171	0.0299146	HMGB1/PLPP3/SMOC2/SPARC/TMSB4X	5
8	GO:0071402	cellular response to lipoprotein particle stimulus	3/126	37/18903	0.00190413	0.0368356	0.0300931	APOE/CD81/ITGB1	3
8	GO:0006956	complement activation	5/126	132/18903	0.00191444	0.0368356	0.0300931	C1R/C1S/C7/CFD/SERPING1	5
8	GO:2000121	regulation of removal of superoxide radicals	2/126	10/18903	0.00191537	0.0368356	0.0300931	FBLN5/H19	2
8	GO:0002720	positive regulation of cytokine production involved in immune response	4/126	79/18903	0.0019227	0.0368356	0.0300931	B2M/CD74/CD81/MIF	4
8	GO:0010466	negative regulation of peptidase activity	7/126	263/18903	0.00193019	0.0368356	0.0300931	BST2/CST3/SERPINF1/SERPING1/TIMP1/TIMP2/TIMP3	7
8	GO:0030168	platelet activation	5/126	133/18903	0.00197877	0.0372733	0.0304507	ACTB/APOE/MYL9/PDGFRA/VWF	5
8	GO:0062012	regulation of small molecule metabolic process	8/126	339/18903	0.00198044	0.0372733	0.0304507	APOE/ARPP19/C1QTNF3/CD74/H19/IGF1/NUPR1/TMSB4X	8
8	GO:0009142	nucleoside triphosphate biosynthetic process	5/126	134/18903	0.00204467	0.0379359	0.030992	ATP5ME/H19/NDUFA13/NME3/TMSB4X	5
8	GO:0048009	insulin-like growth factor receptor signaling pathway	3/126	38/18903	0.00205735	0.0379359	0.030992	IGF1/IGFBP5/IGFBP6	3
8	GO:1902229	regulation of intrinsic apoptotic signaling pathway in response to DNA damage	3/126	38/18903	0.00205735	0.0379359	0.030992	CD74/MIF/TPT1	3
8	GO:0009141	nucleoside triphosphate metabolic process	7/126	267/18903	0.00210163	0.0384922	0.0314465	ATP5ME/H19/IGF1/NDUFA13/NME3/NUPR1/TMSB4X	7
8	GO:0042989	sequestering of actin monomers	2/126	11/18903	0.00233081	0.0421244	0.0344138	GSN/TMSB4X	2
8	GO:0048251	elastic fiber assembly	2/126	11/18903	0.00233081	0.0421244	0.0344138	FBLN5/MYH11	2
8	GO:0002478	antigen processing and presentation of exogenous peptide antigen	3/126	40/18903	0.00238629	0.0425633	0.0347724	B2M/CD74/HLA-DRA	3
8	GO:1990000	amyloid fibril formation	3/126	40/18903	0.00238629	0.0425633	0.0347724	APOE/B2M/GSN	3
8	GO:0006936	muscle contraction	8/126	351/18903	0.00245593	0.043521	0.0355547	ACTA2/CALD1/DES/GSN/MYH11/MYL9/TPM1/TPM2	8
8	GO:0045861	negative regulation of proteolysis	8/126	352/18903	0.00249927	0.0440033	0.0359488	BST2/CST3/RPL23/SERPINF1/SERPING1/TIMP1/TIMP2/TIMP3	8
8	GO:0050921	positive regulation of chemotaxis	5/126	144/18903	0.00279484	0.0488918	0.0399424	CD74/HMGB1/MAPK3/SMOC2/TMSB4X	5
8	GO:0032370	positive regulation of lipid transport	4/126	88/18903	0.00285011	0.049541	0.0404729	APOE/MIF/NMB/PTCH1	4
8	GO:0042176	regulation of protein catabolic process	8/126	361/18903	0.00291695	0.050382	0.0411599	APOE/CD81/CST3/NDUFA13/NUPR1/TIMP1/TIMP2/TIMP3	8
8	GO:0031333	negative regulation of protein-containing complex assembly	5/126	146/18903	0.00296594	0.050641	0.0413715	GSN/HMGB1/RPL13A/SPTBN1/TMSB4X	5
8	GO:0002709	regulation of T cell mediated immunity	4/126	89/18903	0.00296906	0.050641	0.0413715	B2M/CD81/HLA-DRA/HMGB1	4
8	GO:0042771	intrinsic apoptotic signaling pathway in response to DNA damage by p53 class mediator	3/126	44/18903	0.00313749	0.0528531	0.0431786	CD74/MIF/NUPR1	3
8	GO:1905521	regulation of macrophage migration	3/126	44/18903	0.00313749	0.0528531	0.0431786	CD81/MAPK3/MIF	3
8	GO:0048525	negative regulation of viral process	4/126	91/18903	0.00321706	0.053861	0.0440021	BST2/GSN/IFITM3/TRIM11	4
8	GO:0043568	positive regulation of insulin-like growth factor receptor signaling pathway	2/126	13/18903	0.0032768	0.0541963	0.044276	IGF1/IGFBP5	2
8	GO:1903909	regulation of receptor clustering	2/126	13/18903	0.0032768	0.0541963	0.044276	CD81/GSN	2
8	GO:0034614	cellular response to reactive oxygen species	5/126	150/18903	0.00333069	0.0545414	0.044558	FBLN5/H19/MAPK3/PDGFRA/TPM1	5
8	GO:0030890	positive regulation of B cell proliferation	3/126	45/18903	0.00334538	0.0545414	0.044558	CD74/CD81/MIF	3
8	GO:0046034	ATP metabolic process	6/126	217/18903	0.00335762	0.0545414	0.044558	ATP5ME/H19/IGF1/NDUFA13/NUPR1/TMSB4X	6
8	GO:0001818	negative regulation of cytokine production	8/126	371/18903	0.00344299	0.0555972	0.0454204	APOD/BST2/C1QTNF3/GSTP1/HMGB1/IGF1/NMB/TMSB4X	8
8	GO:0062013	positive regulation of small molecule metabolic process	5/126	152/18903	0.00352469	0.0565816	0.0462247	APOE/ARPP19/CD74/IGF1/TMSB4X	5
8	GO:0085029	extracellular matrix assembly	3/126	46/18903	0.00356153	0.0566971	0.046319	COL1A2/FBLN5/MYH11	3
8	GO:0009152	purine ribonucleotide biosynthetic process	6/126	220/18903	0.00359122	0.0566971	0.046319	ATP5ME/H19/NDUFA13/NME3/PRPS2/TMSB4X	6
8	GO:2001233	regulation of apoptotic signaling pathway	8/126	374/18903	0.00361437	0.0566971	0.046319	CD74/GSTP1/IGF1/MIF/NDUFA13/NUPR1/TIMP3/TPT1	8
8	GO:1900542	regulation of purine nucleotide metabolic process	4/126	94/18903	0.00361498	0.0566971	0.046319	H19/IGF1/NUPR1/TMSB4X	4
8	GO:0050863	regulation of T cell activation	8/126	376/18903	0.00373225	0.0582017	0.0475483	ACTB/B2M/CD74/CD81/HLA-DRA/HMGB1/IGF1/LGALS1	8
8	GO:1903037	regulation of leukocyte cell-cell adhesion	8/126	377/18903	0.00379229	0.0588021	0.0480388	ACTB/B2M/CD74/CD81/HLA-DRA/HMGB1/IGF1/LGALS1	8
8	GO:0002697	regulation of immune effector process	8/126	379/18903	0.00391463	0.0603561	0.0493083	B2M/BST2/CD74/CD81/HLA-DRA/HMGB1/MIF/SERPING1	8
8	GO:0007596	blood coagulation	6/126	225/18903	0.00400714	0.0614352	0.0501899	ACTB/APOE/MYL9/PDGFRA/SERPING1/VWF	6
8	GO:0019884	antigen processing and presentation of exogenous antigen	3/126	49/18903	0.00426046	0.0638149	0.052134	B2M/CD74/HLA-DRA	3
8	GO:0035051	cardiocyte differentiation	5/126	159/18903	0.00426784	0.0638149	0.052134	IGF1/ITGB1/MAPK3/MYH11/PDGFRA	5
8	GO:0006140	regulation of nucleotide metabolic process	4/126	99/18903	0.0043503	0.0638149	0.052134	H19/IGF1/NUPR1/TMSB4X	4
8	GO:0002468	dendritic cell antigen processing and presentation	2/126	15/18903	0.00437281	0.0638149	0.052134	CD74/HLA-DRA	2
8	GO:0002903	negative regulation of B cell apoptotic process	2/126	15/18903	0.00437281	0.0638149	0.052134	CD74/MIF	2
8	GO:0032897	negative regulation of viral transcription	2/126	15/18903	0.00437281	0.0638149	0.052134	IFITM3/TRIM11	2
8	GO:0043518	negative regulation of DNA damage response, signal transduction by p53 class mediator	2/126	15/18903	0.00437281	0.0638149	0.052134	CD74/MIF	2
8	GO:1902166	negative regulation of intrinsic apoptotic signaling pathway in response to DNA damage by p53 class mediator	2/126	15/18903	0.00437281	0.0638149	0.052134	CD74/MIF	2
8	GO:2001028	positive regulation of endothelial cell chemotaxis	2/126	15/18903	0.00437281	0.0638149	0.052134	SMOC2/TMSB4X	2
8	GO:0050817	coagulation	6/126	230/18903	0.00445775	0.0647085	0.052864	ACTB/APOE/MYL9/PDGFRA/SERPING1/VWF	6
8	GO:0098869	cellular oxidant detoxification	4/126	100/18903	0.00450858	0.0647861	0.0529274	APOE/FBLN5/GSTP1/H19	4
8	GO:0030195	negative regulation of blood coagulation	3/126	50/18903	0.00451058	0.0647861	0.0529274	APOE/PDGFRA/SERPING1	3
8	GO:0007599	hemostasis	6/126	231/18903	0.00455219	0.0650415	0.053136	ACTB/APOE/MYL9/PDGFRA/SERPING1/VWF	6
8	GO:1905477	positive regulation of protein localization to membrane	4/126	101/18903	0.00467069	0.0660431	0.0539543	CD81/ITGB1/PDCD5/SPTBN1	4
8	GO:2001243	negative regulation of intrinsic apoptotic signaling pathway	4/126	101/18903	0.00467069	0.0660431	0.0539543	CD74/MIF/NDUFA13/TPT1	4
8	GO:2001234	negative regulation of apoptotic signaling pathway	6/126	233/18903	0.00474548	0.0664069	0.0542515	CD74/GSTP1/IGF1/MIF/NDUFA13/TPT1	6
8	GO:0030850	prostate gland development	3/126	51/18903	0.00476942	0.0664069	0.0542515	PSAP/PTCH1/SERPINF1	3
8	GO:1900047	negative regulation of hemostasis	3/126	51/18903	0.00476942	0.0664069	0.0542515	APOE/PDGFRA/SERPING1	3
8	GO:0008630	intrinsic apoptotic signaling pathway in response to DNA damage	4/126	102/18903	0.00483668	0.066769	0.0545474	CD74/MIF/NUPR1/TPT1	4
8	GO:0009260	ribonucleotide biosynthetic process	6/126	234/18903	0.00484436	0.066769	0.0545474	ATP5ME/H19/NDUFA13/NME3/PRPS2/TMSB4X	6
8	GO:0002399	MHC class II protein complex assembly	2/126	16/18903	0.00497578	0.0678946	0.0554669	B2M/HLA-DRA	2
8	GO:0002503	peptide antigen assembly with MHC class II protein complex	2/126	16/18903	0.00497578	0.0678946	0.0554669	B2M/HLA-DRA	2
8	GO:0006636	unsaturated fatty acid biosynthetic process	3/126	52/18903	0.00503707	0.0683889	0.0558707	CD74/MIF/PTGDS	3
8	GO:0050900	leukocyte migration	8/126	398/18903	0.00523532	0.0702737	0.0574105	APOD/CD74/CD81/CD99/HMGB1/ITGB1/MAPK3/MIF	8
8	GO:0001819	positive regulation of cytokine production	9/126	486/18903	0.00529091	0.0702737	0.0574105	B2M/C1QTNF3/CD74/CD81/H19/HMGB1/MIF/NMB/SPTBN1	9
8	GO:0050670	regulation of lymphocyte proliferation	6/126	239/18903	0.00536169	0.0702737	0.0574105	CD74/CD81/HMGB1/IGF1/MIF/ZNF335	6
8	GO:0007568	aging	5/126	169/18903	0.00551477	0.0702737	0.0574105	APOD/IGFBP5/SERPINF1/SERPING1/TIMP1	5
8	GO:0006754	ATP biosynthetic process	4/126	106/18903	0.00554025	0.0702737	0.0574105	ATP5ME/H19/NDUFA13/TMSB4X	4
8	GO:0006958	complement activation, classical pathway	4/126	106/18903	0.00554025	0.0702737	0.0574105	C1R/C1S/C7/SERPING1	4
8	GO:0022407	regulation of cell-cell adhesion	9/126	490/18903	0.00557498	0.0702737	0.0574105	ACTB/B2M/CD74/CD81/HLA-DRA/HMGB1/IGF1/LGALS1/PLPP3	9
8	GO:0060326	cell chemotaxis	7/126	319/18903	0.00557727	0.0702737	0.0574105	CD74/HMGB1/MAPK3/MIF/PDGFRA/SMOC2/TMSB4X	7
8	GO:0046390	ribose phosphate biosynthetic process	6/126	241/18903	0.00557957	0.0702737	0.0574105	ATP5ME/H19/NDUFA13/NME3/PRPS2/TMSB4X	6
8	GO:0048738	cardiac muscle tissue development	6/126	241/18903	0.00557957	0.0702737	0.0574105	ENG/IGF1/ITGB1/MYH11/PDGFRA/TPM1	6
8	GO:0050819	negative regulation of coagulation	3/126	54/18903	0.00559912	0.0702737	0.0574105	APOE/PDGFRA/SERPING1	3
8	GO:0010763	positive regulation of fibroblast migration	2/126	17/18903	0.00561473	0.0702737	0.0574105	ACTA2/ITGB1	2
8	GO:0019885	antigen processing and presentation of endogenous peptide antigen via MHC class I	2/126	17/18903	0.00561473	0.0702737	0.0574105	B2M/HLA-C	2
8	GO:0033631	cell-cell adhesion mediated by integrin	2/126	17/18903	0.00561473	0.0702737	0.0574105	ITGB1/PLPP3	2
8	GO:0090713	immunological memory process	2/126	17/18903	0.00561473	0.0702737	0.0574105	CD81/HLA-DRA	2
8	GO:1902165	regulation of intrinsic apoptotic signaling pathway in response to DNA damage by p53 class mediator	2/126	17/18903	0.00561473	0.0702737	0.0574105	CD74/MIF	2
8	GO:1903729	regulation of plasma membrane organization	2/126	17/18903	0.00561473	0.0702737	0.0574105	AHNAK/GSN	2
8	GO:0006959	humoral immune response	7/126	320/18903	0.00567116	0.0702737	0.0574105	C1R/C1S/C7/CD81/CFD/RPL39/SERPING1	7
8	GO:0006164	purine nucleotide biosynthetic process	6/126	242/18903	0.00569091	0.0702737	0.0574105	ATP5ME/H19/NDUFA13/NME3/PRPS2/TMSB4X	6
8	GO:0097529	myeloid leukocyte migration	6/126	242/18903	0.00569091	0.0702737	0.0574105	CD74/CD81/CD99/HMGB1/MAPK3/MIF	6
8	GO:0016049	cell growth	9/126	493/18903	0.0057957	0.0710257	0.0580249	APOE/BST2/FBLN5/IGF1/IGFBP5/IGFBP7/ITGB1/LTBP4/NDUFA13	9
8	GO:0032944	regulation of mononuclear cell proliferation	6/126	243/18903	0.00580386	0.0710257	0.0580249	CD74/CD81/HMGB1/IGF1/MIF/ZNF335	6
8	GO:0030490	maturation of SSU-rRNA	3/126	55/18903	0.00589368	0.0710289	0.0580275	RPS21/RPS28/RPS8	3
8	GO:0019882	antigen processing and presentation	4/126	108/18903	0.00591637	0.0710289	0.0580275	B2M/CD74/HLA-C/HLA-DRA	4
8	GO:0032526	response to retinoic acid	4/126	108/18903	0.00591637	0.0710289	0.0580275	IGFBP7/NDUFA13/PTCH1/SERPINF1	4
8	GO:0062014	negative regulation of small molecule metabolic process	4/126	108/18903	0.00591637	0.0710289	0.0580275	APOE/C1QTNF3/H19/NUPR1	4
8	GO:2001242	regulation of intrinsic apoptotic signaling pathway	5/126	172/18903	0.00593426	0.0710289	0.0580275	CD74/MIF/NDUFA13/NUPR1/TPT1	5
8	GO:0009615	response to virus	8/126	409/18903	0.00614218	0.0731966	0.0597984	ACTA2/BST2/H19/IFI27/IFITM3/NMB/TPT1/TRIM11	8
8	GO:0002830	positive regulation of type 2 immune response	2/126	18/18903	0.00628916	0.0736615	0.0601782	CD74/CD81	2
8	GO:0006957	complement activation, alternative pathway	2/126	18/18903	0.00628916	0.0736615	0.0601782	C7/CFD	2
8	GO:0007289	spermatid nucleus differentiation	2/126	18/18903	0.00628916	0.0736615	0.0601782	PRM1/TNP1	2
8	GO:0051782	negative regulation of cell division	2/126	18/18903	0.00628916	0.0736615	0.0601782	PTCH1/TXNIP	2
8	GO:0048660	regulation of smooth muscle cell proliferation	5/126	175/18903	0.00637576	0.0743566	0.0607461	APOD/APOE/IGF1/IGFBP5/TPM1	5
8	GO:0043113	receptor clustering	3/126	57/18903	0.00651022	0.0751675	0.0614085	APOE/CD81/GSN	3
8	GO:0042177	negative regulation of protein catabolic process	4/126	111/18903	0.00651187	0.0751675	0.0614085	CST3/TIMP1/TIMP2/TIMP3	4
8	GO:0010634	positive regulation of epithelial cell migration	5/126	176/18903	0.00652792	0.0751675	0.0614085	HMGB1/PLPP3/SMOC2/SPARC/TMSB4X	5
8	GO:0045445	myoblast differentiation	4/126	112/18903	0.00671888	0.0770247	0.0629258	ACTB/IGF1/ITGB1/LGALS1	4
8	GO:0072522	purine-containing compound biosynthetic process	6/126	251/18903	0.00676738	0.0770247	0.0629258	ATP5ME/H19/NDUFA13/NME3/PRPS2/TMSB4X	6
8	GO:0048008	platelet-derived growth factor receptor signaling pathway	3/126	58/18903	0.00683235	0.0770247	0.0629258	APOD/PDGFRA/TXNIP	3
8	GO:0002456	T cell mediated immunity	4/126	113/18903	0.0069302	0.0770247	0.0629258	B2M/CD81/HLA-DRA/HMGB1	4
8	GO:0007229	integrin-mediated signaling pathway	4/126	113/18903	0.0069302	0.0770247	0.0629258	CD63/ITGB1/PLPP3/TIMP1	4
8	GO:1905954	positive regulation of lipid localization	4/126	113/18903	0.0069302	0.0770247	0.0629258	APOE/MIF/NMB/PTCH1	4
8	GO:0000028	ribosomal small subunit assembly	2/126	19/18903	0.00699857	0.0770247	0.0629258	RPS28/RPSA	2
8	GO:0010544	negative regulation of platelet activation	2/126	19/18903	0.00699857	0.0770247	0.0629258	APOE/PDGFRA	2
8	GO:0046782	regulation of viral transcription	2/126	19/18903	0.00699857	0.0770247	0.0629258	IFITM3/TRIM11	2
8	GO:0097284	hepatocyte apoptotic process	2/126	19/18903	0.00699857	0.0770247	0.0629258	GSN/H19	2
8	GO:0048659	smooth muscle cell proliferation	5/126	179/18903	0.00699968	0.0770247	0.0629258	APOD/APOE/IGF1/IGFBP5/TPM1	5
8	GO:0001558	regulation of cell growth	8/126	422/18903	0.00736297	0.0800863	0.065427	APOE/BST2/FBLN5/IGF1/IGFBP5/IGFBP7/LTBP4/NDUFA13	8
8	GO:0033559	unsaturated fatty acid metabolic process	4/126	115/18903	0.00736595	0.0800863	0.065427	CD74/GSTP1/MIF/PTGDS	4
8	GO:1990748	cellular detoxification	4/126	115/18903	0.00736595	0.0800863	0.065427	APOE/FBLN5/GSTP1/H19	4
8	GO:0002711	positive regulation of T cell mediated immunity	3/126	60/18903	0.00750465	0.0809494	0.0661321	B2M/CD81/HLA-DRA	3
8	GO:1905517	macrophage migration	3/126	60/18903	0.00750465	0.0809494	0.0661321	CD81/MAPK3/MIF	3
8	GO:0014706	striated muscle tissue development	6/126	257/18903	0.00756268	0.0812541	0.066381	ENG/IGF1/ITGB1/MYH11/PDGFRA/TPM1	6
8	GO:0002396	MHC protein complex assembly	2/126	20/18903	0.00774248	0.0818962	0.0669056	B2M/HLA-DRA	2
8	GO:0002501	peptide antigen assembly with MHC protein complex	2/126	20/18903	0.00774248	0.0818962	0.0669056	B2M/HLA-DRA	2
8	GO:0035455	response to interferon-alpha	2/126	20/18903	0.00774248	0.0818962	0.0669056	BST2/IFITM3	2
8	GO:1903579	negative regulation of ATP metabolic process	2/126	20/18903	0.00774248	0.0818962	0.0669056	H19/NUPR1	2
8	GO:0050728	negative regulation of inflammatory response	5/126	184/18903	0.00783816	0.0821309	0.0670973	APOE/C1QTNF3/GSTP1/IGF1/SERPINF1	5
8	GO:0042255	ribosome assembly	3/126	61/18903	0.00785495	0.0821309	0.0670973	RPL10/RPS28/RPSA	3
8	GO:0046456	icosanoid biosynthetic process	3/126	61/18903	0.00785495	0.0821309	0.0670973	CD74/MIF/PTGDS	3
8	GO:0002286	T cell activation involved in immune response	4/126	118/18903	0.00805286	0.0838788	0.0685253	CD74/CD81/HLA-DRA/HMGB1	4
8	GO:0071216	cellular response to biotic stimulus	6/126	261/18903	0.00812908	0.0843508	0.068911	GSTP1/HMGB1/MAPK3/MIF/TXNIP/VIM	6
8	GO:0022412	cellular process involved in reproduction in multicellular organism	8/126	430/18903	0.0082004	0.0845965	0.0691117	DND1/IGF1/ITGB1/PRM1/PRM2/PTCH1/PTGDS/TNP1	8
8	GO:1903018	regulation of glycoprotein metabolic process	3/126	62/18903	0.00821476	0.0845965	0.0691117	CST3/IGF1/ITM2B	3
8	GO:0002700	regulation of production of molecular mediator of immune response	5/126	187/18903	0.0083735	0.0859071	0.0701823	B2M/BST2/CD74/CD81/MIF	5
8	GO:0032986	protein-DNA complex disassembly	2/126	21/18903	0.0085204	0.0870867	0.0711461	RPL23/TNP1	2
8	GO:0019216	regulation of lipid metabolic process	7/126	347/18903	0.00868258	0.0884133	0.0722298	APOD/APOE/CD74/CD81/IGFBP7/PDGFRA/PSAP	7
8	GO:0051896	regulation of protein kinase B signaling	5/126	189/18903	0.00874418	0.0887095	0.0724718	ENG/H19/IGF1/IGFBP5/ITGB1	5
8	GO:0007517	muscle organ development	7/126	348/18903	0.00881299	0.0890765	0.0727716	DES/ENG/IGF1/ITGB1/NR2F2/NUPR1/TPM1	7
8	GO:0032102	negative regulation of response to external stimulus	8/126	436/18903	0.00887407	0.0893628	0.0730055	APOE/C1QTNF3/GSTP1/IGF1/MIF/PDGFRA/SERPINF1/SERPING1	8
8	GO:0030282	bone mineralization	4/126	123/18903	0.00928885	0.0917425	0.0749496	COL1A2/IGF1/MGP/OSR2	4
8	GO:0097237	cellular response to toxic substance	4/126	123/18903	0.00928885	0.0917425	0.0749496	APOE/FBLN5/GSTP1/H19	4
8	GO:0031099	regeneration	5/126	192/18903	0.00932127	0.0917425	0.0749496	APOD/CD81/IGF1/PRPS2/PTCH1	5
8	GO:0002902	regulation of B cell apoptotic process	2/126	22/18903	0.00933184	0.0917425	0.0749496	CD74/MIF	2
8	GO:0071404	cellular response to low-density lipoprotein particle stimulus	2/126	22/18903	0.00933184	0.0917425	0.0749496	CD81/ITGB1	2
8	GO:2001044	regulation of integrin-mediated signaling pathway	2/126	22/18903	0.00933184	0.0917425	0.0749496	CD63/TIMP1	2
8	GO:0045936	negative regulation of phosphate metabolic process	8/126	440/18903	0.0093457	0.0917425	0.0749496	APOE/ARPP19/ENG/GSTP1/H19/NR2F2/NUPR1/PLPP3	8
8	GO:0010563	negative regulation of phosphorus metabolic process	8/126	441/18903	0.00946648	0.0925951	0.0756461	APOE/ARPP19/ENG/GSTP1/H19/NR2F2/NUPR1/PLPP3	8
8	GO:0050731	positive regulation of peptidyl-tyrosine phosphorylation	5/126	193/18903	0.00951933	0.0927475	0.0757706	CD74/CD81/IGF1/MIF/PLPP3	5
8	GO:0055007	cardiac muscle cell differentiation	4/126	124/18903	0.00955003	0.0927475	0.0757706	IGF1/ITGB1/MYH11/PDGFRA	4
8	GO:0030837	negative regulation of actin filament polymerization	3/126	66/18903	0.00975018	0.0943555	0.0770843	GSN/SPTBN1/TMSB4X	3
8	GO:0043280	positive regulation of cysteine-type endopeptidase activity involved in apoptotic process	4/126	125/18903	0.00981595	0.0945897	0.0772756	GSN/HMGB1/NDUFA13/PDCD5	4
8	GO:0031348	negative regulation of defense response	6/126	272/18903	0.0098437	0.0945897	0.0772756	APOE/C1QTNF3/GSTP1/IGF1/SERPINF1/SERPING1	6
8	GO:0006690	icosanoid metabolic process	4/126	126/18903	0.0100866	0.0947825	0.0774331	CD74/GSTP1/MIF/PTGDS	4
8	GO:0007405	neuroblast proliferation	3/126	67/18903	0.0101583	0.0947825	0.0774331	ITGB1/NUMBL/ZNF335	3
8	GO:0015909	long-chain fatty acid transport	3/126	67/18903	0.0101583	0.0947825	0.0774331	APOE/MIF/NMB	3
8	GO:0030888	regulation of B cell proliferation	3/126	67/18903	0.0101583	0.0947825	0.0774331	CD74/CD81/MIF	3
8	GO:0019430	removal of superoxide radicals	2/126	23/18903	0.0101764	0.0947825	0.0774331	FBLN5/H19	2
8	GO:0060965	negative regulation of miRNA-mediated gene silencing	2/126	23/18903	0.0101764	0.0947825	0.0774331	DND1/NEAT1	2
8	GO:1900543	negative regulation of purine nucleotide metabolic process	2/126	23/18903	0.0101764	0.0947825	0.0774331	H19/NUPR1	2
8	GO:1902254	negative regulation of intrinsic apoptotic signaling pathway by p53 class mediator	2/126	23/18903	0.0101764	0.0947825	0.0774331	CD74/MIF	2
8	GO:2001169	regulation of ATP biosynthetic process	2/126	23/18903	0.0101764	0.0947825	0.0774331	H19/TMSB4X	2
8	GO:0009150	purine ribonucleotide metabolic process	8/126	447/18903	0.0102159	0.0948267	0.0774693	ATP5ME/H19/IGF1/NDUFA13/NME3/NUPR1/PRPS2/TMSB4X	8
8	GO:0002688	regulation of leukocyte chemotaxis	4/126	127/18903	0.0103621	0.0958583	0.0783121	CD74/HMGB1/MAPK3/MIF	4
8	GO:0045109	intermediate filament organization	3/126	69/18903	0.0110041	0.100549	0.0821445	DES/PRPH/VIM	3
8	GO:0060149	negative regulation of post-transcriptional gene silencing	2/126	24/18903	0.0110534	0.100549	0.0821445	DND1/NEAT1	2
8	GO:0060967	negative regulation of gene silencing by RNA	2/126	24/18903	0.0110534	0.100549	0.0821445	DND1/NEAT1	2
8	GO:1900369	negative regulation of post-transcriptional gene silencing by RNA	2/126	24/18903	0.0110534	0.100549	0.0821445	DND1/NEAT1	2
8	GO:2001026	regulation of endothelial cell chemotaxis	2/126	24/18903	0.0110534	0.100549	0.0821445	SMOC2/TMSB4X	2
8	GO:0007015	actin filament organization	8/126	454/18903	0.011145	0.101045	0.0825497	CALD1/GSN/MARCKSL1/MYO19/SPTBN1/TMSB4X/TPM1/TPM2	8
8	GO:0030193	regulation of blood coagulation	3/126	70/18903	0.0114418	0.103052	0.084189	APOE/PDGFRA/SERPING1	3
8	GO:0032722	positive regulation of chemokine production	3/126	70/18903	0.0114418	0.103052	0.084189	CD74/HMGB1/MIF	3
8	GO:0003208	cardiac ventricle morphogenesis	3/126	71/18903	0.0118895	0.10531	0.0860337	CPE/ENG/TPM1	3
8	GO:0070527	platelet aggregation	3/126	71/18903	0.0118895	0.10531	0.0860337	ACTB/MYL9/PDGFRA	3
8	GO:0031032	actomyosin structure organization	5/126	204/18903	0.0118927	0.10531	0.0860337	ITGB1/MYH11/MYL9/PDGFRA/TPM1	5
8	GO:0045980	negative regulation of nucleotide metabolic process	2/126	25/18903	0.0119627	0.10531	0.0860337	H19/NUPR1	2
8	GO:0048745	smooth muscle tissue development	2/126	25/18903	0.0119627	0.10531	0.0860337	ENG/PTCH1	2
8	GO:0071450	cellular response to oxygen radical	2/126	25/18903	0.0119627	0.10531	0.0860337	FBLN5/H19	2
8	GO:0071451	cellular response to superoxide	2/126	25/18903	0.0119627	0.10531	0.0860337	FBLN5/H19	2
8	GO:0002702	positive regulation of production of molecular mediator of immune response	4/126	133/18903	0.0121175	0.10633	0.0868673	B2M/CD74/CD81/MIF	4
8	GO:0034249	negative regulation of cellular amide metabolic process	6/126	285/18903	0.0121858	0.106586	0.0870765	APOE/CIRBP/DND1/IGF1/IGFBP5/RPL13A	6
8	GO:1900046	regulation of hemostasis	3/126	72/18903	0.0123471	0.106986	0.0874029	APOE/PDGFRA/SERPING1	3
8	GO:2000241	regulation of reproductive process	5/126	206/18903	0.0123637	0.106986	0.0874029	IGF1/NUPR1/PTGDS/SERPINF1/TIMP1	5
8	GO:0045862	positive regulation of proteolysis	7/126	372/18903	0.0123948	0.106986	0.0874029	APOE/GSN/HMGB1/NDUFA13/NUPR1/PDCD5/TNP1	7
8	GO:0051098	regulation of binding	7/126	372/18903	0.0123948	0.106986	0.0874029	ACTB/APOE/B2M/HMGB1/IGF1/MAPK3/TMSB4X	7
8	GO:0030048	actin filament-based movement	4/126	134/18903	0.0124275	0.106986	0.0874029	ACTA2/GSN/MYO19/TPM1	4
8	GO:0051346	negative regulation of hydrolase activity	7/126	373/18903	0.0125639	0.10782	0.0880843	BST2/CST3/SERPINF1/SERPING1/TIMP1/TIMP2/TIMP3	7
8	GO:0002285	lymphocyte activation involved in immune response	5/126	207/18903	0.0126038	0.107824	0.0880876	CD74/CD81/HLA-DRA/HMGB1/LGALS1	5
8	GO:0042246	tissue regeneration	3/126	73/18903	0.0128147	0.10835	0.0885173	APOD/CD81/IGF1	3
8	GO:0150076	neuroinflammatory response	3/126	73/18903	0.0128147	0.10835	0.0885173	IGF1/ITGB1/NUPR1	3
8	GO:0009259	ribonucleotide metabolic process	8/126	466/18903	0.0128816	0.10835	0.0885173	ATP5ME/H19/IGF1/NDUFA13/NME3/NUPR1/PRPS2/TMSB4X	8
8	GO:0002726	positive regulation of T cell cytokine production	2/126	26/18903	0.0129035	0.10835	0.0885173	B2M/CD81	2
8	GO:0010954	positive regulation of protein processing	2/126	26/18903	0.0129035	0.10835	0.0885173	GSN/TNP1	2
8	GO:0048026	positive regulation of mRNA splicing, via spliceosome	2/126	26/18903	0.0129035	0.10835	0.0885173	CIRBP/RBM3	2
8	GO:0006801	superoxide metabolic process	3/126	74/18903	0.0132923	0.111272	0.0909046	FBLN5/GSTP1/H19	3
8	GO:0009612	response to mechanical stimulus	5/126	211/18903	0.0135962	0.113373	0.0926208	ENG/GSN/MAPK3/PTCH1/TXNIP	5
8	GO:0050818	regulation of coagulation	3/126	75/18903	0.01378	0.113373	0.0926208	APOE/PDGFRA/SERPING1	3
8	GO:0018108	peptidyl-tyrosine phosphorylation	7/126	380/18903	0.0137941	0.113373	0.0926208	CD74/CD81/IGF1/MAPK3/MIF/PDGFRA/PLPP3	7
8	GO:0002366	leukocyte activation involved in immune response	6/126	293/18903	0.0138083	0.113373	0.0926208	CD74/CD81/HLA-DRA/HMGB1/LGALS1/PTGDS	6
8	GO:0001783	B cell apoptotic process	2/126	27/18903	0.0138756	0.113373	0.0926208	CD74/MIF	2
8	GO:0010875	positive regulation of cholesterol efflux	2/126	27/18903	0.0138756	0.113373	0.0926208	APOE/PTCH1	2
8	GO:0032967	positive regulation of collagen biosynthetic process	2/126	27/18903	0.0138756	0.113373	0.0926208	ENG/VIM	2
8	GO:0044342	type B pancreatic cell proliferation	2/126	27/18903	0.0138756	0.113373	0.0926208	IGFBP5/NUPR1	2
8	GO:0018212	peptidyl-tyrosine modification	7/126	382/18903	0.014161	0.115359	0.0942433	CD74/CD81/IGF1/MAPK3/MIF/PDGFRA/PLPP3	7
8	GO:0001937	negative regulation of endothelial cell proliferation	3/126	76/18903	0.0142778	0.115873	0.0946633	APOE/NR2F2/SPARC	3
8	GO:0019693	ribose phosphate metabolic process	8/126	475/18903	0.014309	0.115873	0.0946633	ATP5ME/H19/IGF1/NDUFA13/NME3/NUPR1/PRPS2/TMSB4X	8
8	GO:0006163	purine nucleotide metabolic process	8/126	476/18903	0.0144745	0.116866	0.0954746	ATP5ME/H19/IGF1/NDUFA13/NME3/NUPR1/PRPS2/TMSB4X	8
8	GO:0002263	cell activation involved in immune response	6/126	297/18903	0.0146738	0.117691	0.0961483	CD74/CD81/HLA-DRA/HMGB1/LGALS1/PTGDS	6
8	GO:0000303	response to superoxide	2/126	28/18903	0.0148785	0.117691	0.0961483	FBLN5/H19	2
8	GO:0002052	positive regulation of neuroblast proliferation	2/126	28/18903	0.0148785	0.117691	0.0961483	ITGB1/ZNF335	2
8	GO:0010714	positive regulation of collagen metabolic process	2/126	28/18903	0.0148785	0.117691	0.0961483	ENG/VIM	2
8	GO:0010758	regulation of macrophage chemotaxis	2/126	28/18903	0.0148785	0.117691	0.0961483	MAPK3/MIF	2
8	GO:1903019	negative regulation of glycoprotein metabolic process	2/126	28/18903	0.0148785	0.117691	0.0961483	CST3/ITM2B	2
8	GO:1903319	positive regulation of protein maturation	2/126	28/18903	0.0148785	0.117691	0.0961483	GSN/TNP1	2
8	GO:0061045	negative regulation of wound healing	3/126	78/18903	0.0153038	0.120705	0.0986109	APOE/PDGFRA/SERPING1	3
8	GO:0045727	positive regulation of translation	4/126	143/18903	0.0154467	0.120869	0.0987449	CIRBP/RBM3/RPS4X/VIM	4
8	GO:2001056	positive regulation of cysteine-type endopeptidase activity	4/126	143/18903	0.0154467	0.120869	0.0987449	GSN/HMGB1/NDUFA13/PDCD5	4
8	GO:0043491	protein kinase B signaling	5/126	218/18903	0.0154575	0.120869	0.0987449	ENG/H19/IGF1/IGFBP5/ITGB1	5
8	GO:2000514	regulation of CD4-positive, alpha-beta T cell activation	3/126	79/18903	0.015832	0.122663	0.100211	CD81/HLA-DRA/HMGB1	3
8	GO:0000305	response to oxygen radical	2/126	29/18903	0.0159116	0.122663	0.100211	FBLN5/H19	2
8	GO:0042104	positive regulation of activated T cell proliferation	2/126	29/18903	0.0159116	0.122663	0.100211	HMGB1/IGF1	2
8	GO:0072012	glomerulus vasculature development	2/126	29/18903	0.0159116	0.122663	0.100211	ACTA2/PDGFRA	2
8	GO:1902430	negative regulation of amyloid-beta formation	2/126	29/18903	0.0159116	0.122663	0.100211	APOE/IGF1	2
8	GO:0006417	regulation of translation	8/126	486/18903	0.0162067	0.124586	0.101782	CIRBP/DND1/IGFBP5/RBM3/RPL10/RPL13A/RPS4X/VIM	8
8	GO:0009165	nucleotide biosynthetic process	6/126	304/18903	0.0162783	0.124785	0.101944	ATP5ME/H19/NDUFA13/NME3/PRPS2/TMSB4X	6
8	GO:0014068	positive regulation of phosphatidylinositol 3-kinase signaling	3/126	80/18903	0.0163704	0.125139	0.102233	DCN/IGF1/PDGFRA	3
8	GO:0046651	lymphocyte proliferation	6/126	305/18903	0.016517	0.125739	0.102723	CD74/CD81/HMGB1/IGF1/MIF/ZNF335	6
8	GO:0071222	cellular response to lipopolysaccharide	5/126	222/18903	0.016594	0.125739	0.102723	GSTP1/HMGB1/MAPK3/MIF/VIM	5
8	GO:0048608	reproductive structure development	6/126	306/18903	0.0167581	0.125739	0.102723	NR2F2/NUPR1/PDGFRA/PSAP/PTCH1/SERPINF1	6
8	GO:1901293	nucleoside phosphate biosynthetic process	6/126	306/18903	0.0167581	0.125739	0.102723	ATP5ME/H19/NDUFA13/NME3/PRPS2/TMSB4X	6
8	GO:0006457	protein folding	5/126	223/18903	0.0168866	0.125739	0.102723	B2M/CD74/LTBP4/MOGS/PDCD5	5
8	GO:0032272	negative regulation of protein polymerization	3/126	81/18903	0.0169189	0.125739	0.102723	GSN/SPTBN1/TMSB4X	3
8	GO:0072332	intrinsic apoptotic signaling pathway by p53 class mediator	3/126	81/18903	0.0169189	0.125739	0.102723	CD74/MIF/NUPR1	3
8	GO:0006119	oxidative phosphorylation	4/126	147/18903	0.0169245	0.125739	0.102723	ATP5ME/COX4I1/NDUFA13/NUPR1	4
8	GO:0061564	axon development	8/126	490/18903	0.0169401	0.125739	0.102723	ACTB/APOD/APOE/ITGB1/KIF5C/NUMBL/PTCH1/S100A6	8
8	GO:0002474	antigen processing and presentation of peptide antigen via MHC class I	2/126	30/18903	0.0169747	0.125739	0.102723	B2M/HLA-C	2
8	GO:0090140	regulation of mitochondrial fission	2/126	30/18903	0.0169747	0.125739	0.102723	DCN/MYO19	2
8	GO:0031349	positive regulation of defense response	6/126	307/18903	0.0170017	0.125739	0.102723	CD81/HMGB1/LGALS1/MAPK3/NEAT1/NUPR1	6
8	GO:0002253	activation of immune response	7/126	397/18903	0.0171386	0.126392	0.103257	C1R/C1S/C7/CD81/CFD/HMGB1/SERPING1	7
8	GO:0097191	extrinsic apoptotic signaling pathway	5/126	224/18903	0.0171826	0.126392	0.103257	GSTP1/IFI27/IGF1/NDUFA13/TIMP3	5
8	GO:0002687	positive regulation of leukocyte migration	4/126	148/18903	0.0173073	0.126967	0.103726	CD74/CD99/HMGB1/MAPK3	4
8	GO:0048708	astrocyte differentiation	3/126	82/18903	0.0174777	0.127531	0.104187	MAPK3/PLPP3/VIM	3
8	GO:2001021	negative regulation of response to DNA damage stimulus	3/126	82/18903	0.0174777	0.127531	0.104187	CD74/MIF/TPT1	3
8	GO:0042254	ribosome biogenesis	6/126	310/18903	0.017747	0.128808	0.10523	RPL10/RPL10A/RPS21/RPS28/RPS8/RPSA	6
8	GO:0061458	reproductive system development	6/126	310/18903	0.017747	0.128808	0.10523	NR2F2/NUPR1/PDGFRA/PSAP/PTCH1/SERPINF1	6
8	GO:0055013	cardiac muscle cell development	3/126	83/18903	0.0180467	0.129227	0.105573	IGF1/MYH11/PDGFRA	3
8	GO:0001916	positive regulation of T cell mediated cytotoxicity	2/126	31/18903	0.0180671	0.129227	0.105573	B2M/HLA-DRA	2
8	GO:0035767	endothelial cell chemotaxis	2/126	31/18903	0.0180671	0.129227	0.105573	SMOC2/TMSB4X	2
8	GO:0061437	renal system vasculature development	2/126	31/18903	0.0180671	0.129227	0.105573	ACTA2/PDGFRA	2
8	GO:0061440	kidney vasculature development	2/126	31/18903	0.0180671	0.129227	0.105573	ACTA2/PDGFRA	2
8	GO:0010821	regulation of mitochondrion organization	4/126	150/18903	0.018089	0.129227	0.105573	DCN/IGF1/MYO19/PDCD5	4
8	GO:0032943	mononuclear cell proliferation	6/126	312/18903	0.0182563	0.130082	0.106271	CD74/CD81/HMGB1/IGF1/MIF/ZNF335	6
8	GO:0032970	regulation of actin filament-based process	7/126	406/18903	0.0191245	0.135662	0.11083	ACTA2/BST2/GSN/PDGFRA/SPTBN1/TMSB4X/TPM1	7
8	GO:0050482	arachidonic acid secretion	2/126	32/18903	0.0191886	0.135662	0.11083	MIF/NMB	2
8	GO:1903963	arachidonate transport	2/126	32/18903	0.0191886	0.135662	0.11083	MIF/NMB	2
8	GO:0007281	germ cell development	6/126	316/18903	0.0193046	0.13613	0.111212	DND1/IGF1/PRM1/PRM2/PTCH1/TNP1	6
8	GO:0045834	positive regulation of lipid metabolic process	4/126	154/18903	0.0197176	0.137973	0.112718	APOE/CD74/CD81/PDGFRA	4
8	GO:0050729	positive regulation of inflammatory response	4/126	154/18903	0.0197176	0.137973	0.112718	CD81/LGALS1/NEAT1/NUPR1	4
8	GO:0098754	detoxification	4/126	154/18903	0.0197176	0.137973	0.112718	APOE/FBLN5/GSTP1/H19	4
8	GO:0010675	regulation of cellular carbohydrate metabolic process	4/126	155/18903	0.0201384	0.139108	0.113645	ARPP19/C1QTNF3/IGF1/NUPR1	4
8	GO:0032368	regulation of lipid transport	4/126	155/18903	0.0201384	0.139108	0.113645	APOE/MIF/NMB/PTCH1	4
8	GO:0071219	cellular response to molecule of bacterial origin	5/126	234/18903	0.0203338	0.139108	0.113645	GSTP1/HMGB1/MAPK3/MIF/VIM	5
8	GO:0001782	B cell homeostasis	2/126	33/18903	0.0203386	0.139108	0.113645	CD74/MIF	2
8	GO:0002828	regulation of type 2 immune response	2/126	33/18903	0.0203386	0.139108	0.113645	CD74/CD81	2
8	GO:0048147	negative regulation of fibroblast proliferation	2/126	33/18903	0.0203386	0.139108	0.113645	GSTP1/NUPR1	2
8	GO:0051204	protein insertion into mitochondrial membrane	2/126	33/18903	0.0203386	0.139108	0.113645	NDUFA13/PDCD5	2
8	GO:1902253	regulation of intrinsic apoptotic signaling pathway by p53 class mediator	2/126	33/18903	0.0203386	0.139108	0.113645	CD74/MIF	2
8	GO:1902992	negative regulation of amyloid precursor protein catabolic process	2/126	33/18903	0.0203386	0.139108	0.113645	APOE/IGF1	2
8	GO:0014910	regulation of smooth muscle cell migration	3/126	87/18903	0.0204253	0.139351	0.113844	IGF1/IGFBP5/TPM1	3
8	GO:2000116	regulation of cysteine-type endopeptidase activity	5/126	235/18903	0.0206684	0.140658	0.114912	CST3/GSN/HMGB1/NDUFA13/PDCD5	5
8	GO:0061081	positive regulation of myeloid leukocyte cytokine production involved in immune response	2/126	34/18903	0.0215167	0.145345	0.11874	CD74/MIF	2
8	GO:1901797	negative regulation of signal transduction by p53 class mediator	2/126	34/18903	0.0215167	0.145345	0.11874	CD74/MIF	2
8	GO:1902624	positive regulation of neutrophil migration	2/126	34/18903	0.0215167	0.145345	0.11874	CD74/CD99	2
8	GO:0045104	intermediate filament cytoskeleton organization	3/126	89/18903	0.0216762	0.14606	0.119324	DES/PRPH/VIM	3
8	GO:0030098	lymphocyte differentiation	7/126	419/18903	0.022271	0.149272	0.121949	ACTB/B2M/CD74/HLA-DRA/HMGB1/ITGB1/LGALS1	7
8	GO:0045103	intermediate filament-based process	3/126	90/18903	0.022317	0.149272	0.121949	DES/PRPH/VIM	3
8	GO:0055006	cardiac cell development	3/126	90/18903	0.022317	0.149272	0.121949	IGF1/MYH11/PDGFRA	3
8	GO:0035137	hindlimb morphogenesis	2/126	35/18903	0.0227226	0.150701	0.123116	OSR2/PTCH1	2
8	GO:0035633	maintenance of blood-brain barrier	2/126	35/18903	0.0227226	0.150701	0.123116	ACTB/ITGB1	2
8	GO:0050685	positive regulation of mRNA processing	2/126	35/18903	0.0227226	0.150701	0.123116	CIRBP/RBM3	2
8	GO:0002703	regulation of leukocyte mediated immunity	5/126	241/18903	0.0227514	0.150701	0.123116	B2M/BST2/CD81/HLA-DRA/HMGB1	5
8	GO:0001656	metanephros development	3/126	92/18903	0.0236296	0.156138	0.127558	OSR2/PDGFRA/PTCH1	3
8	GO:0045777	positive regulation of blood pressure	2/126	36/18903	0.0239558	0.157153	0.128387	NR2F2/TPM1	2
8	GO:0090218	positive regulation of lipid kinase activity	2/126	36/18903	0.0239558	0.157153	0.128387	CD81/PDGFRA	2
8	GO:1903580	positive regulation of ATP metabolic process	2/126	36/18903	0.0239558	0.157153	0.128387	IGF1/TMSB4X	2
8	GO:0006633	fatty acid biosynthetic process	4/126	164/18903	0.0241761	0.157745	0.128871	CD74/GSTP1/MIF/PTGDS	4
8	GO:0051100	negative regulation of binding	4/126	164/18903	0.0241761	0.157745	0.128871	ACTB/B2M/MAPK3/TMSB4X	4
8	GO:0002440	production of molecular mediator of immune response	6/126	333/18903	0.0242195	0.157745	0.128871	B2M/BST2/CD74/CD81/HLA-DRA/MIF	6
8	GO:1904705	regulation of vascular associated smooth muscle cell proliferation	3/126	93/18903	0.0243012	0.1579	0.128998	IGF1/IGFBP5/TPM1	3
8	GO:0031960	response to corticosteroid	4/126	165/18903	0.0246529	0.159804	0.130553	ENG/IGFBP7/PTGDS/SERPINF1	4
8	GO:0001503	ossification	7/126	429/18903	0.0249241	0.1608	0.131367	COL1A2/IGF1/IGFBP5/MAPK3/MGP/OSR2/PTCH1	7
8	GO:0033002	muscle cell proliferation	5/126	247/18903	0.0249664	0.1608	0.131367	APOD/APOE/IGF1/IGFBP5/TPM1	5
8	GO:1903035	negative regulation of response to wounding	3/126	94/18903	0.0249832	0.1608	0.131367	APOE/PDGFRA/SERPING1	3
8	GO:0046326	positive regulation of glucose import	2/126	37/18903	0.0252159	0.161158	0.131659	ARPP19/IGF1	2
8	GO:0070229	negative regulation of lymphocyte apoptotic process	2/126	37/18903	0.0252159	0.161158	0.131659	CD74/MIF	2
8	GO:0090151	establishment of protein localization to mitochondrial membrane	2/126	37/18903	0.0252159	0.161158	0.131659	NDUFA13/PDCD5	2
8	GO:0014909	smooth muscle cell migration	3/126	95/18903	0.0256754	0.16295	0.133123	IGF1/IGFBP5/TPM1	3
8	GO:0042982	amyloid precursor protein metabolic process	3/126	95/18903	0.0256754	0.16295	0.133123	APOE/IGF1/ITM2B	3
8	GO:1990874	vascular associated smooth muscle cell proliferation	3/126	95/18903	0.0256754	0.16295	0.133123	IGF1/IGFBP5/TPM1	3
8	GO:0009636	response to toxic substance	5/126	250/18903	0.0261241	0.165029	0.134822	APOE/FBLN5/GSTP1/H19/NUPR1	5
8	GO:0016485	protein processing	5/126	250/18903	0.0261241	0.165029	0.134822	C1R/CPE/GSN/PTCH1/TNP1	5
8	GO:0032091	negative regulation of protein binding	3/126	96/18903	0.0263779	0.165126	0.134901	ACTB/B2M/MAPK3	3
8	GO:0045807	positive regulation of endocytosis	3/126	96/18903	0.0263779	0.165126	0.134901	APOE/B2M/CD63	3
8	GO:0002369	T cell cytokine production	2/126	38/18903	0.0265025	0.165126	0.134901	B2M/CD81	2
8	GO:0002724	regulation of T cell cytokine production	2/126	38/18903	0.0265025	0.165126	0.134901	B2M/CD81	2
8	GO:0042092	type 2 immune response	2/126	38/18903	0.0265025	0.165126	0.134901	CD74/CD81	2
8	GO:0043516	regulation of DNA damage response, signal transduction by p53 class mediator	2/126	38/18903	0.0265025	0.165126	0.134901	CD74/MIF	2
8	GO:1902904	negative regulation of supramolecular fiber organization	4/126	169/18903	0.0266165	0.165459	0.135173	APOE/GSN/SPTBN1/TMSB4X	4
8	GO:0002690	positive regulation of leukocyte chemotaxis	3/126	97/18903	0.0270907	0.167834	0.137113	CD74/HMGB1/MAPK3	3
8	GO:0034250	positive regulation of cellular amide metabolic process	4/126	170/18903	0.0271216	0.167834	0.137113	CIRBP/RBM3/RPS4X/VIM	4
8	GO:0007409	axonogenesis	7/126	438/18903	0.0274913	0.169737	0.138668	ACTB/APOE/ITGB1/KIF5C/NUMBL/PTCH1/S100A6	7
8	GO:0000462	maturation of SSU-rRNA from tricistronic rRNA transcript (SSU-rRNA, 5.8S rRNA, LSU-rRNA)	2/126	39/18903	0.0278152	0.170197	0.139043	RPS21/RPS8	2
8	GO:0032373	positive regulation of sterol transport	2/126	39/18903	0.0278152	0.170197	0.139043	APOE/PTCH1	2
8	GO:0032376	positive regulation of cholesterol transport	2/126	39/18903	0.0278152	0.170197	0.139043	APOE/PTCH1	2
8	GO:0043403	skeletal muscle tissue regeneration	2/126	39/18903	0.0278152	0.170197	0.139043	CD81/IGF1	2
8	GO:0043122	regulation of I-kappaB kinase/NF-kappaB signaling	5/126	255/18903	0.0281291	0.171733	0.140298	BRD4/BST2/CD74/GSTP1/LGALS1	5
8	GO:0072331	signal transduction by p53 class mediator	4/126	173/18903	0.0286715	0.173768	0.141961	CD74/MIF/NUPR1/RPL23	4
8	GO:0006898	receptor-mediated endocytosis	5/126	257/18903	0.0289578	0.173768	0.141961	APOE/B2M/CD63/CD81/ITGB1	5
8	GO:0000266	mitochondrial fission	2/126	40/18903	0.0291536	0.173768	0.141961	DCN/MYO19	2
8	GO:0010762	regulation of fibroblast migration	2/126	40/18903	0.0291536	0.173768	0.141961	ACTA2/ITGB1	2
8	GO:0032965	regulation of collagen biosynthetic process	2/126	40/18903	0.0291536	0.173768	0.141961	ENG/VIM	2
8	GO:0033120	positive regulation of RNA splicing	2/126	40/18903	0.0291536	0.173768	0.141961	CIRBP/RBM3	2
8	GO:0048246	macrophage chemotaxis	2/126	40/18903	0.0291536	0.173768	0.141961	MAPK3/MIF	2
8	GO:1902692	regulation of neuroblast proliferation	2/126	40/18903	0.0291536	0.173768	0.141961	ITGB1/ZNF335	2
8	GO:0010950	positive regulation of endopeptidase activity	4/126	174/18903	0.0291997	0.173768	0.141961	GSN/HMGB1/NDUFA13/PDCD5	4
8	GO:0031214	biomineral tissue development	4/126	174/18903	0.0291997	0.173768	0.141961	COL1A2/IGF1/MGP/OSR2	4
8	GO:0001776	leukocyte homeostasis	3/126	100/18903	0.0292904	0.173768	0.141961	CD74/HMGB1/MIF	3
8	GO:0006165	nucleoside diphosphate phosphorylation	3/126	100/18903	0.0292904	0.173768	0.141961	IGF1/NME3/NUPR1	3
8	GO:0019080	viral gene expression	3/126	100/18903	0.0292904	0.173768	0.141961	IFITM3/MOGS/TRIM11	3
8	GO:0045765	regulation of angiogenesis	6/126	349/18903	0.0295551	0.174959	0.142934	DCN/ENG/ITGB1/SERPINF1/SMOC2/SPARC	6
8	GO:0042113	B cell activation	6/126	350/18903	0.0299123	0.17669	0.144348	BST2/CD74/CD81/ITGB1/LGALS1/MIF	6
8	GO:0015908	fatty acid transport	3/126	101/18903	0.030044	0.176818	0.144453	APOE/MIF/NMB	3
8	GO:0032635	interleukin-6 production	4/126	176/18903	0.0302732	0.176818	0.144453	C1QTNF3/CD74/HMGB1/NMB	4
8	GO:0032675	regulation of interleukin-6 production	4/126	176/18903	0.0302732	0.176818	0.144453	C1QTNF3/CD74/HMGB1/NMB	4
8	GO:0001914	regulation of T cell mediated cytotoxicity	2/126	41/18903	0.0305172	0.176818	0.144453	B2M/HLA-DRA	2
8	GO:0014912	negative regulation of smooth muscle cell migration	2/126	41/18903	0.0305172	0.176818	0.144453	IGFBP5/TPM1	2
8	GO:0051693	actin filament capping	2/126	41/18903	0.0305172	0.176818	0.144453	GSN/SPTBN1	2
8	GO:0150077	regulation of neuroinflammatory response	2/126	41/18903	0.0305172	0.176818	0.144453	IGF1/NUPR1	2
8	GO:1901031	regulation of response to reactive oxygen species	2/126	41/18903	0.0305172	0.176818	0.144453	FBLN5/H19	2
8	GO:1901223	negative regulation of NIK/NF-kappaB signaling	2/126	41/18903	0.0305172	0.176818	0.144453	C1QTNF3/TMSB4X	2
8	GO:0002699	positive regulation of immune effector process	5/126	261/18903	0.0306613	0.176967	0.144574	B2M/CD74/CD81/HLA-DRA/MIF	5
8	GO:0046939	nucleotide phosphorylation	3/126	102/18903	0.0308079	0.176967	0.144574	IGF1/NME3/NUPR1	3
8	GO:0043534	blood vessel endothelial cell migration	4/126	177/18903	0.0308187	0.176967	0.144574	APOE/HMGB1/ITGB1/TMSB4X	4
8	GO:0051099	positive regulation of binding	4/126	177/18903	0.0308187	0.176967	0.144574	APOE/B2M/HMGB1/IGF1	4
8	GO:0048568	embryonic organ development	7/126	449/18903	0.0308671	0.176967	0.144574	ENG/MAPK3/NR2F2/OSR2/PDGFRA/PTCH1/RPL10	7
8	GO:0032677	regulation of interleukin-8 production	3/126	103/18903	0.0315819	0.179647	0.146763	CD74/HMGB1/TMSB4X	3
8	GO:0043255	regulation of carbohydrate biosynthetic process	3/126	103/18903	0.0315819	0.179647	0.146763	ARPP19/C1QTNF3/IGF1	3
8	GO:1903076	regulation of protein localization to plasma membrane	3/126	103/18903	0.0315819	0.179647	0.146763	ACTB/ITGB1/SPTBN1	3
8	GO:1901342	regulation of vasculature development	6/126	355/18903	0.0317407	0.179647	0.146763	DCN/ENG/ITGB1/SERPINF1/SMOC2/SPARC	6
8	GO:0010907	positive regulation of glucose metabolic process	2/126	42/18903	0.0319058	0.179647	0.146763	ARPP19/IGF1	2
8	GO:0055090	acylglycerol homeostasis	2/126	42/18903	0.0319058	0.179647	0.146763	APOE/C1QTNF3	2
8	GO:0070328	triglyceride homeostasis	2/126	42/18903	0.0319058	0.179647	0.146763	APOE/C1QTNF3	2
8	GO:0002706	regulation of lymphocyte mediated immunity	4/126	179/18903	0.0319269	0.179647	0.146763	B2M/CD81/HLA-DRA/HMGB1	4
8	GO:0045580	regulation of T cell differentiation	4/126	179/18903	0.0319269	0.179647	0.146763	ACTB/CD74/HLA-DRA/HMGB1	4
8	GO:0032637	interleukin-8 production	3/126	104/18903	0.0323661	0.180998	0.147868	CD74/HMGB1/TMSB4X	3
8	GO:0042100	B cell proliferation	3/126	104/18903	0.0323661	0.180998	0.147868	CD74/CD81/MIF	3
8	GO:0070252	actin-mediated cell contraction	3/126	104/18903	0.0323661	0.180998	0.147868	ACTA2/GSN/TPM1	3
8	GO:0050730	regulation of peptidyl-tyrosine phosphorylation	5/126	266/18903	0.0328778	0.183321	0.149765	CD74/CD81/IGF1/MIF/PLPP3	5
8	GO:0110148	biomineralization	4/126	181/18903	0.0330584	0.183321	0.149765	COL1A2/IGF1/MGP/OSR2	4
8	GO:0008585	female gonad development	3/126	105/18903	0.0331605	0.183321	0.149765	NR2F2/NUPR1/PDGFRA	3
8	GO:1901796	regulation of signal transduction by p53 class mediator	3/126	105/18903	0.0331605	0.183321	0.149765	CD74/MIF/RPL23	3
8	GO:0002347	response to tumor cell	2/126	43/18903	0.0333188	0.183321	0.149765	HMGB1/TXNIP	2
8	GO:0032691	negative regulation of interleukin-1 beta production	2/126	43/18903	0.0333188	0.183321	0.149765	GSTP1/IGF1	2
8	GO:1900371	regulation of purine nucleotide biosynthetic process	2/126	43/18903	0.0333188	0.183321	0.149765	H19/TMSB4X	2
8	GO:1904037	positive regulation of epithelial cell apoptotic process	2/126	43/18903	0.0333188	0.183321	0.149765	GSN/H19	2
8	GO:0002822	regulation of adaptive immune response based on somatic recombination of immune receptors built from immunoglobulin superfamily domains	4/126	182/18903	0.0336329	0.18398	0.150303	B2M/CD81/HLA-DRA/HMGB1	4
8	GO:0001655	urogenital system development	6/126	360/18903	0.0336409	0.18398	0.150303	ACTA2/OSR2/PDGFRA/PSAP/PTCH1/SERPINF1	6
8	GO:0002237	response to molecule of bacterial origin	6/126	360/18903	0.0336409	0.18398	0.150303	B2M/GSTP1/HMGB1/MAPK3/MIF/VIM	6
8	GO:0042102	positive regulation of T cell proliferation	3/126	106/18903	0.033965	0.185381	0.151448	CD81/HMGB1/IGF1	3
8	GO:0001936	regulation of endothelial cell proliferation	4/126	183/18903	0.0342132	0.18621	0.152126	APOE/HMGB1/NR2F2/SPARC	4
8	GO:0010828	positive regulation of glucose transmembrane transport	2/126	44/18903	0.0347561	0.18621	0.152126	ARPP19/IGF1	2
8	GO:0014911	positive regulation of smooth muscle cell migration	2/126	44/18903	0.0347561	0.18621	0.152126	IGF1/IGFBP5	2
8	GO:0030808	regulation of nucleotide biosynthetic process	2/126	44/18903	0.0347561	0.18621	0.152126	H19/TMSB4X	2
8	GO:0045214	sarcomere organization	2/126	44/18903	0.0347561	0.18621	0.152126	ITGB1/TPM1	2
8	GO:0010906	regulation of glucose metabolic process	3/126	107/18903	0.0347795	0.18621	0.152126	ARPP19/C1QTNF3/IGF1	3
8	GO:0032640	tumor necrosis factor production	4/126	184/18903	0.0347993	0.18621	0.152126	GSTP1/HMGB1/IGF1/MIF	4
8	GO:0032680	regulation of tumor necrosis factor production	4/126	184/18903	0.0347993	0.18621	0.152126	GSTP1/HMGB1/IGF1/MIF	4
8	GO:1902107	positive regulation of leukocyte differentiation	4/126	184/18903	0.0347993	0.18621	0.152126	ACTB/CD74/HLA-DRA/HMGB1	4
8	GO:1903708	positive regulation of hemopoiesis	4/126	184/18903	0.0347993	0.18621	0.152126	ACTB/CD74/HLA-DRA/HMGB1	4
8	GO:1905952	regulation of lipid localization	4/126	185/18903	0.0353912	0.189007	0.154411	APOE/MIF/NMB/PTCH1	4
8	GO:0014812	muscle cell migration	3/126	108/18903	0.0356042	0.189453	0.154775	IGF1/IGFBP5/TPM1	3
8	GO:0032956	regulation of actin cytoskeleton organization	6/126	365/18903	0.0356135	0.189453	0.154775	BST2/GSN/PDGFRA/SPTBN1/TMSB4X/TPM1	6
8	GO:0006109	regulation of carbohydrate metabolic process	4/126	186/18903	0.035989	0.190436	0.155578	ARPP19/C1QTNF3/IGF1/NUPR1	4
8	GO:0030574	collagen catabolic process	2/126	45/18903	0.036217	0.190436	0.155578	CST3/ITGB1	2
8	GO:0030835	negative regulation of actin filament depolymerization	2/126	45/18903	0.036217	0.190436	0.155578	GSN/SPTBN1	2
8	GO:0031295	T cell costimulation	2/126	45/18903	0.036217	0.190436	0.155578	CD81/LGALS1	2
8	GO:0060964	regulation of miRNA-mediated gene silencing	2/126	45/18903	0.036217	0.190436	0.155578	DND1/NEAT1	2
8	GO:2000516	positive regulation of CD4-positive, alpha-beta T cell activation	2/126	45/18903	0.036217	0.190436	0.155578	CD81/HLA-DRA	2
8	GO:0046545	development of primary female sexual characteristics	3/126	109/18903	0.0364389	0.191234	0.15623	NR2F2/NUPR1/PDGFRA	3
8	GO:0061448	connective tissue development	5/126	274/18903	0.0366281	0.191858	0.15674	ACTA2/MAPK3/MGP/OSR2/TIMP1	5
8	GO:0006006	glucose metabolic process	4/126	188/18903	0.0372021	0.193265	0.157889	APOD/ARPP19/C1QTNF3/IGF1	4
8	GO:1904035	regulation of epithelial cell apoptotic process	3/126	110/18903	0.0372837	0.193265	0.157889	GSN/H19/NUPR1	3
8	GO:0010677	negative regulation of cellular carbohydrate metabolic process	2/126	46/18903	0.0377014	0.193265	0.157889	C1QTNF3/NUPR1	2
8	GO:0044788	modulation by host of viral process	2/126	46/18903	0.0377014	0.193265	0.157889	APOE/IFI27	2
8	GO:0046006	regulation of activated T cell proliferation	2/126	46/18903	0.0377014	0.193265	0.157889	HMGB1/IGF1	2
8	GO:0055010	ventricular cardiac muscle tissue morphogenesis	2/126	46/18903	0.0377014	0.193265	0.157889	ENG/TPM1	2
8	GO:0060443	mammary gland morphogenesis	2/126	46/18903	0.0377014	0.193265	0.157889	IGFBP5/PTCH1	2
8	GO:1904752	regulation of vascular associated smooth muscle cell migration	2/126	46/18903	0.0377014	0.193265	0.157889	IGFBP5/TPM1	2
8	GO:0007286	spermatid development	4/126	189/18903	0.0378174	0.193265	0.157889	PRM1/PRM2/PTCH1/TNP1	4
8	GO:0007565	female pregnancy	4/126	189/18903	0.0378174	0.193265	0.157889	IGFBP5/IGFBP7/NR2F2/TIMP1	4
8	GO:0043123	positive regulation of I-kappaB kinase/NF-kappaB signaling	4/126	189/18903	0.0378174	0.193265	0.157889	BRD4/BST2/CD74/LGALS1	4
8	GO:0071706	tumor necrosis factor superfamily cytokine production	4/126	189/18903	0.0378174	0.193265	0.157889	GSTP1/HMGB1/IGF1/MIF	4
8	GO:1903555	regulation of tumor necrosis factor superfamily cytokine production	4/126	189/18903	0.0378174	0.193265	0.157889	GSTP1/HMGB1/IGF1/MIF	4
8	GO:0014066	regulation of phosphatidylinositol 3-kinase signaling	3/126	111/18903	0.0381385	0.194542	0.158932	DCN/IGF1/PDGFRA	3
8	GO:0008217	regulation of blood pressure	4/126	191/18903	0.0390655	0.197054	0.160985	ACTA2/COL1A2/NR2F2/TPM1	4
8	GO:1903131	mononuclear cell differentiation	7/126	473/18903	0.0391781	0.197054	0.160985	ACTB/B2M/CD74/HLA-DRA/HMGB1/ITGB1/LGALS1	7
8	GO:0006110	regulation of glycolytic process	2/126	47/18903	0.0392087	0.197054	0.160985	IGF1/NUPR1	2
8	GO:0031294	lymphocyte costimulation	2/126	47/18903	0.0392087	0.197054	0.160985	CD81/LGALS1	2
8	GO:0090199	regulation of release of cytochrome c from mitochondria	2/126	47/18903	0.0392087	0.197054	0.160985	IGF1/PDCD5	2
8	GO:0140353	lipid export from cell	2/126	47/18903	0.0392087	0.197054	0.160985	MIF/NMB	2
8	GO:1900368	regulation of post-transcriptional gene silencing by RNA	2/126	47/18903	0.0392087	0.197054	0.160985	DND1/NEAT1	2
8	GO:1902622	regulation of neutrophil migration	2/126	47/18903	0.0392087	0.197054	0.160985	CD74/CD99	2
